# Supplementary material for: Pore-Forming Protein LIN-24 Enhances Starvation Resilience in Caenorhabditis elegans by Modulating Lipid Metabolism and Mitochondrial Dynamics
Source: Toxins (Basel). 2025 Feb 6;17(2):72. doi: 10.3390/toxins17020072 (PMC11860826; doi:10.3390/toxins17020072)
Supplement: Supplementary file 1 [file toxins-17-00072-s001.zip]

Archive with 8 entries (8 files):
- Supplementary figures.pdf
- Table S1- N2-24h-vs-N2-0h.all.annot.xls.xls
- Table S2-LIN-24-OE-0h-vs-N2-OE-0h.all.annot.xls.xls
- Table S3-N2 24h-vs-N2 0h VS LIN-24-OE 0h vs N2 0h common.xls
- Table S4- LIN-24-OE-24h-vs-N2-24h.all.annot.xls.xls
- Table S5- LIN-24-OE-24h-vs-LIN-24-OE-0h.all.annot.xlsx
- Table S6-lipidomics of LIN-24-OE 24h vs N2 24h.xlsx
- Table S7- LIN-24-OE 24h vs N2 24h VS N2 24h vs N2 0h.xlsx
