# Supplementary material for: Pore-Forming Protein LIN-24 Enhances Starvation Resilience in Caenorhabditis elegans by Modulating Lipid Metabolism and Mitochondrial Dynamics
Source: Toxins (Basel). 2025 Feb 6;17(2):72. doi: 10.3390/toxins17020072 (PMC11860826; doi:10.3390/toxins17020072)
Supplement: Supplementary file 1 [file toxins-17-00072-s001.zip › Table S1- N2-24h-vs-N2-0h.all.annot.xls.xls]

id	N2-0h-1_count	N2-0h-3_count	N2-0h-4_count	N2-24h-2_count	N2-24h-3_count	N2-24h-4_count	N2-0h-1_tpm	N2-0h-3_tpm	N2-0h-4_tpm	N2-24h-2_tpm	N2-24h-3_tpm	N2-24h-4_tpm	N2-0h_mean	N2-24h_mean	log2(fc)	PValue	FDR	Symbol	Description	KEGG_A_class	KEGG_B_class	Pathway	K_ID	GO Component	GO Function	GO Process	TF_family
WBGene00000656	22200	26431	22371	716	689	989	1708.5	1806.474	1698.534	49.622	52.353	73.765	1737.836	58.58	-4.890739938	0	0	col-80	Putative cuticle collagen 80 [Source:UniProtKB/Swiss-Prot;Acc:Q09456]	-	-	-	-	GO:0005581//collagen trimer	GO:0042302//structural constituent of cuticle	-	--
WBGene00000752	8493	9273	8112	320	350	426	698.697	677.486	658.342	23.719	28.435	34.003	678.175	28.719	-4.561580182	0	0	col-179	COLlagen [Source:UniProtKB/TrEMBL;Acc:O17642]	-	-	-	-	GO:0005615//extracellular space;GO:0016020//membrane;GO:0016021//integral component of membrane;GO:0031012//extracellular matrix	GO:0005201//extracellular matrix structural constituent;GO:0042302//structural constituent of cuticle	GO:0030198//extracellular matrix organization;GO:0045087//innate immune response;GO:0050829//defense response to Gram-negative bacterium	--
WBGene00001243	3240	3761	3323	261	277	298	275.314	283.817	278.701	19.994	23.264	24.51	279.2773333	22.58933333	-3.627984888	0	0	elo-5	Elongation of very long chain fatty acids protein 5 [Source:UniProtKB/Swiss-Prot;Acc:Q20300]	Metabolism;Metabolism;Metabolism;Metabolism	Global and overview maps;Global and overview maps;Lipid metabolism;Lipid metabolism	ko01100//Metabolic pathways;ko01212//Fatty acid metabolism;ko00062//Fatty acid elongation;ko01040//Biosynthesis of unsaturated fatty acids	K10203;K10203;K10203;K10203	GO:0016020//membrane;GO:0016021//integral component of membrane;GO:0030176//integral component of endoplasmic reticulum membrane	GO:0009922//fatty acid elongase activity;GO:0016740//transferase activity	GO:0006629//lipid metabolic process;GO:0006631//fatty acid metabolic process;GO:0006633//fatty acid biosynthetic process;GO:0019367//fatty acid elongation, saturated fatty acid;GO:0030148//sphingolipid biosynthetic process;GO:0034625//fatty acid elongation, monounsaturated fatty acid;GO:0034626//fatty acid elongation, polyunsaturated fatty acid;GO:0042761//very long-chain fatty acid biosynthetic …	--
WBGene00009895	81	89	59	6765	4934	4846	8.78	8.521	6.293	664.022	530.259	511.801	7.864666667	568.694	6.176123153	1.04E-301	4.89E-298	scl-2	SCP-Like extracellular protein [Source:UniProtKB/TrEMBL;Acc:Q20603]	-	-	-	-	GO:0005615//extracellular space	-	-	--
MSTRG.13351	587	582	439	27759	17787	18836	91.862	78.089	67.209	3806.713	2662.024	2781.419	79.05333333	3083.385333	5.285545089	3.48E-243	1.30E-239	--	-	-	-	-	-	-	-	-	--
WBGene00001852	47	46	48	1964	1721	1705	4.144	3.602	4.175	155.924	149.801	145.676	3.973666667	150.467	5.242832447	6.01E-233	1.88E-229	hil-1	Histone H1.X [Source:UniProtKB/Swiss-Prot;Acc:Q18336]	-	-	-	-	GO:0000786//nucleosome;GO:0005634//nucleus;GO:0005694//chromosome;GO:0005730//nucleolus;GO:0045111//intermediate filament cytoskeleton	GO:0003677//DNA binding;GO:0003690//double-stranded DNA binding;GO:0031492//nucleosomal DNA binding	GO:0006334//nucleosome assembly;GO:0006355//regulation of transcription, DNA-templated;GO:0010171//body morphogenesis;GO:0016584//nucleosome positioning;GO:0018991//oviposition;GO:0030261//chromosome condensation;GO:0031936//negative regulation of chromatin silencing;GO:0035264//multicellular organism growth;GO:0040011//locomotion;GO:0045910//negative regulation of DNA recombination;GO:0060465//p…	--
WBGene00019540	9143	12018	10001	451	258	262	328.281	383.218	354.265	14.583	9.146	9.117	355.2546667	10.94866667	-5.020026507	1.42E-223	3.82E-220	K08D12.6	NP_741325.1 Uncharacterized protein CELE_K08D12.6 [Caenorhabditis elegans]	-	-	-	-	-	-	-	--
WBGene00017892	5398	6415	5529	1156	1072	1122	64.068	67.571	64.73	12.347	12.562	12.906	65.45633333	12.605	-2.376536671	3.91E-220	9.15E-217	F28B4.3	NP_508551.1 Uncharacterized protein CELE_F28B4.3 [Caenorhabditis elegans]	Organismal Systems	Immune system	ko04625//C-type lectin receptor signaling pathway	K10070	-	-	-	--
WBGene00001240	3217	3536	3183	486	390	378	247.579	241.674	241.672	33.682	29.634	28.193	243.6416667	30.503	-2.997737833	2.98E-207	6.21E-204	elo-2	Elongation of very long chain fatty acids protein [Source:UniProtKB/TrEMBL;Acc:Q9XVQ9]	Metabolism;Metabolism;Metabolism;Metabolism	Global and overview maps;Global and overview maps;Lipid metabolism;Lipid metabolism	ko01100//Metabolic pathways;ko01212//Fatty acid metabolism;ko00062//Fatty acid elongation;ko01040//Biosynthesis of unsaturated fatty acids	K10203;K10203;K10203;K10203	GO:0016020//membrane;GO:0016021//integral component of membrane;GO:0030176//integral component of endoplasmic reticulum membrane	GO:0009922//fatty acid elongase activity;GO:0016740//transferase activity	GO:0000003//reproduction;GO:0006629//lipid metabolic process;GO:0006631//fatty acid metabolic process;GO:0006633//fatty acid biosynthetic process;GO:0008340//determination of adult lifespan;GO:0010468//regulation of gene expression;GO:0019367//fatty acid elongation, saturated fatty acid;GO:0030148//sphingolipid biosynthetic process;GO:0034625//fatty acid elongation, monounsaturated fatty acid;GO:…	--
WBGene00011753	1233	1456	1311	40	60	62	176.451	185.217	185.658	5.19	8.535	8.59	182.442	7.438333333	-4.61631468	6.44E-199	1.21E-195	T13F3.6	NP_507107.2 DUF19 domain-containing protein [Caenorhabditis elegans]	-	-	-	-	-	-	-	--
WBGene00004112	4610	5743	4311	623	653	637	152.059	170.685	141.56	19.825	21.963	21.079	154.768	20.95566667	-2.884694885	2.52E-189	4.29E-186	pqn-22	Prion-like-(Q/N-rich)-domain-bearing protein [Source:UniProtKB/TrEMBL;Acc:V6CKH6]	-	-	-	-	-	-	-	--
WBGene00017658	1105	1328	1071	38	39	27	82.819	88.535	79.298	2.572	2.894	1.966	83.55066667	2.477333333	-5.075791434	1.00E-181	1.57E-178	F21C10.9	NP_505360.3 N-acetyltransferase domain-containing protein [Caenorhabditis elegans]	-	-	-	-	-	GO:0008080//N-acetyltransferase activity;GO:0016740//transferase activity	-	--
WBGene00018488	4318	5093	4536	571	668	706	147.517	153.196	153.167	17.955	22.928	23.538	151.2933333	21.47366667	-2.816707957	4.69E-178	6.77E-175	acs-1	Fatty Acid CoA Synthetase family [Source:UniProtKB/TrEMBL;Acc:Q5TKA3]	-	-	-	-	-	GO:0003824//catalytic activity	GO:0045197//establishment or maintenance of epithelial cell apical/basal polarity	--
WBGene00011487	2546	2790	2649	182	260	245	97.734	95.198	100.41	6.292	9.854	9.115	97.78066667	8.420333333	-3.537599991	1.58E-177	2.11E-174	T05E12.6	NP_507327.3 CUB_2 domain-containing protein [Caenorhabditis elegans]	-	-	-	-	-	-	-	--
WBGene00001244	3698	3416	3661	568	493	523	319.325	261.963	311.884	44.169	42.032	43.769	297.724	43.32333333	-2.78075937	3.44E-175	4.31E-172	elo-6	Elongation of very long chain fatty acids protein 6 [Source:UniProtKB/Swiss-Prot;Acc:Q20303]	Metabolism;Metabolism;Metabolism;Metabolism	Global and overview maps;Global and overview maps;Lipid metabolism;Lipid metabolism	ko01100//Metabolic pathways;ko01212//Fatty acid metabolism;ko00062//Fatty acid elongation;ko01040//Biosynthesis of unsaturated fatty acids	K10203;K10203;K10203;K10203	GO:0016020//membrane;GO:0016021//integral component of membrane;GO:0030176//integral component of endoplasmic reticulum membrane	GO:0009922//fatty acid elongase activity;GO:0016740//transferase activity	GO:0006629//lipid metabolic process;GO:0006631//fatty acid metabolic process;GO:0006633//fatty acid biosynthetic process;GO:0019367//fatty acid elongation, saturated fatty acid;GO:0030148//sphingolipid biosynthetic process;GO:0034625//fatty acid elongation, monounsaturated fatty acid;GO:0034626//fatty acid elongation, polyunsaturated fatty acid;GO:0042761//very long-chain fatty acid biosynthetic …	--
WBGene00000784	4442	4972	4525	1135	1013	1119	316.283	314.402	317.865	72.777	71.215	77.219	316.1833333	73.737	-2.100300696	1.30E-173	1.53E-170	cpr-4	Cathepsin B-like cysteine proteinase 4 [Source:UniProtKB/Swiss-Prot;Acc:P43508]	Cellular Processes;Cellular Processes;Cellular Processes;Organismal Systems;Organismal Systems;Organismal Systems	Transport and catabolism;Transport and catabolism;Cell growth and death;Endocrine system;Immune system;Immune system	ko04142//Lysosome;ko04140//Autophagy - animal;ko04210//Apoptosis;ko04924//Renin secretion;ko04621//NOD-like receptor signaling pathway;ko04612//Antigen processing and presentation	K01363;K01363;K01363;K01363;K01363;K01363	GO:0005576//extracellular region;GO:0005615//extracellular space;GO:0005764//lysosome	GO:0004197//cysteine-type endopeptidase activity;GO:0008233//peptidase activity;GO:0008234//cysteine-type peptidase activity;GO:0016787//hydrolase activity	GO:0006508//proteolysis;GO:0034644//cellular response to UV;GO:0051603//proteolysis involved in cellular protein catabolic process;GO:0071480//cellular response to gamma radiation	--
WBGene00000988	2040	2320	2045	249	273	306	155.947	157.503	154.229	17.141	20.605	22.671	155.893	20.139	-2.952492195	1.39E-173	1.53E-170	dhs-25	DeHydrogenases, Short chain [Source:UniProtKB/TrEMBL;Acc:Q19246]	Metabolism;Metabolism;Metabolism;Metabolism	Global and overview maps;Global and overview maps;Lipid metabolism;Lipid metabolism	ko01100//Metabolic pathways;ko01212//Fatty acid metabolism;ko00140//Steroid hormone biosynthesis;ko00061//Fatty acid biosynthesis	K13370;K13370;K13370;K13370	-	GO:0016491//oxidoreductase activity;GO:0016616//oxidoreductase activity, acting on the CH-OH group of donors, NAD or NADP as acceptor;GO:0048038//quinone binding	GO:0006633//fatty acid biosynthetic process;GO:0055114//oxidation-reduction process	--
WBGene00000608	22812	25703	21993	4660	4785	5248	1431.764	1432.676	1361.819	263.388	296.519	319.224	1408.753	293.0436667	-2.26523112	8.56E-172	8.92E-169	col-19	Cuticle collagen 19 [Source:UniProtKB/Swiss-Prot;Acc:P18835]	-	-	-	-	GO:0005576//extracellular region;GO:0005581//collagen trimer;GO:0060102//collagen and cuticulin-based cuticle extracellular matrix;GO:0060107//annuli extracellular matrix;GO:0060111//alae of collagen and cuticulin-based cuticle extracellular matrix	GO:0042302//structural constituent of cuticle;GO:0042329//structural constituent of collagen and cuticulin-based cuticle	GO:0040002//collagen and cuticulin-based cuticle development;GO:0042338//cuticle development involved in collagen and cuticulin-based cuticle molting cycle	--
WBGene00012615	5889	6541	5457	543	608	744	1235.412	1218.722	1129.379	102.545	125.787	151.051	1194.504333	126.461	-3.23964765	6.28E-167	6.20E-164	dct-16	DAF-16/FOXO Controlled, germline Tumor affecting [Source:UniProtKB/TrEMBL;Acc:D4YWC3]	-	-	-	-	-	-	-	--
WBGene00000754	25951	27458	26514	6559	5910	6898	2090.134	1953.861	2117.074	471.202	460.739	531.18	2053.689667	487.707	-2.074131608	4.85E-161	4.55E-158	col-181	COLlagen [Source:UniProtKB/TrEMBL;Acc:Q2XN04]	-	-	-	-	GO:0016020//membrane;GO:0016021//integral component of membrane	GO:0042302//structural constituent of cuticle	-	--
WBGene00022245	8012	8996	8036	914	622	560	520.428	518.949	514.975	53.465	39.891	35.253	518.1173333	42.86966667	-3.595249744	1.31E-159	1.17E-156	acp-6	ACid Phosphatase family [Source:UniProtKB/TrEMBL;Acc:Q9GUF2]	-	-	-	-	-	-	-	--
WBGene00012664	7395	9420	7613	997	1091	1268	247.721	280.241	251.598	30.076	36.084	41.166	259.8533333	35.77533333	-2.860660451	1.16E-154	9.90E-152	Y39B6A.1	NP_741698.1 Uncharacterized protein CELE_Y39B6A.1 [Caenorhabditis elegans]	-	-	-	-	GO:0005730//nucleolus	-	-	--
WBGene00022645	3064	3688	3147	113	179	216	196.184	209.709	199.005	6.53	11.342	13.434	201.6326667	10.43533333	-4.2721808	5.07E-149	4.13E-146	ZK6.11	NP_001024314.1 Uncharacterized protein CELE_ZK6.11 [Caenorhabditis elegans]	-	-	-	-	GO:0045121//membrane raft	-	GO:0045087//innate immune response	--
WBGene00001692	1188	1344	1230	190	153	154	137.473	138.119	140.421	19.8	17.48	17.271	138.671	18.18366667	-2.930951063	6.90E-149	5.39E-146	grd-3	GRounDhog (Hedgehog-like family) [Source:UniProtKB/TrEMBL;Acc:Q9TYW7]	-	-	-	-	GO:0005576//extracellular region	GO:0005102//receptor binding	GO:0007267//cell-cell signaling;GO:0050829//defense response to Gram-negative bacterium	--
WBGene00000609	32068	33872	31131	7728	8200	8654	2425.908	2275.619	2323.392	526.468	612.462	634.474	2341.639667	591.1346667	-1.985960356	9.11E-144	6.84E-141	col-20	COLlagen [Source:UniProtKB/TrEMBL;Acc:P91249]	-	-	-	-	GO:0016020//membrane;GO:0016021//integral component of membrane	GO:0042302//structural constituent of cuticle	-	--
WBGene00000597	22714	25229	22225	5780	6251	6336	1972.021	1945.244	1903.648	451.906	535.834	533.123	1940.304333	506.9543333	-1.936355255	1.34E-141	9.64E-139	col-8	Cuticle collagen 8 [Source:UniProtKB/Swiss-Prot;Acc:P18833]	-	-	-	-	GO:0005581//collagen trimer	GO:0042302//structural constituent of cuticle	-	--
WBGene00007455	2844	3028	2693	360	453	448	113.15	106.677	105.556	12.719	17.597	16.974	108.461	15.76333333	-2.782531831	1.49E-139	1.03E-136	ugt-22	UDP-glucuronosyltransferase [Source:UniProtKB/TrEMBL;Acc:Q9U3Q6]	-	-	-	-	GO:0016020//membrane;GO:0016021//integral component of membrane;GO:0043231//intracellular membrane-bounded organelle	GO:0008194//UDP-glycosyltransferase activity;GO:0015020//glucuronosyltransferase activity;GO:0016740//transferase activity;GO:0016757//transferase activity, transferring glycosyl groups;GO:0016758//transferase activity, transferring hexosyl groups	-	--
WBGene00003704	1506	1820	1665	329	306	328	85.718	92.731	93.482	16.968	17.306	18.004	90.64366667	17.426	-2.378964773	1.63E-138	1.09E-135	nhr-114	Nuclear Hormone Receptor family; Nuclear receptor protein [Source:UniProtKB/TrEMBL;Acc:G5EEM0]	-	-	-	-	GO:0005634//nucleus	GO:0000977//RNA polymerase II regulatory region sequence-specific DNA binding;GO:0003677//DNA binding;GO:0003700//transcription factor activity, sequence-specific DNA binding;GO:0003707//steroid hormone receptor activity;GO:0005515//protein binding;GO:0008270//zinc ion binding;GO:0043565//sequence-specific DNA binding;GO:0046872//metal ion binding	GO:0006355//regulation of transcription, DNA-templated;GO:0006357//regulation of transcription from RNA polymerase II promoter;GO:0030154//cell differentiation;GO:0043401//steroid hormone mediated signaling pathway;GO:0048856//anatomical structure development	RXR-like
WBGene00000732	1110	1378	1040	62	33	67	85.494	94.249	79.018	4.306	2.51	5.008	86.25366667	3.941333333	-4.451830114	6.86E-137	4.44E-134	col-159	COLlagen [Source:UniProtKB/TrEMBL;Acc:Q20922]	-	-	-	-	GO:0016020//membrane;GO:0016021//integral component of membrane	GO:0042302//structural constituent of cuticle	-	--
WBGene00000713	39433	46182	39007	9319	10240	10605	3253.97	3384.407	3175.582	692.509	834.288	848.122	3271.319667	791.6396667	-2.046956935	1.73E-132	1.08E-129	col-140	COLlagen [Source:UniProtKB/TrEMBL;Acc:Q19813]	-	-	-	-	-	GO:0042302//structural constituent of cuticle	-	--
WBGene00021743	749	837	740	45	23	27	25.619	24.543	23.802	1.417	0.737	0.942	24.65466667	1.032	-4.578345872	1.16E-131	7.02E-129	Y50D4B.4	NP_001300267.1 Uncharacterized protein CELE_Y50D4B.4 [Caenorhabditis elegans]	-	-	-	-	GO:0005634//nucleus;GO:0005737//cytoplasm;GO:0005829//cytosol;GO:0016020//membrane;GO:0016021//integral component of membrane	GO:0000224//peptide-N4-(N-acetyl-beta-glucosaminyl)asparagine amidase activity	GO:0006515//misfolded or incompletely synthesized protein catabolic process;GO:0006516//glycoprotein catabolic process;GO:0006517//protein deglycosylation	--
WBGene00021167	29	29	24	952	1233	1035	1.462	1.298	1.194	43.223	61.376	50.572	1.318	51.72366667	5.294402275	4.17E-131	2.44E-128	cyp-32B1	CYtochrome P450 family [Source:UniProtKB/TrEMBL;Acc:Q9N4Q5]	-	-	-	-	-	GO:0004497//monooxygenase activity;GO:0005506//iron ion binding;GO:0016491//oxidoreductase activity;GO:0016705//oxidoreductase activity, acting on paired donors, with incorporation or reduction of molecular oxygen;GO:0020037//heme binding;GO:0046872//metal ion binding	GO:0055114//oxidation-reduction process	--
WBGene00003473	10	8	3	2165	1804	1902	2.144	1.523	0.634	417.955	381.828	395.16	1.433666667	398.3143333	8.118053955	1.34E-127	7.63E-125	mtl-1	Metallothionein-1 [Source:UniProtKB/Swiss-Prot;Acc:P17511]	Organismal Systems;Organismal Systems	Aging;Digestive system	ko04212//Longevity regulating pathway - worm;ko04978//Mineral absorption	K14739;K14739	GO:0005737//cytoplasm	GO:0005507//copper ion binding;GO:0008270//zinc ion binding;GO:0046870//cadmium ion binding;GO:0046872//metal ion binding	GO:0010288//response to lead ion;GO:0046689//response to mercury ion	--
WBGene00010790	1413	1514	1352	8674	7106	8903	86.446	82.259	81.603	477.885	429.23	527.877	83.436	478.3306667	2.519266388	1.20E-125	6.64E-123	sodh-1	Alcohol dehydrogenase 1 [Source:UniProtKB/Swiss-Prot;Acc:Q17334]	Metabolism;Metabolism;Metabolism;Metabolism;Metabolism;Metabolism;Metabolism	Global and overview maps;Xenobiotics biodegradation and metabolism;Xenobiotics biodegradation and metabolism;Lipid metabolism;Carbohydrate metabolism;Metabolism of cofactors and vitamins;Amino acid metabolism	ko01100//Metabolic pathways;ko00982//Drug metabolism - cytochrome P450;ko00980//Metabolism of xenobiotics by cytochrome P450;ko00071//Fatty acid degradation;ko00010//Glycolysis / Gluconeogenesis;ko00830//Retinol metabolism;ko00350//Tyrosine metabolism	K13953;K13953;K13953;K13953;K13953;K13953;K13953	GO:0005737//cytoplasm	GO:0004022//alcohol dehydrogenase (NAD) activity;GO:0008270//zinc ion binding;GO:0016491//oxidoreductase activity;GO:0046872//metal ion binding	GO:0050830//defense response to Gram-positive bacterium;GO:0055114//oxidation-reduction process	--
WBGene00009041	195	216	241	5302	3201	3255	12.249	12.049	14.935	299.91	198.517	198.15	13.07766667	232.1923333	4.150143276	1.42E-121	7.62E-119	cut-3	CUTiclin [Source:UniProtKB/TrEMBL;Acc:Q19707]	-	-	-	-	GO:0016020//membrane;GO:0016021//integral component of membrane	-	-	--
WBGene00000751	26120	28210	25825	6652	7083	7733	2173.31	2084.535	2119.952	498.423	581.873	623.546	2125.932333	567.9473333	-1.90426662	1.82E-119	9.48E-117	col-178	COLlagen [Source:UniProtKB/TrEMBL;Acc:O17641]	-	-	-	-	GO:0005615//extracellular space;GO:0016020//membrane;GO:0016021//integral component of membrane;GO:0031012//extracellular matrix	GO:0005201//extracellular matrix structural constituent;GO:0042302//structural constituent of cuticle	GO:0030198//extracellular matrix organization	--
WBGene00004062	3067	3188	3017	530	644	636	129.513	119.753	125.892	20.228	27.068	26.21	125.0526667	24.502	-2.351564402	4.44E-119	2.25E-116	pmp-5	Peroxisomal Membrane Protein related [Source:UniProtKB/TrEMBL;Acc:H2L034]	Cellular Processes;Environmental Information Processing	Transport and catabolism;Membrane transport	ko04146//Peroxisome;ko02010//ABC transporters	K05678;K05678	GO:0016020//membrane;GO:0016021//integral component of membrane	GO:0000166//nucleotide binding;GO:0005524//ATP binding;GO:0016887//ATPase activity;GO:0042626//ATPase activity, coupled to transmembrane movement of substances	GO:0055085//transmembrane transport	--
WBGene00008205	5470	7005	6024	1329	989	990	219.006	248.78	238.234	47.842	39.28	38.633	235.34	41.91833333	-2.48909329	4.90E-117	2.42E-114	sams-1	Probable S-adenosylmethionine synthase 1 [Source:UniProtKB/Swiss-Prot;Acc:O17680]	Metabolism;Metabolism;Metabolism	Global and overview maps;Global and overview maps;Amino acid metabolism	ko01100//Metabolic pathways;ko01230//Biosynthesis of amino acids;ko00270//Cysteine and methionine metabolism	K00789;K00789;K00789	GO:0005829//cytosol	GO:0000166//nucleotide binding;GO:0004478//methionine adenosyltransferase activity;GO:0005515//protein binding;GO:0005524//ATP binding;GO:0016740//transferase activity;GO:0046872//metal ion binding	GO:0006556//S-adenosylmethionine biosynthetic process;GO:0006730//one-carbon metabolic process;GO:0010888//negative regulation of lipid storage	--
WBGene00001397	1041	1185	1197	124	76	69	75.398	76.222	85.532	8.088	5.435	4.843	79.05066667	6.122	-3.690702679	7.43E-117	3.57E-114	fat-5	Delta(9)-fatty-acid desaturase fat-5 [Source:UniProtKB/Swiss-Prot;Acc:G5ED44]	Metabolism;Organismal Systems;Metabolism;Environmental Information Processing;Organismal Systems;Metabolism	Global and overview maps;Aging;Global and overview maps;Signal transduction;Endocrine system;Lipid metabolism	ko01100//Metabolic pathways;ko04212//Longevity regulating pathway - worm;ko01212//Fatty acid metabolism;ko04152//AMPK signaling pathway;ko03320//PPAR signaling pathway;ko01040//Biosynthesis of unsaturated fatty acids	K00507;K00507;K00507;K00507;K00507;K00507	GO:0005789//endoplasmic reticulum membrane;GO:0016020//membrane;GO:0016021//integral component of membrane	GO:0004768//stearoyl-CoA 9-desaturase activity;GO:0005506//iron ion binding;GO:0016491//oxidoreductase activity;GO:0016717//oxidoreductase activity, acting on paired donors, with oxidation of a pair of donors resulting in the reduction of molecular oxygen to two molecules of water	GO:0006629//lipid metabolic process;GO:0006631//fatty acid metabolic process;GO:0006633//fatty acid biosynthetic process;GO:0006636//unsaturated fatty acid biosynthetic process;GO:0007275//multicellular organism development;GO:0042759//long-chain fatty acid biosynthetic process;GO:0055114//oxidation-reduction process	--
WBGene00000667	1211	1356	1050	146	120	161	99.224	98.637	84.887	10.765	9.718	12.75	94.24933333	11.07766667	-3.088828381	7.46E-116	3.50E-113	col-92	COLlagen [Source:UniProtKB/TrEMBL;Acc:Q9XVG3]	-	-	-	-	GO:0016020//membrane;GO:0016021//integral component of membrane	GO:0042302//structural constituent of cuticle	-	--
WBGene00008560	542	648	601	32	26	34	28.419	30.174	31.089	1.511	1.346	1.728	29.894	1.528333333	-4.289824813	3.91E-114	1.79E-111	pho-13	Intestinal acid PHOsphatase [Source:UniProtKB/TrEMBL;Acc:Q19175]	Metabolism;Cellular Processes;Metabolism	Global and overview maps;Transport and catabolism;Metabolism of cofactors and vitamins	ko01100//Metabolic pathways;ko04142//Lysosome;ko00740//Riboflavin metabolism	K14410;K14410;K14410	-	-	-	--
WBGene00004025	388	388	407	2701	2973	3493	17.882	15.881	18.505	112.1	135.281	156.017	17.42266667	134.466	2.94820407	1.08E-111	4.81E-109	phy-2	Prolyl 4-hydroxylase subunit alpha-2 [Source:UniProtKB/Swiss-Prot;Acc:Q20065]	Metabolism;Metabolism	Global and overview maps;Amino acid metabolism	ko01100//Metabolic pathways;ko00330//Arginine and proline metabolism	K00472;K00472	GO:0005783//endoplasmic reticulum;GO:0005788//endoplasmic reticulum lumen	GO:0004656//procollagen-proline 4-dioxygenase activity;GO:0005506//iron ion binding;GO:0005515//protein binding;GO:0016491//oxidoreductase activity;GO:0016702//oxidoreductase activity, acting on single donors with incorporation of molecular oxygen, incorporation of two atoms of oxygen;GO:0016705//oxidoreductase activity, acting on paired donors, with incorporation or reduction of molecular oxygen…	GO:0018401//peptidyl-proline hydroxylation to 4-hydroxy-L-proline;GO:0043412//macromolecule modification;GO:0055114//oxidation-reduction process	--
WBGene00016568	130	166	139	2449	1662	1625	7.219	8.186	7.615	122.52	91.17	87.451	7.673333333	100.3803333	3.709479404	1.65E-109	7.19E-107	C41G11.1	NP_001033531.1 Metallophos domain-containing protein [Caenorhabditis elegans]	-	-	-	-	-	GO:0016787//hydrolase activity	-	--
WBGene00000680	15407	16652	15011	5328	4581	5238	1337.63	1283.927	1285.744	416.567	392.682	440.735	1302.433667	416.6613333	-1.64426277	3.17E-109	1.35E-106	col-106	COLlagen [Source:UniProtKB/TrEMBL;Acc:Q8MXT6]	-	-	-	-	-	GO:0042302//structural constituent of cuticle	-	--
WBGene00000757	17358	19384	16921	6120	5253	5962	1400.693	1389.13	1347.116	444.69	418.521	466.228	1378.979667	443.1463333	-1.637746103	1.84E-108	7.69E-106	col-184	COLlagen [Source:UniProtKB/TrEMBL;Acc:Q19470]	-	-	-	-	GO:0016020//membrane;GO:0016021//integral component of membrane	GO:0042302//structural constituent of cuticle	-	--
WBGene00014666	764	892	726	89	79	104	18.762	19.754	17.684	1.99	1.936	2.527	18.73333333	2.151	-3.1225282	6.60E-107	2.69E-104	C05D12.3	NP_001040730.1 Uncharacterized protein CELE_C05D12.3 [Caenorhabditis elegans]	-	-	-	-	-	-	-	--
WBGene00000693	52387	61396	53994	18416	19261	19861	4231.183	4403.911	4302.44	1339.492	1535.973	1554.644	4312.511333	1476.703	-1.546148553	1.45E-106	5.79E-104	col-119	COLlagen [Source:UniProtKB/TrEMBL;Acc:Q18799]	-	-	-	-	GO:0016020//membrane;GO:0016021//integral component of membrane	GO:0042302//structural constituent of cuticle	-	--
WBGene00009237	902	944	918	156	172	151	69.821	64.894	70.105	10.874	13.145	11.328	68.27333333	11.78233333	-2.534696917	2.13E-104	8.32E-102	F28H7.3	NP_505743.1 Lipase_3 domain-containing protein [Caenorhabditis elegans]	-	-	-	-	-	GO:0016787//hydrolase activity	GO:0006629//lipid metabolic process	--
WBGene00009048	1832	1986	1797	298	365	383	112.635	108.222	109.035	16.021	21.91	22.583	109.964	20.17133333	-2.446652937	3.42E-104	1.31E-101	cth-1	CystaTHionine gamma lyase [Source:UniProtKB/TrEMBL;Acc:O45391]	Metabolism;Metabolism;Metabolism;Metabolism;Metabolism	Global and overview maps;Global and overview maps;Amino acid metabolism;Amino acid metabolism;Metabolism of other amino acids	ko01100//Metabolic pathways;ko01230//Biosynthesis of amino acids;ko00270//Cysteine and methionine metabolism;ko00260//Glycine, serine and threonine metabolism;ko00450//Selenocompound metabolism	K01758;K01758;K01758;K01758;K01758	GO:0005737//cytoplasm	GO:0003824//catalytic activity;GO:0004123//cystathionine gamma-lyase activity;GO:0016829//lyase activity;GO:0016846//carbon-sulfur lyase activity;GO:0030170//pyridoxal phosphate binding	GO:0019343//cysteine biosynthetic process via cystathionine;GO:0019346//transsulfuration	--
WBGene00021043	2985	3143	2936	16120	12348	13692	115.654	108.27	112.414	562.766	472.715	514.594	112.1126667	516.6916667	2.20435433	4.11E-103	1.54E-100	pck-1	Phosphoenolypyruvate CarboxyKinase [Source:UniProtKB/TrEMBL;Acc:Q8ITY1]	Metabolism;Environmental Information Processing;Organismal Systems;Environmental Information Processing;Organismal Systems;Environmental Information Processing;Human Diseases;Metabolism;Organismal Systems;Organismal Systems;Metabolism;Metabolism;Organismal Systems	Global and overview maps;Signal transduction;Endocrine system;Signal transduction;Endocrine system;Signal transduction;Endocrine and metabolic disease;Carbohydrate metabolism;Endocrine system;Endocrine system;Carbohydrate metabolism;Carbohydrate metabolism;Excretory system	ko01100//Metabolic pathways;ko04151//PI3K-Akt signaling pathway;ko04910//Insulin signaling pathway;ko04068//FoxO signaling pathway;ko04922//Glucagon signaling pathway;ko04152//AMPK signaling pathway;ko04931//Insulin resistance;ko00010//Glycolysis / Gluconeogenesis;ko03320//PPAR signaling pathway;ko04920//Adipocytokine signaling pathway;ko00020//Citrate cycle (TCA cycle);ko00620//Pyruvate metaboli…	K01596;K01596;K01596;K01596;K01596;K01596;K01596;K01596;K01596;K01596;K01596;K01596;K01596	GO:0005623//cell;GO:0005737//cytoplasm;GO:0005829//cytosol;GO:0055120//striated muscle dense body	GO:0004611//phosphoenolpyruvate carboxykinase activity;GO:0004613//phosphoenolpyruvate carboxykinase (GTP) activity;GO:0005525//GTP binding;GO:0017076//purine nucleotide binding;GO:0030145//manganese ion binding	GO:0006090//pyruvate metabolic process;GO:0006094//gluconeogenesis;GO:0019543//propionate catabolic process;GO:0033993//response to lipid;GO:0042594//response to starvation;GO:0046327//glycerol biosynthetic process from pyruvate;GO:0071333//cellular response to glucose stimulus	--
WBGene00006587	10246	12485	9988	3598	3419	3444	545.466	590.272	524.585	172.493	179.709	177.817	553.441	176.673	-1.647347948	8.78E-103	3.23E-100	tnt-2	TropoNin T [Source:UniProtKB/TrEMBL;Acc:Q7Z071]	-	-	-	-	GO:0005861//troponin complex	GO:0005509//calcium ion binding;GO:0005523//tropomyosin binding;GO:0030899//calcium-dependent ATPase activity	GO:0003009//skeletal muscle contraction;GO:0006936//muscle contraction;GO:0006937//regulation of muscle contraction;GO:0045214//sarcomere organization;GO:0060048//cardiac muscle contraction	--
WBGene00003778	80	99	88	990	785	881	1.984	2.181	2.153	22.112	19.223	21.176	2.106	20.837	3.30657024	8.08E-102	2.91E-99	nnt-1	Nicotinamide Nucleotide Transhydrogenase [Source:UniProtKB/TrEMBL;Acc:Q18031]	Metabolism;Metabolism	Global and overview maps;Metabolism of cofactors and vitamins	ko01100//Metabolic pathways;ko00760//Nicotinate and nicotinamide metabolism	K00323;K00323	GO:0005739//mitochondrion;GO:0016020//membrane;GO:0016021//integral component of membrane	GO:0008746//NAD(P)+ transhydrogenase activity;GO:0050661//NADP binding;GO:0051287//NAD binding	GO:0006740//NADPH regeneration;GO:0055114//oxidation-reduction process;GO:1902600//hydrogen ion transmembrane transport	--
WBGene00012018	5245	6073	5317	1788	1436	1628	64.128	65.942	64.135	19.687	17.335	19.291	64.735	18.771	-1.786040429	1.43E-101	5.07E-99	T25C12.3	NP_509919.2 Uncharacterized protein CELE_T25C12.3 [Caenorhabditis elegans]	-	-	-	-	-	-	-	--
WBGene00013647	814	876	749	133	108	104	132.833	126.953	120.584	19.545	17.401	16.448	126.79	17.798	-2.832653927	4.91E-101	1.70E-98	Y105C5B.5	NP_502894.1 DUF4440 domain-containing protein [Caenorhabditis elegans]	-	-	-	-	-	-	-	--
WBGene00017881	5711	6351	5421	1469	1623	1684	344.907	340.634	323.037	79.894	96.777	98.651	336.1926667	91.774	-1.873130861	8.58E-101	2.92E-98	asp-13	ASpartyl Protease [Source:UniProtKB/TrEMBL;Acc:Q22972]	-	-	-	-	-	GO:0004190//aspartic-type endopeptidase activity;GO:0008233//peptidase activity;GO:0016787//hydrolase activity	GO:0006508//proteolysis;GO:0030163//protein catabolic process	--
WBGene00003995	605	659	617	83	77	83	11.802	11.417	11.874	1.458	1.483	1.569	11.69766667	1.503333333	-2.959983946	9.13E-100	3.06E-97	pgp-1	Multidrug resistance protein pgp-1 [Source:UniProtKB/Swiss-Prot;Acc:P34712]	Human Diseases;Human Diseases;Organismal Systems;Environmental Information Processing	Cancer: overview;Cancer: specific types;Digestive system;Membrane transport	ko05206//MicroRNAs in cancer;ko05226//Gastric cancer;ko04976//Bile secretion;ko02010//ABC transporters	K05658;K05658;K05658;K05658	GO:0016020//membrane;GO:0016021//integral component of membrane;GO:0016324//apical plasma membrane	GO:0000166//nucleotide binding;GO:0005524//ATP binding;GO:0008559//xenobiotic-transporting ATPase activity;GO:0015562//efflux transmembrane transporter activity;GO:0016887//ATPase activity;GO:0042626//ATPase activity, coupled to transmembrane movement of substances	GO:0010038//response to metal ion;GO:0045087//innate immune response;GO:0050829//defense response to Gram-negative bacterium;GO:0055085//transmembrane transport;GO:0093002//response to nematicide	--
WBGene00019730	848	933	953	7818	5200	6311	34.125	33.344	37.836	283.32	206.607	246.134	35.10166667	245.3536667	2.805251394	6.33E-99	2.08E-96	asns-2	Asparagine synthetase [Source:UniProtKB/TrEMBL;Acc:Q65ZI9]	Metabolism;Metabolism;Metabolism	Global and overview maps;Global and overview maps;Amino acid metabolism	ko01100//Metabolic pathways;ko01230//Biosynthesis of amino acids;ko00250//Alanine, aspartate and glutamate metabolism	K01953;K01953;K01953	GO:0005829//cytosol	GO:0000166//nucleotide binding;GO:0004066//asparagine synthase (glutamine-hydrolyzing) activity;GO:0005524//ATP binding;GO:0016740//transferase activity	GO:0006529//asparagine biosynthetic process;GO:0006541//glutamine metabolic process;GO:0008652//cellular amino acid biosynthetic process	--
WBGene00012144	787	836	844	4400	3587	3584	40.21	37.934	42.543	202.45	180.949	177.47	40.229	186.9563333	2.216393563	2.24E-98	7.25E-96	T28H10.3	NP_506137.1 Uncharacterized protein CELE_T28H10.3 [Caenorhabditis elegans]	Cellular Processes;Organismal Systems	Transport and catabolism;Immune system	ko04142//Lysosome;ko04612//Antigen processing and presentation	K01369;K01369	GO:0005773//vacuole	GO:0004197//cysteine-type endopeptidase activity;GO:0008233//peptidase activity	GO:0006508//proteolysis;GO:0006624//vacuolar protein processing;GO:0051603//proteolysis involved in cellular protein catabolic process	--
WBGene00006351	2182	2560	2260	537	600	631	70.495	73.451	72.034	15.624	19.111	19.757	71.99333333	18.164	-1.986781376	4.98E-97	1.58E-94	sur-5	Acetoacetyl-CoA synthetase [Source:UniProtKB/Swiss-Prot;Acc:Q21166]	Metabolism;Metabolism;Metabolism	Global and overview maps;Amino acid metabolism;Carbohydrate metabolism	ko01100//Metabolic pathways;ko00280//Valine, leucine and isoleucine degradation;ko00650//Butanoate metabolism	K01907;K01907;K01907	GO:0005634//nucleus;GO:0005737//cytoplasm	GO:0000166//nucleotide binding;GO:0003824//catalytic activity;GO:0005524//ATP binding;GO:0016874//ligase activity;GO:0030729//acetoacetate-CoA ligase activity	GO:0006629//lipid metabolic process;GO:0006631//fatty acid metabolic process	--
WBGene00020891	905	1181	1112	182	163	132	32.972	37.941	39.667	5.873	5.766	4.602	36.86	5.413666667	-2.767378106	7.03E-96	2.20E-93	T28C12.4	Carboxylic ester hydrolase [Source:UniProtKB/TrEMBL;Acc:Q4LDP0]	-	-	-	-	GO:0005575//cellular_component;GO:0005615//extracellular space	GO:0016787//hydrolase activity;GO:0052689//carboxylic ester hydrolase activity	GO:0008150//biological_process	--
WBGene00018340	740	769	715	100	85	118	53.116	49.02	50.632	6.464	6.024	8.209	50.92266667	6.899	-2.883848805	4.75E-94	1.46E-91	anmt-2	Amine N-MethylTransferase [Source:UniProtKB/TrEMBL;Acc:Q20308]	Metabolism;Metabolism;Metabolism	Global and overview maps;Amino acid metabolism;Metabolism of other amino acids	ko01100//Metabolic pathways;ko00380//Tryptophan metabolism;ko00450//Selenocompound metabolism	K00562;K00562;K00562	GO:0005737//cytoplasm;GO:0005829//cytosol	GO:0008168//methyltransferase activity;GO:0008170//N-methyltransferase activity;GO:0016740//transferase activity	GO:0032259//methylation	--
WBGene00020509	568	687	557	7302	4725	4696	24.882	26.717	24.327	290.301	206.036	200.443	25.30866667	232.26	3.198037304	5.68E-94	1.72E-91	hex-1	Beta-hexosaminidase A [Source:UniProtKB/Swiss-Prot;Acc:Q22492]	Metabolism;Cellular Processes;Metabolism;Metabolism;Metabolism;Metabolism;Metabolism;Metabolism	Global and overview maps;Transport and catabolism;Carbohydrate metabolism;Glycan biosynthesis and metabolism;Glycan biosynthesis and metabolism;Glycan biosynthesis and metabolism;Glycan biosynthesis and metabolism;Glycan biosynthesis and metabolism	ko01100//Metabolic pathways;ko04142//Lysosome;ko00520//Amino sugar and nucleotide sugar metabolism;ko00513//Various types of N-glycan biosynthesis;ko00511//Other glycan degradation;ko00531//Glycosaminoglycan degradation;ko00604//Glycosphingolipid biosynthesis - ganglio series;ko00603//Glycosphingolipid biosynthesis - globo and isoglobo series	K12373;K12373;K12373;K12373;K12373;K12373;K12373;K12373	GO:0005575//cellular_component;GO:0005764//lysosome	GO:0004553//hydrolase activity, hydrolyzing O-glycosyl compounds;GO:0004563//beta-N-acetylhexosaminidase activity;GO:0015929//hexosaminidase activity;GO:0016787//hydrolase activity;GO:0016798//hydrolase activity, acting on glycosyl bonds	GO:0005975//carbohydrate metabolic process;GO:0008152//metabolic process	--
WBGene00016644	487	517	461	41	32	36	28.085	27.197	26.104	2.018	2.04	2.429	27.12866667	2.162333333	-3.6491573	3.86E-93	1.15E-90	abhd-3.2	NP_001024458.1 Protein abhd-3.2 [Caenorhabditis elegans]	-	-	-	-	-	GO:0016298//lipase activity;GO:0016787//hydrolase activity;GO:0016788//hydrolase activity, acting on ester bonds;GO:0034338//short-chain carboxylesterase activity;GO:0047372//acylglycerol lipase activity;GO:0052689//carboxylic ester hydrolase activity	GO:0044255//cellular lipid metabolic process	--
WBGene00007425	26	43	30	1291	786	812	1.116	1.59	1.161	46.935	30.76	31.666	1.289	36.45366667	4.821739766	7.91E-92	2.32E-89	C08B6.4	NP_001023635.1 Uncharacterized protein CELE_C08B6.4 [Caenorhabditis elegans]	-	-	-	-	-	GO:0004568//chitinase activity	GO:0006032//chitin catabolic process;GO:0016998//cell wall macromolecule catabolic process	--
WBGene00000703	2920	3181	2449	287	314	449	204.096	197.456	168.876	18.065	21.669	30.415	190.1426667	23.383	-3.023550357	3.01E-89	8.69E-87	col-129	COLlagen [Source:UniProtKB/TrEMBL;Acc:Q21556]	-	-	-	-	-	GO:0005515//protein binding;GO:0042302//structural constituent of cuticle	-	--
WBGene00001476	70	92	61	800	735	672	3.262	3.807	2.816	33.463	33.617	30.083	3.295	32.38766667	3.297094164	8.38E-87	2.38E-84	fmo-1	Dimethylaniline monooxygenase [N-oxide-forming] [Source:UniProtKB/TrEMBL;Acc:G5EDP6]	Metabolism	Xenobiotics biodegradation and metabolism	ko00982//Drug metabolism - cytochrome P450	K00485	GO:0005783//endoplasmic reticulum;GO:0005789//endoplasmic reticulum membrane;GO:0016020//membrane;GO:0016021//integral component of membrane;GO:0031090//organelle membrane;GO:0043231//intracellular membrane-bounded organelle	GO:0004497//monooxygenase activity;GO:0004499//N,N-dimethylaniline monooxygenase activity;GO:0016491//oxidoreductase activity;GO:0050660//flavin adenine dinucleotide binding;GO:0050661//NADP binding	GO:0055114//oxidation-reduction process	--
WBGene00017962	550	610	545	34	62	45	38.673	37.971	37.779	2.157	4.356	2.943	38.141	3.152	-3.59700323	1.70E-86	4.76E-84	fbxa-72	F-box A protein [Source:UniProtKB/TrEMBL;Acc:A0A0K3AVH4]	-	-	-	-	-	-	-	--
WBGene00000715	1366	1405	1056	210	179	220	104.523	95.482	79.728	14.47	13.523	16.315	93.24433333	14.76933333	-2.658411346	8.08E-86	2.23E-83	col-142	COLlagen [Source:UniProtKB/TrEMBL;Acc:O17036]	-	-	-	-	GO:0016020//membrane;GO:0016021//integral component of membrane	GO:0042302//structural constituent of cuticle	-	--
WBGene00008341	172	211	154	1693	1288	1233	21.126	23.016	18.661	187.265	156.198	146.776	20.93433333	163.413	2.964579878	5.24E-83	1.42E-80	ttr-44	TransThyretin-Related family domain [Source:UniProtKB/TrEMBL;Acc:Q18878]	-	-	-	-	GO:0005615//extracellular space	-	-	--
WBGene00020732	3559	4557	3552	1239	1099	1060	106.722	125.318	107.663	36.892	33.349	31.199	113.2343333	33.81333333	-1.743647308	2.62E-82	7.03E-80	T23E7.2	NP_510852.2 Uncharacterized protein CELE_T23E7.2 [Caenorhabditis elegans]	-	-	-	-	-	-	-	--
WBGene00009645	573	702	549	37	61	64	22.407	24.485	21.145	1.16	2.332	2.436	22.679	1.976	-3.520702176	7.75E-81	2.05E-78	F42G10.1	NP_509681.2 Uncharacterized protein CELE_F42G10.1 [Caenorhabditis elegans]	-	-	-	-	GO:0005575//cellular_component	GO:0003674//molecular_function;GO:0008237//metallopeptidase activity	GO:0006508//proteolysis;GO:0008150//biological_process	--
WBGene00016052	110	86	91	1048	1629	1622	19.633	13.632	16.024	168.447	287.067	280.572	16.42966667	245.362	3.900536716	1.74E-80	4.54E-78	dod-3	Downstream Of DAF-16 (Regulated by DAF-16) [Source:UniProtKB/TrEMBL;Acc:O76438]	-	-	-	-	GO:0016020//membrane;GO:0016021//integral component of membrane	-	-	--
WBGene00000696	32344	36999	32522	6986	8384	9415	2649.85	2691.992	2628.645	515.417	678.175	747.553	2656.829	647.0483333	-2.037759987	2.41E-79	6.20E-77	col-122	COLlagen [Source:UniProtKB/TrEMBL;Acc:Q22183]	-	-	-	-	GO:0016020//membrane;GO:0016021//integral component of membrane	GO:0042302//structural constituent of cuticle	-	--
WBGene00003877	2735	3140	2703	771	546	534	74.69	76.154	72.825	18.961	14.722	14.133	74.55633333	15.93866667	-2.225799963	1.17E-78	2.96E-76	pept-1	Peptide transporter family 1 [Source:UniProtKB/Swiss-Prot;Acc:Q21219]	Organismal Systems	Digestive system	ko04974//Protein digestion and absorption	K14206	GO:0005886//plasma membrane;GO:0005887//integral component of plasma membrane;GO:0016020//membrane;GO:0016021//integral component of membrane;GO:0016324//apical plasma membrane	GO:0015333//peptide:proton symporter activity;GO:0022857//transmembrane transporter activity;GO:0035673//oligopeptide transmembrane transporter activity;GO:0071916//dipeptide transmembrane transporter activity;GO:1904680//peptide transmembrane transporter activity	GO:0000003//reproduction;GO:0002119//nematode larval development;GO:0006857//oligopeptide transport;GO:0006885//regulation of pH;GO:0006979//response to oxidative stress;GO:0008340//determination of adult lifespan;GO:0009408//response to heat;GO:0015031//protein transport;GO:0015807//L-amino acid transport;GO:0015833//peptide transport;GO:0019915//lipid storage;GO:0032006//regulation of TOR signa…	--
WBGene00012123	455	428	386	30	28	22	58.586	48.942	49.034	3.479	3.56	2.745	52.18733333	3.261333333	-4.000165877	1.94E-78	4.85E-76	T28D6.3	NP_499462.1 Uncharacterized protein CELE_T28D6.3 [Caenorhabditis elegans]	-	-	-	-	-	-	-	--
WBGene00016274	641	733	606	134	108	109	48.954	49.715	45.659	9.216	8.144	8.068	48.10933333	8.476	-2.504861315	4.42E-77	1.09E-74	C30G12.2	NP_495520.2 Uncharacterized protein CELE_C30G12.2 [Caenorhabditis elegans]	-	-	-	-	-	-	-	--
WBGene00007919	82	73	64	1026	802	690	4.51	3.505	3.777	51.885	42.81	36.154	3.930666667	43.61633333	3.472022564	5.32E-77	1.30E-74	cup-16	NP_001254181.1 Uncharacterized protein CELE_C34C6.7 [Caenorhabditis elegans]	-	-	-	-	GO:0005575//cellular_component;GO:0005764//lysosome	GO:0003674//molecular_function	GO:0006897//endocytosis	--
WBGene00001149	4020	4875	4186	1469	1438	1623	174.224	187.634	178.981	57.333	61.532	68.17	180.2796667	62.345	-1.53189092	9.27E-77	2.23E-74	bcat-1	Branched-chain-amino-acid aminotransferase, cytosolic [Source:UniProtKB/Swiss-Prot;Acc:P54688]	Metabolism;Metabolism;Metabolism;Metabolism;Metabolism;Metabolism;Metabolism	Global and overview maps;Global and overview maps;Amino acid metabolism;Amino acid metabolism;Global and overview maps;Metabolism of cofactors and vitamins;Amino acid metabolism	ko01100//Metabolic pathways;ko01230//Biosynthesis of amino acids;ko00280//Valine, leucine and isoleucine degradation;ko00270//Cysteine and methionine metabolism;ko01210//2-Oxocarboxylic acid metabolism;ko00770//Pantothenate and CoA biosynthesis;ko00290//Valine, leucine and isoleucine biosynthesis	K00826;K00826;K00826;K00826;K00826;K00826;K00826	GO:0005737//cytoplasm;GO:0005739//mitochondrion	GO:0003824//catalytic activity;GO:0004084//branched-chain-amino-acid transaminase activity;GO:0008483//transaminase activity;GO:0016740//transferase activity;GO:0052654//L-leucine transaminase activity;GO:0052655//L-valine transaminase activity;GO:0052656//L-isoleucine transaminase activity	GO:0002119//nematode larval development;GO:0008652//cellular amino acid biosynthetic process;GO:0009081//branched-chain amino acid metabolic process;GO:0009082//branched-chain amino acid biosynthetic process;GO:0009098//leucine biosynthetic process;GO:0009099//valine biosynthetic process;GO:0009792//embryo development ending in birth or egg hatching	--
WBGene00011522	583	635	548	2533	2258	2120	4.078	3.976	3.75	16.028	15.52	14.304	3.934666667	15.284	1.957708838	1.96E-76	4.66E-74	srap-1	Serine Rich Adhesion Protein-like [Source:UniProtKB/TrEMBL;Acc:G5EDB1]	-	-	-	-	-	-	-	--
WBGene00009042	42	18	25	781	546	669	5.399	2.082	3.335	95.593	73.311	89.067	3.605333333	85.99033333	4.575969931	1.89E-74	4.44E-72	F22B5.4	NP_495781.1 Uncharacterized protein CELE_F22B5.4 [Caenorhabditis elegans]	-	-	-	-	GO:0016020//membrane;GO:0016021//integral component of membrane	-	-	--
WBGene00021491	3	2	4	1528	2262	2037	0.301	0.178	0.396	138.226	224.347	198.312	0.291666667	186.9616667	9.324206269	8.44E-74	1.95E-71	comt-4	Catechol-O-MethylTransferase family [Source:UniProtKB/TrEMBL;Acc:Q965W4]	-	-	-	-	-	GO:0008168//methyltransferase activity;GO:0008171//O-methyltransferase activity;GO:0008757//S-adenosylmethionine-dependent methyltransferase activity;GO:0016740//transferase activity	GO:0032259//methylation	--
WBGene00008936	1253	1301	1252	413	338	349	66.997	61.763	66.549	20.055	17.76	18.32	65.103	18.71166667	-1.798785959	1.63E-73	3.73E-71	papl-1	Purple acid phosphatase [Source:UniProtKB/TrEMBL;Acc:Q19553]	-	-	-	-	-	GO:0003993//acid phosphatase activity;GO:0016787//hydrolase activity;GO:0046872//metal ion binding	GO:0016311//dephosphorylation	--
WBGene00011508	122	136	173	1881	1260	1226	15.633	15.477	21.871	217.062	159.414	152.257	17.66033333	176.2443333	3.318992393	2.23E-72	5.04E-70	T05H10.3	NP_495688.1 Uncharacterized protein CELE_T05H10.3 [Caenorhabditis elegans]	-	-	-	-	-	-	-	--
WBGene00009057	713	913	739	185	150	160	38.548	43.837	39.417	9.007	8.128	8.383	40.60066667	8.506	-2.254950657	2.93E-72	6.54E-70	cept-1	Choline/EthanolaminePhosphoTransferase [Source:UniProtKB/TrEMBL;Acc:G5EBS7]	Metabolism;Metabolism;Metabolism;Metabolism	Global and overview maps;Lipid metabolism;Lipid metabolism;Metabolism of other amino acids	ko01100//Metabolic pathways;ko00564//Glycerophospholipid metabolism;ko00565//Ether lipid metabolism;ko00440//Phosphonate and phosphinate metabolism	K13644;K13644;K13644;K13644	GO:0005789//endoplasmic reticulum membrane;GO:0005794//Golgi apparatus;GO:0016020//membrane;GO:0016021//integral component of membrane	GO:0004142//diacylglycerol cholinephosphotransferase activity;GO:0004307//ethanolaminephosphotransferase activity;GO:0016740//transferase activity;GO:0016780//phosphotransferase activity, for other substituted phosphate groups	GO:0006646//phosphatidylethanolamine biosynthetic process;GO:0006657//CDP-choline pathway;GO:0008654//phospholipid biosynthetic process	--
WBGene00000228	2576	2859	2599	1117	1024	1107	65.435	64.609	65.304	26.073	26.031	27.583	65.116	26.56233333	-1.293630195	1.62E-71	3.57E-69	atn-1	AcTiniN [Source:UniProtKB/TrEMBL;Acc:Q9XVU8]	Human Diseases;Human Diseases;Cellular Processes;Cellular Processes;Cellular Processes;Human Diseases;Cellular Processes;Organismal Systems;Human Diseases	Infectious disease: bacterial;Cancer: overview;Cellular community - eukaryotes;Cellular community - eukaryotes;Cell motility;Immune disease;Cellular community - eukaryotes;Immune system;Infectious disease: parasitic	ko05131//Shigellosis;ko05203//Viral carcinogenesis;ko04510//Focal adhesion;ko04530//Tight junction;ko04810//Regulation of actin cytoskeleton;ko05322//Systemic lupus erythematosus;ko04520//Adherens junction;ko04670//Leukocyte transendothelial migration;ko05146//Amoebiasis	K05699;K05699;K05699;K05699;K05699;K05699;K05699;K05699;K05699	GO:0005865//striated muscle thin filament;GO:0055120//striated muscle dense body;GO:0097433//dense body	GO:0003779//actin binding;GO:0005509//calcium ion binding;GO:0005515//protein binding	-	--
WBGene00012608	7139	7551	7418	2320	2494	2762	351.91	330.47	364.661	103.661	121.067	131.609	349.0136667	118.779	-1.555003739	2.56E-71	5.58E-69	hphd-1	Hydroxyacid-oxoacid transhydrogenase, mitochondrial [Source:UniProtKB/Swiss-Prot;Acc:Q9U2M4]	-	-	-	-	GO:0005739//mitochondrion	GO:0004022//alcohol dehydrogenase (NAD) activity;GO:0016491//oxidoreductase activity;GO:0046872//metal ion binding;GO:0047988//hydroxyacid-oxoacid transhydrogenase activity	GO:0006539//glutamate catabolic process via 2-oxoglutarate;GO:0055114//oxidation-reduction process	--
WBGene00017998	93	141	134	840	748	817	3.477	4.689	4.958	28.395	27.702	29.733	4.374666667	28.61	2.709274499	1.57E-69	3.38E-67	F33D4.6	NP_001294170.1 Uncharacterized protein CELE_F33D4.6 [Caenorhabditis elegans]	-	-	-	-	-	-	-	--
WBGene00011803	878	986	830	250	210	196	12.007	11.975	11.198	3.079	2.835	2.598	11.72666667	2.837333333	-2.047185427	5.47E-69	1.16E-66	T16G12.1	Putative aminopeptidase-2 [Source:UniProtKB/Swiss-Prot;Acc:Q22531]	-	-	-	-	GO:0005737//cytoplasm	GO:0004177//aminopeptidase activity;GO:0008233//peptidase activity;GO:0008237//metallopeptidase activity;GO:0008270//zinc ion binding;GO:0016787//hydrolase activity;GO:0042277//peptide binding;GO:0046872//metal ion binding;GO:0070006//metalloaminopeptidase activity	GO:0006508//proteolysis;GO:0009792//embryo development ending in birth or egg hatching;GO:0030154//cell differentiation;GO:0043171//peptide catabolic process;GO:0046662//regulation of oviposition;GO:0048477//oogenesis;GO:1903538//regulation of meiotic cell cycle process involved in oocyte maturation	--
WBGene00008652	138	187	153	2008	1308	1214	4.093	5.418	4.873	55.83	38.468	35.335	4.794666667	43.211	3.171896193	1.09E-68	2.29E-66	F10D11.6	NP_001250777.1 BPI2 domain-containing protein [Caenorhabditis elegans]	-	-	-	-	GO:0005615//extracellular space	GO:0008289//lipid binding	-	--
MSTRG.4372	578	806	741	7051	4363	4582	49.965	61.877	63.195	548.895	372.378	383.871	58.34566667	435.048	2.89847717	1.31E-68	2.74E-66	--	-	-	-	-	-	-	-	-	--
WBGene00018811	10753	12177	10837	2258	2991	3078	546.264	549.375	543.136	103.3	150.021	151.543	546.2583333	134.9546667	-2.017108518	2.45E-68	5.05E-66	pmt-2	Phosphoethanolamine MethylTransferase [Source:UniProtKB/TrEMBL;Acc:Q22993]	Metabolism	Lipid metabolism	ko00564//Glycerophospholipid metabolism	K05929	-	GO:0000773//phosphatidyl-N-methylethanolamine N-methyltransferase activity;GO:0008168//methyltransferase activity;GO:0016740//transferase activity;GO:0080101//phosphatidyl-N-dimethylethanolamine N-methyltransferase activity	GO:0006656//phosphatidylcholine biosynthetic process;GO:0032259//methylation	--
WBGene00017303	107	97	100	669	668	770	23.124	18.617	21.321	130.198	142.533	161.273	21.02066667	144.668	2.782865509	2.52E-68	5.15E-66	F09F7.6	NP_498189.1 Uncharacterized protein CELE_F09F7.6 [Caenorhabditis elegans]	-	-	-	-	-	-	-	--
WBGene00011800	377	411	368	50	42	48	20.876	20.212	20.104	2.493	2.296	2.576	20.39733333	2.455	-3.054585623	4.26E-68	8.60E-66	T16G1.6	NP_506234.2 CHK domain-containing protein [Caenorhabditis elegans]	-	-	-	-	-	-	-	--
WBGene00011006	912	1126	950	192	225	250	43.983	48.227	45.201	8.339	10.714	11.685	45.80366667	10.246	-2.160402296	6.58E-68	1.31E-65	ugt-47	Putative UDP-glucuronosyltransferase ugt-47 [Source:UniProtKB/Swiss-Prot;Acc:Q21706]	Metabolism;Metabolism;Metabolism;Metabolism;Human Diseases;Metabolism;Metabolism;Metabolism;Metabolism;Metabolism	Global and overview maps;Xenobiotics biodegradation and metabolism;Xenobiotics biodegradation and metabolism;Xenobiotics biodegradation and metabolism;Cancer: overview;Metabolism of cofactors and vitamins;Carbohydrate metabolism;Carbohydrate metabolism;Lipid metabolism;Metabolism of cofactors and vitamins	ko01100//Metabolic pathways;ko00983//Drug metabolism - other enzymes;ko00982//Drug metabolism - cytochrome P450;ko00980//Metabolism of xenobiotics by cytochrome P450;ko05204//Chemical carcinogenesis - DNA adducts;ko00830//Retinol metabolism;ko00040//Pentose and glucuronate interconversions;ko00053//Ascorbate and aldarate metabolism;ko00140//Steroid hormone biosynthesis;ko00860//Porphyrin metaboli…	K00699;K00699;K00699;K00699;K00699;K00699;K00699;K00699;K00699;K00699	GO:0016020//membrane;GO:0016021//integral component of membrane;GO:0043231//intracellular membrane-bounded organelle	GO:0008194//UDP-glycosyltransferase activity;GO:0015020//glucuronosyltransferase activity;GO:0016740//transferase activity;GO:0016757//transferase activity, transferring glycosyl groups;GO:0016758//transferase activity, transferring hexosyl groups	-	--
WBGene00001155	8433	10207	8827	3712	3872	3922	577.815	621.099	596.687	229.043	261.942	260.44	598.5336667	250.475	-1.256765784	9.39E-68	1.85E-65	ech-6	Probable enoyl-CoA hydratase, mitochondrial [Source:UniProtKB/Swiss-Prot;Acc:P34559]	Metabolism;Metabolism;Metabolism;Metabolism;Metabolism;Metabolism;Metabolism;Metabolism;Metabolism;Metabolism;Metabolism	Global and overview maps;Global and overview maps;Global and overview maps;Amino acid metabolism;Lipid metabolism;Amino acid metabolism;Amino acid metabolism;Carbohydrate metabolism;Lipid metabolism;Metabolism of other amino acids;Carbohydrate metabolism	ko01100//Metabolic pathways;ko01200//Carbon metabolism;ko01212//Fatty acid metabolism;ko00280//Valine, leucine and isoleucine degradation;ko00071//Fatty acid degradation;ko00310//Lysine degradation;ko00380//Tryptophan metabolism;ko00640//Propanoate metabolism;ko00062//Fatty acid elongation;ko00410//beta-Alanine metabolism;ko00650//Butanoate metabolism	K07511;K07511;K07511;K07511;K07511;K07511;K07511;K07511;K07511;K07511;K07511	GO:0005739//mitochondrion;GO:0005759//mitochondrial matrix	GO:0003824//catalytic activity;GO:0004300//enoyl-CoA hydratase activity;GO:0016829//lyase activity	GO:0006629//lipid metabolic process;GO:0006631//fatty acid metabolic process;GO:0006635//fatty acid beta-oxidation	--
WBGene00013898	353	439	389	1766	1460	1528	18.094	19.984	19.671	81.517	73.887	75.905	19.24966667	77.103	2.001953531	1.37E-67	2.68E-65	ZC443.3	NP_506207.1 Uncharacterized protein CELE_ZC443.3 [Caenorhabditis elegans]	-	-	-	-	GO:0005852//eukaryotic translation initiation factor 3 complex	GO:0003723//RNA binding;GO:0003743//translation initiation factor activity;GO:0031369//translation initiation factor binding	GO:0006413//translational initiation	--
WBGene00004133	88	114	125	881	695	737	3.826	4.402	5.362	34.496	29.836	31.057	4.53	31.79633333	2.811277452	2.59E-67	5.01E-65	abu-13	Activated in Blocked Unfolded protein response [Source:UniProtKB/TrEMBL;Acc:Q20936]	-	-	-	-	-	-	-	--
WBGene00022072	394	423	351	38	25	42	71.601	68.269	62.93	6.219	4.486	7.397	67.6	6.034	-3.485836645	3.96E-67	7.58E-65	cpg-9	Chondroitin proteoglycan 9 [Source:UniProtKB/Swiss-Prot;Acc:Q95XP7]	-	-	-	-	-	-	-	--
WBGene00021048	1092	1156	947	5053	7187	6728	65.798	61.91	56.326	273.918	427.183	392.644	61.34466667	364.5816667	2.57123219	4.55E-67	8.63E-65	W05H9.1	NP_509050.1 Uncharacterized protein CELE_W05H9.1 [Caenorhabditis elegans]	-	-	-	-	GO:0016020//membrane;GO:0016021//integral component of membrane	-	-	--
WBGene00219316	127	117	108	849	718	687	6.307	5.161	5.292	37.972	35.208	33.068	5.586666667	35.416	2.66434163	7.70E-67	1.44E-64	F21A3.11	Purple acid phosphatase [Source:UniProtKB/TrEMBL;Acc:H2FLJ4]	-	-	-	-	-	GO:0003993//acid phosphatase activity;GO:0016787//hydrolase activity;GO:0046872//metal ion binding	GO:0016311//dephosphorylation	--
WBGene00006947	135	131	161	971	783	838	6.751	5.818	7.943	43.727	38.659	40.613	6.837333333	40.99966667	2.584106514	3.22E-66	5.98E-64	wrt-1	Warthog protein 1 Warthog protein 1 N-product Warthog protein 1 C-product [Source:UniProtKB/Swiss-Prot;Acc:Q94128]	-	-	-	-	GO:0005576//extracellular region;GO:0005615//extracellular space;GO:0005886//plasma membrane;GO:0009986//cell surface;GO:0016020//membrane	GO:0003674//molecular_function;GO:0008233//peptidase activity;GO:0016787//hydrolase activity	GO:0006508//proteolysis;GO:0007267//cell-cell signaling;GO:0007275//multicellular organism development;GO:0007367//segment polarity determination;GO:0016539//intein-mediated protein splicing;GO:0016540//protein autoprocessing	--
WBGene00020022	1812	2039	1849	672	504	526	46.781	46.319	47.277	15.932	12.782	13.131	46.79233333	13.94833333	-1.746179425	3.49E-66	6.42E-64	gldc-1	Glycine cleavage system P protein [Source:UniProtKB/TrEMBL;Acc:Q21962]	Metabolism;Metabolism;Metabolism;Metabolism	Global and overview maps;Global and overview maps;Carbohydrate metabolism;Amino acid metabolism	ko01100//Metabolic pathways;ko01200//Carbon metabolism;ko00630//Glyoxylate and dicarboxylate metabolism;ko00260//Glycine, serine and threonine metabolism	K00281;K00281;K00281;K00281	GO:0005739//mitochondrion;GO:0005960//glycine cleavage complex	GO:0003824//catalytic activity;GO:0004375//glycine dehydrogenase (decarboxylating) activity;GO:0016491//oxidoreductase activity;GO:0016594//glycine binding;GO:0030170//pyridoxal phosphate binding	GO:0006544//glycine metabolic process;GO:0006546//glycine catabolic process;GO:0019464//glycine decarboxylation via glycine cleavage system;GO:0055114//oxidation-reduction process	--
WBGene00017336	330	395	321	27	19	11	14.717	15.644	14.123	1.084	0.837	0.475	14.828	0.798666667	-4.214586708	4.89E-66	8.90E-64	ugt-41	UDP-GlucuronosylTransferase [Source:UniProtKB/TrEMBL;Acc:O16922]	-	-	-	-	GO:0016020//membrane;GO:0016021//integral component of membrane;GO:0043231//intracellular membrane-bounded organelle	GO:0008194//UDP-glycosyltransferase activity;GO:0016740//transferase activity;GO:0016758//transferase activity, transferring hexosyl groups	-	--
WBGene00001395	2438	2674	2388	11461	8756	8710	131.204	127.329	130.154	592.645	475.036	466.139	129.5623333	511.2733333	1.980448425	6.18E-66	1.12E-63	fat-3	Delta(6)-fatty-acid desaturase fat-3 [Source:UniProtKB/Swiss-Prot;Acc:Q23221]	-	-	-	-	GO:0016020//membrane;GO:0016021//integral component of membrane;GO:0098793//presynapse	GO:0004768//stearoyl-CoA 9-desaturase activity;GO:0016491//oxidoreductase activity	GO:0001820//serotonin secretion;GO:0006629//lipid metabolic process;GO:0006631//fatty acid metabolic process;GO:0006633//fatty acid biosynthetic process;GO:0006636//unsaturated fatty acid biosynthetic process;GO:0006936//muscle contraction;GO:0008104//protein localization;GO:0014055//acetylcholine secretion, neurotransmission;GO:0018991//oviposition;GO:0030421//defecation;GO:0032456//endocytic re…	--
WBGene00015355	121	132	146	1076	767	878	14.002	13.565	16.668	112.128	87.631	98.466	14.745	99.40833333	2.753140975	9.05E-66	1.62E-63	C02F12.5	BPTI/Kunitz inhibitor domain-containing protein C02F12.5 [Source:UniProtKB/Swiss-Prot;Acc:Q11101]	-	-	-	-	GO:0005575//cellular_component	GO:0003674//molecular_function;GO:0004867//serine-type endopeptidase inhibitor activity;GO:0030414//peptidase inhibitor activity	GO:0008150//biological_process;GO:0010466//negative regulation of peptidase activity;GO:0010951//negative regulation of endopeptidase activity	--
WBGene00012444	179	214	166	1077	1487	1435	16.064	17.056	14.697	87.04	131.757	124.809	15.939	114.5353333	2.845159704	1.31E-65	2.32E-63	Y15E3A.5	NP_741937.1 Uncharacterized protein CELE_Y15E3A.5 [Caenorhabditis elegans]	-	-	-	-	-	-	-	--
WBGene00012428	940	1079	917	288	303	276	45.729	46.66	44.051	12.652	14.555	13.04	45.48	13.41566667	-1.761313506	4.10E-65	7.18E-63	Y11D7A.3	NP_001041017.1 Uncharacterized protein CELE_Y11D7A.3 [Caenorhabditis elegans]	-	-	-	-	GO:0016020//membrane;GO:0016021//integral component of membrane	-	-	--
WBGene00007071	986	1051	1018	267	197	171	22.666	21.38	23.161	5.602	4.606	3.815	22.40233333	4.674333333	-2.260816482	1.17E-64	2.04E-62	AC3.5	Aminopeptidase-like protein AC3.5 [Source:UniProtKB/Swiss-Prot;Acc:Q17405]	Metabolism;Metabolism;Organismal Systems;Organismal Systems	Global and overview maps;Metabolism of other amino acids;Endocrine system;Immune system	ko01100//Metabolic pathways;ko00480//Glutathione metabolism;ko04614//Renin-angiotensin system;ko04640//Hematopoietic cell lineage	K11140;K11140;K11140;K11140	GO:0005737//cytoplasm;GO:0016020//membrane;GO:0016021//integral component of membrane	GO:0004177//aminopeptidase activity;GO:0008233//peptidase activity;GO:0008237//metallopeptidase activity;GO:0008270//zinc ion binding;GO:0016787//hydrolase activity;GO:0042277//peptide binding;GO:0046872//metal ion binding;GO:0070006//metalloaminopeptidase activity	GO:0006508//proteolysis;GO:0043171//peptide catabolic process	--
WBGene00016874	503	602	551	88	89	116	36.933	39.256	39.914	5.819	6.452	8.255	38.701	6.842	-2.499880836	2.31E-64	3.97E-62	C52B11.5	NP_508236.1 Uncharacterized protein CELE_C52B11.5 [Caenorhabditis elegans]	Human Diseases;Cellular Processes;Environmental Information Processing;Human Diseases;Cellular Processes;Organismal Systems;Human Diseases	Infectious disease: bacterial;Transport and catabolism;Signal transduction;Infectious disease: bacterial;Transport and catabolism;Excretory system;Infectious disease: parasitic	ko05132//Salmonella infection;ko04144//Endocytosis;ko04014//Ras signaling pathway;ko05152//Tuberculosis;ko04145//Phagosome;ko04962//Vasopressin-regulated water reabsorption;ko05146//Amoebiasis	K07888;K07888;K07888;K07888;K07888;K07888;K07888	GO:0005794//Golgi apparatus;GO:0012505//endomembrane system	GO:0003924//GTPase activity;GO:0005525//GTP binding	GO:0006886//intracellular protein transport;GO:0032482//Rab protein signal transduction;GO:0034389//lipid particle organization	--
WBGene00001500	18	32	16	664	433	449	2.214	3.496	1.942	73.498	52.591	53.334	2.550666667	59.80766667	4.551384155	2.41E-64	4.11E-62	ftn-1	Ferritin [Source:UniProtKB/TrEMBL;Acc:O16453]	Cellular Processes;Organismal Systems;Cellular Processes	Cell growth and death;Digestive system;Cell growth and death	ko04217//Necroptosis;ko04978//Mineral absorption;ko04216//Ferroptosis	K00522;K00522;K00522	GO:0005623//cell;GO:0005737//cytoplasm	GO:0004322//ferroxidase activity;GO:0005506//iron ion binding;GO:0005515//protein binding;GO:0008198//ferrous iron binding;GO:0008199//ferric iron binding;GO:0016491//oxidoreductase activity;GO:0042802//identical protein binding;GO:0046872//metal ion binding	GO:0006826//iron ion transport;GO:0006879//cellular iron ion homeostasis;GO:0006880//intracellular sequestering of iron ion;GO:0055114//oxidation-reduction process	--
WBGene00004174	199	271	289	2352	1568	1648	10.959	13.254	15.701	116.641	85.255	87.955	13.30466667	96.617	2.860344691	5.84E-64	9.86E-62	abu-14	Activated in Blocked Unfolded protein response [Source:UniProtKB/TrEMBL;Acc:Q23390]	-	-	-	-	-	-	GO:0060465//pharynx development	--
WBGene00002258	2276	2151	2067	688	497	558	341.446	286.581	305.927	92.948	73.615	81.129	311.318	82.564	-1.914804222	7.77E-64	1.30E-61	lbp-6	Fatty acid-binding protein homolog 6 [Source:UniProtKB/Swiss-Prot;Acc:O01812]	Organismal Systems	Endocrine system	ko03320//PPAR signaling pathway	K08752	-	GO:0005515//protein binding;GO:0008289//lipid binding	-	--
WBGene00013900	17	22	18	355	386	354	0.812	0.933	0.848	15.27	18.204	16.388	0.864333333	16.62066667	4.26524664	8.49E-64	1.41E-61	ugt-18	UDP-glucuronosyltransferase [Source:UniProtKB/TrEMBL;Acc:Q23323]	Metabolism;Metabolism;Metabolism;Metabolism;Human Diseases;Metabolism;Metabolism;Metabolism;Metabolism;Metabolism	Global and overview maps;Xenobiotics biodegradation and metabolism;Xenobiotics biodegradation and metabolism;Xenobiotics biodegradation and metabolism;Cancer: overview;Metabolism of cofactors and vitamins;Carbohydrate metabolism;Carbohydrate metabolism;Lipid metabolism;Metabolism of cofactors and vitamins	ko01100//Metabolic pathways;ko00983//Drug metabolism - other enzymes;ko00982//Drug metabolism - cytochrome P450;ko00980//Metabolism of xenobiotics by cytochrome P450;ko05204//Chemical carcinogenesis - DNA adducts;ko00830//Retinol metabolism;ko00040//Pentose and glucuronate interconversions;ko00053//Ascorbate and aldarate metabolism;ko00140//Steroid hormone biosynthesis;ko00860//Porphyrin metaboli…	K00699;K00699;K00699;K00699;K00699;K00699;K00699;K00699;K00699;K00699	GO:0016020//membrane;GO:0016021//integral component of membrane;GO:0043231//intracellular membrane-bounded organelle	GO:0008194//UDP-glycosyltransferase activity;GO:0015020//glucuronosyltransferase activity;GO:0016740//transferase activity;GO:0016757//transferase activity, transferring glycosyl groups;GO:0016758//transferase activity, transferring hexosyl groups	-	--
WBGene00013392	1149	1462	1363	391	411	422	129.013	145.901	151.028	39.599	45.57	45.995	141.9806667	43.72133333	-1.69928519	1.76E-63	2.89E-61	Y62H9A.4	NP_509985.1 Uncharacterized protein CELE_Y62H9A.4 [Caenorhabditis elegans]	-	-	-	-	-	-	-	--
WBGene00020516	1656	1672	1537	355	431	465	90.695	81.322	83.047	17.509	23.306	24.682	85.02133333	21.83233333	-1.961358557	2.43E-63	3.97E-61	T15B7.1	NP_504743.3 Uncharacterized protein CELE_T15B7.1 [Caenorhabditis elegans]	Human Diseases;Environmental Information Processing;Cellular Processes;Human Diseases;Environmental Information Processing	Infectious disease: viral;Signal transduction;Cellular community - eukaryotes;Cancer: overview;Signaling molecules and interaction	ko05165//Human papillomavirus infection;ko04151//PI3K-Akt signaling pathway;ko04510//Focal adhesion;ko05206//MicroRNAs in cancer;ko04512//ECM-receptor interaction	K06252;K06252;K06252;K06252;K06252	-	-	-	--
WBGene00001391	35	39	43	891	504	568	5.192	5.106	6.274	118.95	73.765	81.664	5.524	91.45966667	4.049350436	3.51E-63	5.67E-61	far-7	Fatty Acid/Retinol binding protein [Source:UniProtKB/TrEMBL;Acc:A0A0K3AWY0]	-	-	-	-	GO:0005737//cytoplasm	GO:0008289//lipid binding;GO:0070538//oleic acid binding	-	--
WBGene00000657	1850	2173	1488	412	271	345	137.224	143.144	108.89	27.521	19.847	24.801	129.7526667	24.05633333	-2.43127552	5.80E-63	9.29E-61	col-81	COLlagen [Source:UniProtKB/TrEMBL;Acc:Q20135]	-	-	-	-	GO:0016020//membrane;GO:0016021//integral component of membrane	GO:0042302//structural constituent of cuticle	-	--
WBGene00016943	21413	23114	21136	7402	8523	8657	1229.562	1177.409	1196.332	382.16	482.311	481.097	1201.101	448.5226667	-1.421104671	8.63E-63	1.37E-60	acdh-1	Acyl CoA DeHydrogenase [Source:UniProtKB/TrEMBL;Acc:Q8IAB6]	Metabolism;Metabolism;Metabolism;Metabolism	Global and overview maps;Global and overview maps;Amino acid metabolism;Lipid metabolism	ko01100//Metabolic pathways;ko01212//Fatty acid metabolism;ko00280//Valine, leucine and isoleucine degradation;ko00071//Fatty acid degradation	K09478;K09478;K09478;K09478	-	GO:0003995//acyl-CoA dehydrogenase activity;GO:0016491//oxidoreductase activity;GO:0016627//oxidoreductase activity, acting on the CH-CH group of donors;GO:0050660//flavin adenine dinucleotide binding	GO:0045087//innate immune response;GO:0050829//defense response to Gram-negative bacterium;GO:0055114//oxidation-reduction process	--
WBGene00016700	24	30	35	554	388	420	0.409	0.454	0.588	8.5	6.527	6.935	0.483666667	7.320666667	3.919890017	9.33E-63	1.47E-60	C46A5.4	NP_501272.2 Uncharacterized protein CELE_C46A5.4 [Caenorhabditis elegans]	-	-	-	-	-	GO:0004601//peroxidase activity;GO:0020037//heme binding	GO:0006979//response to oxidative stress;GO:0055114//oxidation-reduction process;GO:0098869//cellular oxidant detoxification	--
WBGene00045038	525	610	485	2215	1900	1882	52.019	53.677	47.41	197.642	185.875	180.725	51.03533333	188.0806667	1.881783238	3.01E-62	4.70E-60	ule-2	Uterine Lumin Expressed/locailized [Source:UniProtKB/TrEMBL;Acc:Q067X2]	-	-	-	-	-	-	-	--
WBGene00012445	1530	1776	1471	462	302	349	18.489	19.06	17.537	5.028	3.603	4.087	18.362	4.239333333	-2.114813893	4.95E-62	7.67E-60	Y16B4A.2	Carboxypeptidase [Source:UniProtKB/TrEMBL;Acc:K8ESM2]	Cellular Processes	Transport and catabolism	ko04142//Lysosome	K13289	GO:0045121//membrane raft	GO:0004180//carboxypeptidase activity;GO:0004185//serine-type carboxypeptidase activity;GO:0008233//peptidase activity;GO:0016787//hydrolase activity	GO:0006508//proteolysis;GO:0051603//proteolysis involved in cellular protein catabolic process	--
WBGene00018384	73	70	65	1028	625	657	6.236	5.311	5.478	79.086	52.716	54.395	5.675	62.06566667	3.451103125	1.91E-60	2.93E-58	F43C11.7	NP_494245.1 RING-type domain-containing protein [Caenorhabditis elegans]	-	-	-	-	-	GO:0008270//zinc ion binding	GO:0008340//determination of adult lifespan;GO:0050830//defense response to Gram-positive bacterium	--
WBGene00009773	15	22	19	390	308	363	0.944	1.23	1.18	22.113	19.146	22.15	1.118	21.13633333	4.240733031	7.29E-60	1.11E-57	lipl-2	Lipase [Source:UniProtKB/TrEMBL;Acc:Q20449]	Cellular Processes;Organismal Systems;Metabolism	Transport and catabolism;Digestive system;Lipid metabolism	ko04142//Lysosome;ko04979//Cholesterol metabolism;ko00100//Steroid biosynthesis	K01052;K01052;K01052	-	GO:0016787//hydrolase activity;GO:0016788//hydrolase activity, acting on ester bonds	GO:0006629//lipid metabolic process;GO:0016042//lipid catabolic process	--
WBGene00014138	783	932	777	249	235	253	52.481	55.477	51.379	15.029	15.551	16.434	53.11233333	15.67133333	-1.76091898	1.40E-59	2.11E-57	clec-186	C-type LECtin [Source:UniProtKB/TrEMBL;Acc:O02343]	-	-	-	-	-	GO:0030246//carbohydrate binding	GO:0045087//innate immune response	--
WBGene00016892	836	720	632	91	114	127	53.405	40.809	39.813	5.234	7.17	7.881	44.67566667	6.761666667	-2.724038456	1.41E-59	2.11E-57	pgph-3	PhosphoGlycolate Phosphatase Homolog [Source:UniProtKB/TrEMBL;Acc:O44538]	Metabolism;Metabolism;Metabolism	Global and overview maps;Global and overview maps;Carbohydrate metabolism	ko01100//Metabolic pathways;ko01200//Carbon metabolism;ko00630//Glyoxylate and dicarboxylate metabolism	K19269;K19269;K19269	GO:0005737//cytoplasm	GO:0016791//phosphatase activity	GO:0016311//dephosphorylation	--
WBGene00007811	484	485	420	1626	1645	1685	29.543	26.291	25.292	89.378	99.137	99.678	27.042	96.06433333	1.828799032	3.11E-59	4.63E-57	C29F7.2	NP_510235.2 CHK domain-containing protein [Caenorhabditis elegans]	-	-	-	-	-	-	-	--
WBGene00006764	9737	10517	9388	4125	3151	3204	834.49	800.468	793.772	318.363	266.629	266.123	809.5766667	283.705	-1.512776133	3.71E-59	5.48E-57	unc-27	Troponin I 2 [Source:UniProtKB/Swiss-Prot;Acc:Q9GYF1]	Environmental Information Processing;Organismal Systems;Organismal Systems;Human Diseases;Human Diseases	Signal transduction;Circulatory system;Circulatory system;Cardiovascular disease;Cardiovascular disease	ko04024//cAMP signaling pathway;ko04261//Adrenergic signaling in cardiomyocytes;ko04260//Cardiac muscle contraction;ko05410//Hypertrophic cardiomyopathy;ko05414//Dilated cardiomyopathy	K12044;K12044;K12044;K12044;K12044	GO:0005861//troponin complex;GO:0030017//sarcomere	GO:0003779//actin binding;GO:0030172//troponin C binding;GO:0046872//metal ion binding	GO:0006936//muscle contraction;GO:0040011//locomotion;GO:0045214//sarcomere organization	--
WBGene00001774	357	383	344	52	31	46	36.603	34.427	34.91	4.989	3.275	4.832	35.31333333	4.365333333	-3.016049282	4.13E-59	6.05E-57	gst-26	Glutathione S-Transferase [Source:UniProtKB/TrEMBL;Acc:Q9NAB4]	Metabolism;Metabolism;Metabolism;Metabolism;Human Diseases;Metabolism	Global and overview maps;Metabolism of other amino acids;Xenobiotics biodegradation and metabolism;Xenobiotics biodegradation and metabolism;Cancer: overview;Lipid metabolism	ko01100//Metabolic pathways;ko00480//Glutathione metabolism;ko00982//Drug metabolism - cytochrome P450;ko00980//Metabolism of xenobiotics by cytochrome P450;ko05204//Chemical carcinogenesis - DNA adducts;ko00590//Arachidonic acid metabolism	K04097;K04097;K04097;K04097;K04097;K04097	-	GO:0004364//glutathione transferase activity;GO:0005515//protein binding;GO:0016740//transferase activity	GO:0006749//glutathione metabolic process	--
WBGene00018731	34	32	27	896	478	513	8.02	6.703	6.283	190.322	111.319	117.271	7.002	139.6373333	4.317773839	5.71E-59	8.31E-57	F53A9.8	-	-	-	-	-	-	-	GO:0050830//defense response to Gram-positive bacterium	--
WBGene00009957	225	228	197	1159	1714	1472	22.102	19.89	19.092	102.527	166.237	140.138	20.36133333	136.3006667	2.742888676	1.49E-58	2.15E-56	F53B2.8	NP_502399.1 Uncharacterized protein CELE_F53B2.8 [Caenorhabditis elegans]	-	-	-	-	-	-	-	--
MSTRG.2816	851	1111	849	137	173	207	11.976	13.551	12.801	2.31	3.488	4.396	12.776	3.398	-1.91067846	2.14E-58	3.06E-56	bath-15	SKN-1 Dependent Zygotic transcript [Caenorhabditis elegans]	-	-	-	-	-	-	-	--
WBGene00016658	415	344	325	7	5	8	84.869	62.476	65.571	1.289	1.01	1.586	70.972	1.295	-5.776225959	6.33E-58	8.99E-56	C45B2.1	NP_509017.1 Uncharacterized protein CELE_C45B2.1 [Caenorhabditis elegans]	-	-	-	-	-	-	-	--
WBGene00004120	73	111	131	923	718	780	2.98	4.028	5.288	33.948	28.955	30.869	4.098666667	31.25733333	2.930968133	1.62E-57	2.28E-55	pqn-32	Prion-like-(Q/N-rich)-domain-bearing protein [Source:UniProtKB/TrEMBL;Acc:Q9XV50]	-	-	-	-	-	-	-	--
WBGene00022122	10782	12130	10560	4693	4905	5187	775.304	774.622	749.141	303.897	348.236	361.479	766.3556667	337.8706667	-1.181543001	1.66E-57	2.32E-55	trap-1	TRanslocon-Associated Protein [Source:UniProtKB/TrEMBL;Acc:Q95XT5]	Genetic Information Processing	Folding, sorting and degradation	ko04141//Protein processing in endoplasmic reticulum	K13249	GO:0005783//endoplasmic reticulum;GO:0005789//endoplasmic reticulum membrane;GO:0016020//membrane;GO:0016021//integral component of membrane	-	-	--
WBGene00016332	280	336	291	2969	1802	1788	21.632	23.053	22.18	206.562	137.453	133.875	22.28833333	159.2966667	2.837355434	1.99E-57	2.76E-55	C32F10.4	NP_491687.1 Uncharacterized protein CELE_C32F10.4 [Caenorhabditis elegans]	-	-	-	-	GO:0016020//membrane;GO:0016021//integral component of membrane	-	-	--
WBGene00008577	7	10	16	354	632	675	0.714	0.906	1.61	32.514	63.642	66.721	1.076666667	54.29233333	5.656104919	3.01E-57	4.16E-55	F08G2.5	NP_496901.1 Uncharacterized protein CELE_F08G2.5 [Caenorhabditis elegans]	-	-	-	-	-	GO:0005515//protein binding	GO:0045087//innate immune response	--
WBGene00008605	103	98	136	807	662	698	3.95	3.302	5.177	27.443	24.529	25.281	4.143	25.751	2.635880733	3.06E-57	4.19E-55	mlt-9	NP_510511.1 Uncharacterized protein CELE_F09B12.1 [Caenorhabditis elegans]	-	-	-	-	-	-	-	--
WBGene00011446	1686	2026	1659	462	263	316	200.616	214.094	194.752	49.505	30.898	36.441	203.154	38.948	-2.382952619	4.44E-57	6.03E-55	T04F8.8	NP_509945.1 Uncharacterized protein CELE_T04F8.8 [Caenorhabditis elegans]	-	-	-	-	-	-	-	--
WBGene00001581	5605	6744	5133	2162	2053	2293	67.709	72.352	61.182	23.523	24.486	26.846	67.081	24.95166667	-1.426768011	2.03E-56	2.74E-54	gfi-1	GEI-4 (Four) Interacting protein [Source:UniProtKB/TrEMBL;Acc:Q94246]	-	-	-	-	GO:0045121//membrane raft	-	GO:0006338//chromatin remodeling	--
WBGene00019017	13445	16360	13344	6321	5120	5085	167.175	180.637	163.637	70.773	62.864	61.262	170.483	64.96633333	-1.391863698	5.78E-56	7.74E-54	F57F4.4	NP_504627.1 Uncharacterized protein CELE_F57F4.4 [Caenorhabditis elegans]	-	-	-	-	GO:0045121//membrane raft	-	-	--
WBGene00000683	32	45	39	1143	612	537	2.087	2.606	2.509	67.133	39.41	33.943	2.400666667	46.82866667	4.285884957	6.29E-56	8.36E-54	col-109	COLlagen [Source:UniProtKB/TrEMBL;Acc:Q9N527]	-	-	-	-	GO:0016020//membrane;GO:0016021//integral component of membrane	GO:0042302//structural constituent of cuticle	GO:0030968//endoplasmic reticulum unfolded protein response	--
WBGene00001716	79	99	109	855	601	640	5.583	6.225	7.609	54.491	42.042	43.95	6.472333333	46.82766667	2.855003338	2.91E-55	3.84E-53	grl-7	GRound-Like (Grd related) [Source:UniProtKB/TrEMBL;Acc:Q52GX6]	-	-	-	-	-	-	-	--
WBGene00002012	114	111	102	583	627	697	13.708	11.853	12.1	63.129	74.436	81.224	12.55366667	72.92966667	2.538396993	3.27E-55	4.29E-53	hsp-12.3	Heat Shock Protein [Source:UniProtKB/TrEMBL;Acc:Q20164]	Genetic Information Processing;Organismal Systems	Folding, sorting and degradation;Aging	ko04141//Protein processing in endoplasmic reticulum;ko04213//Longevity regulating pathway - multiple species	K09542;K09542	-	GO:0031072//heat shock protein binding	-	--
WBGene00006649	526	683	575	2283	1938	1894	57.537	66.349	62.052	224.889	209.303	200.786	61.97933333	211.6593333	1.771884965	8.67E-54	1.13E-51	tth-1	Thymosin beta [Source:UniProtKB/Swiss-Prot;Acc:O17389]	-	-	-	-	GO:0005737//cytoplasm;GO:0005829//cytosol;GO:0005856//cytoskeleton;GO:0005938//cell cortex;GO:0030054//cell junction	GO:0003779//actin binding;GO:0003785//actin monomer binding	GO:0007015//actin filament organization	--
WBGene00008621	375	421	361	78	64	72	23.893	23.822	22.692	4.475	4.026	4.446	23.469	4.315666667	-2.443101027	9.83E-54	1.27E-51	F09C8.1	NP_510636.2 Lipase_GDSL domain-containing protein [Caenorhabditis elegans]	-	-	-	-	-	GO:0004620//phospholipase activity;GO:0016788//hydrolase activity, acting on ester bonds	GO:0006644//phospholipid metabolic process	--
WBGene00001479	329	386	312	1254	1148	1140	13.036	13.583	12.197	44.746	44.912	43.778	12.93866667	44.47866667	1.781424586	2.73E-53	3.51E-51	fmo-4	Dimethylaniline monooxygenase [N-oxide-forming] [Source:UniProtKB/TrEMBL;Acc:G5EDG8]	Metabolism	Xenobiotics biodegradation and metabolism	ko00982//Drug metabolism - cytochrome P450	K00485	GO:0005783//endoplasmic reticulum;GO:0005789//endoplasmic reticulum membrane;GO:0016020//membrane;GO:0016021//integral component of membrane;GO:0031090//organelle membrane;GO:0043231//intracellular membrane-bounded organelle	GO:0004497//monooxygenase activity;GO:0004499//N,N-dimethylaniline monooxygenase activity;GO:0016491//oxidoreductase activity;GO:0050660//flavin adenine dinucleotide binding;GO:0050661//NADP binding	GO:0055114//oxidation-reduction process	--
WBGene00001694	915	1025	892	282	181	197	139.893	139.173	134.545	38.826	27.322	29.19	137.8703333	31.77933333	-2.117151289	6.04E-53	7.70E-51	grd-5	GRounDhog (Hedgehog-like family) [Source:UniProtKB/TrEMBL;Acc:O16462]	-	-	-	-	GO:0005576//extracellular region	GO:0005102//receptor binding	GO:0007154//cell communication;GO:0009792//embryo development ending in birth or egg hatching	--
WBGene00001863	1469	1565	1377	611	529	508	46.763	44.611	44.199	17.771	14.114	13.287	45.191	15.05733333	-1.585569192	6.27E-53	7.94E-51	him-4	High Incidence of Males (Increased X chromosome loss) [Source:UniProtKB/TrEMBL;Acc:A4UVK0]	-	-	-	-	GO:0005604//basement membrane;GO:0005912//adherens junction;GO:0031012//extracellular matrix	GO:0005201//extracellular matrix structural constituent;GO:0005509//calcium ion binding;GO:0038023//signaling receptor activity;GO:0042803//protein homodimerization activity;GO:0050839//cell adhesion molecule binding	GO:0007156//homophilic cell adhesion via plasma membrane adhesion molecules;GO:0007157//heterophilic cell-cell adhesion via plasma membrane cell adhesion molecules;GO:0034769//basement membrane disassembly;GO:0071711//basement membrane organization	--
WBGene00010793	1817	2237	1851	855	795	791	147.352	161.11	148.093	62.441	63.655	62.169	152.185	62.755	-1.278023852	7.51E-53	9.45E-51	LLC1.2	NP_001255807.1 Uncharacterized protein CELE_LLC1.2 [Caenorhabditis elegans]	-	-	-	-	-	-	-	--
WBGene00004238	1334	1421	1280	555	546	537	38.094	35.976	36.286	14.332	15.213	14.829	36.78533333	14.79133333	-1.314378558	9.14E-53	1.14E-50	ptr-24	PaTched Related family [Source:UniProtKB/TrEMBL;Acc:B6VQ56]	-	-	-	-	GO:0016020//membrane;GO:0016021//integral component of membrane	-	GO:0018996//molting cycle, collagen and cuticulin-based cuticle	--
WBGene00010204	10808	12067	10544	2676	3420	3735	608.175	603.03	585.35	135.604	190.008	203.689	598.8516667	176.4336667	-1.763072818	1.55E-52	1.93E-50	F57F5.1	NP_506011.2 Pept_C1 domain-containing protein [Caenorhabditis elegans]	Cellular Processes;Cellular Processes;Cellular Processes;Organismal Systems;Organismal Systems;Organismal Systems	Transport and catabolism;Transport and catabolism;Cell growth and death;Endocrine system;Immune system;Immune system	ko04142//Lysosome;ko04140//Autophagy - animal;ko04210//Apoptosis;ko04924//Renin secretion;ko04621//NOD-like receptor signaling pathway;ko04612//Antigen processing and presentation	K01363;K01363;K01363;K01363;K01363;K01363	GO:0005615//extracellular space;GO:0005764//lysosome	GO:0004197//cysteine-type endopeptidase activity;GO:0008233//peptidase activity;GO:0008234//cysteine-type peptidase activity;GO:0016787//hydrolase activity	GO:0006508//proteolysis;GO:0051603//proteolysis involved in cellular protein catabolic process	--
WBGene00016805	59	49	53	577	412	438	2.63	1.94	2.306	22.136	17.329	18.083	2.292	19.18266667	3.06512434	1.57E-52	1.94E-50	C50D2.1	NP_493663.1 Uncharacterized protein CELE_C50D2.1 [Caenorhabditis elegans]	-	-	-	-	-	-	-	--
WBGene00014213	626	700	674	1886	1912	2003	36.595	36.049	38.825	98.987	111.16	114.042	37.15633333	108.063	1.540192594	1.91E-52	2.34E-50	ZK1073.1	NP_510634.1 Uncharacterized protein CELE_ZK1073.1 [Caenorhabditis elegans]	-	-	-	-	-	-	-	--
WBGene00000650	165	243	232	6795	3983	3896	12.093	15.817	16.775	448.482	288.221	276.736	14.895	337.813	4.503324819	2.62E-52	3.19E-50	col-74	COLlagen [Source:UniProtKB/TrEMBL;Acc:Q23422]	-	-	-	-	GO:0016020//membrane;GO:0016021//integral component of membrane	GO:0042302//structural constituent of cuticle	-	--
WBGene00019550	307	328	320	53	48	52	14.214	13.487	14.617	2.21	2.194	2.333	14.106	2.245666667	-2.651093241	9.47E-52	1.15E-49	K09C4.5	NP_508565.3 MFS domain-containing protein [Caenorhabditis elegans]	-	-	-	-	GO:0016020//membrane;GO:0016021//integral component of membrane	GO:0022857//transmembrane transporter activity	GO:0055085//transmembrane transport	--
WBGene00008390	309	410	358	56	54	64	29.102	34.293	33.264	4.75	5.021	5.842	32.21966667	5.204333333	-2.630156295	1.10E-51	1.32E-49	D1086.3	NP_506496.1 DUF19 domain-containing protein [Caenorhabditis elegans]	-	-	-	-	-	-	-	--
WBGene00000830	635	710	633	1941	1817	2045	33.12	32.562	32.483	91.055	92.913	103.671	32.72166667	95.87966667	1.55097866	7.33E-51	8.75E-49	ctl-1	Catalase-2 [Source:UniProtKB/Swiss-Prot;Acc:O61235]	Metabolism;Metabolism;Organismal Systems;Cellular Processes;Environmental Information Processing;Organismal Systems;Organismal Systems;Metabolism;Metabolism;Human Diseases	Global and overview maps;Global and overview maps;Aging;Transport and catabolism;Signal transduction;Aging;Aging;Amino acid metabolism;Carbohydrate metabolism;Neurodegenerative disease	ko01100//Metabolic pathways;ko01200//Carbon metabolism;ko04212//Longevity regulating pathway - worm;ko04146//Peroxisome;ko04068//FoxO signaling pathway;ko04213//Longevity regulating pathway - multiple species;ko04211//Longevity regulating pathway;ko00380//Tryptophan metabolism;ko00630//Glyoxylate and dicarboxylate metabolism;ko05014//Amyotrophic lateral sclerosis	K03781;K03781;K03781;K03781;K03781;K03781;K03781;K03781;K03781;K03781	GO:0005737//cytoplasm;GO:0005739//mitochondrion;GO:0005777//peroxisome	GO:0004096//catalase activity;GO:0004601//peroxidase activity;GO:0016491//oxidoreductase activity;GO:0020037//heme binding;GO:0046872//metal ion binding	GO:0006979//response to oxidative stress;GO:0042542//response to hydrogen peroxide;GO:0042744//hydrogen peroxide catabolic process;GO:0055114//oxidation-reduction process;GO:0098869//cellular oxidant detoxification	--
WBGene00017719	5018	5682	4990	2361	2404	2585	270.345	272.221	267.355	114.4	129.035	132.14	269.9736667	125.1916667	-1.10868016	2.10E-50	2.49E-48	ldp-1	Lipid droplet localized protein [Source:UniProtKB/Swiss-Prot;Acc:Q9GZE9]	-	-	-	-	GO:0005739//mitochondrion;GO:0005811//lipid particle;GO:0005886//plasma membrane;GO:0016020//membrane;GO:0016021//integral component of membrane	GO:0016491//oxidoreductase activity	GO:0009247//glycolipid biosynthetic process;GO:0055114//oxidation-reduction process	--
WBGene00015393	16	29	22	766	408	386	1.545	2.487	2.096	66.616	38.902	36.127	2.042666667	47.215	4.530719569	2.14E-50	2.53E-48	C03G6.5	UPF0376 protein C03G6.5 [Source:UniProtKB/Swiss-Prot;Acc:O01454]	-	-	-	-	GO:0005576//extracellular region	-	-	--
WBGene00007947	511	544	520	117	73	62	26.988	25.516	27.095	5.565	3.807	3.173	26.533	4.181666667	-2.665637836	3.08E-50	3.61E-48	C35A5.3	NP_505694.3 MFS domain-containing protein [Caenorhabditis elegans]	-	-	-	-	GO:0016020//membrane;GO:0016021//integral component of membrane	-	GO:0055085//transmembrane transport	--
WBGene00014000	541	600	533	1708	1980	1935	41.999	41.366	40.822	119.407	151.764	145.585	41.39566667	138.9186667	1.746688811	4.19E-50	4.88E-48	ZK550.6	Probable phytanoyl-CoA dioxygenase [Source:UniProtKB/Swiss-Prot;Acc:O62515]	Cellular Processes	Transport and catabolism	ko04146//Peroxisome	K00477	-	GO:0016491//oxidoreductase activity;GO:0031418//L-ascorbic acid binding;GO:0046872//metal ion binding;GO:0048244//phytanoyl-CoA dioxygenase activity;GO:0051213//dioxygenase activity	GO:0001561//fatty acid alpha-oxidation;GO:0006631//fatty acid metabolic process;GO:0055114//oxidation-reduction process	--
WBGene00006530	1661	1819	1684	546	619	677	94.936	92.331	94.957	28.103	34.931	37.501	94.07466667	33.51166667	-1.489142833	8.04E-50	9.30E-48	tba-4	Tubulin alpha chain [Source:UniProtKB/TrEMBL;Acc:G5EDD4]	Human Diseases;Human Diseases;Human Diseases;Cellular Processes;Cellular Processes;Cellular Processes;Cellular Processes	Neurodegenerative disease;Neurodegenerative disease;Infectious disease: bacterial;Cellular community - eukaryotes;Cell growth and death;Transport and catabolism;Cellular community - eukaryotes	ko05010//Alzheimer disease;ko05016//Huntington disease;ko05130//Pathogenic Escherichia coli infection;ko04530//Tight junction;ko04210//Apoptosis;ko04145//Phagosome;ko04540//Gap junction	K07374;K07374;K07374;K07374;K07374;K07374;K07374	GO:0005737//cytoplasm;GO:0005856//cytoskeleton;GO:0005874//microtubule	GO:0000166//nucleotide binding;GO:0003924//GTPase activity;GO:0005200//structural constituent of cytoskeleton;GO:0005525//GTP binding	GO:0000226//microtubule cytoskeleton organization;GO:0000278//mitotic cell cycle;GO:0007017//microtubule-based process	--
WBGene00020297	4175	4496	4117	13250	10896	10849	145.793	139.32	142.031	417.774	376.656	367.315	142.3813333	387.2483333	1.443499013	8.76E-50	1.01E-47	nog-1	Nucleolar GTP-binding protein 1 [Source:UniProtKB/Swiss-Prot;Acc:O44411]	Genetic Information Processing	Translation	ko03008//Ribosome biogenesis in eukaryotes	K06943	GO:0005634//nucleus;GO:0005730//nucleolus	GO:0000166//nucleotide binding;GO:0005525//GTP binding	GO:0008340//determination of adult lifespan;GO:0010888//negative regulation of lipid storage;GO:0042254//ribosome biogenesis;GO:1903104//regulation of insulin receptor signaling pathway involved in determination of adult lifespan;GO:2000241//regulation of reproductive process	--
WBGene00019727	1596	1686	1477	588	423	425	154.501	144.948	141.06	51.26	40.43	39.873	146.8363333	43.85433333	-1.743417684	1.25E-49	1.43E-47	zig-12	2 (Zwei) IG domain protein [Source:UniProtKB/TrEMBL;Acc:Q21465]	-	-	-	-	GO:0005783//endoplasmic reticulum;GO:0030017//sarcomere;GO:0055120//striated muscle dense body	-	-	--
WBGene00022396	139	138	167	1265	855	827	4.544	4.006	5.413	37.24	27.596	26.201	4.654333333	30.34566667	2.704844073	1.33E-49	1.51E-47	Y97E10AR.1	NP_505058.2 BTB domain-containing protein [Caenorhabditis elegans]	-	-	-	-	-	GO:0005515//protein binding	-	--
WBGene00016664	250	239	234	21	20	19	15.681	13.304	14.488	1.185	1.308	1.22	14.491	1.237666667	-3.549462437	1.47E-49	1.66E-47	C45E5.1	NP_500857.2 Uncharacterized protein CELE_C45E5.1 [Caenorhabditis elegans]	Metabolism;Metabolism;Metabolism	Global and overview maps;Global and overview maps;Carbohydrate metabolism	ko01100//Metabolic pathways;ko01200//Carbon metabolism;ko00630//Glyoxylate and dicarboxylate metabolism	K19269;K19269;K19269	GO:0005737//cytoplasm	GO:0016787//hydrolase activity;GO:0016791//phosphatase activity	GO:0016311//dephosphorylation	--
WBGene00016957	945	1089	1020	371	392	395	38.78	39.601	41.763	14.092	15.98	15.973	40.048	15.34833333	-1.383648193	1.96E-49	2.20E-47	atic-1	5-Aminoimidazole-4-carboxamide ribonucleotide formylTransferase/IMP Cyclohydrolase homolog [Source:UniProtKB/TrEMBL;Acc:Q95QQ4]	Metabolism;Metabolism;Human Diseases;Metabolism	Global and overview maps;Nucleotide metabolism;Drug resistance: antineoplastic;Metabolism of cofactors and vitamins	ko01100//Metabolic pathways;ko00230//Purine metabolism;ko01523//Antifolate resistance;ko00670//One carbon pool by folate	K00602;K00602;K00602;K00602	GO:0005829//cytosol	GO:0003824//catalytic activity;GO:0003937//IMP cyclohydrolase activity;GO:0004643//phosphoribosylaminoimidazolecarboxamide formyltransferase activity	GO:0006164//purine nucleotide biosynthetic process;GO:0006189//'de novo' IMP biosynthetic process	--
WBGene00002273	1658	2137	1722	616	466	404	165.1	188.983	169.17	55.239	45.815	38.989	174.4176667	46.681	-1.901638805	2.03E-49	2.26E-47	lec-10	Galectin [Source:UniProtKB/TrEMBL;Acc:G5EBV4]	-	-	-	-	GO:0005737//cytoplasm;GO:0045177//apical part of cell	GO:0016936//galactoside binding;GO:0030246//carbohydrate binding;GO:0051861//glycolipid binding	-	--
WBGene00017565	970	1184	936	289	290	350	72.132	78.906	69.033	19.115	21.282	25.01	73.357	21.80233333	-1.750452096	2.98E-49	3.31E-47	ddo-2	D-aspartate oxidase 2 [Source:UniProtKB/Swiss-Prot;Acc:Q19564]	Metabolism;Cellular Processes;Metabolism	Global and overview maps;Transport and catabolism;Amino acid metabolism	ko01100//Metabolic pathways;ko04146//Peroxisome;ko00250//Alanine, aspartate and glutamate metabolism	K00272;K00272;K00272	GO:0005737//cytoplasm	GO:0003884//D-amino-acid oxidase activity;GO:0008445//D-aspartate oxidase activity;GO:0016491//oxidoreductase activity;GO:0047821//D-glutamate oxidase activity;GO:0071949//FAD binding	GO:0046416//D-amino acid metabolic process;GO:0055114//oxidation-reduction process	--
WBGene00010336	149	148	159	928	1769	1651	5.687	5.017	5.987	31.897	66.663	61.071	5.563666667	53.21033333	3.257598549	1.30E-48	1.43E-46	acox-1.6	Acyl-coenzyme A oxidase [Source:UniProtKB/TrEMBL;Acc:Q93839]	Metabolism;Environmental Information Processing;Metabolism;Cellular Processes;Metabolism;Metabolism;Organismal Systems;Metabolism;Metabolism;Metabolism;Metabolism	Global and overview maps;Signal transduction;Global and overview maps;Transport and catabolism;Global and overview maps;Lipid metabolism;Endocrine system;Carbohydrate metabolism;Lipid metabolism;Metabolism of other amino acids;Lipid metabolism	ko01100//Metabolic pathways;ko04024//cAMP signaling pathway;ko01200//Carbon metabolism;ko04146//Peroxisome;ko01212//Fatty acid metabolism;ko00071//Fatty acid degradation;ko03320//PPAR signaling pathway;ko00640//Propanoate metabolism;ko01040//Biosynthesis of unsaturated fatty acids;ko00410//beta-Alanine metabolism;ko00592//alpha-Linolenic acid metabolism	K00232;K00232;K00232;K00232;K00232;K00232;K00232;K00232;K00232;K00232;K00232	GO:0005777//peroxisome	GO:0003997//acyl-CoA oxidase activity;GO:0005504//fatty acid binding;GO:0016627//oxidoreductase activity, acting on the CH-CH group of donors;GO:0050660//flavin adenine dinucleotide binding;GO:0071949//FAD binding	GO:0006631//fatty acid metabolic process;GO:0006635//fatty acid beta-oxidation;GO:0033540//fatty acid beta-oxidation using acyl-CoA oxidase;GO:0055088//lipid homeostasis;GO:0055114//oxidation-reduction process	--
WBGene00002021	416	534	469	122	118	112	49.62	56.612	55.03	13.558	14.201	13.391	53.754	13.71666667	-1.970442184	1.46E-48	1.60E-46	hsp-17	Heat Shock Protein [Source:UniProtKB/TrEMBL;Acc:Q7JP52]	Genetic Information Processing;Organismal Systems	Folding, sorting and degradation;Aging	ko04141//Protein processing in endoplasmic reticulum;ko04213//Longevity regulating pathway - multiple species	K09542;K09542	-	GO:0046872//metal ion binding	-	--
WBGene00019978	794	843	748	251	169	174	62.122	58.575	57.737	17.685	13.055	13.194	59.478	14.64466667	-2.021980781	1.55E-48	1.69E-46	hacd-1	Hydroxy-Acyl-CoA Dehydrogenase [Source:UniProtKB/TrEMBL;Acc:O44608]	Metabolism;Metabolism;Metabolism;Metabolism;Metabolism;Metabolism;Metabolism;Metabolism	Global and overview maps;Global and overview maps;Amino acid metabolism;Lipid metabolism;Amino acid metabolism;Amino acid metabolism;Lipid metabolism;Carbohydrate metabolism	ko01100//Metabolic pathways;ko01212//Fatty acid metabolism;ko00280//Valine, leucine and isoleucine degradation;ko00071//Fatty acid degradation;ko00310//Lysine degradation;ko00380//Tryptophan metabolism;ko00062//Fatty acid elongation;ko00650//Butanoate metabolism	K00022;K00022;K00022;K00022;K00022;K00022;K00022;K00022	GO:0016020//membrane;GO:0016021//integral component of membrane	GO:0003857//3-hydroxyacyl-CoA dehydrogenase activity;GO:0016491//oxidoreductase activity;GO:0070403//NAD+ binding	GO:0006631//fatty acid metabolic process;GO:0055114//oxidation-reduction process	--
WBGene00004232	91	118	110	631	530	509	2.438	2.807	2.907	15.222	14.018	13.214	2.717333333	14.15133333	2.380674534	1.88E-48	2.04E-46	ptr-18	PaTched Related family [Source:UniProtKB/TrEMBL;Acc:Q9XWL9]	-	-	-	-	GO:0016020//membrane;GO:0016021//integral component of membrane	-	GO:0006897//endocytosis;GO:0018996//molting cycle, collagen and cuticulin-based cuticle;GO:0045138//nematode male tail tip morphogenesis	--
WBGene00009259	5882	6963	6011	3365	3013	3211	154.738	161.186	155.619	86.746	85.369	89.813	157.181	87.30933333	-0.848219045	2.11E-48	2.27E-46	hpo-34	NP_001362053.1 Uncharacterized protein CELE_F29G6.3 [Caenorhabditis elegans]	-	-	-	-	-	GO:0005515//protein binding	-	--
WBGene00018969	129	156	168	993	718	743	6.31	6.756	8.091	43.642	34.681	35.24	7.052333333	37.85433333	2.424285889	2.16E-48	2.31E-46	F56D3.1	NP_494727.1 Uncharacterized protein CELE_F56D3.1 [Caenorhabditis elegans]	-	-	-	-	-	-	-	--
WBGene00000776	22747	25953	23149	9077	10362	10850	1528.462	1548.738	1534.581	549.257	687.443	706.569	1537.260333	647.7563333	-1.246838383	2.30E-48	2.46E-46	cpl-1	CathePsin L family [Source:UniProtKB/TrEMBL;Acc:H9G333]	Cellular Processes;Cellular Processes;Human Diseases;Human Diseases;Cellular Processes;Cellular Processes;Human Diseases;Organismal Systems	Transport and catabolism;Transport and catabolism;Cardiovascular disease;Cancer: overview;Cell growth and death;Transport and catabolism;Immune disease;Immune system	ko04142//Lysosome;ko04140//Autophagy - animal;ko05418//Fluid shear stress and atherosclerosis;ko05205//Proteoglycans in cancer;ko04210//Apoptosis;ko04145//Phagosome;ko05323//Rheumatoid arthritis;ko04612//Antigen processing and presentation	K01365;K01365;K01365;K01365;K01365;K01365;K01365;K01365	GO:0005576//extracellular region;GO:0005615//extracellular space;GO:0005737//cytoplasm;GO:0005764//lysosome;GO:0005768//endosome;GO:0031410//cytoplasmic vesicle;GO:0031983//vesicle lumen;GO:0032010//phagolysosome;GO:0036019//endolysosome;GO:0042718//yolk granule;GO:0045335//phagocytic vesicle	GO:0004197//cysteine-type endopeptidase activity;GO:0005515//protein binding;GO:0008233//peptidase activity;GO:0008234//cysteine-type peptidase activity;GO:0016787//hydrolase activity	GO:0006508//proteolysis;GO:0006955//immune response;GO:0043277//apoptotic cell clearance;GO:0051603//proteolysis involved in cellular protein catabolic process;GO:0060785//regulation of apoptosis involved in tissue homeostasis;GO:0070613//regulation of protein processing;GO:1903188//positive regulation of vitellogenesis	--
WBGene00006608	1388	1457	1380	564	549	615	53.88	49.355	52.984	18.819	20.084	22.085	52.073	20.32933333	-1.35697262	3.51E-48	3.72E-46	tre-2	Trehalase [Source:UniProtKB/TrEMBL;Acc:V6CKD9]	Metabolism;Metabolism	Global and overview maps;Carbohydrate metabolism	ko01100//Metabolic pathways;ko00500//Starch and sucrose metabolism	K01194;K01194	-	GO:0003824//catalytic activity;GO:0004555//alpha,alpha-trehalase activity;GO:0016787//hydrolase activity;GO:0016798//hydrolase activity, acting on glycosyl bonds	GO:0005991//trehalose metabolic process;GO:0008152//metabolic process	--
WBGene00007964	467	524	493	145	109	106	23.784	23.704	24.749	6.651	5.457	5.249	24.079	5.785666667	-2.057220366	7.40E-48	7.79E-46	cyp-25A2	CYtochrome P450 family [Source:UniProtKB/TrEMBL;Acc:Q27476]	-	-	-	-	-	GO:0004497//monooxygenase activity;GO:0005506//iron ion binding;GO:0016491//oxidoreductase activity;GO:0016705//oxidoreductase activity, acting on paired donors, with incorporation or reduction of molecular oxygen;GO:0020037//heme binding;GO:0046872//metal ion binding	GO:0055114//oxidation-reduction process	--
WBGene00019154	98	110	154	723	647	730	4.667	4.652	7.236	31.008	30.422	33.693	5.518333333	31.70766667	2.522527205	1.81E-47	1.89E-45	glf-1	GaLactoFuranose synthesis (UGM, UDP-galactopyranose mutase); UDP-galactopyranose mutase [Source:UniProtKB/TrEMBL;Acc:G5ECS4]	-	-	-	-	GO:0005737//cytoplasm;GO:0005739//mitochondrion;GO:0031304//intrinsic component of mitochondrial inner membrane	GO:0004729//oxygen-dependent protoporphyrinogen oxidase activity;GO:0008767//UDP-galactopyranose mutase activity;GO:0016491//oxidoreductase activity;GO:0016853//isomerase activity	GO:0006783//heme biosynthetic process;GO:0033692//cellular polysaccharide biosynthetic process;GO:0055114//oxidation-reduction process	--
WBGene00005018	3228	3841	4389	16457	12283	14045	221.177	233.726	296.687	1015.453	830.948	932.658	250.53	926.353	1.886578687	3.93E-47	4.09E-45	sqt-3	Cuticle collagen 1 [Source:UniProtKB/Swiss-Prot;Acc:P08124]	-	-	-	-	GO:0005576//extracellular region;GO:0005581//collagen trimer;GO:0060102//collagen and cuticulin-based cuticle extracellular matrix	GO:0042302//structural constituent of cuticle	GO:0040002//collagen and cuticulin-based cuticle development;GO:0042338//cuticle development involved in collagen and cuticulin-based cuticle molting cycle	--
WBGene00021469	1369	1560	1400	3460	3334	3389	42.167	42.73	42.602	95.964	101.549	101.204	42.49966667	99.57233333	1.228293412	4.59E-47	4.75E-45	Y39G10AR.11	NP_490953.1 Uncharacterized protein CELE_Y39G10AR.11 [Caenorhabditis elegans]	-	-	-	-	-	-	-	--
WBGene00017780	1806	2129	1806	571	685	726	128.614	135.822	127.2	36.006	40.349	42.369	130.5453333	39.57466667	-1.721901782	2.98E-46	3.07E-44	F25E2.2	NP_001256978.1 Uncharacterized protein CELE_F25E2.2 [Caenorhabditis elegans]	-	-	-	-	-	-	-	--
WBGene00018400	124	178	134	747	696	611	10.066	12.833	10.732	54.609	55.784	48.07	11.21033333	52.821	2.236282438	6.79E-46	6.95E-44	F43H9.4	NP_505068.1 Uncharacterized protein CELE_F43H9.4 [Caenorhabditis elegans]	-	-	-	-	GO:0005739//mitochondrion	GO:0047961//glycine N-acyltransferase activity	-	--
WBGene00009902	363	472	400	94	98	94	23.714	27.384	25.868	5.53	6.425	6.021	25.65533333	5.992	-2.098149241	6.94E-46	7.07E-44	drd-1	Dietary restriction down regulated [Source:UniProtKB/TrEMBL;Acc:Q20611]	-	-	-	-	GO:0005789//endoplasmic reticulum membrane;GO:0016020//membrane;GO:0016021//integral component of membrane	GO:0000254//C-4 methylsterol oxidase activity;GO:0005506//iron ion binding;GO:0016491//oxidoreductase activity	GO:0008610//lipid biosynthetic process;GO:0016126//sterol biosynthetic process;GO:0055114//oxidation-reduction process	--
WBGene00019719	3421	3935	3499	8514	7679	8078	242.407	247.323	245.698	529.494	525.42	543.47	245.1426667	532.7946667	1.119958036	8.40E-46	8.51E-44	M01H9.3	NP_500575.1 Uncharacterized protein CELE_M01H9.3 [Caenorhabditis elegans]	-	-	-	-	-	-	-	--
WBGene00000671	217	272	206	19	23	18	19.944	22.202	18.679	1.573	2.087	1.603	20.275	1.754333333	-3.530707115	1.10E-45	1.11E-43	col-96	COLlagen [Source:UniProtKB/TrEMBL;Acc:Q86MP2]	-	-	-	-	GO:0005615//extracellular space;GO:0016020//membrane;GO:0016021//integral component of membrane;GO:0031012//extracellular matrix	GO:0005201//extracellular matrix structural constituent;GO:0042302//structural constituent of cuticle	GO:0030198//extracellular matrix organization	--
WBGene00010047	516	573	533	1817	1500	1541	8.831	8.713	9.017	28.063	25.392	25.607	8.853666667	26.354	1.573674987	1.35E-45	1.35E-43	F54D1.6	NP_502119.2 Uncharacterized protein CELE_F54D1.6 [Caenorhabditis elegans]	-	-	-	-	GO:0005634//nucleus;GO:0016020//membrane;GO:0016021//integral component of membrane	GO:0008568//microtubule-severing ATPase activity;GO:0016887//ATPase activity	GO:0007160//cell-matrix adhesion;GO:0010569//regulation of double-strand break repair via homologous recombination;GO:0031122//cytoplasmic microtubule organization;GO:0051013//microtubule severing	--
WBGene00020808	11212	12587	10803	5906	4788	4779	540.125	536.417	511.53	256.181	227.659	223.336	529.3573333	235.7253333	-1.167135104	1.70E-45	1.69E-43	clik-1	CaLponIn-liKe proteins [Source:UniProtKB/TrEMBL;Acc:H2L0M6]	-	-	-	-	-	-	-	--
WBGene00012398	1	11	5	281	315	295	0.05	0.489	0.247	12.654	15.553	14.297	0.262	14.168	5.756925495	3.41E-45	3.39E-43	Y6E2A.4	NP_506910.3 Uncharacterized protein CELE_Y6E2A.4 [Caenorhabditis elegans]	-	-	-	-	-	-	-	--
WBGene00008732	19	25	47	1711	1140	1300	1.014	1.185	2.475	81.355	59.634	66.776	1.558	69.255	5.474151095	3.46E-45	3.41E-43	F13B12.4	Putative pyridoxal-phosphate dependent protein F13B12.4 [Source:UniProtKB/Swiss-Prot;Acc:Q19374]	-	-	-	-	GO:0005737//cytoplasm	GO:0004124//cysteine synthase activity;GO:0030170//pyridoxal phosphate binding	GO:0006535//cysteine biosynthetic process from serine	--
WBGene00008519	62	82	100	830	578	533	2.999	3.523	4.772	36.156	27.605	24.988	3.764666667	29.583	2.974174327	5.58E-45	5.48E-43	cyp-13B1	Putative cytochrome P450 cyp-13B1 [Source:UniProtKB/Swiss-Prot;Acc:O17624]	-	-	-	-	GO:0005575//cellular_component	GO:0004497//monooxygenase activity;GO:0005506//iron ion binding;GO:0016491//oxidoreductase activity;GO:0016705//oxidoreductase activity, acting on paired donors, with incorporation or reduction of molecular oxygen;GO:0020037//heme binding;GO:0046872//metal ion binding	GO:0055114//oxidation-reduction process	--
WBGene00016866	186	218	212	762	699	728	8.767	9.185	9.861	32.618	32.915	33.596	9.271	33.043	1.83354781	7.95E-45	7.77E-43	coel-1	Tubulin folding COfactor E-Like protein [Source:UniProtKB/TrEMBL;Acc:Q8IFX8]	-	-	-	-	GO:0005737//cytoplasm	GO:0043014//alpha-tubulin binding	GO:0000226//microtubule cytoskeleton organization;GO:0007021//tubulin complex assembly;GO:0007023//post-chaperonin tubulin folding pathway	--
WBGene00006408	1575	1798	1553	707	599	525	154.715	156.855	150.505	62.542	58.095	49.981	154.025	56.87266667	-1.437357179	1.08E-44	1.05E-42	tag-18	NP_508642.1 Uncharacterized protein CELE_T14G12.3 [Caenorhabditis elegans]	-	-	-	-	-	-	-	--
WBGene00015841	42	33	42	639	366	398	1.326	0.926	1.309	18.173	11.412	12.181	1.187	13.922	3.55197464	1.37E-44	1.32E-42	skpo-2	ShK domain and PerOxidase domain containing protein [Source:UniProtKB/TrEMBL;Acc:P91060]	-	-	-	-	GO:0005615//extracellular space	GO:0004601//peroxidase activity;GO:0020037//heme binding	GO:0006979//response to oxidative stress;GO:0055114//oxidation-reduction process;GO:0098869//cellular oxidant detoxification	--
WBGene00019780	561	700	565	4474	2963	2547	68.42	76.241	67.615	497.05	359.831	302.779	70.75866667	386.5533333	2.449688711	1.51E-44	1.45E-42	M60.4	NP_001024815.1 Uncharacterized protein CELE_M60.4 [Caenorhabditis elegans]	-	-	-	-	GO:0016020//membrane;GO:0016021//integral component of membrane	-	-	--
WBGene00007055	1337	1457	1405	3492	3260	3156	68.619	66.335	71.14	161.394	165.027	156.979	68.698	161.1333333	1.229914969	1.62E-44	1.55E-42	tag-196	NP_505215.2 Uncharacterized protein CELE_F41E6.6 [Caenorhabditis elegans]	Cellular Processes;Cellular Processes	Transport and catabolism;Cell growth and death	ko04142//Lysosome;ko04210//Apoptosis	K01373;K01373	GO:0005615//extracellular space;GO:0005764//lysosome	GO:0004197//cysteine-type endopeptidase activity;GO:0004869//cysteine-type endopeptidase inhibitor activity;GO:0008233//peptidase activity;GO:0008234//cysteine-type peptidase activity;GO:0016787//hydrolase activity	GO:0006508//proteolysis;GO:0010951//negative regulation of endopeptidase activity;GO:0051603//proteolysis involved in cellular protein catabolic process	--
WBGene00009334	1652	1708	1638	789	692	774	79.891	73.406	78.15	34.366	33.043	36.27	77.149	34.55966667	-1.158558154	5.02E-44	4.77E-42	F32D8.12	NP_001023872.1 FAD-binding PCMH-type domain-containing protein [Caenorhabditis elegans]	Metabolism;Metabolism	Global and overview maps;Carbohydrate metabolism	ko01100//Metabolic pathways;ko00620//Pyruvate metabolism	K00102;K00102	GO:0005739//mitochondrion	GO:0003824//catalytic activity;GO:0004458//D-lactate dehydrogenase (cytochrome) activity;GO:0008720//D-lactate dehydrogenase activity;GO:0016491//oxidoreductase activity;GO:0050660//flavin adenine dinucleotide binding;GO:0071949//FAD binding	GO:0055114//oxidation-reduction process;GO:1903457//lactate catabolic process	--
WBGene00011737	1447	1717	1685	4471	5302	5422	47.361	49.909	54.41	131.784	171.339	171.992	50.56	158.3716667	1.647245886	5.04E-44	4.77E-42	sqst-1	SeQueSTosome related [Source:UniProtKB/TrEMBL;Acc:F1LIM5]	-	-	-	-	GO:0005737//cytoplasm;GO:0005776//autophagosome;GO:0016235//aggresome;GO:0044753//amphisome	GO:0005080//protein kinase C binding;GO:0005515//protein binding;GO:0008270//zinc ion binding;GO:0046872//metal ion binding;GO:0070530//K63-linked polyubiquitin binding	GO:0000423//macromitophagy;GO:0007005//mitochondrion organization;GO:0007032//endosome organization;GO:0035973//aggrephagy	--
WBGene00007440	13	20	11	231	278	263	1.108	1.514	0.925	17.733	23.398	21.728	1.182333333	20.953	4.147448086	5.10E-44	4.80E-42	C08E8.4	NP_507592.2 DUF1768 domain-containing protein [Caenorhabditis elegans]	-	-	-	-	-	-	GO:0045087//innate immune response	--
WBGene00000785	4874	5564	4872	1066	1571	1578	323.427	327.894	318.952	63.702	102.927	101.483	323.4243333	89.37066667	-1.855554935	7.23E-44	6.78E-42	cpr-5	Cathepsin B-like cysteine proteinase 5 [Source:UniProtKB/Swiss-Prot;Acc:P43509]	Cellular Processes;Cellular Processes;Cellular Processes;Organismal Systems;Organismal Systems;Organismal Systems	Transport and catabolism;Transport and catabolism;Cell growth and death;Endocrine system;Immune system;Immune system	ko04142//Lysosome;ko04140//Autophagy - animal;ko04210//Apoptosis;ko04924//Renin secretion;ko04621//NOD-like receptor signaling pathway;ko04612//Antigen processing and presentation	K01363;K01363;K01363;K01363;K01363;K01363	GO:0005615//extracellular space;GO:0005764//lysosome	GO:0004197//cysteine-type endopeptidase activity;GO:0008233//peptidase activity;GO:0008234//cysteine-type peptidase activity;GO:0016787//hydrolase activity	GO:0006508//proteolysis;GO:0051603//proteolysis involved in cellular protein catabolic process	--
WBGene00015400	1558	1828	1458	338	471	489	77.378	80.628	71.439	15.117	23.096	23.537	76.48166667	20.58333333	-1.893637326	7.41E-44	6.92E-42	cyp-35A2	CYtochrome P450 family [Source:UniProtKB/TrEMBL;Acc:O02628]	-	-	-	-	GO:0005737//cytoplasm;GO:0043231//intracellular membrane-bounded organelle	GO:0004497//monooxygenase activity;GO:0005506//iron ion binding;GO:0008395//steroid hydroxylase activity;GO:0016491//oxidoreductase activity;GO:0016705//oxidoreductase activity, acting on paired donors, with incorporation or reduction of molecular oxygen;GO:0016712//oxidoreductase activity, acting on paired donors, with incorporation or reduction of molecular oxygen, reduced flavin or flavoprotei…	GO:0006082//organic acid metabolic process;GO:0006805//xenobiotic metabolic process;GO:0009410//response to xenobiotic stimulus;GO:0042738//exogenous drug catabolic process;GO:0055114//oxidation-reduction process	--
WBGene00021335	252	240	211	27	20	26	51.013	43.147	42.14	4.922	3.997	5.101	45.43333333	4.673333333	-3.281227308	7.88E-44	7.32E-42	spp-23	SaPosin-like Protein family [Source:UniProtKB/TrEMBL;Acc:Q6AW11]	-	-	-	-	-	-	-	--
WBGene00000215	10325	11755	10601	4584	5113	5361	597.825	604.453	605.561	239.018	292.296	300.832	602.613	277.382	-1.119357625	1.80E-43	1.66E-41	asp-2	ASpartyl Protease [Source:UniProtKB/TrEMBL;Acc:Q86NE0]	Cellular Processes;Cellular Processes;Human Diseases;Cellular Processes;Environmental Information Processing;Organismal Systems	Transport and catabolism;Transport and catabolism;Infectious disease: bacterial;Cell growth and death;Signal transduction;Endocrine system	ko04142//Lysosome;ko04140//Autophagy - animal;ko05152//Tuberculosis;ko04210//Apoptosis;ko04071//Sphingolipid signaling pathway;ko04915//Estrogen signaling pathway	K01379;K01379;K01379;K01379;K01379;K01379	-	GO:0004190//aspartic-type endopeptidase activity;GO:0008233//peptidase activity;GO:0016787//hydrolase activity	GO:0006508//proteolysis;GO:0030163//protein catabolic process	--
WBGene00011278	18	20	32	747	419	330	1.335	1.317	2.342	49.898	30.686	23.723	1.664666667	34.769	4.384496348	1.88E-43	1.72E-41	R74.2	NP_497838.2 Uncharacterized protein CELE_R74.2 [Caenorhabditis elegans]	-	-	-	-	-	-	-	--
WBGene00017304	346	353	347	1961	1353	1332	31.626	29.319	32.119	161.139	125.354	120.08	31.02133333	135.5243333	2.127219309	3.52E-43	3.22E-41	nmad-1	DNA N6-methyl adenine demethylase [Source:UniProtKB/Swiss-Prot;Acc:Q8MNT9]	-	-	-	-	GO:0005634//nucleus	GO:0005515//protein binding;GO:0016491//oxidoreductase activity;GO:0032451//demethylase activity;GO:0035516//oxidative DNA demethylase activity;GO:0046872//metal ion binding;GO:0051213//dioxygenase activity	GO:0006260//DNA replication;GO:0010032//meiotic chromosome condensation;GO:0035511//oxidative DNA demethylation;GO:0055114//oxidation-reduction process;GO:0060903//positive regulation of meiosis I;GO:0070988//demethylation;GO:0070989//oxidative demethylation;GO:1901046//positive regulation of oviposition;GO:2000781//positive regulation of double-strand break repair;GO:2001252//positive regulation…	--
WBGene00002891	5486	6346	5290	2765	2827	2924	405.402	414.702	387.926	183.334	206.707	209.936	402.6766667	199.9923333	-1.009677181	5.00E-43	4.55E-41	let-767	Very-long-chain 3-oxooacyl-coA reductase let-767 [Source:UniProtKB/Swiss-Prot;Acc:Q09517]	Metabolism;Metabolism;Metabolism;Metabolism;Metabolism	Global and overview maps;Global and overview maps;Lipid metabolism;Lipid metabolism;Lipid metabolism	ko01100//Metabolic pathways;ko01212//Fatty acid metabolism;ko00140//Steroid hormone biosynthesis;ko00062//Fatty acid elongation;ko01040//Biosynthesis of unsaturated fatty acids	K10251;K10251;K10251;K10251;K10251	GO:0005783//endoplasmic reticulum;GO:0045179//apical cortex	GO:0016491//oxidoreductase activity;GO:0030283//testosterone dehydrogenase [NAD(P)] activity;GO:0050062//long-chain-fatty-acyl-CoA reductase activity	GO:0000003//reproduction;GO:0006629//lipid metabolic process;GO:0006631//fatty acid metabolic process;GO:0006633//fatty acid biosynthetic process;GO:0006694//steroid biosynthetic process;GO:0008209//androgen metabolic process;GO:0008210//estrogen metabolic process;GO:0009792//embryo development ending in birth or egg hatching;GO:0018996//molting cycle, collagen and cuticulin-based cuticle;GO:0030…	--
WBGene00001775	720	834	639	230	207	244	77.59	79.817	67.936	22.321	22.025	25.483	75.11433333	23.27633333	-1.690224418	7.10E-43	6.43E-41	gst-27	Glutathione S-Transferase [Source:UniProtKB/TrEMBL;Acc:Q9NAB3]	Metabolism;Metabolism;Metabolism;Metabolism;Human Diseases;Metabolism	Global and overview maps;Metabolism of other amino acids;Xenobiotics biodegradation and metabolism;Xenobiotics biodegradation and metabolism;Cancer: overview;Lipid metabolism	ko01100//Metabolic pathways;ko00480//Glutathione metabolism;ko00982//Drug metabolism - cytochrome P450;ko00980//Metabolism of xenobiotics by cytochrome P450;ko05204//Chemical carcinogenesis - DNA adducts;ko00590//Arachidonic acid metabolism	K04097;K04097;K04097;K04097;K04097;K04097	-	GO:0004364//glutathione transferase activity;GO:0005515//protein binding;GO:0016740//transferase activity	GO:0006749//glutathione metabolic process	--
WBGene00022562	53	67	65	997	554	491	4.714	5.292	5.704	79.857	48.651	42.325	5.236666667	56.94433333	3.442831603	8.51E-43	7.68E-41	ZC204.12	NP_494029.1 Uncharacterized protein CELE_ZC204.12 [Caenorhabditis elegans]	-	-	-	-	-	-	-	--
WBGene00017969	1127	1285	1114	536	438	460	49.76	50.387	48.526	21.312	19.094	19.684	49.55766667	20.03	-1.306945841	9.47E-43	8.49E-41	F32A5.3	Uncharacterized serine carboxypeptidase F32A5.3 [Source:UniProtKB/Swiss-Prot;Acc:P52716]	Cellular Processes;Organismal Systems	Transport and catabolism;Endocrine system	ko04142//Lysosome;ko04614//Renin-angiotensin system	K13289;K13289	GO:0045121//membrane raft	GO:0004180//carboxypeptidase activity;GO:0004185//serine-type carboxypeptidase activity;GO:0008233//peptidase activity;GO:0016787//hydrolase activity	GO:0006508//proteolysis;GO:0051603//proteolysis involved in cellular protein catabolic process	--
WBGene00020128	791	1007	810	279	180	182	10.691	12.087	10.801	3.396	2.402	2.384	11.193	2.727333333	-2.037033824	1.12E-42	9.98E-41	R193.2	NP_508218.4 Uncharacterized protein CELE_R193.2 [Caenorhabditis elegans]	-	-	-	-	GO:0016020//membrane;GO:0016021//integral component of membrane	-	-	--
WBGene00011736	1402	1731	1410	663	528	524	28.299	31.033	28.081	12.053	10.524	10.252	29.13766667	10.943	-1.412877047	1.81E-42	1.61E-40	T12D8.9	NP_001022759.1 Uncharacterized protein CELE_T12D8.9 [Caenorhabditis elegans]	-	-	-	-	-	-	-	--
WBGene00012538	1078	1210	1107	414	422	489	57.89	57.706	58.649	20.021	22.375	25.45	58.08166667	22.61533333	-1.360781592	1.86E-42	1.64E-40	Y37A1B.5	NP_001255777.1 Uncharacterized protein CELE_Y37A1B.5 [Caenorhabditis elegans]	Metabolism;Metabolism	Global and overview maps;Energy metabolism	ko01100//Metabolic pathways;ko00920//Sulfur metabolism	K17285;K17285	-	GO:0008430//selenium binding	-	--
WBGene00004130	2987	3631	2886	1562	1433	1465	22.794	24.591	21.706	10.458	10.598	10.576	23.03033333	10.544	-1.127113017	2.62E-42	2.30E-40	ketn-1	KETtiN (Drosophila actin-binding) homolog; Kettin [Source:UniProtKB/TrEMBL;Acc:Q9NL87]	Human Diseases;Human Diseases	Cardiovascular disease;Cardiovascular disease	ko05410//Hypertrophic cardiomyopathy;ko05414//Dilated cardiomyopathy	K12567;K12567	GO:0031674//I band	GO:0051015//actin filament binding	-	--
WBGene00015483	284	295	275	57	36	33	16.432	15.158	15.697	2.97	2.057	1.85	15.76233333	2.292333333	-2.781592366	4.49E-42	3.94E-40	C05D11.5	Putative hydroxypyruvate isomerase [Source:UniProtKB/Swiss-Prot;Acc:Q11185]	Metabolism;Metabolism	Global and overview maps;Carbohydrate metabolism	ko01100//Metabolic pathways;ko00630//Glyoxylate and dicarboxylate metabolism	K01816;K01816	-	GO:0008903//hydroxypyruvate isomerase activity;GO:0016853//isomerase activity	GO:0046487//glyoxylate metabolic process	--
WBGene00008810	202	246	202	9	14	23	9.379	10.151	9.259	0.392	0.642	1.036	9.596333333	0.69	-3.797815004	5.01E-42	4.37E-40	cyp-13A12	CYtochrome P450 family [Source:UniProtKB/TrEMBL;Acc:O17807]	-	-	-	-	-	GO:0004497//monooxygenase activity;GO:0005506//iron ion binding;GO:0016491//oxidoreductase activity;GO:0016705//oxidoreductase activity, acting on paired donors, with incorporation or reduction of molecular oxygen;GO:0020037//heme binding;GO:0046872//metal ion binding	GO:0055114//oxidation-reduction process	--
WBGene00003093	2379	2270	2367	430	623	692	245.771	208.266	241.247	40.004	63.546	69.28	231.7613333	57.61	-2.008248727	5.86E-42	5.08E-40	lys-4	LYSozyme [Source:UniProtKB/TrEMBL;Acc:Q20964]	-	-	-	-	-	GO:0003796//lysozyme activity	GO:0007165//signal transduction;GO:0009253//peptidoglycan catabolic process;GO:0016998//cell wall macromolecule catabolic process;GO:0050830//defense response to Gram-positive bacterium	--
WBGene00021005	1290	1549	1224	4981	3809	3960	128.455	136.984	120.246	446.664	374.486	382.165	128.5616667	401.105	1.641519413	9.09E-42	7.86E-40	ule-1	Uterine Lumin Expressed/locailized [Source:UniProtKB/TrEMBL;Acc:X5M5P2]	-	-	-	-	GO:0005576//extracellular region	GO:0008061//chitin binding	GO:0006030//chitin metabolic process	--
WBGene00020938	1193	1302	1087	510	468	510	74.76	72.459	67.202	28.781	28.956	30.974	71.47366667	29.57033333	-1.273261295	1.19E-41	1.02E-39	clec-218	C-type LECtin [Source:UniProtKB/TrEMBL;Acc:Q4W528]	-	-	-	-	-	GO:0030246//carbohydrate binding	GO:0050830//defense response to Gram-positive bacterium	--
WBGene00020803	7	12	13	469	277	235	0.571	0.87	1.046	34.461	22.315	18.583	0.829	25.11966667	4.921301408	1.24E-41	1.06E-39	T25E4.1	NP_495080.1 Uncharacterized protein CELE_T25E4.1 [Caenorhabditis elegans]	-	-	-	-	-	-	-	--
MSTRG.6004	216	183	206	8	7	9	19.807	14.903	18.636	0.661	0.634	0.8	17.782	0.698333333	-4.67035795	1.45E-41	1.23E-39	--	Protein CBG22992 [Caenorhabditis briggsae]	-	-	-	-	-	-	-	--
WBGene00007460	124	126	129	786	604	543	7.067	7.084	7.313	41.086	34.168	33.173	7.154666667	36.14233333	2.33673319	1.96E-41	1.66E-39	C08F11.13	NP_001255752.1 Uncharacterized protein CELE_C08F11.13 [Caenorhabditis elegans]	-	-	-	-	GO:0016020//membrane;GO:0016021//integral component of membrane	-	-	--
WBGene00000535	547	483	567	4278	2561	2467	78.667	61.689	80.448	554.046	363.643	343.848	73.60133333	420.5123333	2.514344307	2.11E-41	1.78E-39	cpi-1	Cystatin [Source:UniProtKB/TrEMBL;Acc:G5EDZ9]	-	-	-	-	GO:0005615//extracellular space	GO:0004869//cysteine-type endopeptidase inhibitor activity;GO:0030414//peptidase inhibitor activity	GO:0010466//negative regulation of peptidase activity;GO:0010951//negative regulation of endopeptidase activity	--
WBGene00013654	1208	1405	1198	225	347	356	73.679	76.104	72.087	12.358	20.896	21.044	73.95666667	18.09933333	-2.030743643	3.17E-41	2.66E-39	Y105C5B.15	Purple acid phosphatase [Source:UniProtKB/TrEMBL;Acc:A0A078BQP7]	-	-	-	-	-	GO:0003993//acid phosphatase activity;GO:0016787//hydrolase activity;GO:0046872//metal ion binding	GO:0016311//dephosphorylation	--
WBGene00016027	767	748	811	302	267	264	81.75	69.798	85.547	29.008	28.48	27.775	79.03166667	28.421	-1.475473516	3.46E-41	2.90E-39	C23H5.8	NP_500163.1 Uncharacterized protein CELE_C23H5.8 [Caenorhabditis elegans]	-	-	-	-	-	-	-	--
WBGene00022201	1930	2328	2049	996	900	1038	72.786	78.252	76.598	34.155	33.829	38.419	75.87866667	35.46766667	-1.097189906	4.09E-41	3.40E-39	Y71H10B.1	NP_508492.1 Uncharacterized protein CELE_Y71H10B.1 [Caenorhabditis elegans]	Metabolism;Metabolism;Metabolism;Metabolism	Global and overview maps;Nucleotide metabolism;Nucleotide metabolism;Metabolism of cofactors and vitamins	ko01100//Metabolic pathways;ko00230//Purine metabolism;ko00240//Pyrimidine metabolism;ko00760//Nicotinate and nicotinamide metabolism	K01081;K01081;K01081;K01081	-	GO:0008253//5'-nucleotidase activity;GO:0046872//metal ion binding	GO:0016311//dephosphorylation	--
WBGene00019184	14	18	23	446	285	245	1.206	1.377	1.955	34.607	24.246	20.459	1.512666667	26.43733333	4.12741065	5.02E-41	4.17E-39	H10E21.4	NP_497128.1 Uncharacterized protein CELE_H10E21.4 [Caenorhabditis elegans]	Human Diseases;Human Diseases;Human Diseases;Human Diseases;Environmental Information Processing;Cellular Processes;Environmental Information Processing;Human Diseases;Cellular Processes;Environmental Information Processing;Environmental Information Processing;Organismal Systems;Human Diseases;Organismal Systems;Environmental Information Processing;Human Diseases;Organismal Systems;Organismal Sys…	Cancer: overview;Neurodegenerative disease;Substance dependence;Infectious disease: viral;Signal transduction;Cell growth and death;Signal transduction;Cardiovascular disease;Cell growth and death;Signal transduction;Signal transduction;Endocrine system;Infectious disease: viral;Endocrine system;Signal transduction;Infectious disease: bacterial;Nervous system;Circulatory system;Nervous system;Inf…	ko05200//Pathways in cancer;ko05010//Alzheimer disease;ko05034//Alcoholism;ko05170//Human immunodeficiency virus 1 infection;ko04024//cAMP signaling pathway;ko04114//Oocyte meiosis;ko04015//Rap1 signaling pathway;ko05418//Fluid shear stress and atherosclerosis;ko04218//Cellular senescence;ko04020//Calcium signaling pathway;ko04014//Ras signaling pathway;ko04910//Insulin signaling pathway;ko05163/…	K02183;K02183;K02183;K02183;K02183;K02183;K02183;K02183;K02183;K02183;K02183;K02183;K02183;K02183;K02183;K02183;K02183;K02183;K02183;K02183;K02183;K02183;K02183;K02183;K02183;K02183;K02183;K02183;K02183;K02183;K02183;K02183;K02183;K02183;K02183;K02183;K02183;K02183;K02183;K02183;K02183	GO:0005861//troponin complex	GO:0005509//calcium ion binding;GO:0048306//calcium-dependent protein binding;GO:0051015//actin filament binding	GO:0003009//skeletal muscle contraction;GO:0006937//regulation of muscle contraction	--
WBGene00018737	131	190	198	832	690	780	7.33	9.442	10.93	41.925	38.12	42.299	9.234	40.78133333	2.142881307	5.18E-41	4.28E-39	F53B1.4	NP_508390.1 NAD(P)-bd_dom domain-containing protein [Caenorhabditis elegans]	Metabolism;Metabolism	Global and overview maps;Metabolism of terpenoids and polyketides	ko01100//Metabolic pathways;ko00523//Polyketide sugar unit biosynthesis	K01710;K01710	-	GO:0008460//dTDP-glucose 4,6-dehydratase activity	GO:0009225//nucleotide-sugar metabolic process;GO:0030968//endoplasmic reticulum unfolded protein response	--
WBGene00018568	31	34	43	402	353	268	1.038	1.011	1.42	12.122	11.67	8.697	1.156333333	10.82966667	3.227359593	5.58E-41	4.59E-39	F47E1.4	Solute carrier organic anion transporter family member [Source:UniProtKB/TrEMBL;Acc:Q95ZT3]	-	-	-	-	GO:0005886//plasma membrane;GO:0005887//integral component of plasma membrane;GO:0016020//membrane;GO:0016021//integral component of membrane	GO:0005515//protein binding;GO:0015347//sodium-independent organic anion transmembrane transporter activity	GO:0006811//ion transport;GO:0043252//sodium-independent organic anion transport;GO:0055085//transmembrane transport	--
WBGene00008567	486	465	463	106	113	139	17.727	15.057	16.688	3.59	4.073	5.041	16.49066667	4.234666667	-1.961329407	8.96E-41	7.33E-39	acox-1.4	Acyl-coenzyme A oxidase [Source:UniProtKB/TrEMBL;Acc:O62139]	Metabolism;Environmental Information Processing;Metabolism;Cellular Processes;Metabolism;Metabolism;Organismal Systems;Metabolism;Metabolism;Metabolism;Metabolism	Global and overview maps;Signal transduction;Global and overview maps;Transport and catabolism;Global and overview maps;Lipid metabolism;Endocrine system;Carbohydrate metabolism;Lipid metabolism;Metabolism of other amino acids;Lipid metabolism	ko01100//Metabolic pathways;ko04024//cAMP signaling pathway;ko01200//Carbon metabolism;ko04146//Peroxisome;ko01212//Fatty acid metabolism;ko00071//Fatty acid degradation;ko03320//PPAR signaling pathway;ko00640//Propanoate metabolism;ko01040//Biosynthesis of unsaturated fatty acids;ko00410//beta-Alanine metabolism;ko00592//alpha-Linolenic acid metabolism	K00232;K00232;K00232;K00232;K00232;K00232;K00232;K00232;K00232;K00232;K00232	GO:0005777//peroxisome	GO:0003997//acyl-CoA oxidase activity;GO:0005504//fatty acid binding;GO:0016627//oxidoreductase activity, acting on the CH-CH group of donors;GO:0050660//flavin adenine dinucleotide binding;GO:0071949//FAD binding	GO:0006631//fatty acid metabolic process;GO:0006635//fatty acid beta-oxidation;GO:0033540//fatty acid beta-oxidation using acyl-CoA oxidase;GO:0055088//lipid homeostasis;GO:0055114//oxidation-reduction process;GO:1904070//ascaroside biosynthetic process	--
WBGene00011530	23	26	36	438	317	266	0.398	0.4	0.615	6.831	5.421	4.465	0.471	5.572333333	3.564482597	9.49E-41	7.73E-39	T06D8.10	NP_496407.1 Uncharacterized protein CELE_T06D8.10 [Caenorhabditis elegans]	-	-	-	-	-	GO:0004601//peroxidase activity;GO:0020037//heme binding	GO:0006979//response to oxidative stress;GO:0055114//oxidation-reduction process;GO:0098869//cellular oxidant detoxification	--
WBGene00015514	8153	8729	8015	3982	2849	3020	992.269	943.48	962.371	436.431	342.347	356.216	966.04	378.3313333	-1.352432662	9.62E-41	7.81E-39	nlp-77	Neuropeptide-Like Protein [Source:UniProtKB/TrEMBL;Acc:Q17698]	-	-	-	-	-	-	-	--
WBGene00009724	1370	1374	1228	5594	4134	4009	108.931	96.575	96.568	397.886	321.496	305.537	100.6913333	341.6396667	1.762535978	1.18E-40	9.57E-39	F45D3.4	NP_001023930.1 Uncharacterized protein CELE_F45D3.4 [Caenorhabditis elegans]	-	-	-	-	-	-	-	--
WBGene00020592	614	582	627	176	113	103	29.346	24.704	29.565	7.575	5.332	4.771	27.87166667	5.892666667	-2.241806711	1.39E-40	1.12E-38	ugt-12	UDP-GlucuronosylTransferase [Source:UniProtKB/TrEMBL;Acc:O01614]	-	-	-	-	GO:0016020//membrane;GO:0016021//integral component of membrane;GO:0043231//intracellular membrane-bounded organelle	GO:0008194//UDP-glycosyltransferase activity;GO:0016740//transferase activity;GO:0016758//transferase activity, transferring hexosyl groups	-	--
WBGene00000022	714	863	765	321	309	299	10.294	11.05	10.881	4.168	4.399	4.178	10.74166667	4.248333333	-1.338248985	1.48E-40	1.19E-38	abt-4	ABC Transporter family [Source:UniProtKB/TrEMBL;Acc:Q9TXV8]	Environmental Information Processing	Membrane transport	ko02010//ABC transporters	K05643	GO:0016020//membrane;GO:0016021//integral component of membrane;GO:0043231//intracellular membrane-bounded organelle	GO:0000166//nucleotide binding;GO:0005319//lipid transporter activity;GO:0005524//ATP binding;GO:0016887//ATPase activity;GO:0042626//ATPase activity, coupled to transmembrane movement of substances	GO:0006869//lipid transport;GO:0055085//transmembrane transport	--
WBGene00010835	109	111	142	559	521	575	4.285	3.875	5.507	19.79	20.222	21.907	4.555666667	20.63966667	2.179685576	2.05E-40	1.64E-38	M03B6.3	NP_510310.1 Uncharacterized protein CELE_M03B6.3 [Caenorhabditis elegans]	-	-	-	-	-	-	-	--
WBGene00018602	1330	1522	1413	3254	3060	3164	199.03	202.368	208.591	439.737	453.936	461.288	203.3296667	451.6536667	1.151396195	3.72E-40	2.96E-38	F48D6.4	NP_508722.1 Uncharacterized protein CELE_F48D6.4 [Caenorhabditis elegans]	-	-	-	-	-	-	-	--
WBGene00007507	269	293	236	36	46	46	15.473	14.972	13.364	1.874	2.606	2.539	14.603	2.339666667	-2.641889875	3.92E-40	3.10E-38	C10C5.3	Aminoacylase [Source:UniProtKB/TrEMBL;Acc:Q17898]	Metabolism;Metabolism;Metabolism;Metabolism	Global and overview maps;Global and overview maps;Global and overview maps;Amino acid metabolism	ko01100//Metabolic pathways;ko01230//Biosynthesis of amino acids;ko01210//2-Oxocarboxylic acid metabolism;ko00220//Arginine biosynthesis	K14677;K14677;K14677;K14677	GO:0005737//cytoplasm	GO:0004046//aminoacylase activity;GO:0008237//metallopeptidase activity;GO:0016787//hydrolase activity	GO:0006508//proteolysis;GO:0006520//cellular amino acid metabolic process	--
WBGene00015646	344	421	399	1155	1162	1313	11.765	12.787	13.463	35.573	39.238	43.52	12.67166667	39.44366667	1.63818738	8.13E-40	6.41E-38	mlt-10	NP_493755.1 Uncharacterized protein CELE_C09E8.3 [Caenorhabditis elegans]	-	-	-	-	GO:0005615//extracellular space;GO:0016020//membrane;GO:0016021//integral component of membrane	-	GO:0008544//epidermis development;GO:0042338//cuticle development involved in collagen and cuticulin-based cuticle molting cycle	--
WBGene00001160	2270	2414	2221	6059	7634	7515	67.594	63.856	65.281	161.968	223.765	216.224	65.577	200.6523333	1.613436125	1.44E-39	1.13E-37	efk-1	Eukaryotic elongation factor 2 kinase [Source:UniProtKB/Swiss-Prot;Acc:O01991]	Organismal Systems;Environmental Information Processing	Endocrine system;Signal transduction	ko04921//Oxytocin signaling pathway;ko04152//AMPK signaling pathway	K08292;K08292	-	GO:0000166//nucleotide binding;GO:0004674//protein serine/threonine kinase activity;GO:0004686//elongation factor-2 kinase activity;GO:0005509//calcium ion binding;GO:0005515//protein binding;GO:0005516//calmodulin binding;GO:0005524//ATP binding;GO:0016301//kinase activity;GO:0016740//transferase activity	GO:0006468//protein phosphorylation;GO:0016310//phosphorylation	--
WBGene00000716	13125	14313	13631	843	1331	1617	1032.959	1000.387	1058.362	59.747	103.425	123.335	1030.569333	95.50233333	-3.431761776	1.52E-39	1.19E-37	col-143	COLlagen [Source:UniProtKB/TrEMBL;Acc:O17038]	-	-	-	-	GO:0016020//membrane;GO:0016021//integral component of membrane	GO:0042302//structural constituent of cuticle	-	--
WBGene00009008	328	320	302	1064	910	1007	13.43	10.866	12.024	38.064	29.699	33.095	12.10666667	33.61933333	1.473489415	2.49E-39	1.94E-37	F21D5.3	NP_001255321.1 Plastocyanin-like domain-containing protein [Caenorhabditis elegans]	-	-	-	-	GO:0005886//plasma membrane	GO:0004322//ferroxidase activity;GO:0005507//copper ion binding;GO:0016491//oxidoreductase activity	GO:0006826//iron ion transport;GO:0055072//iron ion homeostasis;GO:0055114//oxidation-reduction process	--
WBGene00012747	1201	1246	1116	434	427	515	85.591	78.86	78.465	27.853	30.045	35.57	80.972	31.156	-1.377913089	2.78E-39	2.15E-37	Y40H7A.10	NP_502836.1 Uncharacterized protein CELE_Y40H7A.10 [Caenorhabditis elegans]	Cellular Processes;Cellular Processes	Transport and catabolism;Cell growth and death	ko04142//Lysosome;ko04210//Apoptosis	K08569;K08569	GO:0005615//extracellular space;GO:0005764//lysosome	GO:0004197//cysteine-type endopeptidase activity;GO:0008234//cysteine-type peptidase activity	GO:0006508//proteolysis;GO:0051603//proteolysis involved in cellular protein catabolic process	--
WBGene00000198	4614	5464	4675	2579	2551	2709	324.771	341.559	324.644	163.476	177.285	184.8	330.3246667	175.187	-0.914988984	3.36E-39	2.59E-37	art-1	Probable very-long-chain enoyl-CoA reductase art-1 [Source:UniProtKB/Swiss-Prot;Acc:Q9N5Y2]	Metabolism;Metabolism;Metabolism;Metabolism	Global and overview maps;Global and overview maps;Lipid metabolism;Lipid metabolism	ko01100//Metabolic pathways;ko01212//Fatty acid metabolism;ko00062//Fatty acid elongation;ko01040//Biosynthesis of unsaturated fatty acids	K10258;K10258;K10258;K10258	GO:0005783//endoplasmic reticulum;GO:0005789//endoplasmic reticulum membrane;GO:0016020//membrane;GO:0016021//integral component of membrane	GO:0005515//protein binding;GO:0016491//oxidoreductase activity;GO:0016627//oxidoreductase activity, acting on the CH-CH group of donors	GO:0006629//lipid metabolic process;GO:0006631//fatty acid metabolic process;GO:0006633//fatty acid biosynthetic process;GO:0042761//very long-chain fatty acid biosynthetic process;GO:0055114//oxidation-reduction process	--
WBGene00011733	337	267	253	1178	1087	1068	56.97	40.085	42.195	179.335	181.43	174.977	46.41666667	178.5806667	1.943861074	4.44E-39	3.42E-37	T12D8.5	NP_499815.2 Uncharacterized protein CELE_T12D8.5 [Caenorhabditis elegans]	-	-	-	-	-	-	-	--
WBGene00020626	265	306	344	1184	951	1111	16.135	16.306	20.522	65.147	56.737	64.99	17.65433333	62.29133333	1.819009111	4.51E-39	3.45E-37	T20F5.4	NP_491263.1 Uncharacterized protein CELE_T20F5.4 [Caenorhabditis elegans]	-	-	-	-	-	-	-	--
WBGene00019682	6177	6589	5811	2740	3013	3125	291.914	276.468	270.89	116.538	140.547	143.127	279.7573333	133.404	-1.068374024	4.63E-39	3.53E-37	K12H4.7	Putative serine protease K12H4.7 [Source:UniProtKB/Swiss-Prot;Acc:P34528]	-	-	-	-	GO:0005575//cellular_component;GO:0005764//lysosome;GO:0005768//endosome	GO:0008233//peptidase activity;GO:0008236//serine-type peptidase activity;GO:0008239//dipeptidyl-peptidase activity;GO:0016787//hydrolase activity	GO:0006508//proteolysis;GO:0045087//innate immune response	--
WBGene00007331	738	759	656	2688	2046	2121	44.604	40.739	39.115	146.302	122.045	124.1	41.486	130.8156667	1.656838863	4.92E-39	3.73E-37	pho-11	Putative acid phosphatase 11 [Source:UniProtKB/Swiss-Prot;Acc:Q09451]	Metabolism;Cellular Processes;Metabolism	Global and overview maps;Transport and catabolism;Metabolism of cofactors and vitamins	ko01100//Metabolic pathways;ko04142//Lysosome;ko00740//Riboflavin metabolism	K14410;K14410;K14410	-	GO:0003993//acid phosphatase activity;GO:0016787//hydrolase activity	GO:0016311//dephosphorylation	--
WBGene00000298	973	899	1041	348	261	330	87.027	71.409	91.858	28.03	23.049	28.605	83.43133333	26.56133333	-1.651261732	6.50E-39	4.92E-37	cat-4	GTP cyclohydrolase 1 [Source:UniProtKB/Swiss-Prot;Acc:Q19980]	Metabolism;Metabolism	Global and overview maps;Metabolism of cofactors and vitamins	ko01100//Metabolic pathways;ko00790//Folate biosynthesis	K01495;K01495	GO:0005737//cytoplasm	GO:0000166//nucleotide binding;GO:0003824//catalytic activity;GO:0003934//GTP cyclohydrolase I activity;GO:0005515//protein binding;GO:0005525//GTP binding;GO:0008270//zinc ion binding;GO:0016787//hydrolase activity;GO:0046872//metal ion binding	GO:0006585//dopamine biosynthetic process from tyrosine;GO:0006729//tetrahydrobiopterin biosynthetic process;GO:0008152//metabolic process;GO:0035998//7,8-dihydroneopterin 3'-triphosphate biosynthetic process;GO:0042438//melanin biosynthetic process;GO:0046654//tetrahydrofolate biosynthetic process	--
WBGene00007963	291	326	251	62	48	54	14.838	14.794	12.614	2.847	2.418	2.679	14.082	2.648	-2.41087722	1.01E-38	7.60E-37	cyp-25A1	CYtochrome P450 family [Source:UniProtKB/TrEMBL;Acc:Q27477]	-	-	-	-	GO:0016020//membrane;GO:0016021//integral component of membrane	GO:0004497//monooxygenase activity;GO:0005506//iron ion binding;GO:0016491//oxidoreductase activity;GO:0016705//oxidoreductase activity, acting on paired donors, with incorporation or reduction of molecular oxygen;GO:0020037//heme binding;GO:0046872//metal ion binding	GO:0055114//oxidation-reduction process	--
WBGene00011000	658	752	695	66	125	147	22.399	22.734	23.34	2.023	4.201	4.85	22.82433333	3.691333333	-2.628358795	1.29E-38	9.65E-37	R03G8.6	Aminopeptidase [Source:UniProtKB/TrEMBL;Acc:Q9XVV9]	Metabolism;Metabolism;Organismal Systems;Organismal Systems	Global and overview maps;Metabolism of other amino acids;Endocrine system;Immune system	ko01100//Metabolic pathways;ko00480//Glutathione metabolism;ko04614//Renin-angiotensin system;ko04640//Hematopoietic cell lineage	K11140;K11140;K11140;K11140	GO:0005737//cytoplasm	GO:0004177//aminopeptidase activity;GO:0008233//peptidase activity;GO:0008237//metallopeptidase activity;GO:0008270//zinc ion binding;GO:0016787//hydrolase activity;GO:0042277//peptide binding;GO:0046872//metal ion binding;GO:0070006//metalloaminopeptidase activity	GO:0006508//proteolysis;GO:0043171//peptide catabolic process	--
WBGene00011850	152	131	126	591	530	606	6.148	4.705	5.028	21.526	21.165	23.754	5.293666667	22.14833333	2.064858881	1.37E-38	1.02E-36	T20B3.1	NP_507245.1 Carn_acyltransf domain-containing protein [Caenorhabditis elegans]	Cellular Processes	Transport and catabolism	ko04146//Peroxisome	K05940	GO:0005777//peroxisome	GO:0008458//carnitine O-octanoyltransferase activity;GO:0016746//transferase activity, transferring acyl groups	-	--
WBGene00015449	397	438	432	1	3	2	20.336	19.925	21.832	0.046	0.152	0.099	20.69766667	0.099	-7.707823895	1.58E-38	1.18E-36	ugt-63	UDP-GlucuronosylTransferase [Source:UniProtKB/TrEMBL;Acc:Q9GZD1]	-	-	-	-	GO:0016020//membrane;GO:0016021//integral component of membrane;GO:0043231//intracellular membrane-bounded organelle	GO:0008194//UDP-glycosyltransferase activity;GO:0016740//transferase activity;GO:0016758//transferase activity, transferring hexosyl groups	-	--
WBGene00022517	106	162	132	764	544	652	3.548	4.815	4.359	23.028	17.977	21.15	4.240666667	20.71833333	2.288544961	2.03E-38	1.51E-36	ZC123.1	NP_490782.1 Uncharacterized protein CELE_ZC123.1 [Caenorhabditis elegans]	-	-	-	-	-	-	-	--
WBGene00000067	10389	12990	10320	4569	3081	2921	651.479	724.246	638.269	257.923	190.669	177.579	671.3313333	208.7236667	-1.685430786	2.47E-38	1.83E-36	act-5	ACTin [Source:UniProtKB/TrEMBL;Acc:O45815]	Organismal Systems;Human Diseases;Human Diseases;Environmental Information Processing;Human Diseases;Human Diseases;Human Diseases;Organismal Systems;Human Diseases;Cellular Processes;Cellular Processes;Cellular Processes;Cellular Processes;Cellular Processes;Organismal Systems;Environmental Information Processing;Cellular Processes;Human Diseases;Organismal Systems;Human Diseases;Organismal Syst…	Environmental adaptation;Infectious disease: bacterial;Infectious disease: bacterial;Signal transduction;Cardiovascular disease;Cancer: specific types;Cancer: overview;Endocrine system;Infectious disease: bacterial;Cellular community - eukaryotes;Cellular community - eukaryotes;Cell growth and death;Transport and catabolism;Cell motility;Endocrine system;Signal transduction;Cellular community - e…	ko04714//Thermogenesis;ko05131//Shigellosis;ko05132//Salmonella infection;ko04015//Rap1 signaling pathway;ko05418//Fluid shear stress and atherosclerosis;ko05225//Hepatocellular carcinoma;ko05205//Proteoglycans in cancer;ko04921//Oxytocin signaling pathway;ko05130//Pathogenic Escherichia coli infection;ko04510//Focal adhesion;ko04530//Tight junction;ko04210//Apoptosis;ko04145//Phagosome;ko04810//…	K05692;K05692;K05692;K05692;K05692;K05692;K05692;K05692;K05692;K05692;K05692;K05692;K05692;K05692;K05692;K05692;K05692;K05692;K05692;K05692;K05692;K05692;K05692;K05692;K05692;K05692;K05692;K05692;K05692;K05692	GO:0005737//cytoplasm;GO:0005856//cytoskeleton;GO:0015629//actin cytoskeleton;GO:0097516//microvillar actin bundle;GO:1990357//terminal web	GO:0000166//nucleotide binding;GO:0005524//ATP binding	GO:0002119//nematode larval development;GO:0030033//microvillus assembly;GO:0030536//larval feeding behavior;GO:0035148//tube formation;GO:1904000//positive regulation of eating behavior	--
WBGene00017467	48	59	54	312	327	306	1.346	1.469	1.494	7.877	9.052	8.315	1.436333333	8.414666667	2.550515525	2.80E-38	2.06E-36	F14F9.4	NP_504374.1 Uncharacterized protein CELE_F14F9.4 [Caenorhabditis elegans]	-	-	-	-	-	-	-	--
WBGene00006662	46	56	43	351	282	305	1.677	1.813	1.547	11.525	10.152	10.778	1.679	10.81833333	2.68780412	2.88E-38	2.11E-36	twk-7	TWiK family of potassium channels protein 7 [Source:UniProtKB/Swiss-Prot;Acc:P34410]	-	-	-	-	GO:0005887//integral component of plasma membrane;GO:0016020//membrane;GO:0016021//integral component of membrane	GO:0005267//potassium channel activity;GO:0022841//potassium ion leak channel activity	GO:0006811//ion transport;GO:0006813//potassium ion transport;GO:0030322//stabilization of membrane potential;GO:0071805//potassium ion transmembrane transport	--
WBGene00018268	364	385	348	104	97	102	16.68	15.667	15.732	4.292	4.389	4.53	16.02633333	4.403666667	-1.863667215	2.95E-38	2.16E-36	F41C3.2	NP_494849.2 Uncharacterized protein CELE_F41C3.2 [Caenorhabditis elegans]	Cellular Processes	Transport and catabolism	ko04142//Lysosome	K12301	GO:0016020//membrane;GO:0016021//integral component of membrane	-	GO:0055085//transmembrane transport	--
WBGene00006404	1120	1196	1115	544	503	548	58.783	55.892	57.964	26.711	26.628	29.241	57.54633333	27.52666667	-1.06389409	3.34E-38	2.43E-36	tag-10	NP_496867.2 Uncharacterized protein CELE_C31C9.1 [Caenorhabditis elegans]	-	-	-	-	GO:0045121//membrane raft	-	-	--
WBGene00000738	226	318	340	8125	4552	4424	17.048	21.304	25.303	551.947	339.029	323.43	21.21833333	404.802	4.253833174	4.58E-38	3.31E-36	col-165	COLlagen [Source:UniProtKB/TrEMBL;Acc:Q966K5]	-	-	-	-	GO:0016020//membrane;GO:0016021//integral component of membrane	GO:0042302//structural constituent of cuticle	-	--
WBGene00009226	0	4	3	435	361	407	0	0.171	0.143	18.904	17.2	19.035	0.104666667	18.37966667	7.456164734	1.14E-37	8.20E-36	cyp-37B1	CYtochrome P450 family [Source:UniProtKB/TrEMBL;Acc:O17851]	-	-	-	-	GO:0016020//membrane;GO:0016021//integral component of membrane	GO:0004497//monooxygenase activity;GO:0005506//iron ion binding;GO:0016491//oxidoreductase activity;GO:0016705//oxidoreductase activity, acting on paired donors, with incorporation or reduction of molecular oxygen;GO:0020037//heme binding;GO:0046872//metal ion binding	GO:0050830//defense response to Gram-positive bacterium;GO:0055114//oxidation-reduction process	--
WBGene00015713	2102	2744	2190	1132	972	1062	66.794	77.357	68.647	35.555	32.578	34.928	70.93266667	34.35366667	-1.045986095	1.61E-37	1.16E-35	C12D12.1	NP_001123104.1 Uncharacterized protein CELE_C12D12.1 [Caenorhabditis elegans]	-	-	-	-	-	-	-	--
WBGene00008832	246	270	274	1039	807	852	13.911	13.56	15.286	52.911	45.139	46.694	14.25233333	48.248	1.75927101	1.64E-37	1.18E-35	obr-2	Oxysterol-binding protein [Source:UniProtKB/TrEMBL;Acc:B2D6P3]	-	-	-	-	GO:0005829//cytosol;GO:0016020//membrane;GO:0043231//intracellular membrane-bounded organelle	GO:0008289//lipid binding;GO:0015248//sterol transporter activity;GO:0032934//sterol binding	GO:0006869//lipid transport;GO:0015918//sterol transport	--
WBGene00008027	28	33	28	379	271	239	3.221	3.372	3.178	39.268	30.784	26.649	3.257	32.23366667	3.306952683	1.85E-37	1.32E-35	scl-5	SCP-Like extracellular protein [Source:UniProtKB/TrEMBL;Acc:Q18543]	-	-	-	-	GO:0005615//extracellular space	GO:0003674//molecular_function	GO:0008150//biological_process	--
WBGene00022441	237	256	288	1524	951	1137	26.248	25.179	31.364	151.736	103.765	121.535	27.597	125.6786667	2.187156431	2.01E-37	1.43E-35	Y110A2AL.4	NP_494380.2 Uncharacterized protein CELE_Y110A2AL.4 [Caenorhabditis elegans]	-	-	-	-	-	-	-	--
WBGene00020343	59	63	64	471	335	346	2.248	2.131	2.405	16.158	12.6	12.774	2.261333333	13.844	2.614015272	2.23E-37	1.58E-35	acs-3	Fatty Acid CoA Synthetase family [Source:UniProtKB/TrEMBL;Acc:O44560]	Metabolism;Organismal Systems;Cellular Processes;Metabolism;Metabolism;Organismal Systems;Organismal Systems;Cellular Processes;Metabolism	Global and overview maps;Environmental adaptation;Transport and catabolism;Global and overview maps;Lipid metabolism;Endocrine system;Endocrine system;Cell growth and death;Lipid metabolism	ko01100//Metabolic pathways;ko04714//Thermogenesis;ko04146//Peroxisome;ko01212//Fatty acid metabolism;ko00071//Fatty acid degradation;ko03320//PPAR signaling pathway;ko04920//Adipocytokine signaling pathway;ko04216//Ferroptosis;ko00061//Fatty acid biosynthesis	K01897;K01897;K01897;K01897;K01897;K01897;K01897;K01897;K01897	-	GO:0003824//catalytic activity	-	--
WBGene00015780	488	589	475	133	143	172	27.136	29.109	26.088	6.66	7.851	9.288	27.44433333	7.933	-1.79056984	2.66E-37	1.87E-35	C14F11.4	NP_001024396.2 Uncharacterized protein CELE_C14F11.4 [Caenorhabditis elegans]	-	-	-	-	-	GO:0005515//protein binding	-	--
WBGene00021322	1854	2099	1734	968	820	881	161.314	162.192	148.846	75.847	70.443	74.29	157.4506667	73.52666667	-1.098560379	3.48E-37	2.45E-35	Y34B4A.6	NP_508890.2 Uncharacterized protein CELE_Y34B4A.6 [Caenorhabditis elegans]	-	-	-	-	-	-	-	--
WBGene00020554	155	173	199	704	608	731	4.887	4.844	6.253	20.062	18.928	22.383	5.328	20.45766667	1.940975618	4.51E-37	3.16E-35	T19A5.3	NP_001024142.1 Uncharacterized protein CELE_T19A5.3 [Caenorhabditis elegans]	-	-	-	-	-	-	-	--
WBGene00004989	403	452	388	26	57	72	74.062	73.816	70.188	4.479	10.202	12.828	72.68866667	9.169666667	-2.986789247	6.09E-37	4.24E-35	spp-4	SaPosin-like Protein family [Source:UniProtKB/TrEMBL;Acc:Q22338]	-	-	-	-	-	-	-	--
WBGene00044080	2051	2411	1989	5284	4693	4840	236.984	247.225	226.874	550.517	535.849	542.422	237.0276667	542.9293333	1.195708967	6.43E-37	4.46E-35	D1086.10	NP_001122895.1 Uncharacterized protein CELE_D1086.10 [Caenorhabditis elegans]	-	-	-	-	-	-	-	--
WBGene00004875	4105	5006	4125	887	1197	1496	162.961	176.506	161.58	31.715	46.918	57.544	167.0156667	45.39233333	-1.879462884	7.27E-37	5.03E-35	smd-1	S-adenosylmethionine decarboxylase proenzyme S-adenosylmethionine decarboxylase alpha chain S-adenosylmethionine decarboxylase beta chain [Source:UniProtKB/Swiss-Prot;Acc:O02655]	Metabolism;Metabolism;Metabolism	Global and overview maps;Amino acid metabolism;Amino acid metabolism	ko01100//Metabolic pathways;ko00270//Cysteine and methionine metabolism;ko00330//Arginine and proline metabolism	K01611;K01611;K01611	GO:0005829//cytosol	GO:0004014//adenosylmethionine decarboxylase activity;GO:0016829//lyase activity;GO:0016831//carboxy-lyase activity	GO:0006557//S-adenosylmethioninamine biosynthetic process;GO:0006596//polyamine biosynthetic process;GO:0006597//spermine biosynthetic process;GO:0008295//spermidine biosynthetic process	--
WBGene00018138	7790	8196	7526	277	529	581	378.2	353.38	360.475	12.111	25.357	27.337	364.0183333	21.60166667	-4.07479658	9.61E-37	6.63E-35	folt-2	Folate-like transporter 2 [Source:UniProtKB/Swiss-Prot;Acc:O45166]	Organismal Systems	Digestive system	ko04977//Vitamin digestion and absorption	K14610	GO:0005886//plasma membrane;GO:0016020//membrane;GO:0016021//integral component of membrane	GO:0005542//folic acid binding;GO:0090482//vitamin transmembrane transporter activity	GO:0035461//vitamin transmembrane transport;GO:0051180//vitamin transport;GO:0055085//transmembrane transport	--
WBGene00021869	1098	1150	1059	541	457	492	113.733	105.722	108.126	50.585	46.9	49.539	109.1936667	49.008	-1.155800004	1.04E-36	7.16E-35	vrp-1	Vitellogenin Regulating Protein [Source:UniProtKB/TrEMBL;Acc:Q95XW9]	-	-	-	-	-	-	-	--
WBGene00003617	56	39	47	423	319	308	3.741	2.314	3.097	25.446	21.04	19.94	3.050666667	22.142	2.859589084	1.20E-36	8.20E-35	nhr-18	Nuclear hormone receptor family member nhr-18 [Source:UniProtKB/Swiss-Prot;Acc:O16360]	-	-	-	-	GO:0005634//nucleus	GO:0003677//DNA binding;GO:0003700//transcription factor activity, sequence-specific DNA binding;GO:0008270//zinc ion binding;GO:0043565//sequence-specific DNA binding;GO:0046872//metal ion binding	GO:0006355//regulation of transcription, DNA-templated	Miscellaneous
WBGene00009785	299	385	298	83	57	52	38.624	44.168	37.978	9.655	7.27	6.51	40.25666667	7.811666667	-2.365525425	1.55E-36	1.06E-34	F46C5.10	NP_871958.1 Uncharacterized protein CELE_F46C5.10 [Caenorhabditis elegans]	-	-	-	-	-	-	-	--
WBGene00017970	617	652	572	1615	1592	1788	53.983	50.424	49.688	127.762	136.939	151.684	51.365	138.795	1.434098047	1.56E-36	1.06E-34	F32A5.4	NP_495508.1 Uncharacterized protein CELE_F32A5.4 [Caenorhabditis elegans]	-	-	-	-	GO:0005576//extracellular region	-	-	--
WBGene00009706	1248	1361	1318	205	356	351	82.404	79.808	85.857	12.19	23.208	22.461	82.68966667	19.28633333	-2.100128166	1.94E-36	1.31E-34	argk-1	ARGinine Kinase [Source:UniProtKB/TrEMBL;Acc:O45518]	Metabolism	Amino acid metabolism	ko00330//Arginine and proline metabolism	K00934	-	GO:0000166//nucleotide binding;GO:0003824//catalytic activity;GO:0004111//creatine kinase activity;GO:0005524//ATP binding;GO:0016301//kinase activity;GO:0016740//transferase activity;GO:0016772//transferase activity, transferring phosphorus-containing groups	GO:0016310//phosphorylation;GO:0046314//phosphocreatine biosynthetic process	--
WBGene00010988	6430	6825	6332	3222	3590	3449	130.329	122.854	126.619	58.811	71.843	67.751	126.6006667	66.135	-0.936799119	2.03E-36	1.37E-34	metr-1	Probable methionine synthase [Source:UniProtKB/Swiss-Prot;Acc:Q09582]	Metabolism;Metabolism;Metabolism;Metabolism;Metabolism	Global and overview maps;Global and overview maps;Amino acid metabolism;Metabolism of other amino acids;Metabolism of cofactors and vitamins	ko01100//Metabolic pathways;ko01230//Biosynthesis of amino acids;ko00270//Cysteine and methionine metabolism;ko00450//Selenocompound metabolism;ko00670//One carbon pool by folate	K00548;K00548;K00548;K00548;K00548	GO:0005829//cytosol	GO:0008168//methyltransferase activity;GO:0008270//zinc ion binding;GO:0008705//methionine synthase activity;GO:0016740//transferase activity;GO:0031419//cobalamin binding;GO:0046872//metal ion binding	GO:0008652//cellular amino acid biosynthetic process;GO:0009086//methionine biosynthetic process;GO:0032259//methylation;GO:0042558//pteridine-containing compound metabolic process;GO:0044237//cellular metabolic process	--
WBGene00001156	847	827	838	366	345	320	86.607	75.099	84.536	33.702	34.83	31.711	82.08066667	33.41433333	-1.296575358	2.46E-36	1.65E-34	ech-7	Enoyl-CoA Hydratase [Source:UniProtKB/TrEMBL;Acc:Q9NEZ8]	Metabolism;Metabolism;Metabolism;Metabolism;Metabolism;Metabolism;Metabolism;Metabolism;Metabolism;Metabolism;Metabolism	Global and overview maps;Global and overview maps;Global and overview maps;Amino acid metabolism;Lipid metabolism;Amino acid metabolism;Amino acid metabolism;Carbohydrate metabolism;Lipid metabolism;Metabolism of other amino acids;Carbohydrate metabolism	ko01100//Metabolic pathways;ko01200//Carbon metabolism;ko01212//Fatty acid metabolism;ko00280//Valine, leucine and isoleucine degradation;ko00071//Fatty acid degradation;ko00310//Lysine degradation;ko00380//Tryptophan metabolism;ko00640//Propanoate metabolism;ko00062//Fatty acid elongation;ko00410//beta-Alanine metabolism;ko00650//Butanoate metabolism	K07511;K07511;K07511;K07511;K07511;K07511;K07511;K07511;K07511;K07511;K07511	GO:0005739//mitochondrion	GO:0003824//catalytic activity;GO:0004300//enoyl-CoA hydratase activity	GO:0006635//fatty acid beta-oxidation	--
WBGene00008565	304	379	273	50	62	71	11.881	13.154	10.526	1.76	2.392	2.689	11.85366667	2.280333333	-2.378016759	2.71E-36	1.82E-34	acox-1.2	Acyl-coenzyme A oxidase [Source:UniProtKB/TrEMBL;Acc:O62137]	Metabolism;Environmental Information Processing;Metabolism;Cellular Processes;Metabolism;Metabolism;Organismal Systems;Metabolism;Metabolism;Metabolism;Metabolism	Global and overview maps;Signal transduction;Global and overview maps;Transport and catabolism;Global and overview maps;Lipid metabolism;Endocrine system;Carbohydrate metabolism;Lipid metabolism;Metabolism of other amino acids;Lipid metabolism	ko01100//Metabolic pathways;ko04024//cAMP signaling pathway;ko01200//Carbon metabolism;ko04146//Peroxisome;ko01212//Fatty acid metabolism;ko00071//Fatty acid degradation;ko03320//PPAR signaling pathway;ko00640//Propanoate metabolism;ko01040//Biosynthesis of unsaturated fatty acids;ko00410//beta-Alanine metabolism;ko00592//alpha-Linolenic acid metabolism	K00232;K00232;K00232;K00232;K00232;K00232;K00232;K00232;K00232;K00232;K00232	GO:0005777//peroxisome	GO:0000166//nucleotide binding;GO:0003997//acyl-CoA oxidase activity;GO:0005504//fatty acid binding;GO:0005524//ATP binding;GO:0016627//oxidoreductase activity, acting on the CH-CH group of donors;GO:0050660//flavin adenine dinucleotide binding;GO:0071949//FAD binding	GO:0006631//fatty acid metabolic process;GO:0006635//fatty acid beta-oxidation;GO:0033540//fatty acid beta-oxidation using acyl-CoA oxidase;GO:0055088//lipid homeostasis;GO:0055114//oxidation-reduction process;GO:1904070//ascaroside biosynthetic process	--
WBGene00019234	209	196	161	16	4	6	9.638	8.027	7.325	0.664	0.182	0.268	8.33	0.371333333	-4.487529764	3.17E-36	2.12E-34	ugt-8	UDP-GlucuronosylTransferase [Source:UniProtKB/TrEMBL;Acc:Q9TXZ4]	-	-	-	-	GO:0016020//membrane;GO:0016021//integral component of membrane;GO:0043231//intracellular membrane-bounded organelle	GO:0008194//UDP-glycosyltransferase activity;GO:0016740//transferase activity;GO:0016758//transferase activity, transferring hexosyl groups	-	--
WBGene00050899	9	12	9	173	318	284	0.753	0.978	0.827	13.97	28.664	24.258	0.852666667	22.29733333	4.708745512	3.54E-36	2.35E-34	T10C6.15	NP_001256694.1 F-box domain-containing protein [Caenorhabditis elegans]	-	-	-	-	-	GO:0005515//protein binding	-	--
WBGene00017322	493	527	457	153	163	172	20.031	19.016	18.319	5.598	6.539	6.773	19.122	6.303333333	-1.601046562	4.34E-36	2.88E-34	clec-160	C-type lectin domain-containing protein 160 [Source:UniProtKB/Swiss-Prot;Acc:P34393]	-	-	-	-	GO:0005575//cellular_component;GO:0005576//extracellular region	GO:0003674//molecular_function;GO:0030246//carbohydrate binding	GO:0008150//biological_process	--
WBGene00012834	429	453	386	140	124	114	30.601	28.696	27.164	8.993	8.733	7.881	28.82033333	8.535666667	-1.755511279	4.54E-36	3.00E-34	Y43F8C.13	NP_507813.1 IU_nuc_hydro domain-containing protein [Caenorhabditis elegans]	-	-	-	-	-	GO:0046872//metal ion binding	-	--
WBGene00003813	1739	1944	1825	972	820	760	53.572	53.188	55.436	26.953	24.969	22.702	54.06533333	24.87466667	-1.120026642	8.88E-36	5.84E-34	nrf-6	Nose resistant to fluoxetine protein 6 [Source:UniProtKB/Swiss-Prot;Acc:Q09225]	-	-	-	-	GO:0016020//membrane;GO:0016021//integral component of membrane	GO:0008289//lipid binding;GO:0016747//transferase activity, transferring acyl groups other than amino-acyl groups	GO:0006869//lipid transport;GO:0007275//multicellular organism development	--
WBGene00009686	348	330	350	100	82	78	18.697	15.771	18.668	5.258	4.47	4.251	17.712	4.659666667	-1.926428468	1.15E-35	7.54E-34	ent-7	Equilibrative Nucleoside Transporter [Source:UniProtKB/TrEMBL;Acc:E1B6S0]	Human Diseases	Substance dependence	ko05034//Alcoholism	K15014	GO:0005886//plasma membrane;GO:0016020//membrane;GO:0016021//integral component of membrane	GO:0005337//nucleoside transmembrane transporter activity	GO:1901642//nucleoside transmembrane transport	--
WBGene00004000	100	106	95	421	447	402	2.046	1.885	1.878	7.634	8.865	7.823	1.936333333	8.107333333	2.065900132	1.36E-35	8.86E-34	pgp-6	p-GlycoProtein related [Source:UniProtKB/TrEMBL;Acc:Q1ZXU6]	Environmental Information Processing	Membrane transport	ko02010//ABC transporters	K05660	GO:0005887//integral component of plasma membrane;GO:0016020//membrane;GO:0016021//integral component of membrane	GO:0000166//nucleotide binding;GO:0005524//ATP binding;GO:0015562//efflux transmembrane transporter activity;GO:0016887//ATPase activity;GO:0042626//ATPase activity, coupled to transmembrane movement of substances	GO:0055085//transmembrane transport;GO:0093002//response to nematicide	--
WBGene00007533	592	561	572	100	139	167	30.344	25.537	28.925	4.616	7.034	8.296	28.26866667	6.648666667	-2.088066883	1.61E-35	1.05E-33	cbl-1	Cystathionine Beta Lyase [Source:UniProtKB/TrEMBL;Acc:O02215]	-	-	-	-	GO:0005737//cytoplasm	GO:0003824//catalytic activity;GO:0016829//lyase activity;GO:0016846//carbon-sulfur lyase activity;GO:0030170//pyridoxal phosphate binding	GO:0019346//transsulfuration	--
WBGene00010150	265	295	237	2018	1218	1127	12.521	12.334	10.971	85.089	56.439	51.291	11.942	64.273	2.428168339	1.82E-35	1.18E-33	F56D5.6	NP_501658.2 Uncharacterized protein CELE_F56D5.6 [Caenorhabditis elegans]	-	-	-	-	-	-	-	--
WBGene00017438	19	38	47	435	328	287	0.829	1.499	2.22	18.71	15.375	12.968	1.516	15.68433333	3.37098255	2.11E-35	1.36E-33	F13H8.5	NP_001254113.1 DB domain-containing protein [Caenorhabditis elegans]	-	-	-	-	-	-	-	--
WBGene00003511	891	1309	1050	271	334	372	70.68	92.217	82.174	19.359	26.159	28.599	81.69033333	24.70566667	-1.725323383	8.69E-35	5.60E-33	mxl-3	MaX-Like [Source:UniProtKB/TrEMBL;Acc:Q18711]	Human Diseases;Environmental Information Processing;Human Diseases;Human Diseases	Cancer: overview;Signal transduction;Cancer: overview;Cancer: specific types	ko05200//Pathways in cancer;ko04010//MAPK signaling pathway;ko05202//Transcriptional misregulation in cancer;ko05222//Small cell lung cancer	K04453;K04453;K04453;K04453	GO:0005634//nucleus;GO:0005737//cytoplasm;GO:0071339//MLL1 complex;GO:0090575//RNA polymerase II transcription factor complex	GO:0001012//RNA polymerase II regulatory region DNA binding;GO:0003700//transcription factor activity, sequence-specific DNA binding;GO:0046983//protein dimerization activity	GO:0006366//transcription from RNA polymerase II promoter;GO:0045944//positive regulation of transcription from RNA polymerase II promoter;GO:0100070//regulation of fatty acid biosynthetic process by transcription from RNA polymerase II promoter	bHLH
WBGene00000224	730	779	829	1913	2006	2083	29.706	28.152	34.473	71.926	82.087	82.148	30.777	78.72033333	1.354883718	1.02E-34	6.52E-33	atgp-1	Amino acid Transporter GlycoProtein subunit [Source:UniProtKB/TrEMBL;Acc:Q9XVU3]	Organismal Systems	Digestive system	ko04974//Protein digestion and absorption	K14210	GO:0005886//plasma membrane;GO:0016020//membrane;GO:0016021//integral component of membrane	GO:0003824//catalytic activity	GO:0005975//carbohydrate metabolic process	--
WBGene00000712	2518	2643	1993	776	865	967	195.667	182.396	152.791	54.303	66.365	72.825	176.9513333	64.49766667	-1.456033758	1.35E-34	8.62E-33	col-139	COLlagen [Source:UniProtKB/TrEMBL;Acc:Q20282]	-	-	-	-	GO:0016020//membrane;GO:0016021//integral component of membrane	GO:0042302//structural constituent of cuticle	-	--
WBGene00020135	103	120	100	552	451	415	4.6	4.756	4.373	22.004	19.489	17.423	4.576333333	19.63866667	2.101432939	1.48E-34	9.41E-33	aakg-4	AMP-Activated protein Kinase Gamma subunit [Source:UniProtKB/TrEMBL;Acc:H2L0K0]	Organismal Systems;Human Diseases;Organismal Systems;Organismal Systems;Cellular Processes;Environmental Information Processing;Organismal Systems;Environmental Information Processing;Environmental Information Processing;Human Diseases;Organismal Systems;Organismal Systems;Organismal Systems;Human Diseases;Organismal Systems	Environmental adaptation;Endocrine and metabolic disease;Endocrine system;Endocrine system;Cellular community - eukaryotes;Signal transduction;Endocrine system;Signal transduction;Signal transduction;Endocrine and metabolic disease;Aging;Aging;Endocrine system;Cardiovascular disease;Environmental adaptation	ko04714//Thermogenesis;ko04932//Non-alcoholic fatty liver disease;ko04910//Insulin signaling pathway;ko04921//Oxytocin signaling pathway;ko04530//Tight junction;ko04068//FoxO signaling pathway;ko04922//Glucagon signaling pathway;ko04152//AMPK signaling pathway;ko04371//Apelin signaling pathway;ko04931//Insulin resistance;ko04213//Longevity regulating pathway - multiple species;ko04211//Longevity …	K07200;K07200;K07200;K07200;K07200;K07200;K07200;K07200;K07200;K07200;K07200;K07200;K07200;K07200;K07200	-	GO:0016301//kinase activity	GO:0016310//phosphorylation	--
WBGene00008354	268	260	246	51	22	39	42.435	36.561	38.428	7.272	3.439	5.985	39.14133333	5.565333333	-2.814152897	1.70E-34	1.08E-32	gcsh-1	Glycine cleavage system H protein [Source:UniProtKB/TrEMBL;Acc:O62122]	Metabolism;Metabolism;Metabolism;Metabolism	Global and overview maps;Global and overview maps;Carbohydrate metabolism;Amino acid metabolism	ko01100//Metabolic pathways;ko01200//Carbon metabolism;ko00630//Glyoxylate and dicarboxylate metabolism;ko00260//Glycine, serine and threonine metabolism	K02437;K02437;K02437;K02437	GO:0005739//mitochondrion;GO:0005960//glycine cleavage complex	-	GO:0019464//glycine decarboxylation via glycine cleavage system	--
WBGene00007900	450	502	463	1239	1120	1183	16.599	15.794	18.079	45.213	40.617	40.909	16.824	42.24633333	1.328305376	3.82E-34	2.42E-32	C33D9.6	NP_501515.2 Uncharacterized protein CELE_C33D9.6 [Caenorhabditis elegans]	-	-	-	-	-	-	-	--
WBGene00017582	471	534	392	1598	1347	1346	40.409	40.687	33.18	123.464	114.102	111.918	38.092	116.4946667	1.612703964	3.92E-34	2.47E-32	F18G5.6	NP_509561.1 Uncharacterized protein CELE_F18G5.6 [Caenorhabditis elegans]	-	-	-	-	-	-	GO:0045087//innate immune response	--
WBGene00008233	245	289	255	1034	788	813	17.476	18.307	17.945	66.419	55.496	56.203	17.90933333	59.37266667	1.729087277	4.63E-34	2.91E-32	C50F4.8	NP_505453.1 Uncharacterized protein CELE_C50F4.8 [Caenorhabditis elegans]	-	-	-	-	-	-	GO:0050830//defense response to Gram-positive bacterium	--
WBGene00008655	25	26	32	342	217	243	1.577	1.456	1.991	19.422	13.511	14.851	1.674666667	15.928	3.249619258	6.19E-34	3.88E-32	lips-3	LIPaSe related [Source:UniProtKB/TrEMBL;Acc:Q19310]	-	-	-	-	-	GO:0016298//lipase activity;GO:0016787//hydrolase activity	GO:0016042//lipid catabolic process	--
WBGene00019565	215	227	201	35	42	27	10.881	10.202	10.036	1.595	2.099	1.324	10.373	1.672666667	-2.632611325	7.26E-34	4.54E-32	cyp-35A3	CYtochrome P450 family [Source:UniProtKB/TrEMBL;Acc:Q9N5I1]	-	-	-	-	GO:0005737//cytoplasm;GO:0043231//intracellular membrane-bounded organelle	GO:0004497//monooxygenase activity;GO:0005506//iron ion binding;GO:0008395//steroid hydroxylase activity;GO:0016491//oxidoreductase activity;GO:0016705//oxidoreductase activity, acting on paired donors, with incorporation or reduction of molecular oxygen;GO:0016712//oxidoreductase activity, acting on paired donors, with incorporation or reduction of molecular oxygen, reduced flavin or flavoprotei…	GO:0006082//organic acid metabolic process;GO:0006805//xenobiotic metabolic process;GO:0009410//response to xenobiotic stimulus;GO:0042738//exogenous drug catabolic process;GO:0055114//oxidation-reduction process	--
WBGene00013007	268	292	230	2	4	1	17.451	16.886	14.775	0.117	0.257	0.063	16.37066667	0.145666667	-6.812298485	8.48E-34	5.28E-32	Y48E1B.8	NP_496853.1 Uncharacterized protein CELE_Y48E1B.8 [Caenorhabditis elegans]	-	-	-	-	GO:0016020//membrane;GO:0016021//integral component of membrane	-	-	--
WBGene00017537	314	328	303	92	69	86	16.453	15.263	15.664	4.341	3.57	4.367	15.79333333	4.092666667	-1.948202624	1.12E-33	6.98E-32	F17A9.5	NP_504579.1 Oxidored_FMN domain-containing protein [Caenorhabditis elegans]	-	-	-	-	-	GO:0003824//catalytic activity;GO:0010181//FMN binding;GO:0016491//oxidoreductase activity	GO:0055114//oxidation-reduction process	--
WBGene00014164	238	284	234	2023	1157	1082	12.52	13.268	12.144	95.837	60.094	55.164	12.644	70.365	2.476405061	1.36E-33	8.43E-32	lact-2	Beta-lactamase domain-containing protein 2 [Source:UniProtKB/Swiss-Prot;Acc:Q09621]	-	-	-	-	GO:0016020//membrane;GO:0016021//integral component of membrane	-	-	--
WBGene00011763	363	424	390	1163	969	1092	11.235	11.919	12.122	32.937	30.066	32.959	11.75866667	31.98733333	1.443776245	1.47E-33	9.04E-32	T14B1.1	NP_509627.1 Uncharacterized protein CELE_T14B1.1 [Caenorhabditis elegans]	-	-	-	-	-	-	-	--
WBGene00012140	2838	3303	2509	8423	12220	12212	369.693	385.013	327.472	1051.694	1657.689	1636.573	360.726	1448.652	2.005735751	1.48E-33	9.11E-32	T28F4.5	NP_492102.1 Uncharacterized protein CELE_T28F4.5 [Caenorhabditis elegans]	-	-	-	-	-	GO:0070513//death domain binding	GO:0010507//negative regulation of autophagy;GO:0034198//cellular response to amino acid starvation;GO:0097190//apoptotic signaling pathway	--
WBGene00000175	3004	3570	3106	1706	1635	1835	226.156	237.78	230.28	114.87	121.271	133.436	231.4053333	123.1923333	-0.90950964	1.72E-33	1.05E-31	aqp-7	AQuaPorin or aquaglyceroporin related [Source:UniProtKB/TrEMBL;Acc:Q21473]	-	-	-	-	GO:0016020//membrane;GO:0016021//integral component of membrane	GO:0015250//water channel activity;GO:0015267//channel activity	GO:0006833//water transport;GO:0015793//glycerol transport;GO:0055085//transmembrane transport	--
WBGene00003765	330	386	237	57	52	63	83.24	86.469	58.978	12.948	12.95	15.401	76.229	13.76633333	-2.469195602	2.00E-33	1.22E-31	nlp-27	Neuropeptide-Like Protein [Source:UniProtKB/TrEMBL;Acc:O44666]	-	-	-	-	GO:0016020//membrane;GO:0016021//integral component of membrane	-	GO:0007218//neuropeptide signaling pathway;GO:0050829//defense response to Gram-negative bacterium;GO:0098542//defense response to other organism	--
WBGene00000788	6396	7318	6392	3475	3796	3751	483.85	491.668	477.053	238.162	283.525	275.434	484.1903333	265.707	-0.865738041	2.49E-33	1.52E-31	cpz-1	CathePsin Z [Source:UniProtKB/TrEMBL;Acc:A0A078BPL2]	Cellular Processes;Cellular Processes	Transport and catabolism;Cell growth and death	ko04142//Lysosome;ko04210//Apoptosis	K08568;K08568	GO:0005576//extracellular region;GO:0005615//extracellular space;GO:0005764//lysosome;GO:0042718//yolk granule;GO:0060102//collagen and cuticulin-based cuticle extracellular matrix	GO:0004197//cysteine-type endopeptidase activity;GO:0008233//peptidase activity;GO:0008234//cysteine-type peptidase activity;GO:0016787//hydrolase activity	GO:0006508//proteolysis;GO:0009792//embryo development ending in birth or egg hatching;GO:0035262//gonad morphogenesis;GO:0040025//vulval development;GO:0040032//post-embryonic body morphogenesis;GO:0042395//ecdysis, collagen and cuticulin-based cuticle;GO:0051603//proteolysis involved in cellular protein catabolic process	--
WBGene00010277	250	264	248	41	59	55	24.143	22.642	23.628	3.566	5.626	5.148	23.471	4.78	-2.295796787	3.24E-33	1.97E-31	F58G6.7	NP_501714.1 Uncharacterized protein CELE_F58G6.7 [Caenorhabditis elegans]	Human Diseases;Organismal Systems	Drug resistance: antineoplastic;Digestive system	ko01524//Platinum drug resistance;ko04978//Mineral absorption	K14686;K14686	GO:0005623//cell;GO:0005886//plasma membrane;GO:0016021//integral component of membrane	GO:0005375//copper ion transmembrane transporter activity	GO:0006878//cellular copper ion homeostasis;GO:0035434//copper ion transmembrane transport	--
WBGene00021343	24	27	24	500	264	240	0.886	0.785	0.811	15.689	8.858	8.147	0.827333333	10.898	3.719450876	3.43E-33	2.07E-31	cutl-23	CUTiclin-Like [Source:UniProtKB/TrEMBL;Acc:A0A168H2V5]	-	-	-	-	-	-	-	--
WBGene00017567	149	170	132	10	8	6	29.491	29.881	25.775	1.782	1.563	1.151	28.38233333	1.498666667	-4.243241759	4.27E-33	2.58E-31	F18E3.11	NP_001023816.1 Uncharacterized protein CELE_F18E3.11 [Caenorhabditis elegans]	-	-	-	-	-	-	-	--
WBGene00007758	31	14	28	506	267	285	4.785	1.919	4.264	70.34	40.693	42.637	3.656	51.22333333	3.808463163	4.70E-33	2.83E-31	C27A7.8	NP_001122865.1 Uncharacterized protein CELE_C27A7.8 [Caenorhabditis elegans]	-	-	-	-	-	-	-	--
WBGene00011895	7	9	6	442	198	193	0.363	0.414	0.322	21.254	10.244	9.747	0.366333333	13.74833333	5.229955945	4.86E-33	2.91E-31	T21C9.9	NP_505719.2 Uncharacterized protein CELE_T21C9.9 [Caenorhabditis elegans]	-	-	-	-	-	-	-	--
WBGene00012814	86	91	83	419	364	345	1.95	1.847	1.955	9.188	8.704	8.025	1.917333333	8.639	2.171763149	7.59E-33	4.53E-31	Y43F8B.3	NP_001256874.1 Uncharacterized protein CELE_Y43F8B.3 [Caenorhabditis elegans]	-	-	-	-	-	GO:0004867//serine-type endopeptidase inhibitor activity	GO:0010951//negative regulation of endopeptidase activity	--
WBGene00009980	1995	2125	1964	1164	1110	1143	148.045	138.89	144.912	79.151	82.34	83.279	143.949	81.59	-0.819093521	8.26E-33	4.92E-31	F53F1.2	NP_506322.1 Aldo_ket_red domain-containing protein [Caenorhabditis elegans]	Metabolism;Metabolism;Metabolism;Metabolism	Global and overview maps;Carbohydrate metabolism;Carbohydrate metabolism;Lipid metabolism	ko01100//Metabolic pathways;ko00010//Glycolysis / Gluconeogenesis;ko00040//Pentose and glucuronate interconversions;ko00561//Glycerolipid metabolism	K00002;K00002;K00002;K00002	GO:0005829//cytosol	GO:0004032//alditol:NADP+ 1-oxidoreductase activity;GO:0008106//alcohol dehydrogenase (NADP+) activity;GO:0016491//oxidoreductase activity	GO:0055114//oxidation-reduction process	--
WBGene00015947	35	28	34	240	231	225	3.588	2.549	3.439	22.156	23.381	22.354	3.192	22.63033333	2.825725278	8.33E-33	4.94E-31	C18A11.1	NP_509358.1 Uncharacterized protein CELE_C18A11.1 [Caenorhabditis elegans]	-	-	-	-	-	-	-	--
WBGene00008707	9058	10413	8631	1345	799	688	584.445	592.2	550.649	77.868	50.37	42.878	575.7646667	57.03866667	-3.335467094	1.39E-32	8.24E-31	F11E6.3	NP_503116.1 Uncharacterized protein CELE_F11E6.3 [Caenorhabditis elegans]	-	-	-	-	-	-	-	--
WBGene00009803	75	61	57	466	323	351	8.482	6.127	6.36	47.462	36.068	38.473	6.989666667	40.66766667	2.540586657	2.06E-32	1.21E-30	F47B8.2	NP_506548.1 Uncharacterized protein CELE_F47B8.2 [Caenorhabditis elegans]	-	-	-	-	GO:0016020//membrane;GO:0016021//integral component of membrane	-	-	--
WBGene00016018	882	982	870	431	337	314	52.584	51.991	51.205	23.352	19.427	17.947	51.92666667	20.242	-1.359123776	2.13E-32	1.25E-30	C23H3.2	NP_493651.1 Uncharacterized protein CELE_C23H3.2 [Caenorhabditis elegans]	-	-	-	-	GO:0016020//membrane;GO:0016021//integral component of membrane	-	-	--
WBGene00004219	250	242	306	890	985	1142	6.397	5.499	7.725	20.508	24.884	28.32	6.540333333	24.57066667	1.909500932	2.36E-32	1.38E-30	ptr-4	PaTched Related family [Source:UniProtKB/TrEMBL;Acc:Q95YD0]	-	-	-	-	GO:0016020//membrane;GO:0016021//integral component of membrane	-	GO:0006897//endocytosis;GO:0018996//molting cycle, collagen and cuticulin-based cuticle;GO:0045138//nematode male tail tip morphogenesis	--
WBGene00010834	1107	1116	1047	550	439	450	40.623	36.37	37.905	18.175	15.905	16.004	38.29933333	16.69466667	-1.197931992	2.79E-32	1.63E-30	mct-3	MonoCarboxylate Transporter family [Source:UniProtKB/TrEMBL;Acc:Q93896]	-	-	-	-	GO:0016020//membrane;GO:0016021//integral component of membrane	GO:0008028//monocarboxylic acid transmembrane transporter activity	GO:0015718//monocarboxylic acid transport;GO:0055085//transmembrane transport	--
WBGene00012825	238	338	279	894	828	843	7.448	9.394	8.614	25.196	25.585	25.569	8.485333333	25.45	1.584622416	3.05E-32	1.78E-30	Y43F8C.3	NP_507803.2 BTB domain-containing protein [Caenorhabditis elegans]	-	-	-	-	-	GO:0005515//protein binding	-	--
WBGene00016769	677	744	722	336	296	270	36.851	35.965	38.772	16.47	15.963	14.244	37.196	15.559	-1.257398145	3.12E-32	1.81E-30	C49C8.5	NP_501481.2 Fibrinogen C-terminal domain-containing protein [Caenorhabditis elegans]	Human Diseases;Environmental Information Processing;Cellular Processes;Human Diseases;Environmental Information Processing	Infectious disease: viral;Signal transduction;Cellular community - eukaryotes;Cancer: overview;Signaling molecules and interaction	ko05165//Human papillomavirus infection;ko04151//PI3K-Akt signaling pathway;ko04510//Focal adhesion;ko05206//MicroRNAs in cancer;ko04512//ECM-receptor interaction	K06252;K06252;K06252;K06252;K06252	-	-	GO:0045087//innate immune response	--
WBGene00022789	50	62	70	415	312	307	1.849	2.036	2.591	13.959	11.443	11.004	2.158666667	12.13533333	2.491001347	3.14E-32	1.82E-30	lron-2	ELRR (Extracellular Leucine-Rich Repeat) ONly [Source:UniProtKB/TrEMBL;Acc:Q23580]	-	-	-	-	GO:0016020//membrane;GO:0016021//integral component of membrane	GO:0005515//protein binding	-	--
WBGene00006921	6542	7574	6611	4426	4039	4213	274.739	282.483	273.908	167.388	167.474	171.473	277.0433333	168.7783333	-0.714981939	3.65E-32	2.11E-30	vha-12	Probable V-type proton ATPase subunit B [Source:UniProtKB/Swiss-Prot;Acc:Q19626]	Metabolism;Human Diseases;Metabolism;Environmental Information Processing;Cellular Processes;Organismal Systems;Human Diseases;Human Diseases;Human Diseases;Organismal Systems	Global and overview maps;Infectious disease: viral;Energy metabolism;Signal transduction;Transport and catabolism;Nervous system;Infectious disease: bacterial;Infectious disease: bacterial;Immune disease;Excretory system	ko01100//Metabolic pathways;ko05165//Human papillomavirus infection;ko00190//Oxidative phosphorylation;ko04150//mTOR signaling pathway;ko04145//Phagosome;ko04721//Synaptic vesicle cycle;ko05120//Epithelial cell signaling in Helicobacter pylori infection;ko05110//Vibrio cholerae infection;ko05323//Rheumatoid arthritis;ko04966//Collecting duct acid secretion	K02147;K02147;K02147;K02147;K02147;K02147;K02147;K02147;K02147;K02147	GO:0005623//cell;GO:0033180//proton-transporting V-type ATPase, V1 domain	GO:0005524//ATP binding;GO:0016787//hydrolase activity;GO:0046961//proton-transporting ATPase activity, rotational mechanism	GO:0001666//response to hypoxia;GO:0006811//ion transport;GO:0008219//cell death;GO:0015988//energy coupled proton transmembrane transport, against electrochemical gradient;GO:0043068//positive regulation of programmed cell death;GO:0046034//ATP metabolic process;GO:0051453//regulation of intracellular pH;GO:0060142//regulation of syncytium formation by plasma membrane fusion;GO:0098609//cell-cel…	--
WBGene00010987	7	21	23	430	244	221	0.533	1.325	1.606	28.283	17.124	15.39	1.154666667	20.26566667	4.133489301	4.32E-32	2.48E-30	R03C1.1	NP_001254451.1 Uncharacterized protein CELE_R03C1.1 [Caenorhabditis elegans]	-	-	-	-	-	-	-	--
WBGene00001794	4288	4676	4212	2782	2575	2661	208.814	202.225	202.577	122.001	123.967	125.587	204.5386667	123.8516667	-0.723760318	4.97E-32	2.85E-30	gta-1	Probable 4-aminobutyrate aminotransferase, mitochondrial [Source:UniProtKB/Swiss-Prot;Acc:Q21217]	Metabolism;Organismal Systems;Metabolism;Metabolism;Metabolism;Metabolism;Metabolism	Global and overview maps;Nervous system;Amino acid metabolism;Carbohydrate metabolism;Amino acid metabolism;Metabolism of other amino acids;Carbohydrate metabolism	ko01100//Metabolic pathways;ko04727//GABAergic synapse;ko00280//Valine, leucine and isoleucine degradation;ko00640//Propanoate metabolism;ko00250//Alanine, aspartate and glutamate metabolism;ko00410//beta-Alanine metabolism;ko00650//Butanoate metabolism	K13524;K13524;K13524;K13524;K13524;K13524;K13524	GO:0005739//mitochondrion;GO:0005759//mitochondrial matrix	GO:0003824//catalytic activity;GO:0003867//4-aminobutyrate transaminase activity;GO:0008483//transaminase activity;GO:0016740//transferase activity;GO:0030170//pyridoxal phosphate binding;GO:0034386//4-aminobutyrate:2-oxoglutarate transaminase activity;GO:0047298//(S)-3-amino-2-methylpropionate transaminase activity	GO:0009448//gamma-aminobutyric acid metabolic process;GO:0009450//gamma-aminobutyric acid catabolic process;GO:0042135//neurotransmitter catabolic process	--
WBGene00014137	251	268	254	65	68	57	19.931	18.899	19.898	4.648	5.331	4.386	19.576	4.788333333	-2.031490514	7.15E-32	4.09E-30	clec-187	C-type LECtin [Source:UniProtKB/TrEMBL;Acc:Q9XUA7]	-	-	-	-	-	GO:0030246//carbohydrate binding	GO:0045087//innate immune response	--
WBGene00007812	745	788	730	317	319	352	74.185	69.686	71.715	28.427	31.363	33.97	71.862	31.25333333	-1.201219019	7.88E-32	4.49E-30	C29F7.3	UMP-CMP kinase 1 [Source:UniProtKB/Swiss-Prot;Acc:O17622]	Metabolism;Metabolism;Metabolism	Global and overview maps;Xenobiotics biodegradation and metabolism;Nucleotide metabolism	ko01100//Metabolic pathways;ko00983//Drug metabolism - other enzymes;ko00240//Pyrimidine metabolism	K13800;K13800;K13800	GO:0005634//nucleus;GO:0005737//cytoplasm	GO:0000166//nucleotide binding;GO:0004127//cytidylate kinase activity;GO:0005524//ATP binding;GO:0009041//uridylate kinase activity;GO:0016301//kinase activity;GO:0016740//transferase activity;GO:0019205//nucleobase-containing compound kinase activity;GO:0033862//UMP kinase activity	GO:0006139//nucleobase-containing compound metabolic process;GO:0006207//'de novo' pyrimidine nucleobase biosynthetic process;GO:0006221//pyrimidine nucleotide biosynthetic process;GO:0006225//UDP biosynthetic process;GO:0016310//phosphorylation;GO:0046940//nucleoside monophosphate phosphorylation	--
WBGene00000670	1466	1879	1715	870	812	865	100.967	114.929	116.53	53.959	55.216	57.737	110.8086667	55.63733333	-0.993945544	9.36E-32	5.32E-30	col-95	COLlagen [Source:UniProtKB/TrEMBL;Acc:Q86MP1]	-	-	-	-	GO:0016020//membrane;GO:0016021//integral component of membrane	GO:0042302//structural constituent of cuticle	-	--
WBGene00009291	62	64	62	411	302	302	4.107	3.765	4.052	24.52	19.753	19.39	3.974666667	21.221	2.416586862	9.49E-32	5.38E-30	clec-264	C-type LECtin [Source:UniProtKB/TrEMBL;Acc:O45419]	Organismal Systems	Digestive system	ko04977//Vitamin digestion and absorption	K14616	-	GO:0030246//carbohydrate binding	GO:0050830//defense response to Gram-positive bacterium	--
WBGene00003214	10966	12410	10964	6080	6493	6764	543.874	543.047	536.165	270.758	317.747	325.386	541.0286667	304.6303333	-0.828645434	9.77E-32	5.52E-30	mel-32	Serine hydroxymethyltransferase [Source:UniProtKB/Swiss-Prot;Acc:P50432]	Metabolism;Metabolism;Metabolism;Metabolism;Metabolism;Human Diseases;Metabolism	Global and overview maps;Global and overview maps;Global and overview maps;Carbohydrate metabolism;Amino acid metabolism;Drug resistance: antineoplastic;Metabolism of cofactors and vitamins	ko01100//Metabolic pathways;ko01200//Carbon metabolism;ko01230//Biosynthesis of amino acids;ko00630//Glyoxylate and dicarboxylate metabolism;ko00260//Glycine, serine and threonine metabolism;ko01523//Antifolate resistance;ko00670//One carbon pool by folate	K00600;K00600;K00600;K00600;K00600;K00600;K00600	GO:0005634//nucleus;GO:0005739//mitochondrion;GO:0005829//cytosol	GO:0000900//translation repressor activity, nucleic acid binding;GO:0003824//catalytic activity;GO:0004372//glycine hydroxymethyltransferase activity;GO:0008270//zinc ion binding;GO:0016597//amino acid binding;GO:0016740//transferase activity;GO:0030170//pyridoxal phosphate binding;GO:0042803//protein homodimerization activity;GO:0048027//mRNA 5'-UTR binding;GO:0050897//cobalt ion binding;GO:0070…	GO:0006544//glycine metabolic process;GO:0006565//L-serine catabolic process;GO:0006730//one-carbon metabolic process;GO:0009069//serine family amino acid metabolic process;GO:0009113//purine nucleobase biosynthetic process;GO:0009792//embryo development ending in birth or egg hatching;GO:0017148//negative regulation of translation;GO:0019264//glycine biosynthetic process from serine;GO:0035999//…	--
WBGene00018910	7510	8397	8135	2578	3381	3584	673.924	669.237	720.252	208.306	299.576	311.675	687.8043333	273.1856667	-1.332116414	1.12E-31	6.29E-30	F56A4.2	C-type LECtin [Source:UniProtKB/TrEMBL;Acc:G5EBG4]	-	-	-	-	-	GO:0030246//carbohydrate binding	-	--
WBGene00021224	7510	8397	8135	2578	3381	3584	673.924	669.237	720.252	208.306	299.576	311.675	687.8043333	273.1856667	-1.332116414	1.12E-31	6.29E-30	clec-209	C-type LECtin [Source:UniProtKB/TrEMBL;Acc:G5EBG4]	-	-	-	-	-	GO:0030246//carbohydrate binding	-	--
WBGene00018487	30	50	44	336	257	250	2.213	3.275	3.202	22.32	18.717	17.872	2.896666667	19.63633333	2.761059981	1.13E-31	6.32E-30	F46C8.8	NP_509278.2 Uncharacterized protein CELE_F46C8.8 [Caenorhabditis elegans]	-	-	-	-	-	-	-	--
WBGene00019232	235	225	232	41	25	12	11.472	9.754	11.173	1.802	1.205	0.568	10.79966667	1.191666667	-3.179934138	2.24E-31	1.25E-29	ugt-13	UDP-GlucuronosylTransferase [Source:UniProtKB/TrEMBL;Acc:Q9TXZ6]	-	-	-	-	GO:0016020//membrane;GO:0016021//integral component of membrane;GO:0043231//intracellular membrane-bounded organelle	GO:0008194//UDP-glycosyltransferase activity;GO:0016740//transferase activity;GO:0016758//transferase activity, transferring hexosyl groups	-	--
WBGene00022679	168	310	272	7605	4087	4054	8.426	13.615	13.36	359.564	212.022	206.172	11.80033333	259.2526667	4.45745931	2.33E-31	1.29E-29	ZK180.5	NP_741377.2 Uncharacterized protein CELE_ZK180.5 [Caenorhabditis elegans]	-	-	-	-	-	-	-	--
WBGene00007072	71	76	83	351	372	317	3.291	3.129	3.796	14.652	17.025	14.241	3.405333333	15.306	2.168229375	2.60E-31	1.44E-29	ugt-1	UDP-GlucuronosylTransferase [Source:UniProtKB/TrEMBL;Acc:Q17403]	-	-	-	-	GO:0016020//membrane;GO:0016021//integral component of membrane;GO:0043231//intracellular membrane-bounded organelle	GO:0008194//UDP-glycosyltransferase activity;GO:0016740//transferase activity;GO:0016758//transferase activity, transferring hexosyl groups	-	--
WBGene00021427	1319	1405	1262	651	665	700	248.161	234.758	234.247	110.299	123.53	127.638	239.0553333	120.489	-0.98844315	2.95E-31	1.63E-29	Y38F2AR.9	Protein transport protein Sec61 subunit beta [Source:UniProtKB/TrEMBL;Acc:Q95XS2]	Genetic Information Processing;Cellular Processes;Human Diseases;Genetic Information Processing	Folding, sorting and degradation;Transport and catabolism;Infectious disease: bacterial;Folding, sorting and degradation	ko04141//Protein processing in endoplasmic reticulum;ko04145//Phagosome;ko05110//Vibrio cholerae infection;ko03060//Protein export	K09481;K09481;K09481;K09481	GO:0005783//endoplasmic reticulum;GO:0005784//Sec61 translocon complex;GO:0016020//membrane;GO:0016021//integral component of membrane;GO:0031205//endoplasmic reticulum Sec complex	GO:0005086//ARF guanyl-nucleotide exchange factor activity	GO:0006616//SRP-dependent cotranslational protein targeting to membrane, translocation;GO:0006886//intracellular protein transport;GO:0015031//protein transport;GO:0031204//posttranslational protein targeting to membrane, translocation	--
WBGene00001075	3021	3396	3794	9420	7715	9066	231.16	230.773	286.408	649.105	582.854	672.312	249.447	634.757	1.347471081	4.31E-31	2.38E-29	dpy-14	COLlagen structural; DumPY: shorter than wild-type [Source:UniProtKB/TrEMBL;Acc:G5EEB6]	-	-	-	-	GO:0005581//collagen trimer;GO:0005615//extracellular space;GO:0016020//membrane;GO:0016021//integral component of membrane;GO:0031012//extracellular matrix	GO:0005201//extracellular matrix structural constituent;GO:0042302//structural constituent of cuticle	GO:0030198//extracellular matrix organization	--
WBGene00000786	15134	17533	15229	7115	8508	8302	957.41	985.038	950.487	405.342	531.411	509.008	964.3116667	481.9203333	-1.00070483	4.53E-31	2.49E-29	cpr-6	Cathepsin B-like cysteine proteinase 6 [Source:UniProtKB/Swiss-Prot;Acc:P43510]	Cellular Processes;Cellular Processes;Cellular Processes;Organismal Systems;Organismal Systems;Organismal Systems	Transport and catabolism;Transport and catabolism;Cell growth and death;Endocrine system;Immune system;Immune system	ko04142//Lysosome;ko04140//Autophagy - animal;ko04210//Apoptosis;ko04924//Renin secretion;ko04621//NOD-like receptor signaling pathway;ko04612//Antigen processing and presentation	K01363;K01363;K01363;K01363;K01363;K01363	GO:0005615//extracellular space;GO:0005764//lysosome	GO:0004197//cysteine-type endopeptidase activity;GO:0008233//peptidase activity;GO:0008234//cysteine-type peptidase activity;GO:0016787//hydrolase activity	GO:0006508//proteolysis;GO:0051603//proteolysis involved in cellular protein catabolic process	--
WBGene00020341	59	58	56	276	289	306	4.175	3.645	3.909	17.588	20.191	20.985	3.909666667	19.588	2.324852586	4.79E-31	2.63E-29	T08B1.4	NP_001123008.1 Lipase_3 domain-containing protein [Caenorhabditis elegans]	-	-	-	-	-	GO:0016787//hydrolase activity	GO:0006629//lipid metabolic process	--
WBGene00001577	193	188	214	818	638	637	7.902	6.864	8.646	30.189	25.862	25.346	7.804	27.13233333	1.797727439	5.70E-31	3.12E-29	gem-4	Gon-2 Extragenic Modifier [Source:UniProtKB/TrEMBL;Acc:Q22422]	-	-	-	-	GO:0005886//plasma membrane	GO:0005544//calcium-dependent phospholipid binding	GO:0071277//cellular response to calcium ion	--
WBGene00017659	705	850	741	1884	1688	1955	67.548	69.013	69.39	161.709	156.219	178.618	68.65033333	165.5153333	1.269626244	5.95E-31	3.24E-29	F21C10.10	NP_505359.2 Uncharacterized protein CELE_F21C10.10 [Caenorhabditis elegans]	-	-	-	-	GO:0005739//mitochondrion	-	-	--
WBGene00017483	283	284	291	1104	866	817	15.722	13.995	15.93	56.044	48.098	44.552	15.21566667	49.56466667	1.703754482	6.40E-31	3.48E-29	lgc-22	Ligand-Gated ion Channel [Source:UniProtKB/TrEMBL;Acc:I2HA93]	Environmental Information Processing;Organismal Systems;Human Diseases	Signaling molecules and interaction;Nervous system;Substance dependence	ko04080//Neuroactive ligand-receptor interaction;ko04725//Cholinergic synapse;ko05033//Nicotine addiction	K04813;K04813;K04813	GO:0016020//membrane;GO:0016021//integral component of membrane	GO:0004888//transmembrane signaling receptor activity;GO:0005216//ion channel activity;GO:0005230//extracellular ligand-gated ion channel activity	GO:0006811//ion transport;GO:0034220//ion transmembrane transport	--
WBGene00018237	4735	5673	4765	3104	2748	2903	55.766	59.348	55.377	32.928	31.943	33.134	56.83033333	32.66833333	-0.798768324	6.46E-31	3.50E-29	irg-7	NP_001362066.1 Protein irg-7 [Caenorhabditis elegans]	Human Diseases;Environmental Information Processing;Cellular Processes;Organismal Systems;Environmental Information Processing	Infectious disease: viral;Signal transduction;Cellular community - eukaryotes;Digestive system;Signaling molecules and interaction	ko05165//Human papillomavirus infection;ko04151//PI3K-Akt signaling pathway;ko04510//Focal adhesion;ko04974//Protein digestion and absorption;ko04512//ECM-receptor interaction	K06238;K06238;K06238;K06238;K06238	GO:0005576//extracellular region	GO:0030246//carbohydrate binding	GO:0002376//immune system process;GO:0045087//innate immune response	--
WBGene00000031	30	44	42	1639	801	757	1.593	2.075	2.175	77.492	41.521	38.516	1.947666667	52.50966667	4.752764344	6.99E-31	3.78E-29	abu-8	Activated in Blocked Unfolded protein response [Source:UniProtKB/TrEMBL;Acc:O16511]	-	-	-	-	-	-	GO:0030968//endoplasmic reticulum unfolded protein response;GO:0060465//pharynx development	--
WBGene00000668	28556	32780	28822	441	960	1421	2287.906	2332.453	2278.213	31.834	75.981	110.339	2299.524	72.718	-4.982878924	7.34E-31	3.96E-29	col-93	COLlagen [Source:UniProtKB/TrEMBL;Acc:Q9U348]	-	-	-	-	GO:0016020//membrane;GO:0016021//integral component of membrane	GO:0042302//structural constituent of cuticle	-	--
WBGene00018951	1161	1043	1075	472	493	476	119.632	95.446	109.283	43.799	50.156	47.535	108.1203333	47.16333333	-1.196900273	7.90E-31	4.25E-29	F56C9.7	NP_498612.1 Uncharacterized protein CELE_F56C9.7 [Caenorhabditis elegans]	-	-	-	-	-	-	GO:0010883//regulation of lipid storage;GO:0090087//regulation of peptide transport	--
WBGene00015660	297	336	298	76	30	43	7.057	7.091	6.986	1.626	0.704	0.99	7.044666667	1.106666667	-2.670310703	8.00E-31	4.29E-29	catp-3	Cation transporting ATPase [Source:UniProtKB/TrEMBL;Acc:O16331]	Environmental Information Processing;Environmental Information Processing;Organismal Systems;Organismal Systems;Organismal Systems;Organismal Systems;Organismal Systems;Organismal Systems;Organismal Systems;Organismal Systems;Organismal Systems;Organismal Systems;Organismal Systems;Organismal Systems;Organismal Systems;Organismal Systems;Organismal Systems;Organismal Systems	Signal transduction;Signal transduction;Circulatory system;Endocrine system;Endocrine system;Digestive system;Digestive system;Digestive system;Endocrine system;Digestive system;Circulatory system;Digestive system;Endocrine system;Digestive system;Excretory system;Digestive system;Excretory system;Excretory system	ko04024//cAMP signaling pathway;ko04022//cGMP-PKG signaling pathway;ko04261//Adrenergic signaling in cardiomyocytes;ko04919//Thyroid hormone signaling pathway;ko04925//Aldosterone synthesis and secretion;ko04970//Salivary secretion;ko04971//Gastric acid secretion;ko04972//Pancreatic secretion;ko04911//Insulin secretion;ko04976//Bile secretion;ko04260//Cardiac muscle contraction;ko04978//Mineral a…	K01539;K01539;K01539;K01539;K01539;K01539;K01539;K01539;K01539;K01539;K01539;K01539;K01539;K01539;K01539;K01539;K01539;K01539	GO:0005623//cell;GO:0016020//membrane;GO:0016021//integral component of membrane	GO:0000166//nucleotide binding;GO:0005391//sodium:potassium-exchanging ATPase activity;GO:0005524//ATP binding	GO:0006883//cellular sodium ion homeostasis;GO:0010248//establishment or maintenance of transmembrane electrochemical gradient;GO:0030007//cellular potassium ion homeostasis;GO:0036376//sodium ion export from cell;GO:1902600//hydrogen ion transmembrane transport;GO:1990573//potassium ion import across plasma membrane	--
WBGene00009600	0	1	3	514	502	531	0	0.08	0.268	41.916	44.883	46.602	0.116	44.467	8.58246646	1.23E-30	6.55E-29	F40G12.5	NP_506532.1 Uncharacterized protein CELE_F40G12.5 [Caenorhabditis elegans]	-	-	-	-	-	-	-	--
WBGene00000733	15710	18228	15168	2936	1570	1798	1137.789	1172.434	1083.748	191.488	112.269	126.219	1131.323667	143.3253333	-2.980646198	1.45E-30	7.70E-29	col-160	COLlagen [Source:UniProtKB/TrEMBL;Acc:Q20921]	-	-	-	-	GO:0016020//membrane;GO:0016021//integral component of membrane	GO:0042302//structural constituent of cuticle	-	--
WBGene00017716	80	88	133	516	453	487	3.309	3.233	5.428	19.222	18.501	19.524	3.99	19.08233333	2.257776939	1.58E-30	8.40E-29	sups-1	SUppressor of Pkc-3 (Pkc-3) Sterility [Source:UniProtKB/TrEMBL;Acc:Q19748]	-	-	-	-	-	-	-	--
WBGene00001441	650	947	779	2113	2061	2087	26.726	35.08	31.769	78.384	83.762	83.059	31.19166667	81.735	1.389793349	1.68E-30	8.90E-29	fkh-9	ForKHead transcription factor family [Source:UniProtKB/TrEMBL;Acc:Q2L6X6]	-	-	-	-	GO:0005634//nucleus	GO:0000981//RNA polymerase II transcription factor activity, sequence-specific DNA binding;GO:0003677//DNA binding;GO:0003700//transcription factor activity, sequence-specific DNA binding;GO:0043565//sequence-specific DNA binding	GO:0006355//regulation of transcription, DNA-templated;GO:0006357//regulation of transcription from RNA polymerase II promoter;GO:0007612//learning;GO:0007614//short-term memory;GO:0008340//determination of adult lifespan;GO:0009653//anatomical structure morphogenesis;GO:0030154//cell differentiation;GO:0031103//axon regeneration	Fork_head
WBGene00021002	397	478	485	1269	1148	1395	13.138	14.107	16.02	37.903	37.463	44.829	14.42166667	40.065	1.474104575	1.74E-30	9.19E-29	W03F9.4	NP_503145.1 Carn_acyltransf domain-containing protein [Caenorhabditis elegans]	Organismal Systems;Metabolism;Organismal Systems;Environmental Information Processing;Human Diseases;Metabolism;Organismal Systems;Organismal Systems	Environmental adaptation;Global and overview maps;Endocrine system;Signal transduction;Endocrine and metabolic disease;Lipid metabolism;Endocrine system;Endocrine system	ko04714//Thermogenesis;ko01212//Fatty acid metabolism;ko04922//Glucagon signaling pathway;ko04152//AMPK signaling pathway;ko04931//Insulin resistance;ko00071//Fatty acid degradation;ko03320//PPAR signaling pathway;ko04920//Adipocytokine signaling pathway	K08765;K08765;K08765;K08765;K08765;K08765;K08765;K08765	GO:0005739//mitochondrion;GO:0016020//membrane;GO:0016021//integral component of membrane	GO:0004095//carnitine O-palmitoyltransferase activity;GO:0016746//transferase activity, transferring acyl groups	GO:0006631//fatty acid metabolic process;GO:0009437//carnitine metabolic process	--
WBGene00004020	899	949	897	344	210	185	47.118	43.747	46.257	16.338	10.645	9.375	45.70733333	12.11933333	-1.915115311	1.90E-30	9.99E-29	pho-1	Intestinal acid phosphatase [Source:UniProtKB/Swiss-Prot;Acc:Q19076]	Metabolism;Cellular Processes;Metabolism	Global and overview maps;Transport and catabolism;Metabolism of cofactors and vitamins	ko01100//Metabolic pathways;ko04142//Lysosome;ko00740//Riboflavin metabolism	K14410;K14410;K14410	GO:0016020//membrane;GO:0016021//integral component of membrane;GO:0031225//anchored component of membrane;GO:0045121//membrane raft	GO:0003993//acid phosphatase activity;GO:0016787//hydrolase activity	GO:0016311//dephosphorylation	--
WBGene00022252	438	497	421	154	123	169	22.463	22.523	21.591	7.6	6.293	8.369	22.19233333	7.420666667	-1.580440654	2.17E-30	1.14E-28	Y73B6BL.31	NP_001023568.1 TPT domain-containing protein [Caenorhabditis elegans]	-	-	-	-	GO:0016020//membrane;GO:0016021//integral component of membrane	-	-	--
WBGene00012339	265	286	260	887	773	711	18.852	18.069	18.248	56.825	54.294	49.02	18.38966667	53.37966667	1.537394967	3.45E-30	1.81E-28	W07G4.5	NP_506261.2 Uncharacterized protein CELE_W07G4.5 [Caenorhabditis elegans]	-	-	-	-	-	-	-	--
WBGene00010822	91	129	97	407	555	515	3.804	4.789	4	15.32	22.904	20.862	4.197666667	19.69533333	2.230194321	5.34E-30	2.79E-28	M01G12.9	NP_493059.2 Uncharacterized protein CELE_M01G12.9 [Caenorhabditis elegans]	-	-	-	-	-	-	-	--
WBGene00022858	659	810	683	342	276	276	17.821	17.457	17.762	14.021	11.03	9.808	17.68	11.61966667	-0.605549592	5.92E-30	3.08E-28	ZK1193.2	NP_001338858.1 VWFA domain-containing protein [Caenorhabditis elegans]	Organismal Systems	Aging	ko04212//Longevity regulating pathway - worm	K19774	-	-	-	--
WBGene00022410	687	955	870	3144	2309	2337	52.555	65.42	65.088	211	173.183	171.369	61.021	185.184	1.601581727	6.22E-30	3.23E-28	Y97E10C.1	NP_741565.2 Uncharacterized protein CELE_Y97E10C.1 [Caenorhabditis elegans]	-	-	-	-	-	-	-	--
WBGene00000221	1953	2593	1986	1048	968	1087	153.264	181.234	153.259	73.948	74.552	82.669	162.5856667	77.05633333	-1.077214634	7.62E-30	3.95E-28	atf-5	ATF (cAMP-dependent transcription factor) family [Source:UniProtKB/TrEMBL;Acc:Q22156]	Human Diseases;Genetic Information Processing;Human Diseases;Human Diseases;Environmental Information Processing;Organismal Systems;Human Diseases;Human Diseases;Environmental Information Processing;Human Diseases;Environmental Information Processing;Cellular Processes;Organismal Systems;Organismal Systems;Organismal Systems;Organismal Systems;Organismal Systems;Organismal Systems;Human Diseases;…	Neurodegenerative disease;Folding, sorting and degradation;Substance dependence;Cancer: overview;Signal transduction;Aging;Infectious disease: viral;Endocrine and metabolic disease;Signal transduction;Infectious disease: viral;Signal transduction;Cell growth and death;Nervous system;Circulatory system;Nervous system;Endocrine system;Endocrine system;Endocrine system;Endocrine and metabolic diseas…	ko05010//Alzheimer disease;ko04141//Protein processing in endoplasmic reticulum;ko05034//Alcoholism;ko05203//Viral carcinogenesis;ko04010//MAPK signaling pathway;ko04212//Longevity regulating pathway - worm;ko05166//Human T-cell leukemia virus 1 infection;ko04932//Non-alcoholic fatty liver disease;ko04151//PI3K-Akt signaling pathway;ko05163//Human cytomegalovirus infection;ko04022//cGMP-PKG signa…	K04374;K04374;K04374;K04374;K04374;K04374;K04374;K04374;K04374;K04374;K04374;K04374;K04374;K04374;K04374;K04374;K04374;K04374;K04374;K04374;K04374;K04374;K04374;K04374;K04374;K04374;K04374;K04374;K04374;K04374;K04374;K04374;K04374;K04374;K04374;K04374	GO:0005634//nucleus	GO:0000977//RNA polymerase II regulatory region sequence-specific DNA binding;GO:0000981//RNA polymerase II transcription factor activity, sequence-specific DNA binding;GO:0003700//transcription factor activity, sequence-specific DNA binding	GO:0006355//regulation of transcription, DNA-templated;GO:0006357//regulation of transcription from RNA polymerase II promoter	TF_bZIP
WBGene00015896	160	236	219	39	28	35	15.531	20.261	20.9	3.423	2.648	3.244	18.89733333	3.105	-2.605517492	8.01E-30	4.14E-28	C17C3.15	NP_495078.1 SPK domain-containing protein [Caenorhabditis elegans]	-	-	-	-	-	-	-	--
WBGene00002263	3890	4408	3951	12753	9789	9268	115.38	118.587	117.374	368.682	298.845	280.149	117.1136667	315.892	1.431521959	9.96E-30	5.13E-28	lea-1	Plant Late Embryo Abundant (LEA) related [Source:UniProtKB/TrEMBL;Acc:G5EGB8]	-	-	-	-	GO:0005576//extracellular region	GO:0008289//lipid binding	GO:0006869//lipid transport;GO:0006972//hyperosmotic response;GO:0009269//response to desiccation;GO:0009408//response to heat;GO:0042157//lipoprotein metabolic process	--
WBGene00016628	65	56	49	543	321	326	3.29	2.517	2.497	25.174	16.039	15.989	2.768	19.06733333	2.784187241	1.74E-29	8.92E-28	slc-36.5	SLC (SoLute Carrier) homolog [Source:UniProtKB/TrEMBL;Acc:Q18595]	Organismal Systems	Digestive system	ko04974//Protein digestion and absorption	K14209	GO:0005774//vacuolar membrane;GO:0016020//membrane;GO:0016021//integral component of membrane	GO:0015171//amino acid transmembrane transporter activity	GO:0003333//amino acid transmembrane transport	--
WBGene00008741	4708	5474	4843	2003	2482	2508	245.09	252.41	248.006	93.757	127.824	126.918	248.502	116.1663333	-1.097065447	1.98E-29	1.02E-27	F13D12.6	Uncharacterized serine carboxypeptidase F13S12.6 [Source:UniProtKB/Swiss-Prot;Acc:P52715]	Cellular Processes;Organismal Systems	Transport and catabolism;Endocrine system	ko04142//Lysosome;ko04614//Renin-angiotensin system	K13289;K13289	-	GO:0004180//carboxypeptidase activity;GO:0004185//serine-type carboxypeptidase activity;GO:0008233//peptidase activity;GO:0016787//hydrolase activity	GO:0006508//proteolysis;GO:0051603//proteolysis involved in cellular protein catabolic process	--
WBGene00006920	4083	4820	3973	2625	2420	2340	204.576	213.535	197.517	119.934	120.825	115.63	205.2093333	118.7963333	-0.788606041	2.05E-29	1.05E-27	vha-11	V-type proton ATPase subunit C [Source:UniProtKB/Swiss-Prot;Acc:Q9XXU9]	Metabolism;Human Diseases;Metabolism;Environmental Information Processing;Cellular Processes;Organismal Systems;Human Diseases;Human Diseases;Human Diseases;Organismal Systems	Global and overview maps;Infectious disease: viral;Energy metabolism;Signal transduction;Transport and catabolism;Nervous system;Infectious disease: bacterial;Infectious disease: bacterial;Immune disease;Excretory system	ko01100//Metabolic pathways;ko05165//Human papillomavirus infection;ko00190//Oxidative phosphorylation;ko04150//mTOR signaling pathway;ko04145//Phagosome;ko04721//Synaptic vesicle cycle;ko05120//Epithelial cell signaling in Helicobacter pylori infection;ko05110//Vibrio cholerae infection;ko05323//Rheumatoid arthritis;ko04966//Collecting duct acid secretion	K02148;K02148;K02148;K02148;K02148;K02148;K02148;K02148;K02148;K02148	GO:0000221//vacuolar proton-transporting V-type ATPase, V1 domain;GO:0005737//cytoplasm;GO:0016471//vacuolar proton-transporting V-type ATPase complex;GO:0033180//proton-transporting V-type ATPase, V1 domain;GO:0043229//intracellular organelle	GO:0008553//hydrogen-exporting ATPase activity, phosphorylative mechanism;GO:0015078//hydrogen ion transmembrane transporter activity;GO:0016787//hydrolase activity;GO:0046961//proton-transporting ATPase activity, rotational mechanism	GO:0006811//ion transport;GO:0007275//multicellular organism development;GO:0009792//embryo development ending in birth or egg hatching;GO:0030728//ovulation;GO:1902600//hydrogen ion transmembrane transport	--
WBGene00016733	28	34	31	320	202	220	2.597	2.801	2.837	26.731	18.501	19.778	2.745	21.67	2.980821099	2.13E-29	1.09E-27	phat-2	PHAryngeal gland Toxin-related [Source:UniProtKB/TrEMBL;Acc:Q9GYJ2]	-	-	-	-	-	-	-	--
WBGene00007999	80	96	94	389	338	341	3.297	3.514	3.822	14.439	13.755	13.621	3.544333333	13.93833333	1.975471866	2.19E-29	1.11E-27	tag-297	NP_497039.1 Uncharacterized protein CELE_C38C6.6 [Caenorhabditis elegans]	-	-	-	-	-	-	-	--
WBGene00004910	115	113	130	557	428	433	4.331	3.78	4.831	18.892	15.916	15.806	4.314	16.87133333	1.967475912	2.26E-29	1.15E-27	snf-11	Transporter [Source:UniProtKB/TrEMBL;Acc:G5EF43]	Organismal Systems;Organismal Systems	Nervous system;Nervous system	ko04721//Synaptic vesicle cycle;ko04727//GABAergic synapse	K05034;K05034	GO:0005886//plasma membrane;GO:0016020//membrane;GO:0016021//integral component of membrane;GO:0043005//neuron projection;GO:0043025//neuronal cell body	GO:0005328//neurotransmitter:sodium symporter activity;GO:0005332//gamma-aminobutyric acid:sodium symporter activity;GO:0015293//symporter activity	GO:0015812//gamma-aminobutyric acid transport;GO:0055085//transmembrane transport	--
WBGene00001239	6827	7913	6827	4161	4187	4461	507.807	522.721	500.986	278.721	307.492	321.585	510.5046667	302.5993333	-0.75451534	2.81E-29	1.42E-27	elo-1	Elongation of very long chain fatty acids protein [Source:UniProtKB/TrEMBL;Acc:K8ES54]	Metabolism;Metabolism;Metabolism;Metabolism	Global and overview maps;Global and overview maps;Lipid metabolism;Lipid metabolism	ko01100//Metabolic pathways;ko01212//Fatty acid metabolism;ko00062//Fatty acid elongation;ko01040//Biosynthesis of unsaturated fatty acids	K10203;K10203;K10203;K10203	GO:0016020//membrane;GO:0016021//integral component of membrane;GO:0030176//integral component of endoplasmic reticulum membrane	GO:0009922//fatty acid elongase activity;GO:0016740//transferase activity	GO:0006629//lipid metabolic process;GO:0006631//fatty acid metabolic process;GO:0006633//fatty acid biosynthetic process;GO:0006636//unsaturated fatty acid biosynthetic process;GO:0019367//fatty acid elongation, saturated fatty acid;GO:0030148//sphingolipid biosynthetic process;GO:0034625//fatty acid elongation, monounsaturated fatty acid;GO:0034626//fatty acid elongation, polyunsaturated fatty a…	--
WBGene00018610	1311	1475	1319	2805	2766	2746	56.451	56.404	56.032	108.768	117.593	114.594	56.29566667	113.6516667	1.01352306	2.89E-29	1.46E-27	F48E8.3	NP_498164.3 FAD_binding_2 domain-containing protein [Caenorhabditis elegans]	Genetic Information Processing	Translation	ko03015//mRNA surveillance pathway	K14402	-	GO:0000104//succinate dehydrogenase activity	GO:0055114//oxidation-reduction process	--
WBGene00017506	701	683	583	259	164	183	112.555	97.392	92.351	37.45	25.999	28.477	100.766	30.642	-1.717426563	3.63E-29	1.83E-27	F16B4.4	-	-	-	-	-	-	-	-	--
WBGene00007210	43	36	35	448	261	253	2.061	1.533	1.655	19.34	12.353	11.754	1.749666667	14.48233333	3.04914206	3.66E-29	1.83E-27	agmo-1	Alkylglycerol monooxygenase [Source:UniProtKB/Swiss-Prot;Acc:O17554]	-	-	-	-	GO:0005783//endoplasmic reticulum;GO:0005789//endoplasmic reticulum membrane;GO:0016020//membrane;GO:0016021//integral component of membrane	GO:0005506//iron ion binding;GO:0016491//oxidoreductase activity;GO:0050479//glyceryl-ether monooxygenase activity	GO:0006643//membrane lipid metabolic process;GO:0008610//lipid biosynthetic process;GO:0055114//oxidation-reduction process	--
WBGene00011573	653	785	657	309	269	218	45.963	49.071	45.624	19.587	18.695	14.871	46.886	17.71766667	-1.403968583	3.68E-29	1.84E-27	anmt-3	Amine N-MethylTransferase [Source:UniProtKB/TrEMBL;Acc:Q22279]	Metabolism;Metabolism	Global and overview maps;Metabolism of cofactors and vitamins	ko01100//Metabolic pathways;ko00760//Nicotinate and nicotinamide metabolism	K00541;K00541	GO:0005737//cytoplasm;GO:0005829//cytosol	GO:0008168//methyltransferase activity;GO:0008170//N-methyltransferase activity;GO:0016740//transferase activity	GO:0032259//methylation	--
WBGene00001303	4002	4474	3954	2483	2377	2588	732.273	727.023	713.772	409.143	429.425	458.938	724.356	432.502	-0.74399211	3.69E-29	1.84E-27	emo-1	Protein transport protein Sec61 subunit gamma [Source:UniProtKB/Swiss-Prot;Acc:Q19967]	Genetic Information Processing;Cellular Processes;Human Diseases;Genetic Information Processing	Folding, sorting and degradation;Transport and catabolism;Infectious disease: bacterial;Folding, sorting and degradation	ko04141//Protein processing in endoplasmic reticulum;ko04145//Phagosome;ko05110//Vibrio cholerae infection;ko03060//Protein export	K07342;K07342;K07342;K07342	GO:0005623//cell;GO:0005783//endoplasmic reticulum;GO:0005789//endoplasmic reticulum membrane;GO:0016020//membrane;GO:0016021//integral component of membrane	GO:0015450//P-P-bond-hydrolysis-driven protein transmembrane transporter activity	GO:0001555//oocyte growth;GO:0006605//protein targeting;GO:0006886//intracellular protein transport;GO:0007275//multicellular organism development;GO:0015031//protein transport;GO:0030154//cell differentiation;GO:0030728//ovulation;GO:0048477//oogenesis;GO:0071806//protein transmembrane transport	--
WBGene00009573	52	63	55	373	260	284	3.815	4.104	3.981	24.641	18.832	20.191	3.966666667	21.22133333	2.419516231	4.49E-29	2.23E-27	F40E10.5	NP_510441.1 Uncharacterized protein CELE_F40E10.5 [Caenorhabditis elegans]	-	-	-	-	-	-	-	--
WBGene00009835	29	28	27	260	176	221	0.716	0.614	0.673	5.78	4.351	5.288	0.667666667	5.139666667	2.944474876	4.65E-29	2.31E-27	F47H4.2	NP_001129898.2 Uncharacterized protein CELE_F47H4.2 [Caenorhabditis elegans]	-	-	-	-	-	GO:0005515//protein binding	-	--
WBGene00021420	4672	5575	5234	2872	2975	3114	459.504	486.954	507.864	254.375	288.893	296.824	484.774	280.0306667	-0.791727497	4.87E-29	2.41E-27	trap-3	TRanslocon-Associated Protein [Source:UniProtKB/TrEMBL;Acc:Q95XS1]	Genetic Information Processing	Folding, sorting and degradation	ko04141//Protein processing in endoplasmic reticulum	K13251	GO:0005783//endoplasmic reticulum;GO:0016020//membrane;GO:0016021//integral component of membrane	-	GO:0006614//SRP-dependent cotranslational protein targeting to membrane	--
WBGene00000273	4828	6058	5079	18559	13697	12883	214.123	238.466	222.194	740.976	599.553	553.536	224.9276667	631.355	1.488990309	5.68E-29	2.80E-27	brp-1	Bypass of Response to Pheromone in yeast [Source:UniProtKB/TrEMBL;Acc:Q9U1S2]	-	-	-	-	GO:0016020//membrane;GO:0016021//integral component of membrane	GO:0005515//protein binding	-	--
WBGene00017691	9146	9615	8865	608	1139	1243	1356.813	1266.783	1297.534	81.226	166.83	178.788	1307.043333	142.2813333	-3.199488668	7.19E-29	3.54E-27	ilys-5	Invertebrate LYSozyme [Source:UniProtKB/TrEMBL;Acc:Q19698]	-	-	-	-	-	GO:0003796//lysozyme activity	GO:0042742//defense response to bacterium;GO:0050830//defense response to Gram-positive bacterium	--
WBGene00000829	35720	36612	30067	18995	14957	14920	2554.742	2325.494	2121.548	1223.425	1056.192	1034.186	2333.928	1104.601	-1.079234717	8.01E-29	3.93E-27	-	-	-	-	-	-	-	-	-	-
WBGene00009983	332	436	494	6742	3734	3997	27.281	31.835	39.962	499.873	303.427	318.718	33.026	374.006	3.501387264	8.26E-29	4.04E-27	cut-2	Cuticlin-2 [Source:UniProtKB/Swiss-Prot;Acc:P34682]	-	-	-	-	GO:0005576//extracellular region;GO:0060106//cortical layer of collagen and cuticulin-based cuticle extracellular matrix	GO:0042302//structural constituent of cuticle	-	--
WBGene00000065	28851	33528	28678	19888	16766	17170	1534.893	1580.379	1505.943	952.529	874.989	880.438	1540.405	902.652	-0.771067914	9.72E-29	4.75E-27	act-3	Actin-3 [Source:UniProtKB/Swiss-Prot;Acc:P0DM42]	Organismal Systems;Human Diseases;Human Diseases;Environmental Information Processing;Human Diseases;Human Diseases;Human Diseases;Organismal Systems;Human Diseases;Cellular Processes;Cellular Processes;Cellular Processes;Cellular Processes;Cellular Processes;Organismal Systems;Environmental Information Processing;Cellular Processes;Human Diseases;Organismal Systems;Human Diseases;Organismal Syst…	Environmental adaptation;Infectious disease: bacterial;Infectious disease: bacterial;Signal transduction;Cardiovascular disease;Cancer: specific types;Cancer: overview;Endocrine system;Infectious disease: bacterial;Cellular community - eukaryotes;Cellular community - eukaryotes;Cell growth and death;Transport and catabolism;Cell motility;Endocrine system;Signal transduction;Cellular community - e…	ko04714//Thermogenesis;ko05131//Shigellosis;ko05132//Salmonella infection;ko04015//Rap1 signaling pathway;ko05418//Fluid shear stress and atherosclerosis;ko05225//Hepatocellular carcinoma;ko05205//Proteoglycans in cancer;ko04921//Oxytocin signaling pathway;ko05130//Pathogenic Escherichia coli infection;ko04510//Focal adhesion;ko04530//Tight junction;ko04210//Apoptosis;ko04145//Phagosome;ko04810//…	K05692;K05692;K05692;K05692;K05692;K05692;K05692;K05692;K05692;K05692;K05692;K05692;K05692;K05692;K05692;K05692;K05692;K05692;K05692;K05692;K05692;K05692;K05692;K05692;K05692;K05692;K05692;K05692;K05692;K05692	GO:0005737//cytoplasm;GO:0005856//cytoskeleton;GO:0005865//striated muscle thin filament;GO:0015629//actin cytoskeleton	GO:0000166//nucleotide binding;GO:0005524//ATP binding	GO:0000281//mitotic cytokinesis;GO:0009792//embryo development ending in birth or egg hatching;GO:0030866//cortical actin cytoskeleton organization	--
WBGene00005643	127	113	122	486	415	417	8.62	6.802	8.166	29.236	27.371	26.997	7.862666667	27.868	1.82551887	1.09E-28	5.30E-27	srp-2	SeRPin [Source:UniProtKB/TrEMBL;Acc:O17365]	Human Diseases	Infectious disease: parasitic	ko05146//Amoebiasis	K13963	GO:0005615//extracellular space	GO:0004867//serine-type endopeptidase inhibitor activity;GO:0004869//cysteine-type endopeptidase inhibitor activity	GO:0010951//negative regulation of endopeptidase activity;GO:2000117//negative regulation of cysteine-type endopeptidase activity	--
WBGene00012540	41	29	59	402	287	285	5.099	3.203	7.238	45.019	35.238	34.348	5.18	38.20166667	2.882611579	1.41E-28	6.86E-27	Y37A1B.7	NP_502690.1 Uncharacterized protein CELE_Y37A1B.7 [Caenorhabditis elegans]	-	-	-	-	-	-	-	--
WBGene00019732	206	201	195	1248	714	783	29.257	25.353	27.323	159.62	100.171	107.777	27.311	122.5226667	2.165494627	6.39E-28	3.10E-26	M02D8.6	NP_001033554.1 Uncharacterized protein CELE_K01A12.4 [Caenorhabditis elegans]	-	-	-	-	-	-	-	--
WBGene00006464	8	17	10	280	163	152	0.291	0.55	0.359	9.181	5.86	5.364	0.4	6.801666667	4.0878164	6.72E-28	3.25E-26	bath-47	BTB and MATH domain-containing protein 47 [Source:UniProtKB/Swiss-Prot;Acc:O76612]	-	-	-	-	-	GO:0005515//protein binding	-	--
WBGene00000783	87	103	108	552	379	393	5.153	5.418	6.311	29.443	22.164	22.56	5.627333333	24.72233333	2.135291585	9.03E-28	4.35E-26	cpr-3	Cathepsin B-like cysteine proteinase 3 [Source:UniProtKB/Swiss-Prot;Acc:P43507]	Cellular Processes;Cellular Processes;Cellular Processes;Organismal Systems;Organismal Systems;Organismal Systems	Transport and catabolism;Transport and catabolism;Cell growth and death;Endocrine system;Immune system;Immune system	ko04142//Lysosome;ko04140//Autophagy - animal;ko04210//Apoptosis;ko04924//Renin secretion;ko04621//NOD-like receptor signaling pathway;ko04612//Antigen processing and presentation	K01363;K01363;K01363;K01363;K01363;K01363	GO:0005615//extracellular space;GO:0005764//lysosome	GO:0004197//cysteine-type endopeptidase activity;GO:0008233//peptidase activity;GO:0008234//cysteine-type peptidase activity;GO:0016787//hydrolase activity	GO:0006508//proteolysis;GO:0045087//innate immune response;GO:0051603//proteolysis involved in cellular protein catabolic process	--
WBGene00019520	78	115	104	386	362	407	4.934	6.461	6.491	21.99	22.61	24.953	5.962	23.18433333	1.959281962	1.03E-27	4.97E-26	K08B12.1	NP_504600.3 Lipase_3 domain-containing protein [Caenorhabditis elegans]	-	-	-	-	-	GO:0016787//hydrolase activity	GO:0006629//lipid metabolic process	--
WBGene00011932	1848	2138	1871	714	908	935	75.938	78.025	75.941	26.299	36.885	37.295	76.63466667	33.493	-1.194137556	1.24E-27	5.93E-26	sptl-3	Serine palmitoyltransferase 3 [Source:UniProtKB/Swiss-Prot;Acc:Q9XVI6]	Metabolism;Environmental Information Processing;Metabolism	Global and overview maps;Signal transduction;Lipid metabolism	ko01100//Metabolic pathways;ko04071//Sphingolipid signaling pathway;ko00600//Sphingolipid metabolism	K00654;K00654;K00654	-	GO:0003824//catalytic activity;GO:0004758//serine C-palmitoyltransferase activity;GO:0016740//transferase activity;GO:0016746//transferase activity, transferring acyl groups;GO:0030170//pyridoxal phosphate binding	GO:0006629//lipid metabolic process;GO:0006665//sphingolipid metabolic process;GO:0009058//biosynthetic process	--
WBGene00000780	714	830	731	379	290	342	99.811	103.042	100.815	47.712	40.026	46.334	101.2226667	44.69066667	-1.179486916	1.41E-27	6.74E-26	cpn-4	CalPoNin [Source:UniProtKB/TrEMBL;Acc:O44727]	-	-	-	-	-	GO:0005515//protein binding	-	--
WBGene00007414	68	76	57	423	304	293	3.57	3.318	2.867	20.144	16.138	15.028	3.251666667	17.10333333	2.395026248	2.21E-27	1.06E-25	C07E3.3	NP_001263669.1 Uncharacterized protein CELE_C07E3.3 [Caenorhabditis elegans]	-	-	-	-	-	GO:0005515//protein binding	-	--
WBGene00003572	304	351	311	115	75	72	11.038	11.325	11.147	3.754	2.69	2.535	11.17	2.993	-1.899965002	2.56E-27	1.22E-25	ncx-7	Putative sodium/calcium exchanger 7 [Source:UniProtKB/Swiss-Prot;Acc:P34322]	-	-	-	-	GO:0016020//membrane;GO:0016021//integral component of membrane	GO:0015297//antiporter activity	GO:0006811//ion transport;GO:0006814//sodium ion transport;GO:0006816//calcium ion transport;GO:0055085//transmembrane transport	--
WBGene00011948	64	68	93	347	313	360	1.317	1.243	1.888	6.432	6.361	7.181	1.482666667	6.658	2.166894583	2.70E-27	1.28E-25	rocf-1	Regulator of Rme (RME) Circuit formation [Source:UniProtKB/TrEMBL;Acc:O18117]	-	-	-	-	GO:0016020//membrane;GO:0016021//integral component of membrane	-	-	--
WBGene00013083	302	296	284	99	85	69	12.872	11.205	11.942	3.8	3.577	2.85	12.00633333	3.409	-1.816375123	2.88E-27	1.36E-25	Y51A2D.18	NP_507620.2 MFS domain-containing protein [Caenorhabditis elegans]	-	-	-	-	GO:0016020//membrane;GO:0016021//integral component of membrane	GO:0022857//transmembrane transporter activity	GO:0055085//transmembrane transport	--
WBGene00020550	121	134	132	6	12	15	4.358	4.381	4.731	0.199	0.436	0.535	4.49	0.39	-3.525169416	3.19E-27	1.51E-25	T17H7.1	NP_497250.1 DUF148 domain-containing protein [Caenorhabditis elegans]	-	-	-	-	-	-	-	--
WBGene00015116	786	849	769	428	361	348	42.581	40.847	41.1	20.88	19.309	18.271	41.50933333	19.48666667	-1.090948433	3.35E-27	1.58E-25	pacs-1	Probable multifunctional protein ADE2 Phosphoribosylaminoimidazole-succinocarboxamide synthase Phosphoribosylaminoimidazole carboxylase [Source:UniProtKB/Swiss-Prot;Acc:Q10457]	Metabolism;Metabolism	Global and overview maps;Nucleotide metabolism	ko01100//Metabolic pathways;ko00230//Purine metabolism	K01587;K01587	GO:0005829//cytosol	GO:0000166//nucleotide binding;GO:0003824//catalytic activity;GO:0004638//phosphoribosylaminoimidazole carboxylase activity;GO:0004639//phosphoribosylaminoimidazolesuccinocarboxamide synthase activity;GO:0005524//ATP binding;GO:0016829//lyase activity;GO:0016831//carboxy-lyase activity;GO:0016874//ligase activity;GO:0042802//identical protein binding;GO:0043727//5-amino-4-imidazole carboxylate ly…	GO:0006164//purine nucleotide biosynthetic process;GO:0006189//'de novo' IMP biosynthetic process;GO:0008152//metabolic process	--
WBGene00044623	140	140	184	520	557	577	6.144	5.527	7.952	20.745	24.253	24.724	6.541	23.24066667	1.829068334	3.43E-27	1.61E-25	bus-8	Glycosyltransferase [Source:UniProtKB/TrEMBL;Acc:G5ECB6]	Metabolism;Metabolism;Metabolism	Global and overview maps;Glycan biosynthesis and metabolism;Glycan biosynthesis and metabolism	ko01100//Metabolic pathways;ko00510//N-Glycan biosynthesis;ko00513//Various types of N-glycan biosynthesis	K03843;K03843;K03843	GO:0005783//endoplasmic reticulum	GO:0000033//alpha-1,3-mannosyltransferase activity;GO:0004378//GDP-Man:Man1GlcNAc2-PP-Dol alpha-1,3-mannosyltransferase activity;GO:0016740//transferase activity	GO:0006486//protein glycosylation;GO:0006490//oligosaccharide-lipid intermediate biosynthetic process;GO:0033577//protein glycosylation in endoplasmic reticulum;GO:0097502//mannosylation	--
WBGene00014262	1303	1508	1256	585	330	362	68.055	70.434	65.045	27.697	16.79	18.534	67.84466667	21.007	-1.691365262	3.65E-27	1.71E-25	ZK1321.4	NP_001254228.1 PDZ domain-containing protein [Caenorhabditis elegans]	-	-	-	-	GO:0001725//stress fiber;GO:0005912//adherens junction;GO:0030018//Z disc;GO:0031941//filamentous actin	GO:0003779//actin binding;GO:0005515//protein binding;GO:0051371//muscle alpha-actinin binding	GO:0030036//actin cytoskeleton organization;GO:0061061//muscle structure development	--
WBGene00044078	61	65	53	443	282	291	5.977	5.657	5.124	39.643	27.641	27.91	5.586	31.73133333	2.506020665	3.91E-27	1.83E-25	tag-243	NP_001334211.1 Costars domain-containing protein [Caenorhabditis elegans]	-	-	-	-	GO:0030017//sarcomere	GO:0003779//actin binding	GO:0035025//positive regulation of Rho protein signal transduction;GO:0045893//positive regulation of transcription, DNA-templated;GO:0045944//positive regulation of transcription from RNA polymerase II promoter;GO:0051091//positive regulation of sequence-specific DNA binding transcription factor activity	--
WBGene00001386	44818	51406	44554	32022	28832	30840	5525.349	5578.755	5449.353	3559.598	3504.415	3688.512	5517.819	3584.175	-0.622457053	5.20E-27	2.42E-25	far-2	Fatty-acid and retinol-binding protein 2 [Source:UniProtKB/Swiss-Prot;Acc:P34383]	-	-	-	-	GO:0005576//extracellular region	GO:0005504//fatty acid binding;GO:0008289//lipid binding;GO:0019841//retinol binding	-	--
WBGene00012988	885	1040	955	428	439	505	40.368	42.129	42.976	17.581	19.771	22.324	41.82433333	19.892	-1.072154208	5.23E-27	2.43E-25	ztf-22	Zinc finger putative Transcription Factor family [Source:UniProtKB/TrEMBL;Acc:Q9NAG7]	-	-	-	-	-	GO:0003676//nucleic acid binding	-	--
WBGene00013311	27099	32932	27819	12288	14788	15645	1107.45	1186.914	1135.215	453.463	589.196	609.074	1143.193	550.5776667	-1.054050992	8.48E-27	3.94E-25	sec-61	Yeast SEC homolog [Source:UniProtKB/TrEMBL;Acc:G3MU88]	Genetic Information Processing;Cellular Processes;Human Diseases;Genetic Information Processing	Folding, sorting and degradation;Transport and catabolism;Infectious disease: bacterial;Folding, sorting and degradation	ko04141//Protein processing in endoplasmic reticulum;ko04145//Phagosome;ko05110//Vibrio cholerae infection;ko03060//Protein export	K10956;K10956;K10956;K10956	GO:0005783//endoplasmic reticulum;GO:0005784//Sec61 translocon complex;GO:0005789//endoplasmic reticulum membrane;GO:0016020//membrane;GO:0016021//integral component of membrane	GO:0005048//signal sequence binding;GO:0008320//protein transmembrane transporter activity;GO:0043022//ribosome binding	GO:0006616//SRP-dependent cotranslational protein targeting to membrane, translocation;GO:0015031//protein transport;GO:0031204//posttranslational protein targeting to membrane, translocation	--
WBGene00015056	258	271	226	75	62	47	13.554	12.644	11.714	3.548	3.216	2.393	12.63733333	3.052333333	-2.049707638	1.00E-26	4.64E-25	B0222.5	NP_505373.1 Uncharacterized protein CELE_B0222.5 [Caenorhabditis elegans]	-	-	-	-	-	GO:0004867//serine-type endopeptidase inhibitor activity	GO:0010951//negative regulation of endopeptidase activity	--
WBGene00008566	170	192	170	36	40	34	6.831	6.856	6.71	1.286	1.601	1.326	6.799	1.404333333	-2.275437155	1.02E-26	4.70E-25	acox-1.3	Acyl-coenzyme A oxidase [Source:UniProtKB/TrEMBL;Acc:O62138]	Metabolism;Environmental Information Processing;Metabolism;Cellular Processes;Metabolism;Metabolism;Organismal Systems;Metabolism;Metabolism;Metabolism;Metabolism	Global and overview maps;Signal transduction;Global and overview maps;Transport and catabolism;Global and overview maps;Lipid metabolism;Endocrine system;Carbohydrate metabolism;Lipid metabolism;Metabolism of other amino acids;Lipid metabolism	ko01100//Metabolic pathways;ko04024//cAMP signaling pathway;ko01200//Carbon metabolism;ko04146//Peroxisome;ko01212//Fatty acid metabolism;ko00071//Fatty acid degradation;ko03320//PPAR signaling pathway;ko00640//Propanoate metabolism;ko01040//Biosynthesis of unsaturated fatty acids;ko00410//beta-Alanine metabolism;ko00592//alpha-Linolenic acid metabolism	K00232;K00232;K00232;K00232;K00232;K00232;K00232;K00232;K00232;K00232;K00232	GO:0005777//peroxisome	GO:0003997//acyl-CoA oxidase activity;GO:0005504//fatty acid binding;GO:0016627//oxidoreductase activity, acting on the CH-CH group of donors;GO:0050660//flavin adenine dinucleotide binding;GO:0071949//FAD binding	GO:0006631//fatty acid metabolic process;GO:0006635//fatty acid beta-oxidation;GO:0033540//fatty acid beta-oxidation using acyl-CoA oxidase;GO:0055088//lipid homeostasis;GO:0055114//oxidation-reduction process;GO:1904070//ascaroside biosynthetic process	--
WBGene00019895	4895	5383	5026	1790	2400	2442	131.081	128.017	132.781	43.166	63.454	63.376	130.6263333	56.66533333	-1.204907464	1.17E-26	5.37E-25	aagr-2	Acid Alpha Glucosidase Relate [Source:UniProtKB/TrEMBL;Acc:Q21750]	Metabolism;Metabolism;Metabolism	Global and overview maps;Carbohydrate metabolism;Carbohydrate metabolism	ko01100//Metabolic pathways;ko00500//Starch and sucrose metabolism;ko00052//Galactose metabolism	K01187;K01187;K01187	GO:0005764//lysosome	GO:0003824//catalytic activity;GO:0004553//hydrolase activity, hydrolyzing O-glycosyl compounds;GO:0004558//alpha-1,4-glucosidase activity;GO:0016787//hydrolase activity;GO:0016798//hydrolase activity, acting on glycosyl bonds;GO:0030246//carbohydrate binding	GO:0005975//carbohydrate metabolic process;GO:0005980//glycogen catabolic process;GO:0008152//metabolic process	--
WBGene00008394	290	322	270	775	727	777	21.511	21.211	19.758	51.768	53.242	55.857	20.82666667	53.62233333	1.364402046	1.18E-26	5.45E-25	D1086.7	NP_506493.2 Uncharacterized protein CELE_D1086.7 [Caenorhabditis elegans]	-	-	-	-	GO:0016020//membrane;GO:0016021//integral component of membrane	-	-	--
WBGene00045399	369	370	347	64	105	107	59.011	52.549	54.747	9.217	16.579	16.584	55.43566667	14.12666667	-1.972393401	1.33E-26	6.12E-25	Y47G6A.33	NP_001122541.1 Uncharacterized protein CELE_Y47G6A.33 [Caenorhabditis elegans]	-	-	-	-	-	-	-	--
WBGene00001000	5817	6473	5705	3563	2604	2705	298.017	293.461	286.869	163.073	128.588	131.075	292.7823333	140.912	-1.055034027	1.53E-26	6.98E-25	dim-1	Disorganized muscle protein 1 [Source:UniProtKB/Swiss-Prot;Acc:Q18066]	-	-	-	-	GO:0005737//cytoplasm	-	-	--
WBGene00007536	263	272	195	46	61	39	14.696	13.498	10.75	2.315	3.365	2.112	12.98133333	2.597333333	-2.321335491	1.53E-26	6.99E-25	daf-36	Cholesterol 7-desaturase [Source:UniProtKB/Swiss-Prot;Acc:Q17938]	Organismal Systems;Metabolism	Aging;Metabolism of terpenoids and polyketides	ko04212//Longevity regulating pathway - worm;ko00981//Insect hormone biosynthesis	K14938;K14938	GO:0005737//cytoplasm;GO:0016020//membrane;GO:0016021//integral component of membrane	GO:0016491//oxidoreductase activity;GO:0046872//metal ion binding;GO:0051536//iron-sulfur cluster binding;GO:0051537//2 iron, 2 sulfur cluster binding	GO:0006629//lipid metabolic process;GO:0008202//steroid metabolic process;GO:0008203//cholesterol metabolic process;GO:0055114//oxidation-reduction process	--
WBGene00012783	111	87	89	633	413	406	12.327	8.581	9.751	63.307	45.285	43.698	10.21966667	50.76333333	2.312438665	1.67E-26	7.61E-25	Y43C5A.3	NP_501884.1 Uncharacterized protein CELE_Y43C5A.3 [Caenorhabditis elegans]	-	-	-	-	-	GO:0003690//double-stranded DNA binding	GO:0031640//killing of cells of other organism;GO:0050829//defense response to Gram-negative bacterium;GO:0098542//defense response to other organism	--
WBGene00001564	8279	9475	8671	20238	22322	27889	208.664	212.054	215.569	459.182	555.305	681.167	212.0956667	565.218	1.414092265	1.76E-26	8.01E-25	icl-1	Bifunctional glyoxylate cycle protein Isocitrate lyase Malate synthase [Source:UniProtKB/Swiss-Prot;Acc:Q10663]	Metabolism;Metabolism;Metabolism	Global and overview maps;Global and overview maps;Carbohydrate metabolism	ko01100//Metabolic pathways;ko01200//Carbon metabolism;ko00630//Glyoxylate and dicarboxylate metabolism	K01637;K01637;K01637	GO:0005739//mitochondrion	GO:0003824//catalytic activity;GO:0004451//isocitrate lyase activity;GO:0004474//malate synthase activity;GO:0016740//transferase activity;GO:0016829//lyase activity	GO:0006097//glyoxylate cycle;GO:0006099//tricarboxylic acid cycle;GO:0008152//metabolic process;GO:0008340//determination of adult lifespan;GO:0019752//carboxylic acid metabolic process	--
WBGene00011590	88	128	100	492	375	384	4.412	5.699	4.946	22.212	18.561	18.657	5.019	19.81	1.980757029	2.13E-26	9.65E-25	bus-19	NP_001041162.1 Uncharacterized protein CELE_T07F10.4 [Caenorhabditis elegans]	-	-	-	-	GO:0016020//membrane;GO:0016021//integral component of membrane	-	-	--
WBGene00000103	187	270	191	675	949	875	7.433	9.561	7.526	24.278	37.348	33.74	8.173333333	31.78866667	1.959516028	2.22E-26	1.00E-24	akt-2	Serine/threonine-protein kinase akt-2 [Source:UniProtKB/Swiss-Prot;Acc:Q9XTG7]	Human Diseases;Human Diseases;Human Diseases;Human Diseases;Human Diseases;Human Diseases;Environmental Information Processing;Environmental Information Processing;Environmental Information Processing;Cellular Processes;Organismal Systems;Human Diseases;Human Diseases;Cellular Processes;Human Diseases;Human Diseases;Environmental Information Processing;Environmental Information Processing;Organis…	Cancer: overview;Neurodegenerative disease;Infectious disease: bacterial;Infectious disease: bacterial;Infectious disease: viral;Infectious disease: viral;Signal transduction;Signal transduction;Signal transduction;Transport and catabolism;Aging;Cardiovascular disease;Infectious disease: viral;Cell growth and death;Cancer: specific types;Endocrine and metabolic disease;Signal transduction;Signal …	ko05200//Pathways in cancer;ko05010//Alzheimer disease;ko05131//Shigellosis;ko05132//Salmonella infection;ko05165//Human papillomavirus infection;ko05170//Human immunodeficiency virus 1 infection;ko04024//cAMP signaling pathway;ko04010//MAPK signaling pathway;ko04015//Rap1 signaling pathway;ko04140//Autophagy - animal;ko04212//Longevity regulating pathway - worm;ko05418//Fluid shear stress and at…	K04456;K04456;K04456;K04456;K04456;K04456;K04456;K04456;K04456;K04456;K04456;K04456;K04456;K04456;K04456;K04456;K04456;K04456;K04456;K04456;K04456;K04456;K04456;K04456;K04456;K04456;K04456;K04456;K04456;K04456;K04456;K04456;K04456;K04456;K04456;K04456;K04456;K04456;K04456;K04456;K04456;K04456;K04456;K04456;K04456;K04456;K04456;K04456;K04456;K04456;K04456;K04456;K04456;K04456;K04456;K04456;K04456;…	-	GO:0000166//nucleotide binding;GO:0004672//protein kinase activity;GO:0004674//protein serine/threonine kinase activity;GO:0005515//protein binding;GO:0005524//ATP binding;GO:0005547//phosphatidylinositol-3,4,5-trisphosphate binding;GO:0016301//kinase activity;GO:0016740//transferase activity;GO:0046872//metal ion binding	GO:0002376//immune system process;GO:0006468//protein phosphorylation;GO:0007275//multicellular organism development;GO:0008286//insulin receptor signaling pathway;GO:0008340//determination of adult lifespan;GO:0008582//regulation of synaptic growth at neuromuscular junction;GO:0016310//phosphorylation;GO:0018105//peptidyl-serine phosphorylation;GO:0018107//peptidyl-threonine phosphorylation;GO:0…	--
WBGene00015044	143	110	96	706	507	466	8.623	5.566	4.646	31.336	24.705	23.162	6.278333333	26.401	2.072139044	2.25E-26	1.01E-24	cyp-34A9	CYtochrome P450 family [Source:UniProtKB/TrEMBL;Acc:H2KY69]	-	-	-	-	GO:0005737//cytoplasm;GO:0043231//intracellular membrane-bounded organelle	GO:0004497//monooxygenase activity;GO:0005506//iron ion binding;GO:0008395//steroid hydroxylase activity;GO:0016491//oxidoreductase activity;GO:0016705//oxidoreductase activity, acting on paired donors, with incorporation or reduction of molecular oxygen;GO:0016712//oxidoreductase activity, acting on paired donors, with incorporation or reduction of molecular oxygen, reduced flavin or flavoprotei…	GO:0006082//organic acid metabolic process;GO:0006805//xenobiotic metabolic process;GO:0042738//exogenous drug catabolic process;GO:0055114//oxidation-reduction process	--
WBGene00000283	496	550	528	224	139	146	36.353	35.799	38.178	14.784	10.058	10.371	36.77666667	11.73766667	-1.647645081	2.26E-26	1.02E-24	cah-5	Putative carbonic anhydrase 5 [Source:UniProtKB/Swiss-Prot;Acc:Q10462]	Metabolism;Metabolism	Global and overview maps;Energy metabolism	ko01100//Metabolic pathways;ko00910//Nitrogen metabolism	K01672;K01672	GO:0005576//extracellular region	GO:0004089//carbonate dehydratase activity;GO:0008270//zinc ion binding;GO:0016829//lyase activity;GO:0046872//metal ion binding	-	--
WBGene00001828	597	706	677	1676	1784	2263	24.645	25.883	27.572	62.305	72.712	90.537	26.03333333	75.18466667	1.530078418	2.32E-26	1.04E-24	hch-1	Zinc metalloproteinase nas-34 [Source:UniProtKB/Swiss-Prot;Acc:Q21059]	-	-	-	-	GO:0005576//extracellular region	GO:0004222//metalloendopeptidase activity;GO:0008233//peptidase activity;GO:0008237//metallopeptidase activity;GO:0008270//zinc ion binding;GO:0016787//hydrolase activity;GO:0046872//metal ion binding	GO:0001764//neuron migration;GO:0006508//proteolysis;GO:0007275//multicellular organism development;GO:0018996//molting cycle, collagen and cuticulin-based cuticle;GO:0035188//hatching	--
WBGene00001523	222	185	176	611	666	620	13.139	9.724	10.277	32.566	38.919	35.564	11.04666667	35.683	1.691625811	2.41E-26	1.08E-24	gbh-2	Gamma Butyrobetaine Hydroxylase [Source:UniProtKB/TrEMBL;Acc:Q21526]	Metabolism;Metabolism	Global and overview maps;Amino acid metabolism	ko01100//Metabolic pathways;ko00310//Lysine degradation	K00471;K00471	GO:0005739//mitochondrion	GO:0005506//iron ion binding;GO:0016491//oxidoreductase activity;GO:0050353//trimethyllysine dioxygenase activity	GO:0045329//carnitine biosynthetic process;GO:0055114//oxidation-reduction process	--
WBGene00000034	23	32	37	358	203	218	1.445	1.785	2.293	20.25	12.589	13.271	1.841	15.37	3.061555633	2.73E-26	1.22E-24	abu-11	Activated in Blocked Unfolded protein response [Source:UniProtKB/TrEMBL;Acc:P91419]	-	-	-	-	-	GO:0005515//protein binding	GO:0030968//endoplasmic reticulum unfolded protein response	--
WBGene00000689	2	9	7	332	158	136	0.123	0.493	0.426	18.432	9.617	8.126	0.347333333	12.05833333	5.117565834	2.93E-26	1.30E-24	col-115	COLlagen [Source:UniProtKB/TrEMBL;Acc:Q9N3X9]	-	-	-	-	GO:0005581//collagen trimer;GO:0005615//extracellular space;GO:0016020//membrane;GO:0016021//integral component of membrane;GO:0031012//extracellular matrix	GO:0005201//extracellular matrix structural constituent	GO:0030198//extracellular matrix organization	--
WBGene00019148	118	165	182	539	540	637	2.545	3.16	3.872	10.467	11.497	13.313	3.192333333	11.759	1.881082171	3.94E-26	1.75E-24	H03E18.1	NP_509443.2 Uncharacterized protein CELE_H03E18.1 [Caenorhabditis elegans]	-	-	-	-	-	-	-	--
WBGene00001945	378	337	346	1336	953	1030	51.142	40.493	46.184	162.779	127.305	135.058	45.93966667	141.714	1.625169996	3.98E-26	1.76E-24	his-71	Histone H3.3 type 1 [Source:UniProtKB/Swiss-Prot;Acc:Q10453]	Human Diseases;Human Diseases;Human Diseases;Human Diseases	Infectious disease: bacterial;Substance dependence;Cancer: overview;Immune disease	ko05131//Shigellosis;ko05034//Alcoholism;ko05202//Transcriptional misregulation in cancer;ko05322//Systemic lupus erythematosus	K11253;K11253;K11253;K11253	GO:0000786//nucleosome;GO:0005634//nucleus;GO:0005694//chromosome	GO:0003677//DNA binding;GO:0046982//protein heterodimerization activity	-	Others
WBGene00007605	1164	1276	1093	595	430	395	65.731	63.991	60.892	30.346	23.974	21.618	63.538	25.31266667	-1.327760177	4.70E-26	2.08E-24	hrg-7	Heme Responsive protein [Source:UniProtKB/TrEMBL;Acc:Q18020]	Cellular Processes;Cellular Processes;Human Diseases;Cellular Processes;Environmental Information Processing;Organismal Systems	Transport and catabolism;Transport and catabolism;Infectious disease: bacterial;Cell growth and death;Signal transduction;Endocrine system	ko04142//Lysosome;ko04140//Autophagy - animal;ko05152//Tuberculosis;ko04210//Apoptosis;ko04071//Sphingolipid signaling pathway;ko04915//Estrogen signaling pathway	K01379;K01379;K01379;K01379;K01379;K01379	-	GO:0004190//aspartic-type endopeptidase activity	GO:0006508//proteolysis;GO:0030163//protein catabolic process	--
WBGene00012013	74	70	63	308	278	276	3.183	2.674	2.715	11.957	11.878	11.505	2.857333333	11.78	2.043598285	4.92E-26	2.17E-24	ugt-54	UDP-GlucuronosylTransferase [Source:UniProtKB/TrEMBL;Acc:Q22770]	Metabolism;Metabolism;Metabolism;Metabolism;Human Diseases;Metabolism;Metabolism;Metabolism;Metabolism;Metabolism	Global and overview maps;Xenobiotics biodegradation and metabolism;Xenobiotics biodegradation and metabolism;Xenobiotics biodegradation and metabolism;Cancer: overview;Metabolism of cofactors and vitamins;Carbohydrate metabolism;Carbohydrate metabolism;Lipid metabolism;Metabolism of cofactors and vitamins	ko01100//Metabolic pathways;ko00983//Drug metabolism - other enzymes;ko00982//Drug metabolism - cytochrome P450;ko00980//Metabolism of xenobiotics by cytochrome P450;ko05204//Chemical carcinogenesis - DNA adducts;ko00830//Retinol metabolism;ko00040//Pentose and glucuronate interconversions;ko00053//Ascorbate and aldarate metabolism;ko00140//Steroid hormone biosynthesis;ko00860//Porphyrin metaboli…	K00699;K00699;K00699;K00699;K00699;K00699;K00699;K00699;K00699;K00699	GO:0016020//membrane;GO:0016021//integral component of membrane;GO:0043231//intracellular membrane-bounded organelle	GO:0008194//UDP-glycosyltransferase activity;GO:0016740//transferase activity;GO:0016758//transferase activity, transferring hexosyl groups	-	--
WBGene00022665	43	41	59	407	244	280	4.495	3.806	6.084	38.31	25.181	28.364	4.795	30.61833333	2.674793034	5.32E-26	2.34E-24	ZK154.1	NP_509314.2 Uncharacterized protein CELE_ZK154.1 [Caenorhabditis elegans]	-	-	-	-	-	-	-	--
WBGene00002265	3869	4520	3781	14304	10100	9690	199.962	208.876	195.291	538.191	378.625	356.183	201.3763333	424.333	1.075302739	5.54E-26	2.43E-24	lec-2	Galectin [Source:UniProtKB/TrEMBL;Acc:Q20684]	-	-	-	-	GO:0005886//plasma membrane;GO:0045121//membrane raft	GO:0030246//carbohydrate binding	-	--
WBGene00006759	3765	4265	3367	2167	1707	1647	14.854	14.948	13.097	7.694	6.64	6.295	14.29966667	6.876333333	-1.05627013	6.41E-26	2.81E-24	unc-22	Twitchin [Source:UniProtKB/Swiss-Prot;Acc:Q23551]	-	-	-	-	GO:0005737//cytoplasm;GO:0005865//striated muscle thin filament;GO:0030017//sarcomere;GO:0030018//Z disc;GO:0031430//M band;GO:0031672//A band	GO:0000166//nucleotide binding;GO:0004672//protein kinase activity;GO:0004674//protein serine/threonine kinase activity;GO:0005515//protein binding;GO:0005516//calmodulin binding;GO:0005524//ATP binding;GO:0008307//structural constituent of muscle;GO:0016301//kinase activity;GO:0016740//transferase activity;GO:0019901//protein kinase binding;GO:0046872//metal ion binding;GO:0051015//actin filamen…	GO:0006468//protein phosphorylation;GO:0006936//muscle contraction;GO:0006941//striated muscle contraction;GO:0007015//actin filament organization;GO:0008344//adult locomotory behavior;GO:0016310//phosphorylation;GO:0018105//peptidyl-serine phosphorylation;GO:0018107//peptidyl-threonine phosphorylation;GO:0035095//behavioral response to nicotine;GO:0040017//positive regulation of locomotion;GO:00…	--
WBGene00001076	3366	3944	4350	9955	8277	9948	241.172	250.961	307.489	642.328	585.53	690.786	266.5406667	639.548	1.262696977	8.92E-26	3.90E-24	dpy-17	DumPY: shorter than wild-type [Source:UniProtKB/TrEMBL;Acc:Q20778]	-	-	-	-	-	GO:0042302//structural constituent of cuticle	GO:0042338//cuticle development involved in collagen and cuticulin-based cuticle molting cycle	--
WBGene00011445	66	90	72	366	303	285	5.034	6.024	5.164	24.179	21.874	20.241	5.407333333	22.098	2.030926604	1.08E-25	4.73E-24	T04F8.7	NP_001123177.1 Uncharacterized protein CELE_T04F8.7 [Caenorhabditis elegans]	-	-	-	-	-	GO:0005515//protein binding	-	--
WBGene00016456	123	120	159	561	452	460	4.549	3.941	5.802	18.685	16.505	16.488	4.764	17.226	1.854342418	1.19E-25	5.20E-24	C35E7.4	NP_492831.2 Uncharacterized protein CELE_C35E7.4 [Caenorhabditis elegans]	-	-	-	-	-	-	GO:0006914//autophagy	--
WBGene00007903	23	24	17	231	156	165	1.218	1.129	0.888	11.016	8.156	8.468	1.078333333	9.213333333	3.094919998	1.29E-25	5.59E-24	lgc-21	Ligand-Gated ion Channel [Source:UniProtKB/TrEMBL;Acc:Q93323]	-	-	-	-	GO:0005887//integral component of plasma membrane;GO:0016020//membrane;GO:0016021//integral component of membrane;GO:0043005//neuron projection;GO:0045202//synapse	GO:0004888//transmembrane signaling receptor activity;GO:0005216//ion channel activity;GO:0005230//extracellular ligand-gated ion channel activity	GO:0006811//ion transport;GO:0007165//signal transduction;GO:0007268//synaptic transmission;GO:0034220//ion transmembrane transport;GO:0042391//regulation of membrane potential;GO:0050877//neurological system process	--
WBGene00011060	121	147	124	584	462	404	6.021	6.496	6.087	26.168	22.697	19.482	6.201333333	22.78233333	1.877265169	1.72E-25	7.45E-24	R06C1.6	NP_493030.3 Uncharacterized protein CELE_R06C1.6 [Caenorhabditis elegans]	-	-	-	-	-	-	-	--
WBGene00016894	754	846	702	3279	2248	2026	71.518	70.802	65.306	278.485	208.455	184.26	69.20866667	223.7333333	1.692755599	1.96E-25	8.46E-24	C53B7.3	NP_001123119.1 Uncharacterized protein CELE_C53B7.3 [Caenorhabditis elegans]	-	-	-	-	-	-	-	--
WBGene00011213	28	38	30	193	203	182	2.045	2.464	2.168	12.692	14.636	12.88	2.225666667	13.40266667	2.590210631	1.96E-25	8.46E-24	R10E8.8	NP_872158.1 F-box domain-containing protein [Caenorhabditis elegans]	-	-	-	-	-	GO:0005515//protein binding	-	--
WBGene00016146	52	46	53	628	316	288	7.952	6.285	7.57	69.969	39.641	35.802	7.269	48.47066667	2.737283115	2.09E-25	8.97E-24	C26F1.1	NP_001023681.1 Uncharacterized protein CELE_C26F1.1 [Caenorhabditis elegans]	-	-	-	-	-	-	-	--
WBGene00018297	266	341	397	6837	3637	3479	36.862	41.967	54.277	853.237	497.631	467.251	44.36866667	606.0396667	3.77179912	2.23E-25	9.57E-24	F41F3.3	-	-	-	-	-	-	-	-	--
WBGene00010034	115	128	117	17	9	9	5.033	4.975	5.052	0.67	0.389	0.382	5.02	0.480333333	-3.385579529	2.37E-25	1.02E-23	F54B11.11	NP_001359570.1 CUB_2 domain-containing protein [Caenorhabditis elegans]	-	-	-	-	-	-	GO:0045087//innate immune response	--
WBGene00010540	150	186	167	479	585	584	2.764	3.044	3.036	7.949	10.644	10.43	2.948	9.674333333	1.714425723	2.51E-25	1.07E-23	K03H1.5	NP_499205.1 Uncharacterized protein CELE_K03H1.5 [Caenorhabditis elegans]	-	-	-	-	-	-	GO:0007160//cell-matrix adhesion	--
WBGene00010123	117	124	120	5	10	15	8.678	8.168	8.781	0.334	0.732	1.078	8.542333333	0.714666667	-3.57928779	2.53E-25	1.08E-23	F55G11.2	NP_502483.1 CUB_2 domain-containing protein [Caenorhabditis elegans]	-	-	-	-	-	-	GO:0045087//innate immune response	--
WBGene00011182	1669	1815	1623	1005	755	845	26.723	25.795	25.623	14.491	11.935	13.083	26.047	13.16966667	-0.983898387	2.87E-25	1.22E-23	R09H10.5	NP_501964.2 Uncharacterized protein CELE_R09H10.5 [Caenorhabditis elegans]	-	-	-	-	-	-	-	--
WBGene00022180	162	174	191	568	482	521	4.852	4.645	5.682	15.299	14.197	15.103	5.059666667	14.86633333	1.554934614	3.11E-25	1.32E-23	Y71H2AM.15	NP_001033381.2 AIP3 domain-containing protein [Caenorhabditis elegans]	-	-	-	-	GO:0030054//cell junction;GO:0055120//striated muscle dense body	-	-	--
WBGene00006948	117	147	205	659	565	675	5.718	6.381	9.885	29.006	27.265	31.974	7.328	29.415	2.005060628	3.16E-25	1.34E-23	wrt-2	WaRThog (Hedgehog-like family) [Source:UniProtKB/TrEMBL;Acc:Q20677]	-	-	-	-	-	-	-	--
WBGene00008389	6	6	5	156	115	126	0.678	0.602	0.557	15.866	12.823	13.791	0.612333333	14.16	4.531360235	3.36E-25	1.42E-23	D1086.2	NP_506497.1 DUF19 domain-containing protein [Caenorhabditis elegans]	-	-	-	-	-	-	-	--
WBGene00017374	556	547	500	1474	1234	1226	89.453	78.156	79.363	213.561	196.019	191.164	82.324	200.248	1.282402846	3.68E-25	1.55E-23	ttr-41	TransThyretin-Related family domain [Source:UniProtKB/TrEMBL;Acc:Q86NH9]	-	-	-	-	GO:0005615//extracellular space	-	-	--
WBGene00008123	249	214	231	69	49	52	12.532	9.695	12.012	3.38	2.517	2.609	11.413	2.835333333	-2.009087806	3.84E-25	1.61E-23	ent-4	Equilibrative Nucleoside Transporter [Source:UniProtKB/TrEMBL;Acc:Q9U3L8]	Human Diseases	Substance dependence	ko05034//Alcoholism	K15014	GO:0005886//plasma membrane;GO:0016020//membrane;GO:0016021//integral component of membrane	GO:0005337//nucleoside transmembrane transporter activity	GO:1901642//nucleoside transmembrane transport	--
WBGene00010117	2205	2654	2132	1401	1168	1152	102.046	108.886	97.162	58.477	53.27	51.574	102.698	54.44033333	-0.915660281	3.90E-25	1.64E-23	nkb-3	Probable sodium/potassium-transporting ATPase subunit beta-3 [Source:UniProtKB/Swiss-Prot;Acc:Q9XUY5]	Environmental Information Processing;Environmental Information Processing;Organismal Systems;Organismal Systems;Organismal Systems;Organismal Systems;Organismal Systems;Organismal Systems;Organismal Systems;Organismal Systems;Organismal Systems;Organismal Systems;Organismal Systems;Organismal Systems;Organismal Systems;Organismal Systems;Organismal Systems;Organismal Systems	Signal transduction;Signal transduction;Circulatory system;Endocrine system;Endocrine system;Digestive system;Digestive system;Digestive system;Endocrine system;Digestive system;Circulatory system;Digestive system;Endocrine system;Digestive system;Excretory system;Digestive system;Excretory system;Excretory system	ko04024//cAMP signaling pathway;ko04022//cGMP-PKG signaling pathway;ko04261//Adrenergic signaling in cardiomyocytes;ko04919//Thyroid hormone signaling pathway;ko04925//Aldosterone synthesis and secretion;ko04970//Salivary secretion;ko04971//Gastric acid secretion;ko04972//Pancreatic secretion;ko04911//Insulin secretion;ko04976//Bile secretion;ko04260//Cardiac muscle contraction;ko04978//Mineral a…	K01540;K01540;K01540;K01540;K01540;K01540;K01540;K01540;K01540;K01540;K01540;K01540;K01540;K01540;K01540;K01540;K01540;K01540	GO:0005623//cell;GO:0005886//plasma membrane;GO:0005890//sodium:potassium-exchanging ATPase complex;GO:0016020//membrane;GO:0016021//integral component of membrane	GO:0001671//ATPase activator activity;GO:0005391//sodium:potassium-exchanging ATPase activity	GO:0006811//ion transport;GO:0006813//potassium ion transport;GO:0006814//sodium ion transport;GO:0006883//cellular sodium ion homeostasis;GO:0010248//establishment or maintenance of transmembrane electrochemical gradient;GO:0030007//cellular potassium ion homeostasis;GO:0032781//positive regulation of ATPase activity;GO:0036376//sodium ion export from cell;GO:1990573//potassium ion import across…	--
WBGene00010055	3242	3330	3167	1863	2005	1947	168.772	153.952	162.653	87.338	103.054	98.231	161.7923333	96.20766667	-0.749919476	4.42E-25	1.85E-23	F54D5.12	NP_496465.1 FAD-binding PCMH-type domain-containing protein [Caenorhabditis elegans]	-	-	-	-	GO:0005739//mitochondrion	GO:0003824//catalytic activity;GO:0016491//oxidoreductase activity;GO:0050660//flavin adenine dinucleotide binding;GO:0071949//FAD binding	GO:0055114//oxidation-reduction process	--
MSTRG.9726	221	257	241	75	53	72	7.263	7.501	7.814	2.22	1.72	2.293	7.526	2.077666667	-1.856919077	4.63E-25	1.94E-23	gsp-4	Serine/threonine-protein phosphatase [Caenorhabditis elegans]	-	-	-	-	-	GO:0003824//catalytic activity	GO:0006796//phosphate-containing compound metabolic process	--
WBGene00022848	222	213	205	594	693	608	10.069	8.579	9.173	24.261	31.033	26.725	9.273666667	27.33966667	1.559783877	4.82E-25	2.01E-23	ZK1055.7	NP_504680.1 Uncharacterized protein CELE_ZK1055.7 [Caenorhabditis elegans]	-	-	-	-	-	GO:0005515//protein binding	GO:0045087//innate immune response	--
WBGene00022314	5	8	8	138	131	115	1.294	1.648	1.193	18.834	19.641	16.872	1.378333333	18.449	3.742545886	5.96E-25	2.48E-23	Y77E11A.14	NP_001294502.1 Uncharacterized protein CELE_Y77E11A.14 [Caenorhabditis elegans]	-	-	-	-	-	-	-	--
WBGene00017991	60	76	82	296	279	316	2.775	3.348	3.653	10.753	12.006	12.273	3.258666667	11.67733333	1.841357165	6.37E-25	2.64E-23	clec-180	C-type lectin domain-containing protein 180 [Source:UniProtKB/Swiss-Prot;Acc:Q19970]	-	-	-	-	GO:0005575//cellular_component;GO:0005576//extracellular region	GO:0003674//molecular_function;GO:0030246//carbohydrate binding	GO:0008150//biological_process	--
WBGene00011495	16	24	28	298	163	189	0.406	0.54	0.7	6.801	4.079	4.642	0.548666667	5.174	3.237278219	6.40E-25	2.65E-23	T05F1.11	NP_492564.2 Thioredoxin domain-containing protein [Caenorhabditis elegans]	-	-	-	-	GO:0005623//cell	-	GO:0045454//cell redox homeostasis	--
WBGene00009292	111	144	156	504	420	536	5.69	6.555	7.889	23.207	21.149	26.567	6.711333333	23.641	1.816619743	7.23E-25	2.99E-23	F31D4.5	Pleckstrin homology domain-containing family D member 1 [Source:UniProtKB/Swiss-Prot;Acc:O45420]	-	-	-	-	-	-	-	--
WBGene00015811	1571	1778	1545	4759	3682	3513	111.959	112.531	108.628	305.424	259.078	242.637	111.0393333	269.0463333	1.276783834	7.32E-25	3.02E-23	C16A3.6	NP_498395.1 Protein MAK16 homolog [Caenorhabditis elegans]	-	-	-	-	GO:0005634//nucleus;GO:0005730//nucleolus;GO:0030687//preribosome, large subunit precursor	-	GO:0000460//maturation of 5.8S rRNA;GO:0000470//maturation of LSU-rRNA	--
WBGene00015356	467	573	553	1349	1149	1215	10.076	10.98	11.771	26.211	24.477	25.406	10.94233333	25.36466667	1.212899791	7.47E-25	3.07E-23	tag-278	NP_508635.2 Putative protein tag-278 [Caenorhabditis elegans]	-	-	-	-	-	-	-	--
WBGene00015692	160	174	182	14	35	27	7.693	7.43	8.633	0.606	1.662	1.258	7.918666667	1.175333333	-2.752187558	8.05E-25	3.30E-23	ugt-25	UDP-glucuronosyltransferase [Source:UniProtKB/TrEMBL;Acc:P91039]	-	-	-	-	GO:0016020//membrane;GO:0016021//integral component of membrane;GO:0043231//intracellular membrane-bounded organelle	GO:0008194//UDP-glycosyltransferase activity;GO:0015020//glucuronosyltransferase activity;GO:0016740//transferase activity;GO:0016757//transferase activity, transferring glycosyl groups;GO:0016758//transferase activity, transferring hexosyl groups	-	--
WBGene00017501	191	242	191	61	41	44	22.351	24.112	22.592	6.649	4.765	5.184	23.01833333	5.532666667	-2.056736466	8.46E-25	3.46E-23	pud-3	5C820; Protein Up-regulated in Daf-2(Gf) [Source:UniProtKB/TrEMBL;Acc:G5EEV5]	-	-	-	-	-	-	-	--
WBGene00020216	4027	4768	4423	2119	2412	2567	393.165	413.415	426.027	186.306	232.506	242.892	410.869	220.568	-0.897454984	8.49E-25	3.47E-23	trap-2	Translocon-associated protein subunit beta [Source:UniProtKB/Swiss-Prot;Acc:Q22169]	Genetic Information Processing	Folding, sorting and degradation	ko04141//Protein processing in endoplasmic reticulum	K13250	GO:0005783//endoplasmic reticulum;GO:0005789//endoplasmic reticulum membrane;GO:0016020//membrane;GO:0016021//integral component of membrane	-	-	--
WBGene00017361	87	112	87	377	370	311	10.383	11.871	10.244	40.518	43.598	35.971	10.83266667	40.029	1.885657141	1.18E-24	4.81E-23	F10E9.12	NP_498832.1 Uncharacterized protein CELE_F10E9.12 [Caenorhabditis elegans]	-	-	-	-	-	-	-	--
WBGene00077691	9	12	15	353	148	153	0.932	1.104	1.533	32.926	15.135	15.358	1.189666667	21.13966667	4.151323322	1.34E-24	5.46E-23	T06E4.14	NP_001123005.1 Uncharacterized protein CELE_T06E4.14 [Caenorhabditis elegans]	-	-	-	-	-	-	-	--
WBGene00012433	38	34	39	248	186	201	2.547	2.024	2.579	14.969	12.309	13.057	2.383333333	13.445	2.496017109	1.36E-24	5.51E-23	Y11D7A.9	NP_501615.1 Uncharacterized protein CELE_Y11D7A.9 [Caenorhabditis elegans]	-	-	-	-	GO:0000139//Golgi membrane;GO:0005789//endoplasmic reticulum membrane;GO:0016020//membrane;GO:0016021//integral component of membrane	-	GO:0006506//GPI anchor biosynthetic process	--
WBGene00010935	518	656	589	1294	1388	1363	37.081	41.705	41.597	83.418	98.102	94.561	40.12766667	92.027	1.19745993	1.42E-24	5.77E-23	M163.1	NP_510412.1 Uncharacterized protein CELE_M163.1 [Caenorhabditis elegans]	-	-	-	-	-	-	-	--
WBGene00015339	43	40	52	542	246	299	10.612	8.767	12.661	120.458	59.942	71.515	10.68	83.97166667	2.974990975	1.50E-24	6.06E-23	C02E7.6	-	-	-	-	-	-	-	-	--
WBGene00001724	31	28	35	334	182	215	3.705	2.972	4.127	35.95	21.478	24.905	3.601333333	27.44433333	2.92990525	1.53E-24	6.15E-23	grl-15	GRound-Like (Grd related) [Source:UniProtKB/TrEMBL;Acc:Q9XW83]	-	-	-	-	-	-	-	--
WBGene00021607	573	678	602	205	275	259	29.889	31.42	30.974	9.633	14.183	13.12	30.761	12.312	-1.321037267	1.58E-24	6.35E-23	Y46H3C.7	NP_001024248.1 Uncharacterized protein CELE_Y46H3C.7 [Caenorhabditis elegans]	-	-	-	-	-	-	-	--
WBGene00010461	45	37	51	315	241	212	3.605	2.633	4.031	22.728	19.065	16.462	3.423	19.41833333	2.504086183	1.60E-24	6.43E-23	K01D12.1	NP_506099.1 Methyltransf_21 domain-containing protein [Caenorhabditis elegans]	-	-	-	-	GO:0016020//membrane;GO:0016021//integral component of membrane	-	-	--
WBGene00017073	12	21	35	368	204	203	1.361	2.115	3.916	37.587	22.844	22.314	2.464	27.58166667	3.484635476	1.68E-24	6.73E-23	D2096.6	NP_501420.1 Uncharacterized protein CELE_D2096.6 [Caenorhabditis elegans]	-	-	-	-	-	-	GO:0030968//endoplasmic reticulum unfolded protein response	--
WBGene00007875	519	636	528	222	258	248	34.354	37.387	34.48	13.233	16.861	15.909	35.407	15.33433333	-1.207269165	2.28E-24	9.12E-23	dod-24	Downstream Of DAF-16 (Regulated by DAF-16) [Source:UniProtKB/TrEMBL;Acc:Q9XUH3]	-	-	-	-	-	-	GO:0045087//innate immune response;GO:0050829//defense response to Gram-negative bacterium	--
WBGene00021448	106	104	101	7	6	6	4.817	4.204	4.513	0.288	0.268	0.266	4.511333333	0.274	-4.04130609	3.09E-24	1.23E-22	Y39D8A.1	NP_001024232.1 Uncharacterized protein CELE_Y39D8A.1 [Caenorhabditis elegans]	-	-	-	-	GO:0016020//membrane;GO:0016021//integral component of membrane	-	-	--
WBGene00013575	1434	1629	1436	933	797	870	53.656	54.132	53.01	31.438	29.444	31.549	53.59933333	30.81033333	-0.798800766	3.44E-24	1.37E-22	acs-5	Fatty Acid CoA Synthetase family [Source:UniProtKB/TrEMBL;Acc:Q9XWD1]	Metabolism;Organismal Systems;Cellular Processes;Metabolism;Metabolism;Organismal Systems;Organismal Systems;Cellular Processes;Metabolism	Global and overview maps;Environmental adaptation;Transport and catabolism;Global and overview maps;Lipid metabolism;Endocrine system;Endocrine system;Cell growth and death;Lipid metabolism	ko01100//Metabolic pathways;ko04714//Thermogenesis;ko04146//Peroxisome;ko01212//Fatty acid metabolism;ko00071//Fatty acid degradation;ko03320//PPAR signaling pathway;ko04920//Adipocytokine signaling pathway;ko04216//Ferroptosis;ko00061//Fatty acid biosynthesis	K01897;K01897;K01897;K01897;K01897;K01897;K01897;K01897;K01897	-	GO:0003824//catalytic activity	-	--
WBGene00020658	476	528	463	1629	1170	1221	34.791	34.273	33.386	107.222	84.432	86.491	34.15	92.715	1.440917187	3.75E-24	1.49E-22	T21F4.1	NP_001257027.2 Uncharacterized protein CELE_T21F4.1 [Caenorhabditis elegans]	Metabolism;Metabolism;Metabolism;Human Diseases;Metabolism	Global and overview maps;Global and overview maps;Amino acid metabolism;Infectious disease: parasitic;Amino acid metabolism	ko01100//Metabolic pathways;ko01230//Biosynthesis of amino acids;ko00330//Arginine and proline metabolism;ko05146//Amoebiasis;ko00220//Arginine biosynthesis	K01476;K01476;K01476;K01476;K01476	GO:0005737//cytoplasm;GO:0005829//cytosol	GO:0004053//arginase activity;GO:0030145//manganese ion binding;GO:0046872//metal ion binding	GO:0006525//arginine metabolic process;GO:0019547//arginine catabolic process to ornithine;GO:0045087//innate immune response	--
MSTRG.8435	4529	5160	4652	2990	3108	3132	131.784	133.341	133.545	78.348	89.29	88.324	132.89	85.32066667	-0.639265402	3.90E-24	1.55E-22	piwil1	Piwi-like protein [Caenorhabditis elegans]	Organismal Systems	Development and regeneration	ko04320//Dorso-ventral axis formation	K02156	GO:0034518//RNA cap binding complex;GO:0036464//cytoplasmic ribonucleoprotein granule;GO:0043231//intracellular membrane-bounded organelle	GO:0019900//kinase binding;GO:0044822//poly(A) RNA binding	GO:0007128//meiotic prophase I;GO:0007281//germ cell development;GO:0016458//gene silencing;GO:0034660//ncRNA metabolic process;GO:0048232//male gamete generation	--
WBGene00000672	49	73	74	1822	884	826	3.46	4.431	5.214	119.5	63.26	58.514	4.368333333	80.42466667	4.202483198	4.00E-24	1.58E-22	col-97	COLlagen [Source:UniProtKB/TrEMBL;Acc:O18286]	-	-	-	-	GO:0016020//membrane;GO:0016021//integral component of membrane	GO:0042302//structural constituent of cuticle	-	--
WBGene00012407	915	1115	911	524	527	491	42.562	46.061	41.807	21.95	24.203	22.135	43.47666667	22.76266667	-0.933571753	4.06E-24	1.60E-22	Y7A5A.1	NP_510594.1 FAD-binding PCMH-type domain-containing protein [Caenorhabditis elegans]	Metabolism;Metabolism	Global and overview maps;Lipid metabolism	ko01100//Metabolic pathways;ko00100//Steroid biosynthesis	K09828;K09828	GO:0005737//cytoplasm;GO:0016020//membrane;GO:0016021//integral component of membrane	GO:0000246//delta24(24-1) sterol reductase activity;GO:0016491//oxidoreductase activity;GO:0016628//oxidoreductase activity, acting on the CH-CH group of donors, NAD or NADP as acceptor;GO:0050660//flavin adenine dinucleotide binding;GO:0071949//FAD binding	GO:0008202//steroid metabolic process;GO:0055114//oxidation-reduction process	--
WBGene00045276	142	203	171	42	27	29	22.133	28.1	26.296	5.895	4.155	4.381	25.50966667	4.810333333	-2.406835273	4.24E-24	1.67E-22	F18E3.13	NP_001122923.1 Uncharacterized protein CELE_F18E3.13 [Caenorhabditis elegans]	-	-	-	-	-	-	-	--
WBGene00000625	27	44	40	1194	604	522	2.396	3.468	3.502	95.424	52.924	44.897	3.122	64.415	4.366854238	4.55E-24	1.79E-22	col-48	COLlagen [Source:UniProtKB/TrEMBL;Acc:Q9N3D7]	-	-	-	-	GO:0016020//membrane;GO:0016021//integral component of membrane	GO:0042302//structural constituent of cuticle	-	--
WBGene00000063	31172	38558	31236	21897	18083	18188	1901.307	2086.102	1874.851	1201.63	1089.913	1077.515	1954.086667	1123.019333	-0.79911169	4.66E-24	1.83E-22	act-1	Actin-1 [Source:UniProtKB/Swiss-Prot;Acc:P0DM41]	Organismal Systems;Human Diseases;Human Diseases;Environmental Information Processing;Human Diseases;Human Diseases;Human Diseases;Organismal Systems;Human Diseases;Cellular Processes;Cellular Processes;Cellular Processes;Cellular Processes;Cellular Processes;Organismal Systems;Environmental Information Processing;Cellular Processes;Human Diseases;Organismal Systems;Human Diseases;Organismal Syst…	Environmental adaptation;Infectious disease: bacterial;Infectious disease: bacterial;Signal transduction;Cardiovascular disease;Cancer: specific types;Cancer: overview;Endocrine system;Infectious disease: bacterial;Cellular community - eukaryotes;Cellular community - eukaryotes;Cell growth and death;Transport and catabolism;Cell motility;Endocrine system;Signal transduction;Cellular community - e…	ko04714//Thermogenesis;ko05131//Shigellosis;ko05132//Salmonella infection;ko04015//Rap1 signaling pathway;ko05418//Fluid shear stress and atherosclerosis;ko05225//Hepatocellular carcinoma;ko05205//Proteoglycans in cancer;ko04921//Oxytocin signaling pathway;ko05130//Pathogenic Escherichia coli infection;ko04510//Focal adhesion;ko04530//Tight junction;ko04210//Apoptosis;ko04145//Phagosome;ko04810//…	K05692;K05692;K05692;K05692;K05692;K05692;K05692;K05692;K05692;K05692;K05692;K05692;K05692;K05692;K05692;K05692;K05692;K05692;K05692;K05692;K05692;K05692;K05692;K05692;K05692;K05692;K05692;K05692;K05692;K05692	GO:0005737//cytoplasm;GO:0005856//cytoskeleton;GO:0015629//actin cytoskeleton	GO:0000166//nucleotide binding;GO:0005524//ATP binding	GO:0000281//mitotic cytokinesis;GO:0009792//embryo development ending in birth or egg hatching;GO:0030866//cortical actin cytoskeleton organization	--
WBGene00019644	170	211	228	592	600	715	5.852	6.45	7.743	18.351	20.391	23.852	6.681666667	20.86466667	1.642781956	4.83E-24	1.89E-22	cpt-4	Carnitine Palmitoyl Transferase [Source:UniProtKB/TrEMBL;Acc:O44619]	-	-	-	-	GO:0005739//mitochondrion	GO:0004095//carnitine O-palmitoyltransferase activity;GO:0016746//transferase activity, transferring acyl groups	GO:0006631//fatty acid metabolic process;GO:0009437//carnitine metabolic process	--
WBGene00001399	2222	2486	2137	497	843	861	157.791	156.782	149.717	31.783	59.106	59.257	154.7633333	50.04866667	-1.628660167	6.74E-24	2.63E-22	fat-7	Delta(9)-fatty-acid desaturase fat-7 [Source:UniProtKB/Swiss-Prot;Acc:G5EGH6]	Metabolism;Organismal Systems;Metabolism;Environmental Information Processing;Organismal Systems;Metabolism	Global and overview maps;Aging;Global and overview maps;Signal transduction;Endocrine system;Lipid metabolism	ko01100//Metabolic pathways;ko04212//Longevity regulating pathway - worm;ko01212//Fatty acid metabolism;ko04152//AMPK signaling pathway;ko03320//PPAR signaling pathway;ko01040//Biosynthesis of unsaturated fatty acids	K00507;K00507;K00507;K00507;K00507;K00507	GO:0005789//endoplasmic reticulum membrane;GO:0016020//membrane;GO:0016021//integral component of membrane	GO:0004768//stearoyl-CoA 9-desaturase activity;GO:0005506//iron ion binding;GO:0016491//oxidoreductase activity;GO:0016717//oxidoreductase activity, acting on paired donors, with oxidation of a pair of donors resulting in the reduction of molecular oxygen to two molecules of water	GO:0006629//lipid metabolic process;GO:0006631//fatty acid metabolic process;GO:0006633//fatty acid biosynthetic process;GO:0006636//unsaturated fatty acid biosynthetic process;GO:0007275//multicellular organism development;GO:0055114//oxidation-reduction process	--
WBGene00016481	4	8	8	124	120	119	0.488	0.867	0.964	13.632	14.464	14.079	0.773	14.05833333	4.184813343	6.91E-24	2.69E-22	C36C5.12	UPF0376 protein C36C5.12 [Source:UniProtKB/Swiss-Prot;Acc:O16406]	-	-	-	-	GO:0016020//membrane;GO:0016021//integral component of membrane	-	-	--
WBGene00003577	694	771	750	413	362	379	25.258	24.921	26.93	13.536	13.008	13.368	25.703	13.304	-0.950076684	7.19E-24	2.80E-22	ndg-4	Transmembrane protein NDG-4 [Source:UniProtKB/TrEMBL;Acc:G5EF61]	-	-	-	-	GO:0016020//membrane;GO:0016021//integral component of membrane	-	-	--
WBGene00017301	5403	5806	5492	2360	2961	3032	294.083	279.966	294.764	114.854	158.932	159.336	289.6043333	144.374	-1.004272236	7.59E-24	2.95E-22	hach-1	3-hydroxyisobutyryl-CoA hydrolase, mitochondrial [Source:UniProtKB/TrEMBL;Acc:Q8MNT7]	Metabolism;Metabolism;Metabolism;Metabolism;Metabolism	Global and overview maps;Global and overview maps;Amino acid metabolism;Carbohydrate metabolism;Metabolism of other amino acids	ko01100//Metabolic pathways;ko01200//Carbon metabolism;ko00280//Valine, leucine and isoleucine degradation;ko00640//Propanoate metabolism;ko00410//beta-Alanine metabolism	K05605;K05605;K05605;K05605;K05605	GO:0005739//mitochondrion	GO:0003860//3-hydroxyisobutyryl-CoA hydrolase activity;GO:0016787//hydrolase activity	GO:0006574//valine catabolic process;GO:0009083//branched-chain amino acid catabolic process	--
WBGene00006917	7486	8969	7665	5563	4914	5030	457.635	486.934	462.284	306.254	296.597	298.011	468.951	300.2873333	-0.643093565	8.12E-24	3.15E-22	vha-8	Vacuolar H ATPase [Source:UniProtKB/TrEMBL;Acc:Q95X44]	Metabolism;Human Diseases;Metabolism;Environmental Information Processing;Cellular Processes;Organismal Systems;Human Diseases;Human Diseases;Human Diseases;Organismal Systems	Global and overview maps;Infectious disease: viral;Energy metabolism;Signal transduction;Transport and catabolism;Nervous system;Infectious disease: bacterial;Infectious disease: bacterial;Immune disease;Excretory system	ko01100//Metabolic pathways;ko05165//Human papillomavirus infection;ko00190//Oxidative phosphorylation;ko04150//mTOR signaling pathway;ko04145//Phagosome;ko04721//Synaptic vesicle cycle;ko05120//Epithelial cell signaling in Helicobacter pylori infection;ko05110//Vibrio cholerae infection;ko05323//Rheumatoid arthritis;ko04966//Collecting duct acid secretion	K02150;K02150;K02150;K02150;K02150;K02150;K02150;K02150;K02150;K02150	GO:0005737//cytoplasm;GO:0005886//plasma membrane;GO:0016324//apical plasma membrane;GO:0033178//proton-transporting two-sector ATPase complex, catalytic domain	GO:0008553//hydrogen-exporting ATPase activity, phosphorylative mechanism;GO:0046961//proton-transporting ATPase activity, rotational mechanism	GO:1902600//hydrogen ion transmembrane transport	--
WBGene00009433	77	107	93	430	348	309	3.7	4.645	4.593	18.061	16.391	14.154	4.312666667	16.202	1.909519795	8.59E-24	3.32E-22	F35E12.9	NP_001023882.1 CUB_2 domain-containing protein [Caenorhabditis elegans]	-	-	-	-	-	-	GO:0045087//innate immune response	--
WBGene00012032	52	56	90	357	289	330	2.079	1.988	3.55	12.853	11.408	12.787	2.539	12.34933333	2.282100861	9.10E-24	3.51E-22	T26C5.2	NP_495968.3 Uncharacterized protein CELE_T26C5.2 [Caenorhabditis elegans]	-	-	-	-	-	-	-	--
WBGene00019839	165	200	239	826	593	657	16.471	17.731	23.538	74.255	58.447	63.563	19.24666667	65.42166667	1.765159907	9.17E-24	3.53E-22	R02F11.1	NP_504287.1 Uncharacterized protein CELE_R02F11.1 [Caenorhabditis elegans]	-	-	-	-	-	-	-	--
WBGene00021296	411	426	460	1030	1022	965	31.479	28.976	34.759	71.042	77.284	71.631	31.738	73.319	1.207975891	9.69E-24	3.72E-22	Y25C1A.13	NP_494448.1 Uncharacterized protein CELE_Y25C1A.13 [Caenorhabditis elegans]	Cellular Processes	Transport and catabolism	ko04146//Peroxisome	K12663	GO:0005739//mitochondrion	GO:0003824//catalytic activity;GO:0051750//delta3,5-delta2,4-dienoyl-CoA isomerase activity	-	--
WBGene00002183	4336	4518	4283	2496	2657	2781	250.332	231.649	243.951	129.77	151.454	155.605	241.9773333	145.6096667	-0.732765777	1.00E-23	3.85E-22	kat-1	Acetyl-CoA acetyltransferase homolog, mitochondrial [Source:UniProtKB/Swiss-Prot;Acc:Q22100]	Metabolism;Metabolism;Metabolism;Metabolism;Metabolism;Metabolism;Metabolism;Metabolism;Metabolism;Metabolism;Metabolism;Metabolism;Metabolism	Global and overview maps;Global and overview maps;Global and overview maps;Amino acid metabolism;Lipid metabolism;Amino acid metabolism;Amino acid metabolism;Carbohydrate metabolism;Carbohydrate metabolism;Carbohydrate metabolism;Carbohydrate metabolism;Metabolism of terpenoids and polyketides;Lipid metabolism	ko01100//Metabolic pathways;ko01200//Carbon metabolism;ko01212//Fatty acid metabolism;ko00280//Valine, leucine and isoleucine degradation;ko00071//Fatty acid degradation;ko00310//Lysine degradation;ko00380//Tryptophan metabolism;ko00630//Glyoxylate and dicarboxylate metabolism;ko00640//Propanoate metabolism;ko00620//Pyruvate metabolism;ko00650//Butanoate metabolism;ko00900//Terpenoid backbone bio…	K00626;K00626;K00626;K00626;K00626;K00626;K00626;K00626;K00626;K00626;K00626;K00626;K00626	GO:0005739//mitochondrion	GO:0003824//catalytic activity;GO:0003985//acetyl-CoA C-acetyltransferase activity;GO:0003988//acetyl-CoA C-acyltransferase activity;GO:0016740//transferase activity;GO:0016746//transferase activity, transferring acyl groups;GO:0016747//transferase activity, transferring acyl groups other than amino-acyl groups;GO:0046872//metal ion binding	GO:0006635//fatty acid beta-oxidation	--
WBGene00007565	1069	1155	1005	409	511	532	73.625	70.645	68.287	25.367	34.748	35.485	70.85233333	31.86666667	-1.152767248	1.06E-23	4.06E-22	clec-48	C-type LECtin [Source:UniProtKB/TrEMBL;Acc:Q9XVE1]	-	-	-	-	-	GO:0030246//carbohydrate binding;GO:0038023//signaling receptor activity	-	--
WBGene00007560	30	30	41	262	174	207	4.291	3.811	5.786	33.75	24.574	28.697	4.629333333	29.007	2.647524743	1.08E-23	4.14E-22	C14A4.9	NP_496288.1 Uncharacterized protein CELE_C14A4.9 [Caenorhabditis elegans]	-	-	-	-	-	-	-	--
WBGene00010319	9	9	14	215	127	124	0.781	0.694	1.199	16.81	10.886	10.434	0.891333333	12.71	3.833855161	1.15E-23	4.40E-22	F59B10.3	NP_496264.2 Uncharacterized protein CELE_F59B10.3 [Caenorhabditis elegans]	-	-	-	-	GO:0016020//membrane;GO:0016021//integral component of membrane	-	-	--
WBGene00044500	57	76	63	297	254	250	8.047	9.734	9.33	39.842	37.147	36.005	9.037	37.66466667	2.059295934	1.17E-23	4.44E-22	T19E7.6	NP_001033432.1 Uncharacterized protein CELE_T19E7.6 [Caenorhabditis elegans]	-	-	-	-	-	-	-	--
WBGene00000066	30768	38017	31761	22347	20914	21999	1531.559	1680.67	1559.685	1001.513	1027.414	1060.899	1590.638	1029.942	-0.627042446	1.17E-23	4.44E-22	act-4	Actin-4 [Source:UniProtKB/Swiss-Prot;Acc:P10986]	Organismal Systems;Human Diseases;Human Diseases;Environmental Information Processing;Human Diseases;Human Diseases;Human Diseases;Organismal Systems;Human Diseases;Cellular Processes;Cellular Processes;Cellular Processes;Cellular Processes;Cellular Processes;Organismal Systems;Environmental Information Processing;Cellular Processes;Human Diseases;Organismal Systems;Human Diseases;Organismal Syst…	Environmental adaptation;Infectious disease: bacterial;Infectious disease: bacterial;Signal transduction;Cardiovascular disease;Cancer: specific types;Cancer: overview;Endocrine system;Infectious disease: bacterial;Cellular community - eukaryotes;Cellular community - eukaryotes;Cell growth and death;Transport and catabolism;Cell motility;Endocrine system;Signal transduction;Cellular community - e…	ko04714//Thermogenesis;ko05131//Shigellosis;ko05132//Salmonella infection;ko04015//Rap1 signaling pathway;ko05418//Fluid shear stress and atherosclerosis;ko05225//Hepatocellular carcinoma;ko05205//Proteoglycans in cancer;ko04921//Oxytocin signaling pathway;ko05130//Pathogenic Escherichia coli infection;ko04510//Focal adhesion;ko04530//Tight junction;ko04210//Apoptosis;ko04145//Phagosome;ko04810//…	K05692;K05692;K05692;K05692;K05692;K05692;K05692;K05692;K05692;K05692;K05692;K05692;K05692;K05692;K05692;K05692;K05692;K05692;K05692;K05692;K05692;K05692;K05692;K05692;K05692;K05692;K05692;K05692;K05692;K05692	GO:0005737//cytoplasm;GO:0005856//cytoskeleton;GO:0005865//striated muscle thin filament;GO:0015629//actin cytoskeleton;GO:0045121//membrane raft	GO:0000166//nucleotide binding;GO:0005200//structural constituent of cytoskeleton;GO:0005524//ATP binding	GO:0000281//mitotic cytokinesis;GO:0030036//actin cytoskeleton organization	--
WBGene00018349	899	1028	916	2108	1803	1937	35.123	35.952	35.529	75.003	70.309	73.924	35.53466667	73.07866667	1.040223146	1.21E-23	4.60E-22	F42C5.9	NP_501169.1 PH domain-containing protein [Caenorhabditis elegans]	-	-	-	-	GO:0005886//plasma membrane;GO:0015629//actin cytoskeleton;GO:0055120//striated muscle dense body	-	-	--
WBGene00014092	602	628	585	323	269	267	26.031	23.943	25.911	12.636	11.863	11.493	25.295	11.99733333	-1.076138468	1.29E-23	4.87E-22	ZK822.5	NP_001041067.1 Uncharacterized protein CELE_ZK822.5 [Caenorhabditis elegans]	-	-	-	-	GO:0016020//membrane;GO:0016021//integral component of membrane	GO:0022857//transmembrane transporter activity	GO:0055085//transmembrane transport	--
WBGene00044811	133	138	151	21	28	24	11.266	10.381	12.619	1.602	2.342	1.97	11.422	1.971333333	-2.534571642	1.51E-23	5.69E-22	F12E12.11	NP_001040762.2 Uncharacterized protein CELE_F12E12.11 [Caenorhabditis elegans]	-	-	-	-	-	GO:0016491//oxidoreductase activity	GO:0055114//oxidation-reduction process	--
WBGene00007808	213	206	188	60	51	51	8.499	7.3	7.401	2.156	2.009	1.972	7.733333333	2.045666667	-1.918519317	1.63E-23	6.14E-22	best-7	Bestrophin homolog [Source:UniProtKB/TrEMBL;Acc:Q18303]	-	-	-	-	GO:0005886//plasma membrane;GO:0016020//membrane;GO:0016021//integral component of membrane;GO:0034707//chloride channel complex	GO:0005254//chloride channel activity	GO:0006811//ion transport;GO:0006821//chloride transport;GO:1902476//chloride transmembrane transport	--
WBGene00016061	419	477	464	1523	1097	1119	18.109	18.798	19.858	59.598	46.676	46.645	18.92166667	50.973	1.429694095	1.82E-23	6.85E-22	hpo-15	NP_504456.1 Amino_oxidase domain-containing protein [Caenorhabditis elegans]	Cellular Processes	Transport and catabolism	ko04146//Peroxisome	K00308	-	GO:0016491//oxidoreductase activity;GO:0046592//polyamine oxidase activity	GO:0055114//oxidation-reduction process	--
WBGene00009430	1309	1560	1325	776	807	812	90.967	95.602	90.344	48.719	55.279	55.168	92.30433333	53.05533333	-0.798900595	1.89E-23	7.10E-22	F35E12.6	NP_506401.2 CUB_2 domain-containing protein [Caenorhabditis elegans]	-	-	-	-	-	-	GO:0045087//innate immune response	--
WBGene00012404	44	69	40	256	235	247	1.575	2.193	1.412	8.252	8.305	8.568	1.726666667	8.375	2.278099593	2.03E-23	7.59E-22	Y6G8.2	NP_001256747.1 Uncharacterized protein CELE_Y6G8.2 [Caenorhabditis elegans]	-	-	-	-	-	GO:0005515//protein binding	-	--
WBGene00000256	113	143	134	6	0	1	8.832	9.926	10.333	0.422	0	0.076	9.697	0.166	-5.868283337	2.56E-23	9.56E-22	bli-6	BLIstered cuticle [Source:UniProtKB/TrEMBL;Acc:Q8MXR1]	-	-	-	-	GO:0016020//membrane;GO:0016021//integral component of membrane	GO:0042302//structural constituent of cuticle	-	--
WBGene00022274	73	90	101	311	325	345	2.452	2.684	3.346	9.405	10.776	11.229	2.827333333	10.47	1.888747555	2.59E-23	9.67E-22	Y73E7A.8	NP_490874.2 Uncharacterized protein CELE_Y73E7A.8 [Caenorhabditis elegans]	-	-	-	-	GO:0016020//membrane	GO:0022829//wide pore channel activity	GO:0055085//transmembrane transport	--
WBGene00019957	2027	2393	2058	1301	952	986	27.229	28.547	27.274	15.738	12.628	12.839	27.68333333	13.735	-1.011160757	3.01E-23	1.12E-21	R08E3.1	NP_001338800.1 Uncharacterized protein CELE_R08E3.1 [Caenorhabditis elegans]	-	-	-	-	-	GO:0005112//Notch binding	-	--
WBGene00000781	8744	10171	8392	4686	5047	5568	627.628	648.354	594.271	302.898	357.675	387.334	623.4176667	349.3023333	-0.835722759	3.35E-23	1.24E-21	cpr-1	Gut-specific cysteine proteinase [Source:UniProtKB/Swiss-Prot;Acc:P25807]	Cellular Processes;Cellular Processes;Cellular Processes;Organismal Systems;Organismal Systems;Organismal Systems	Transport and catabolism;Transport and catabolism;Cell growth and death;Endocrine system;Immune system;Immune system	ko04142//Lysosome;ko04140//Autophagy - animal;ko04210//Apoptosis;ko04924//Renin secretion;ko04621//NOD-like receptor signaling pathway;ko04612//Antigen processing and presentation	K01363;K01363;K01363;K01363;K01363;K01363	GO:0005615//extracellular space;GO:0005764//lysosome	GO:0004197//cysteine-type endopeptidase activity;GO:0008233//peptidase activity;GO:0008234//cysteine-type peptidase activity;GO:0016787//hydrolase activity	GO:0006508//proteolysis;GO:0051603//proteolysis involved in cellular protein catabolic process	--
WBGene00018342	509	483	482	227	153	185	70.537	59.444	65.899	28.329	20.934	24.847	65.29333333	24.70333333	-1.402229971	4.82E-23	1.79E-21	F42A10.6	NP_498340.1 Uncharacterized protein CELE_F42A10.6 [Caenorhabditis elegans]	-	-	-	-	-	-	-	--
WBGene00006705	224	266	217	639	595	582	21.502	22.676	20.55	55.238	56.391	54.144	21.576	55.25766667	1.356747217	5.29E-23	1.95E-21	ubc-8	UBiquitin Conjugating enzyme [Source:UniProtKB/TrEMBL;Acc:Q9N2W9]	Genetic Information Processing	Folding, sorting and degradation	ko04120//Ubiquitin mediated proteolysis	K10576	-	GO:0000166//nucleotide binding;GO:0005524//ATP binding;GO:0016740//transferase activity;GO:0061631//ubiquitin conjugating enzyme activity	GO:0006511//ubiquitin-dependent protein catabolic process;GO:0016567//protein ubiquitination	--
WBGene00009261	24	26	24	193	154	148	1.772	1.705	1.748	12.832	11.226	10.59	1.741666667	11.54933333	2.729269135	5.44E-23	2.01E-21	F30A10.2	NP_492515.2 Uncharacterized protein CELE_F30A10.2 [Caenorhabditis elegans]	-	-	-	-	-	-	-	--
WBGene00022415	42	35	45	202	198	221	5.81	4.3	6.142	25.165	27.044	29.63	5.417333333	27.27966667	2.332171247	7.10E-23	2.61E-21	Y102A11A.5	NP_508374.1 Uncharacterized protein CELE_Y102A11A.5 [Caenorhabditis elegans]	-	-	-	-	-	-	-	--
WBGene00011596	4	4	5	179	121	100	0.188	0.163	0.541	9.485	7.763	4.322	0.297333333	7.19	4.595838656	7.11E-23	2.61E-21	T07G12.5	NP_501947.1 Uncharacterized protein CELE_T07G12.5 [Caenorhabditis elegans]	-	-	-	-	GO:0016020//membrane;GO:0016021//integral component of membrane	GO:0022857//transmembrane transporter activity	GO:0055085//transmembrane transport	--
WBGene00016431	249	258	252	78	76	93	11.691	10.758	11.673	3.298	3.523	4.232	11.374	3.684333333	-1.626264212	7.24E-23	2.66E-21	C35A11.4	NP_504430.2 MFS domain-containing protein [Caenorhabditis elegans]	-	-	-	-	GO:0016020//membrane;GO:0016021//integral component of membrane	GO:0022857//transmembrane transporter activity	GO:0055085//transmembrane transport	--
WBGene00019738	182	245	246	68	51	39	13.273	15.932	17.771	4.484	3.687	2.715	15.65866667	3.628666667	-2.109449932	7.26E-23	2.66E-21	clec-265	C-type LECtin [Source:UniProtKB/TrEMBL;Acc:Q21471]	Human Diseases;Cellular Processes	Infectious disease: bacterial;Transport and catabolism	ko05152//Tuberculosis;ko04145//Phagosome	K06560;K06560	-	GO:0030246//carbohydrate binding	-	--
WBGene00016407	656	762	576	1633	2381	2331	15.036	15.383	12.999	32.651	53.333	51.654	14.47266667	45.87933333	1.664513657	9.59E-23	3.50E-21	C34D10.2	NP_001263959.1 UNKempt related zinc finger protein [Caenorhabditis elegans]	-	-	-	-	-	GO:0046872//metal ion binding	-	--
WBGene00011856	2316	2586	2288	1618	1466	1526	218.384	216.554	212.846	137.392	136.483	139.454	215.928	137.7763333	-0.648222245	9.91E-23	3.62E-21	T20D3.2	NP_501640.1 Uncharacterized protein CELE_T20D3.2 [Caenorhabditis elegans]	-	-	-	-	-	-	-	--
WBGene00020662	5361	6183	5449	3764	3666	3883	447.464	458.318	448.7	282.92	302.111	314.104	451.494	299.7116667	-0.591131572	1.04E-22	3.77E-21	T21H3.1	NP_001024152.1 Lipase_3 domain-containing protein [Caenorhabditis elegans]	-	-	-	-	-	GO:0016787//hydrolase activity	GO:0006629//lipid metabolic process	--
WBGene00017436	277	287	336	109	92	70	17.551	16.149	21.003	6.219	5.755	4.298	18.23433333	5.424	-1.749228371	1.05E-22	3.83E-21	F13H8.3	NP_495254.2 IU_nuc_hydro domain-containing protein [Caenorhabditis elegans]	-	-	-	-	-	-	-	--
WBGene00010673	18	24	23	275	151	158	0.558	0.704	0.771	10.838	6.542	6.405	0.677666667	7.928333333	3.548369905	1.06E-22	3.86E-21	K08E7.5	NP_001040965.3 Uncharacterized protein CELE_K08E7.5 [Caenorhabditis elegans]	-	-	-	-	-	GO:0005515//protein binding	-	--
WBGene00017065	803	901	778	433	281	325	44.251	44.095	42.298	21.488	15.289	17.358	43.548	18.045	-1.271007319	1.24E-22	4.49E-21	D2092.4	NP_491903.2 Thioredoxin domain-containing protein [Caenorhabditis elegans]	-	-	-	-	GO:0005623//cell;GO:0016020//membrane;GO:0016021//integral component of membrane;GO:0030016//myofibril	-	GO:0045454//cell redox homeostasis	--
WBGene00022474	179	182	176	526	456	492	11.423	10.315	11.081	30.228	28.731	30.429	10.93966667	29.796	1.445549888	1.35E-22	4.86E-21	zig-9	2 (Zwei) IG domain protein [Source:UniProtKB/TrEMBL;Acc:Q95Y79]	-	-	-	-	-	-	-	--
WBGene00017307	41	43	45	262	185	210	4.772	4.445	5.167	27.462	21.26	23.688	4.794666667	24.13666667	2.331724025	1.47E-22	5.30E-21	F09F9.2	NP_508698.1 Uncharacterized protein CELE_F09F9.2 [Caenorhabditis elegans]	-	-	-	-	-	-	-	--
WBGene00003982	3613	3673	3533	2371	2357	2313	184.126	165.146	177.734	108.612	117.67	113.852	175.6686667	113.378	-0.631716161	1.63E-22	5.86E-21	pes-9	Patterned Expression Site [Source:UniProtKB/TrEMBL;Acc:O18000]	Metabolism;Metabolism;Metabolism;Metabolism	Global and overview maps;Amino acid metabolism;Metabolism of other amino acids;Amino acid metabolism	ko01100//Metabolic pathways;ko00330//Arginine and proline metabolism;ko00410//beta-Alanine metabolism;ko00340//Histidine metabolism	K08660;K08660;K08660;K08660	-	GO:0008237//metallopeptidase activity;GO:0016787//hydrolase activity;GO:0016805//dipeptidase activity;GO:0046872//metal ion binding	GO:0006508//proteolysis	--
WBGene00003943	186	178	155	498	476	522	5.881	4.998	4.835	14.179	14.859	15.995	5.238	15.011	1.518932125	1.63E-22	5.86E-21	pbo-4	Na(+)/H(+) exchanger protein 7 [Source:UniProtKB/Swiss-Prot;Acc:G5EBK1]	Environmental Information Processing;Human Diseases;Organismal Systems;Cellular Processes;Environmental Information Processing;Organismal Systems;Organismal Systems;Organismal Systems;Organismal Systems;Organismal Systems;Organismal Systems	Signal transduction;Cancer: overview;Circulatory system;Cell motility;Signal transduction;Endocrine system;Digestive system;Digestive system;Digestive system;Digestive system;Circulatory system	ko04024//cAMP signaling pathway;ko05205//Proteoglycans in cancer;ko04261//Adrenergic signaling in cardiomyocytes;ko04810//Regulation of actin cytoskeleton;ko04371//Apelin signaling pathway;ko04919//Thyroid hormone signaling pathway;ko04970//Salivary secretion;ko04971//Gastric acid secretion;ko04972//Pancreatic secretion;ko04976//Bile secretion;ko04260//Cardiac muscle contraction	K05742;K05742;K05742;K05742;K05742;K05742;K05742;K05742;K05742;K05742;K05742	GO:0005623//cell;GO:0005886//plasma membrane;GO:0016020//membrane;GO:0016021//integral component of membrane;GO:0016323//basolateral plasma membrane	GO:0005516//calmodulin binding;GO:0015297//antiporter activity;GO:0015299//solute:proton antiporter activity;GO:0015385//sodium:proton antiporter activity;GO:0015386//potassium:proton antiporter activity	GO:0006811//ion transport;GO:0006812//cation transport;GO:0006814//sodium ion transport;GO:0006885//regulation of pH;GO:0010877//lipid transport involved in lipid storage;GO:0030421//defecation;GO:0030641//regulation of cellular pH;GO:0045989//positive regulation of striated muscle contraction;GO:0051453//regulation of intracellular pH;GO:0055085//transmembrane transport;GO:0071805//potassium ion…	--
WBGene00000539	186	149	171	31	16	36	10.891	7.597	9.622	1.662	1.006	2.09	9.37	1.586	-2.562656277	2.07E-22	7.41E-21	cln-3.1	Battenin [Source:UniProtKB/TrEMBL;Acc:G3MU35]	Cellular Processes	Transport and catabolism	ko04142//Lysosome	K12389	GO:0005623//cell;GO:0005737//cytoplasm;GO:0005764//lysosome;GO:0005765//lysosomal membrane;GO:0005773//vacuole;GO:0016020//membrane;GO:0016021//integral component of membrane	GO:0003674//molecular_function	GO:0007034//vacuolar transport;GO:0007040//lysosome organization;GO:0008340//determination of adult lifespan;GO:0015809//arginine transport;GO:0046662//regulation of oviposition;GO:0051453//regulation of intracellular pH	--
WBGene00003055	913	1123	939	524	348	357	62.821	68.479	63.615	32.377	23.572	23.699	64.97166667	26.54933333	-1.291135079	2.15E-22	7.71E-21	lon-1	NP_498166.1 Protein lon-1 [Caenorhabditis elegans]	-	-	-	-	GO:0005576//extracellular region;GO:0005615//extracellular space;GO:0005887//integral component of plasma membrane;GO:0005912//adherens junction	GO:0005515//protein binding	GO:0000003//reproduction;GO:0030512//negative regulation of transforming growth factor beta receptor signaling pathway;GO:0032876//negative regulation of DNA endoreduplication;GO:0040010//positive regulation of growth rate;GO:0040015//negative regulation of multicellular organism growth;GO:0042661//regulation of mesodermal cell fate specification;GO:1901048//transforming growth factor beta recept…	--
WBGene00008393	1489	1890	1667	778	903	931	108.041	121.791	119.332	50.837	64.691	65.47	116.388	60.33266667	-0.947931064	2.37E-22	8.48E-21	D1086.6	NP_506492.3 Uncharacterized protein CELE_D1086.6 [Caenorhabditis elegans]	-	-	-	-	-	-	-	--
WBGene00008584	167	192	177	27	47	42	11.786	12.034	12.324	1.716	3.275	2.873	12.048	2.621333333	-2.200420949	2.39E-22	8.52E-21	irg-4	Infection Response protein [Source:UniProtKB/TrEMBL;Acc:Q19223]	-	-	-	-	-	-	GO:0045087//innate immune response;GO:0050829//defense response to Gram-negative bacterium	--
WBGene00077697	32	36	30	263	166	183	2.659	2.096	2.487	17.685	11.65	12.889	2.414	14.07466667	2.543603174	2.78E-22	9.91E-21	F58E6.13	NP_001256134.1 Uncharacterized protein CELE_F58E6.13 [Caenorhabditis elegans]	-	-	-	-	-	-	-	--
WBGene00010723	48	39	47	463	248	233	4.023	2.903	3.886	34.947	20.523	18.927	3.604	24.799	2.78261103	2.82E-22	1.00E-20	cpg-7	Chondroitin proteoglycan 7 [Source:UniProtKB/Swiss-Prot;Acc:Q7YWX9]	-	-	-	-	-	-	-	--
WBGene00020571	19	21	29	185	139	163	1.359	1.334	2.046	11.915	9.816	11.298	1.579666667	11.00966667	2.801078725	2.89E-22	1.02E-20	lpr-7	LiPocalin-Related protein [Source:UniProtKB/TrEMBL;Acc:B1Q244]	-	-	-	-	GO:0016020//membrane;GO:0016021//integral component of membrane	-	-	--
WBGene00021843	930	984	933	2421	1984	1904	61.61	57.892	60.979	144.433	129.77	122.245	60.16033333	132.1493333	1.135284681	3.06E-22	1.08E-20	Y54E10BR.4	NP_491090.1 RNA-binding protein NOB1 [Caenorhabditis elegans]	Genetic Information Processing	Translation	ko03008//Ribosome biogenesis in eukaryotes	K11883	GO:0005634//nucleus;GO:0005737//cytoplasm;GO:0030688//preribosome, small subunit precursor	GO:0004521//endoribonuclease activity;GO:0046872//metal ion binding	GO:0000469//cleavage involved in rRNA processing;GO:0030490//maturation of SSU-rRNA;GO:0042274//ribosomal small subunit biogenesis;GO:0090502//RNA phosphodiester bond hydrolysis, endonucleolytic	--
WBGene00022797	128	134	126	440	352	414	4.785	4.449	4.647	14.812	12.992	14.999	4.627	14.26766667	1.624600412	3.10E-22	1.10E-20	best-24	Bestrophin homolog 24 [Source:UniProtKB/Swiss-Prot;Acc:P34672]	-	-	-	-	GO:0005886//plasma membrane;GO:0016020//membrane;GO:0016021//integral component of membrane;GO:0034707//chloride channel complex	GO:0005254//chloride channel activity	GO:0006811//ion transport;GO:0006821//chloride transport;GO:1902476//chloride transmembrane transport	--
WBGene00018351	118	113	106	409	361	332	4.994	4.057	4.905	16.514	14.573	14.58	4.652	15.22233333	1.710266515	3.43E-22	1.21E-20	F42G2.2	NP_001360423.1 Uncharacterized protein CELE_F42G2.2 [Caenorhabditis elegans]	-	-	-	-	-	GO:0005515//protein binding	-	--
WBGene00002188	23	15	18	149	151	135	1.496	0.867	1.155	8.73	9.7	8.512	1.172666667	8.980666667	2.937029563	3.98E-22	1.40E-20	kgb-2	Mitogen-activated protein kinase [Source:UniProtKB/TrEMBL;Acc:H2KZI0]	Human Diseases;Human Diseases;Human Diseases;Genetic Information Processing;Human Diseases;Human Diseases;Human Diseases;Environmental Information Processing;Environmental Information Processing;Cellular Processes;Organismal Systems;Organismal Systems;Human Diseases;Human Diseases;Human Diseases;Environmental Information Processing;Environmental Information Processing;Organismal Systems;Organisma…	Cancer: overview;Neurodegenerative disease;Neurodegenerative disease;Folding, sorting and degradation;Infectious disease: bacterial;Infectious disease: bacterial;Infectious disease: viral;Signal transduction;Signal transduction;Transport and catabolism;Aging;Development and regeneration;Cardiovascular disease;Infectious disease: viral;Endocrine and metabolic disease;Signal transduction;Signal tra…	ko05200//Pathways in cancer;ko05010//Alzheimer disease;ko05016//Huntington disease;ko04141//Protein processing in endoplasmic reticulum;ko05131//Shigellosis;ko05132//Salmonella infection;ko05170//Human immunodeficiency virus 1 infection;ko04024//cAMP signaling pathway;ko04010//MAPK signaling pathway;ko04140//Autophagy - animal;ko04212//Longevity regulating pathway - worm;ko04361//Axon regeneratio…	K04440;K04440;K04440;K04440;K04440;K04440;K04440;K04440;K04440;K04440;K04440;K04440;K04440;K04440;K04440;K04440;K04440;K04440;K04440;K04440;K04440;K04440;K04440;K04440;K04440;K04440;K04440;K04440;K04440;K04440;K04440;K04440;K04440;K04440;K04440;K04440;K04440;K04440;K04440;K04440;K04440;K04440;K04440;K04440;K04440;K04440;K04440;K04440;K04440;K04440;K04440;K04440;K04440;K04440;K04440;K04440;K04440;…	GO:0005634//nucleus;GO:0005737//cytoplasm	GO:0000166//nucleotide binding;GO:0004672//protein kinase activity;GO:0004674//protein serine/threonine kinase activity;GO:0004705//JUN kinase activity;GO:0004707//MAP kinase activity;GO:0005524//ATP binding;GO:0016301//kinase activity;GO:0016740//transferase activity	GO:0006468//protein phosphorylation;GO:0007254//JNK cascade;GO:0007258//JUN phosphorylation;GO:0010468//regulation of gene expression;GO:0016310//phosphorylation;GO:0035556//intracellular signal transduction	--
WBGene00014067	32	41	37	258	182	179	3.682	4.189	4.2	26.731	20.674	19.959	4.023666667	22.45466667	2.480432608	4.04E-22	1.42E-20	ZK675.4	NP_495665.1 Uncharacterized protein CELE_ZK675.4 [Caenorhabditis elegans]	-	-	-	-	-	-	-	--
WBGene00001150	72	70	85	316	265	277	2.435	2.103	2.836	9.625	8.85	9.08	2.458	9.185	1.901794806	4.04E-22	1.42E-20	ech-1.1	Enoyl-CoA Hydratase [Source:UniProtKB/TrEMBL;Acc:O17612]	Metabolism;Metabolism;Metabolism;Metabolism;Metabolism;Metabolism;Metabolism;Metabolism;Metabolism;Metabolism;Metabolism	Global and overview maps;Global and overview maps;Global and overview maps;Amino acid metabolism;Lipid metabolism;Amino acid metabolism;Amino acid metabolism;Carbohydrate metabolism;Lipid metabolism;Metabolism of other amino acids;Carbohydrate metabolism	ko01100//Metabolic pathways;ko01200//Carbon metabolism;ko01212//Fatty acid metabolism;ko00280//Valine, leucine and isoleucine degradation;ko00071//Fatty acid degradation;ko00310//Lysine degradation;ko00380//Tryptophan metabolism;ko00640//Propanoate metabolism;ko00062//Fatty acid elongation;ko00410//beta-Alanine metabolism;ko00650//Butanoate metabolism	K07515;K07515;K07515;K07515;K07515;K07515;K07515;K07515;K07515;K07515;K07515	GO:0005739//mitochondrion;GO:0016507//mitochondrial fatty acid beta-oxidation multienzyme complex	GO:0003824//catalytic activity;GO:0003857//3-hydroxyacyl-CoA dehydrogenase activity;GO:0004300//enoyl-CoA hydratase activity;GO:0016491//oxidoreductase activity;GO:0016509//long-chain-3-hydroxyacyl-CoA dehydrogenase activity	GO:0006631//fatty acid metabolic process;GO:0006635//fatty acid beta-oxidation;GO:0055114//oxidation-reduction process	--
WBGene00006930	386799	485168	398422	185737	225789	239154	6088.343	6782.213	6187.057	2632.781	3508.965	3648.423	6352.537667	3263.389667	-0.960961761	4.05E-22	1.42E-20	vit-6	Vitellogenin-6 [Source:UniProtKB/Swiss-Prot;Acc:P18948]	-	-	-	-	GO:0005576//extracellular region	GO:0005319//lipid transporter activity;GO:0045735//nutrient reservoir activity	GO:0006869//lipid transport;GO:1903427//negative regulation of reactive oxygen species biosynthetic process;GO:1904109//positive regulation of cholesterol import;GO:1904807//negative regulation of protein oxidation	--
WBGene00013238	7853	9717	8009	4568	5197	5086	911.368	1001.49	916.988	477.405	595.489	572.043	943.282	548.3123333	-0.782691213	4.95E-22	1.73E-20	trap-4	TRanslocon-Associated Protein [Source:UniProtKB/TrEMBL;Acc:Q9U238]	Genetic Information Processing	Folding, sorting and degradation	ko04141//Protein processing in endoplasmic reticulum	K04571	GO:0005783//endoplasmic reticulum;GO:0016021//integral component of membrane	GO:0005515//protein binding	-	--
WBGene00044206	3	4	9	719	298	319	0.681	0.807	2.017	147.084	66.836	70.23	1.168333333	94.71666667	6.341094461	4.96E-22	1.73E-20	T26H5.9	NP_001024162.1 Uncharacterized protein CELE_T26H5.9 [Caenorhabditis elegans]	-	-	-	-	-	-	-	--
WBGene00000281	643	770	674	370	257	261	47.606	50.629	49.231	24.669	18.787	18.728	49.15533333	20.728	-1.245767036	5.67E-22	1.97E-20	cah-3	Putative carbonic anhydrase 3 [Source:UniProtKB/Swiss-Prot;Acc:Q27504]	Metabolism;Metabolism	Global and overview maps;Energy metabolism	ko01100//Metabolic pathways;ko00910//Nitrogen metabolism	K01672;K01672	-	GO:0004089//carbonate dehydratase activity;GO:0008270//zinc ion binding;GO:0016829//lyase activity;GO:0046872//metal ion binding	-	--
WBGene00017262	569	533	515	259	173	205	35.161	29.25	31.396	14.413	10.555	12.277	31.93566667	12.415	-1.363084306	5.80E-22	2.01E-20	F08F3.4	NP_504433.2 Epimerase domain-containing protein [Caenorhabditis elegans]	Metabolism;Metabolism	Global and overview maps;Amino acid metabolism	ko01100//Metabolic pathways;ko00260//Glycine, serine and threonine metabolism	K15789;K15789	-	GO:0003824//catalytic activity;GO:0008743//L-threonine 3-dehydrogenase activity;GO:0050662//coenzyme binding	GO:0006567//threonine catabolic process;GO:0045087//innate immune response;GO:0055114//oxidation-reduction process	--
WBGene00017430	454	566	429	1289	1079	1107	10.214	11.316	9.522	26.13	23.983	24.141	10.35066667	24.75133333	1.257782552	6.09E-22	2.11E-20	bcl-11	Mammalian BCL (B cell lymphoma) gene homologs [Source:UniProtKB/TrEMBL;Acc:H2KZR6]	-	-	-	-	-	GO:0003676//nucleic acid binding	-	zf-C2H2
WBGene00015551	801	777	786	3129	2033	2003	48.497	42.874	48.187	173.897	123.804	119.637	46.51933333	139.1126667	1.580351461	7.51E-22	2.60E-20	C06G3.5	NP_501087.1 A_deaminase domain-containing protein [Caenorhabditis elegans]	Metabolism;Metabolism;Human Diseases	Global and overview maps;Nucleotide metabolism;Immune disease	ko01100//Metabolic pathways;ko00230//Purine metabolism;ko05340//Primary immunodeficiency	K01488;K01488;K01488	GO:0005829//cytosol	GO:0004000//adenosine deaminase activity;GO:0019239//deaminase activity	GO:0006154//adenosine catabolic process;GO:0043103//hypoxanthine salvage;GO:0046103//inosine biosynthetic process	--
WBGene00009431	114	157	136	30	20	16	5.077	6.066	5.53	1.223	0.89	0.678	5.557666667	0.930333333	-2.578659685	7.57E-22	2.61E-20	dct-17	DAF-16/FOXO Controlled, germline Tumor affecting [Source:UniProtKB/TrEMBL;Acc:Q52GY1]	-	-	-	-	GO:0045121//membrane raft	-	GO:0045087//innate immune response;GO:0050829//defense response to Gram-negative bacterium	--
WBGene00013947	211	198	173	38	55	48	18.798	15.518	15.135	3.186	5.022	4	16.48366667	4.069333333	-2.018172828	8.20E-22	2.83E-20	ZK228.4	NP_001123078.1 N-acetyltransferase domain-containing protein [Caenorhabditis elegans]	-	-	-	-	-	GO:0008080//N-acetyltransferase activity;GO:0016740//transferase activity	GO:0045087//innate immune response	--
WBGene00004169	236	279	295	914	691	693	11.023	11.373	13.663	37.888	31.765	31.306	12.01966667	33.653	1.485338232	8.72E-22	3.00E-20	pqn-89	Prion-like-(Q/N-rich)-domain-bearing protein [Source:UniProtKB/TrEMBL;Acc:Q9N2X8]	-	-	-	-	GO:0016020//membrane;GO:0016021//integral component of membrane	-	-	--
WBGene00004127	32	51	63	272	234	227	0.985	1.339	1.815	7.218	6.797	6.437	1.379666667	6.817333333	2.304887777	9.44E-22	3.24E-20	abu-12	Activated in Blocked Unfolded protein response [Source:UniProtKB/TrEMBL;Acc:A0A131MD32]	-	-	-	-	-	GO:0031151//histone methyltransferase activity (H3-K79 specific)	GO:0034729//histone H3-K79 methylation;GO:0051726//regulation of cell cycle	--
WBGene00003596	2205	2403	2109	5645	4514	4383	81.931	79.293	77.311	188.887	165.596	157.833	79.51166667	170.772	1.102832982	1.06E-21	3.65E-20	ngp-1	Nucleolar GTP-binding protein 2 [Source:UniProtKB/TrEMBL;Acc:Q9XXN4]	Genetic Information Processing	Translation	ko03008//Ribosome biogenesis in eukaryotes	K14537	GO:0005634//nucleus;GO:0005730//nucleolus	GO:0000166//nucleotide binding;GO:0005525//GTP binding	-	--
WBGene00022160	143	148	148	527	391	439	8.362	7.534	8.369	27.203	22.128	24.387	8.088333333	24.57266667	1.60314007	1.07E-21	3.67E-20	Y71G12B.25	NP_490892.3 MFS domain-containing protein [Caenorhabditis elegans]	-	-	-	-	GO:0016020//membrane;GO:0016021//integral component of membrane;GO:0031526//brush border membrane	-	GO:0055085//transmembrane transport	--
WBGene00022196	91	93	90	480	332	307	5.224	4.644	5.003	24.835	18.638	16.731	4.957	20.068	2.017357679	1.08E-21	3.69E-20	gpa-17	G Protein, Alpha subunit [Source:UniProtKB/TrEMBL;Acc:Q9N4F4]	-	-	-	-	GO:0005834//heterotrimeric G-protein complex	GO:0000166//nucleotide binding;GO:0001664//G-protein coupled receptor binding;GO:0003924//GTPase activity;GO:0005525//GTP binding;GO:0019001//guanyl nucleotide binding;GO:0031683//G-protein beta/gamma-subunit complex binding	GO:0007165//signal transduction;GO:0007186//G-protein coupled receptor signaling pathway;GO:0007188//adenylate cyclase-modulating G-protein coupled receptor signaling pathway;GO:0007191//adenylate cyclase-activating dopamine receptor signaling pathway;GO:0007606//sensory perception of chemical stimulus	--
WBGene00006999	3726	4604	3817	2532	1870	1922	142.013	153.606	148.516	110.757	82.386	80.213	148.045	91.11866667	-0.700217225	1.09E-21	3.71E-20	zyx-1	Zyxin [Source:UniProtKB/Swiss-Prot;Acc:Q9U3F4]	-	-	-	-	GO:0001725//stress fiber;GO:0005634//nucleus;GO:0005737//cytoplasm;GO:0005856//cytoskeleton;GO:0005925//focal adhesion;GO:0015629//actin cytoskeleton;GO:0030054//cell junction;GO:0030424//axon;GO:0031430//M band;GO:0042995//cell projection;GO:0055120//striated muscle dense body	GO:0005515//protein binding;GO:0017151//DEAD/H-box RNA helicase binding;GO:0046872//metal ion binding	GO:0000003//reproduction;GO:0007155//cell adhesion;GO:0007399//nervous system development;GO:0098609//cell-cell adhesion;GO:0099558//maintenance of synapse structure	--
WBGene00018765	1246	1490	1180	764	712	740	189.413	201.157	176.97	104.589	106.865	109.023	189.18	106.8256667	-0.824501255	1.19E-21	4.06E-20	mpc-2	Probable mitochondrial pyruvate carrier 2 [Source:UniProtKB/Swiss-Prot;Acc:O01578]	-	-	-	-	GO:0005739//mitochondrion;GO:0005743//mitochondrial inner membrane;GO:0016020//membrane;GO:0016021//integral component of membrane;GO:0031305//integral component of mitochondrial inner membrane	GO:0050833//pyruvate transmembrane transporter activity	GO:0006850//mitochondrial pyruvate transport	--
WBGene00021377	447	487	476	1157	1038	960	18.125	17.537	19.042	42.248	41.556	37.726	18.23466667	40.51	1.151594258	1.31E-21	4.44E-20	Y37E11B.5	tRNA-dihydrouridine(47) synthase [NAD(P)(+)] [Source:UniProtKB/TrEMBL;Acc:Q9TYN2]	-	-	-	-	-	GO:0003824//catalytic activity;GO:0016491//oxidoreductase activity;GO:0017150//tRNA dihydrouridine synthase activity;GO:0046872//metal ion binding;GO:0050660//flavin adenine dinucleotide binding	GO:0002943//tRNA dihydrouridine synthesis;GO:0008033//tRNA processing;GO:0055114//oxidation-reduction process	--
WBGene00019782	77	84	70	274	279	267	3.63	3.517	3.256	11.633	12.987	12.2	3.467666667	12.27333333	1.823489996	1.46E-21	4.94E-20	M60.7	NP_001359992.1 Uncharacterized protein CELE_M60.7 [Caenorhabditis elegans]	-	-	-	-	-	GO:0005515//protein binding	GO:0035556//intracellular signal transduction	--
WBGene00021135	14	14	8	151	127	107	1.826	1.622	1.03	17.738	16.356	13.527	1.492666667	15.87366667	3.410671483	1.47E-21	4.97E-20	W10G11.2	NP_494575.2 DUF19 domain-containing protein [Caenorhabditis elegans]	-	-	-	-	-	-	-	--
WBGene00009331	59	54	44	313	216	230	2.891	2.326	2.145	13.784	10.416	10.887	2.454	11.69566667	2.252766945	1.54E-21	5.19E-20	F32D8.7	NP_001122937.1 BPTI/Kunitz inhibitor domain-containing protein [Caenorhabditis elegans]	-	-	-	-	GO:0016020//membrane;GO:0016021//integral component of membrane	GO:0004867//serine-type endopeptidase inhibitor activity	GO:0010951//negative regulation of endopeptidase activity	--
WBGene00004212	117	148	114	672	446	404	6.264	7.046	6.029	32.526	23.694	21.165	6.446333333	25.795	2.000540751	1.56E-21	5.25E-20	ptl-1	Microtubule-associated protein [Source:UniProtKB/TrEMBL;Acc:O02592]	Human Diseases;Environmental Information Processing	Neurodegenerative disease;Signal transduction	ko05010//Alzheimer disease;ko04010//MAPK signaling pathway	K04380;K04380	GO:0005737//cytoplasm;GO:0005856//cytoskeleton;GO:0005874//microtubule;GO:0030424//axon;GO:0043005//neuron projection	GO:0008017//microtubule binding;GO:0015631//tubulin binding;GO:0019894//kinesin binding	GO:0000226//microtubule cytoskeleton organization;GO:0031175//neuron projection development;GO:0046785//microtubule polymerization	--
WBGene00021581	135	159	112	24	27	19	7.705	8.059	6.306	1.234	1.521	1.051	7.356666667	1.268666667	-2.535739163	1.66E-21	5.59E-20	clec-70	C-type LECtin [Source:UniProtKB/TrEMBL;Acc:Q9N3X0]	-	-	-	-	-	GO:0030246//carbohydrate binding	GO:0050830//defense response to Gram-positive bacterium	--
WBGene00013969	779	844	753	1806	1553	1558	13.132	12.751	12.586	27.706	25.979	25.746	12.823	26.477	1.046005839	1.69E-21	5.67E-20	tep-1	TEP (ThiolEster containing Protein) [Source:UniProtKB/TrEMBL;Acc:Q7JKM0]	-	-	-	-	GO:0005576//extracellular region;GO:0005615//extracellular space	GO:0004866//endopeptidase inhibitor activity	GO:0010951//negative regulation of endopeptidase activity	--
WBGene00019495	67	67	56	753	333	314	5.868	5.211	4.839	59.389	28.795	26.652	5.306	38.27866667	2.850843998	1.96E-21	6.56E-20	sdz-24	SKN-1 Dependent Zygotic transcript [Source:UniProtKB/TrEMBL;Acc:O16689]	-	-	-	-	-	GO:0003676//nucleic acid binding	-	--
WBGene00005444	97	98	81	7	6	6	7.567	7.564	6.234	0.492	0.462	0.454	7.121666667	0.469333333	-3.923530078	2.08E-21	6.97E-20	srh-237	Serpentine Receptor, class H [Source:UniProtKB/TrEMBL;Acc:J7SA46]	-	-	-	-	GO:0016020//membrane;GO:0016021//integral component of membrane	-	-	--
WBGene00002052	517	602	536	1600	1192	1244	20.314	21.007	20.778	56.616	46.244	47.373	20.69966667	50.07766667	1.274559807	2.30E-21	7.69E-20	ifa-4	Intermediate filament protein ifa-4 [Source:UniProtKB/Swiss-Prot;Acc:P90900]	-	-	-	-	GO:0005737//cytoplasm;GO:0005882//intermediate filament	GO:0005515//protein binding	-	--
WBGene00018271	7379	7766	7367	5143	5079	5272	386.677	359.124	380.836	243.281	262.117	267.668	375.5456667	257.6886667	-0.543359264	2.39E-21	7.99E-20	F41C3.5	Uncharacterized serine carboxypeptidase F41C3.5 [Source:UniProtKB/Swiss-Prot;Acc:P52717]	Cellular Processes;Organismal Systems	Transport and catabolism;Endocrine system	ko04142//Lysosome;ko04614//Renin-angiotensin system	K13289;K13289	-	GO:0004180//carboxypeptidase activity;GO:0004185//serine-type carboxypeptidase activity;GO:0008233//peptidase activity;GO:0016787//hydrolase activity	GO:0006508//proteolysis;GO:0051603//proteolysis involved in cellular protein catabolic process	--
WBGene00007506	19	22	18	119	213	194	1.013	1.042	0.947	5.713	11.211	10.023	1.000666667	8.982333333	3.166128785	2.52E-21	8.39E-20	C10C5.2	NP_501649.2 F-box C protein [Caenorhabditis elegans]	-	-	-	-	-	-	GO:0045087//innate immune response	--
WBGene00014039	11	14	10	225	111	124	1.075	1.215	0.964	19.807	10.713	11.747	1.084666667	14.089	3.699245561	2.54E-21	8.44E-20	ZK662.2	NP_510584.1 Uncharacterized protein CELE_ZK662.2 [Caenorhabditis elegans]	-	-	-	-	-	-	-	--
WBGene00011486	77	76	78	558	297	328	7.101	6.225	7.097	46.344	27.044	29.317	6.807666667	34.235	2.330239709	2.60E-21	8.62E-20	T05E12.3	NP_507324.1 BTB domain-containing protein [Caenorhabditis elegans]	-	-	-	-	-	GO:0005515//protein binding	GO:0051260//protein homooligomerization	--
WBGene00019617	3235	3976	3061	2139	1759	1711	36.052	39.351	33.655	21.467	19.355	18.48	36.35266667	19.76733333	-0.878942937	2.67E-21	8.86E-20	K10C2.1	Carboxypeptidase [Source:UniProtKB/TrEMBL;Acc:Q94269]	Cellular Processes;Organismal Systems	Transport and catabolism;Endocrine system	ko04142//Lysosome;ko04614//Renin-angiotensin system	K13289;K13289	GO:0045121//membrane raft	GO:0004180//carboxypeptidase activity;GO:0004185//serine-type carboxypeptidase activity;GO:0008233//peptidase activity;GO:0016787//hydrolase activity	GO:0006508//proteolysis;GO:0051603//proteolysis involved in cellular protein catabolic process	--
WBGene00007555	637	630	576	2007	1393	1505	51.088	44.872	45.576	144.955	110.305	116.98	47.17866667	124.08	1.39506404	2.87E-21	9.49E-20	dohh-1	Deoxyhypusine hydroxylase [Source:UniProtKB/Swiss-Prot;Acc:Q17949]	-	-	-	-	GO:0005737//cytoplasm	GO:0004497//monooxygenase activity;GO:0005506//iron ion binding;GO:0016491//oxidoreductase activity;GO:0019135//deoxyhypusine monooxygenase activity;GO:0046872//metal ion binding;GO:0048037//cofactor binding	GO:0008612//peptidyl-lysine modification to peptidyl-hypusine;GO:0055114//oxidation-reduction process	--
WBGene00009812	2855	3157	2813	1760	1740	1955	137.11	134.646	133.278	76.116	82.504	90.992	135.0113333	83.204	-0.698355725	3.13E-21	1.03E-19	suca-1	Succinate--CoA ligase [ADP-forming] subunit beta, mitochondrial [Source:UniProtKB/Swiss-Prot;Acc:P53588]	Metabolism;Metabolism;Metabolism;Metabolism	Global and overview maps;Global and overview maps;Carbohydrate metabolism;Carbohydrate metabolism	ko01100//Metabolic pathways;ko01200//Carbon metabolism;ko00640//Propanoate metabolism;ko00020//Citrate cycle (TCA cycle)	K01900;K01900;K01900;K01900	GO:0005739//mitochondrion;GO:0042709//succinate-CoA ligase complex	GO:0000166//nucleotide binding;GO:0000287//magnesium ion binding;GO:0003824//catalytic activity;GO:0004775//succinate-CoA ligase (ADP-forming) activity;GO:0005524//ATP binding;GO:0016874//ligase activity;GO:0046872//metal ion binding	GO:0006099//tricarboxylic acid cycle;GO:0006104//succinyl-CoA metabolic process	--
WBGene00020242	16	20	28	1100	488	422	1.395	1.549	2.409	86.378	42.014	35.663	1.784333333	54.685	4.937688102	3.35E-21	1.10E-19	phat-5	PHAryngeal gland Toxin-related [Source:UniProtKB/TrEMBL;Acc:O16420]	-	-	-	-	-	-	-	--
WBGene00044024	48	55	79	296	247	260	6.025	6.131	9.783	33.46	30.612	31.63	7.313	31.90066667	2.125051307	3.37E-21	1.11E-19	C35A5.11	NP_001256224.1 Uncharacterized protein CELE_C35A5.11 [Caenorhabditis elegans]	-	-	-	-	-	-	-	--
WBGene00010174	702	697	649	3311	1855	1971	170.099	149.987	155.144	722.479	443.782	462.854	158.41	543.0383333	1.77739063	3.40E-21	1.12E-19	F56H9.2	NP_001256439.1 Uncharacterized protein CELE_F56H9.2 [Caenorhabditis elegans]	-	-	-	-	-	-	-	--
WBGene00015340	11	6	9	305	129	110	2.922	1.416	2.359	72.965	33.835	28.32	2.232333333	45.04	4.334582455	3.64E-21	1.19E-19	C02E7.7	-	-	-	-	-	-	-	-	--
WBGene00011222	996	1010	999	613	488	501	66.925	60.271	66.225	37.093	32.375	32.626	64.47366667	34.03133333	-0.921846356	3.70E-21	1.21E-19	R10H10.3	NP_501918.1 Uncharacterized protein CELE_R10H10.3 [Caenorhabditis elegans]	Organismal Systems	Digestive system	ko04977//Vitamin digestion and absorption	K14616	-	-	-	--
WBGene00015476	98	101	84	446	313	316	10.527	9.733	8.863	42.219	32.092	32.312	9.707666667	35.541	1.872287798	4.45E-21	1.45E-19	C05D9.9	NP_001041216.1 Uncharacterized protein CELE_C05D9.9 [Caenorhabditis elegans]	-	-	-	-	-	-	-	--
WBGene00020158	1572	1544	1501	2975	2986	2958	92.591	80.674	86.936	158.28	173.858	169.306	86.73366667	167.148	0.946462087	4.94E-21	1.61E-19	T02C5.1	NP_001024870.1 TNFR-Cys domain-containing protein [Caenorhabditis elegans]	-	-	-	-	GO:0016020//membrane;GO:0016021//integral component of membrane	GO:0005515//protein binding	-	--
WBGene00001077	811	962	944	1817	1807	1965	35.244	37.127	40.472	71.108	77.532	82.759	37.61433333	77.133	1.036065703	5.17E-21	1.68E-19	dpy-18	Prolyl 4-hydroxylase subunit alpha-1 [Source:UniProtKB/Swiss-Prot;Acc:Q10576]	Metabolism;Metabolism	Global and overview maps;Amino acid metabolism	ko01100//Metabolic pathways;ko00330//Arginine and proline metabolism	K00472;K00472	GO:0005623//cell;GO:0005783//endoplasmic reticulum;GO:0005788//endoplasmic reticulum lumen	GO:0004656//procollagen-proline 4-dioxygenase activity;GO:0005506//iron ion binding;GO:0005515//protein binding;GO:0016491//oxidoreductase activity;GO:0016702//oxidoreductase activity, acting on single donors with incorporation of molecular oxygen, incorporation of two atoms of oxygen;GO:0016705//oxidoreductase activity, acting on paired donors, with incorporation or reduction of molecular oxygen…	GO:0009792//embryo development ending in birth or egg hatching;GO:0010172//embryonic body morphogenesis;GO:0018401//peptidyl-proline hydroxylation to 4-hydroxy-L-proline;GO:0019511//peptidyl-proline hydroxylation;GO:0040002//collagen and cuticulin-based cuticle development;GO:0040018//positive regulation of multicellular organism growth;GO:0042338//cuticle development involved in collagen and cut…	--
WBGene00014057	233	259	272	97	55	63	26.929	26.518	30.996	10.257	6.576	7.201	28.14766667	8.011333333	-1.812901057	5.25E-21	1.71E-19	ZK673.1	NP_001254248.1 Uncharacterized protein CELE_ZK673.1 [Caenorhabditis elegans]	-	-	-	-	GO:0016020//membrane;GO:0016021//integral component of membrane	-	-	--
WBGene00008595	512	573	510	238	133	131	31.614	31.421	31.067	13.234	8.108	7.839	31.36733333	9.727	-1.689196062	5.27E-21	1.71E-19	clec-56	C-type LECtin [Source:UniProtKB/TrEMBL;Acc:Q19230]	-	-	-	-	-	GO:0030246//carbohydrate binding	-	--
WBGene00007521	90	118	103	5	14	12	5.631	6.557	6.358	0.282	0.901	0.728	6.182	0.637	-3.278708377	5.42E-21	1.76E-19	C11E4.7	NP_001257080.1 Uncharacterized protein CELE_C11E4.7 [Caenorhabditis elegans]	-	-	-	-	-	-	-	--
WBGene00000005	179	185	143	40	41	43	7.969	7.315	6.281	1.604	1.802	1.855	7.188333333	1.753666667	-2.035282761	5.56E-21	1.80E-19	aat-4	Amino Acid Transporter [Source:UniProtKB/TrEMBL;Acc:Q7YXH5]	-	-	-	-	GO:0016020//membrane;GO:0016021//integral component of membrane	GO:0015179//L-amino acid transmembrane transporter activity;GO:0022857//transmembrane transporter activity	GO:0055085//transmembrane transport;GO:1902475//L-alpha-amino acid transmembrane transport	--
WBGene00018292	4	6	12	217	121	100	0.29	0.387	0.859	14.179	8.668	7.032	0.512	9.959666667	4.281881743	5.68E-21	1.83E-19	F41E6.11	NP_505224.1 Uncharacterized protein CELE_F41E6.11 [Caenorhabditis elegans]	-	-	-	-	-	-	GO:0030968//endoplasmic reticulum unfolded protein response	--
WBGene00021952	6104	7056	6018	4457	4142	4384	256.345	263.163	249.339	168.56	171.745	178.433	256.2823333	172.9126667	-0.567690474	5.86E-21	1.89E-19	vha-19	Vacuolar H ATPase [Source:UniProtKB/TrEMBL;Acc:Q9TYW1]	Metabolism;Cellular Processes;Human Diseases;Metabolism;Human Diseases;Cellular Processes;Human Diseases;Human Diseases;Human Diseases;Human Diseases	Global and overview maps;Transport and catabolism;Infectious disease: viral;Energy metabolism;Infectious disease: bacterial;Transport and catabolism;Infectious disease: viral;Infectious disease: bacterial;Infectious disease: bacterial;Immune disease	ko01100//Metabolic pathways;ko04142//Lysosome;ko05165//Human papillomavirus infection;ko00190//Oxidative phosphorylation;ko05152//Tuberculosis;ko04145//Phagosome;ko05161//Hepatitis B;ko05120//Epithelial cell signaling in Helicobacter pylori infection;ko05110//Vibrio cholerae infection;ko05323//Rheumatoid arthritis	K03662;K03662;K03662;K03662;K03662;K03662;K03662;K03662;K03662;K03662	GO:0005623//cell;GO:0016020//membrane;GO:0016021//integral component of membrane;GO:0033180//proton-transporting V-type ATPase, V1 domain;GO:0033181//plasma membrane proton-transporting V-type ATPase complex;GO:0045121//membrane raft	GO:0046933//proton-transporting ATP synthase activity, rotational mechanism;GO:0046961//proton-transporting ATPase activity, rotational mechanism	GO:0030641//regulation of cellular pH;GO:1902600//hydrogen ion transmembrane transport	--
WBGene00000687	23	39	27	367	197	172	1.689	2.574	1.986	24.38	14.378	12.333	2.083	17.03033333	3.031371929	6.05E-21	1.95E-19	col-113	COLlagen [Source:UniProtKB/TrEMBL;Acc:M1ZJS7]	-	-	-	-	GO:0016020//membrane;GO:0016021//integral component of membrane	GO:0042302//structural constituent of cuticle	-	--
WBGene00000675	20163	23664	20062	416	1068	1355	1457.731	1519.381	1430.947	27.084	76.235	94.941	1469.353	66.08666667	-4.474677993	6.86E-21	2.20E-19	col-101	COLlagen [Source:UniProtKB/TrEMBL;Acc:O45105]	-	-	-	-	GO:0016020//membrane;GO:0016021//integral component of membrane	GO:0042302//structural constituent of cuticle	-	--
WBGene00000214	34062	41160	34253	25376	20559	21804	2032.891	2178.594	2031.311	1372.423	1215.66	1266.874	2080.932	1284.985667	-0.695477555	7.04E-21	2.26E-19	asp-1	ASpartyl Protease; Aspartic protease 1 [Source:UniProtKB/TrEMBL;Acc:G5EEI4]	Cellular Processes	Transport and catabolism	ko04142//Lysosome	K01382	GO:0005576//extracellular region;GO:0005737//cytoplasm;GO:0005764//lysosome;GO:0098591//external side of apical plasma membrane	GO:0004190//aspartic-type endopeptidase activity;GO:0008233//peptidase activity;GO:0016787//hydrolase activity	GO:0006508//proteolysis;GO:0012501//programmed cell death;GO:0030163//protein catabolic process	--
WBGene00077761	1421	1619	1399	855	916	890	119.228	120.639	115.806	64.603	75.883	72.372	118.5576667	70.95266667	-0.740660147	7.07E-21	2.26E-19	zip-9	BZIP transcription factor family [Source:UniProtKB/TrEMBL;Acc:A0A1I6CMA8]	-	-	-	-	GO:0005634//nucleus	GO:0000977//RNA polymerase II regulatory region sequence-specific DNA binding;GO:0000981//RNA polymerase II transcription factor activity, sequence-specific DNA binding	GO:0006357//regulation of transcription from RNA polymerase II promoter	--
WBGene00015679	10	4	8	216	113	102	1.188	0.422	0.938	23.111	13.256	11.745	0.849333333	16.03733333	4.23895959	7.39E-21	2.36E-19	C10F3.7	NP_872204.2 Uncharacterized protein CELE_C10F3.7 [Caenorhabditis elegans]	-	-	-	-	-	-	-	--
WBGene00011235	68	56	68	380	291	232	2.426	1.775	2.394	12.21	10.252	8.023	2.198333333	10.16166667	2.208654981	8.55E-21	2.73E-19	suro-1	Putative carboxypeptidase suro-1 [Source:UniProtKB/Swiss-Prot;Acc:Q9XU75]	-	-	-	-	GO:0005576//extracellular region;GO:0005615//extracellular space;GO:0005737//cytoplasm;GO:0031410//cytoplasmic vesicle;GO:0060102//collagen and cuticulin-based cuticle extracellular matrix	GO:0004180//carboxypeptidase activity;GO:0004181//metallocarboxypeptidase activity;GO:0008233//peptidase activity;GO:0008237//metallopeptidase activity;GO:0008270//zinc ion binding;GO:0016787//hydrolase activity;GO:0046872//metal ion binding	GO:0006508//proteolysis	--
WBGene00000695	223	255	283	632	701	779	15.71	15.954	19.67	40.096	48.76	53.188	17.11133333	47.348	1.468351306	9.46E-21	3.01E-19	col-121	COLlagen [Source:UniProtKB/TrEMBL;Acc:Q20880]	-	-	-	-	GO:0005615//extracellular space;GO:0016020//membrane;GO:0016021//integral component of membrane;GO:0031012//extracellular matrix	GO:0005201//extracellular matrix structural constituent;GO:0042302//structural constituent of cuticle	GO:0030198//extracellular matrix organization	--
WBGene00009106	122	138	143	393	371	387	5	5.023	5.782	14.505	15.013	15.372	5.268333333	14.96333333	1.506013061	1.03E-20	3.27E-19	acs-12	Fatty Acid CoA Synthetase family [Source:UniProtKB/TrEMBL;Acc:Q9XV68]	Metabolism;Metabolism	Global and overview maps;Metabolism of cofactors and vitamins	ko01100//Metabolic pathways;ko00130//Ubiquinone and other terpenoid-quinone biosynthesis	K01904;K01904	-	GO:0003824//catalytic activity	-	--
WBGene00000678	34	56	49	1296	619	553	2.952	4.318	4.197	101.327	53.06	46.53	3.822333333	66.97233333	4.131039731	1.04E-20	3.31E-19	col-104	COLlagen [Source:UniProtKB/TrEMBL;Acc:O44174]	-	-	-	-	GO:0016020//membrane;GO:0016021//integral component of membrane	GO:0042302//structural constituent of cuticle	-	--
WBGene00013013	7	4	2	205	94	107	0.525	0.266	0.148	13.835	6.955	7.771	0.313	9.520333333	4.926777525	1.31E-20	4.15E-19	clec-145	C-type LECtin [Source:UniProtKB/TrEMBL;Acc:Q7JK99]	-	-	-	-	-	GO:0030246//carbohydrate binding	-	--
WBGene00003987	61	54	47	251	206	225	2.945	2.316	2.239	10.914	9.821	10.529	2.5	10.42133333	2.059539872	1.45E-20	4.57E-19	pes-23	Patterned Expression Site [Source:UniProtKB/TrEMBL;Acc:Q19442]	-	-	-	-	GO:0016020//membrane;GO:0016021//integral component of membrane	GO:0022857//transmembrane transporter activity	GO:0055085//transmembrane transport	--
WBGene00015887	1109	1255	1178	484	586	651	68.656	70.999	73.851	25.091	33.529	35.805	71.16866667	31.475	-1.17703583	1.47E-20	4.63E-19	C17C3.1	NP_495075.1 Uncharacterized protein CELE_C17C3.1 [Caenorhabditis elegans]	Metabolism;Cellular Processes;Metabolism	Global and overview maps;Transport and catabolism;Lipid metabolism	ko01100//Metabolic pathways;ko04146//Peroxisome;ko00120//Primary bile acid biosynthesis	K11992;K11992;K11992	GO:0005782//peroxisomal matrix;GO:0016020//membrane;GO:0016021//integral component of membrane	GO:0047617//acyl-CoA hydrolase activity	GO:0006637//acyl-CoA metabolic process;GO:0009062//fatty acid catabolic process	--
WBGene00014054	3421	4065	3534	2505	2476	2449	152.563	160.996	155.486	100.602	109.021	105.847	156.3483333	105.1566667	-0.572223524	1.47E-20	4.63E-19	dbt-1	Lipoamide acyltransferase component of branched-chain alpha-keto acid dehydrogenase complex, mitochondrial [Source:UniProtKB/Swiss-Prot;Acc:Q23571]	Metabolism;Metabolism;Metabolism	Global and overview maps;Amino acid metabolism;Carbohydrate metabolism	ko01100//Metabolic pathways;ko00280//Valine, leucine and isoleucine degradation;ko00640//Propanoate metabolism	K09699;K09699;K09699	GO:0005737//cytoplasm;GO:0005739//mitochondrion;GO:0005759//mitochondrial matrix;GO:0005829//cytosol;GO:0005929//cilium;GO:0030425//dendrite;GO:0042995//cell projection;GO:0043005//neuron projection	GO:0016407//acetyltransferase activity;GO:0016740//transferase activity;GO:0016746//transferase activity, transferring acyl groups;GO:0031405//lipoic acid binding;GO:0043754//dihydrolipoyllysine-residue (2-methylpropanoyl)transferase activity	GO:0006629//lipid metabolic process;GO:0006631//fatty acid metabolic process;GO:0006633//fatty acid biosynthetic process;GO:0040019//positive regulation of embryonic development;GO:0045723//positive regulation of fatty acid biosynthetic process;GO:0061063//positive regulation of nematode larval development;GO:1901046//positive regulation of oviposition	--
WBGene00010274	123	113	104	10	14	21	23.417	19.106	19.534	1.714	2.632	3.875	20.68566667	2.740333333	-2.916208156	1.64E-20	5.16E-19	F58G6.3	NP_501713.1 Uncharacterized protein CELE_F58G6.3 [Caenorhabditis elegans]	Human Diseases;Organismal Systems	Drug resistance: antineoplastic;Digestive system	ko01524//Platinum drug resistance;ko04978//Mineral absorption	K14686;K14686	GO:0005623//cell;GO:0005886//plasma membrane;GO:0016020//membrane;GO:0016021//integral component of membrane	GO:0005375//copper ion transmembrane transporter activity	GO:0006878//cellular copper ion homeostasis;GO:0035434//copper ion transmembrane transport	--
WBGene00020517	2638	3066	2697	1540	1747	1741	272.602	281.275	277.223	143.303	177.538	174.527	277.0333333	165.1226667	-0.7465214	1.90E-20	5.98E-19	hpo-8	Very-long-chain (3R)-3-hydroxyacyl-CoA dehydratase hpo-8 [Source:UniProtKB/Swiss-Prot;Acc:O17040]	Metabolism;Metabolism;Metabolism;Metabolism	Global and overview maps;Global and overview maps;Lipid metabolism;Lipid metabolism	ko01100//Metabolic pathways;ko01212//Fatty acid metabolism;ko00062//Fatty acid elongation;ko01040//Biosynthesis of unsaturated fatty acids	K10703;K10703;K10703;K10703	GO:0016020//membrane;GO:0016021//integral component of membrane;GO:0030176//integral component of endoplasmic reticulum membrane	GO:0016829//lyase activity;GO:0018812//3-hydroxyacyl-CoA dehydratase activity	GO:0006629//lipid metabolic process;GO:0006631//fatty acid metabolic process;GO:0006633//fatty acid biosynthetic process;GO:0030148//sphingolipid biosynthetic process;GO:0030497//fatty acid elongation;GO:0042761//very long-chain fatty acid biosynthetic process	--
WBGene00000603	47	102	74	2123	1071	977	3.489	6.725	5.42	141.943	78.508	70.299	5.211333333	96.91666667	4.217020344	1.93E-20	6.06E-19	col-14	Cuticle collagen 14 [Source:UniProtKB/Swiss-Prot;Acc:P18834]	-	-	-	-	GO:0005576//extracellular region;GO:0005581//collagen trimer;GO:0005615//extracellular space;GO:0016020//membrane;GO:0016021//integral component of membrane;GO:0031012//extracellular matrix	GO:0005201//extracellular matrix structural constituent;GO:0042302//structural constituent of cuticle	GO:0030198//extracellular matrix organization;GO:0040002//collagen and cuticulin-based cuticle development	--
WBGene00015598	0	0	0	385	442	423	0	0	0	22.761	28.649	26.913	0.001	26.10766667	14.6721859	2.11E-20	6.61E-19	fbxa-163	F-box A protein [Source:UniProtKB/TrEMBL;Acc:O17196]	-	-	-	-	-	GO:0005515//protein binding	-	--
WBGene00010811	193	229	179	713	550	513	7.483	7.891	6.845	24.948	20.885	19.299	7.406333333	21.71066667	1.551572641	2.25E-20	7.04E-19	hmit-1.3	H(+) MyoInositol coTransporter [Source:UniProtKB/TrEMBL;Acc:Q21455]	-	-	-	-	GO:0005887//integral component of plasma membrane;GO:0016020//membrane;GO:0016021//integral component of membrane;GO:0016324//apical plasma membrane	GO:0005366//myo-inositol:proton symporter activity;GO:0022857//transmembrane transporter activity	GO:0015798//myo-inositol transport;GO:0046323//glucose import;GO:0055085//transmembrane transport	--
WBGene00008926	199	216	207	744	560	520	16.26	15.083	16.362	48.531	39.116	35.456	15.90166667	41.03433333	1.367653531	2.52E-20	7.86E-19	F17H10.2	NP_001361828.1 Uncharacterized protein CELE_F17H10.2 [Caenorhabditis elegans]	-	-	-	-	GO:0016020//membrane;GO:0016021//integral component of membrane	-	-	--
MSTRG.12928	132	214	139	32	9	23	8.885	12.792	9.23	1.94	0.598	1.5	10.30233333	1.346	-2.936220809	3.01E-20	9.39E-19	asp-1	CBN-ASP-1 protein [Caenorhabditis brenneri]	Cellular Processes	Transport and catabolism	ko04142//Lysosome	K01382	-	GO:0016787//hydrolase activity	GO:0019538//protein metabolic process	--
WBGene00013216	284	306	300	667	790	761	15.089	14.438	15.725	31.913	41.441	39.185	15.084	37.513	1.314371588	3.08E-20	9.56E-19	Y54G11A.7	NP_496976.2 Uncharacterized protein CELE_Y54G11A.7 [Caenorhabditis elegans]	-	-	-	-	-	GO:0005515//protein binding	-	--
WBGene00009218	250	283	278	713	617	610	8.064	8.107	8.847	20.711	19.649	19.069	8.339333333	19.80966667	1.248200644	3.31E-20	1.03E-18	acs-20	Fatty Acid CoA Synthetase family [Source:UniProtKB/TrEMBL;Acc:Q19878]	Human Diseases;Organismal Systems	Endocrine and metabolic disease;Endocrine system	ko04931//Insulin resistance;ko03320//PPAR signaling pathway	K08745;K08745	GO:0005783//endoplasmic reticulum;GO:0016020//membrane;GO:0016021//integral component of membrane;GO:0043231//intracellular membrane-bounded organelle	GO:0003824//catalytic activity;GO:0004467//long-chain fatty acid-CoA ligase activity;GO:0005324//long-chain fatty acid transporter activity	GO:0001676//long-chain fatty acid metabolic process;GO:0015909//long-chain fatty acid transport;GO:0070328//triglyceride homeostasis	--
WBGene00020813	189	205	150	33	53	37	5.338	5.142	4.18	0.839	1.478	1.013	4.886666667	1.11	-2.138291021	3.48E-20	1.08E-18	T25G12.6	NP_510791.3 Uncharacterized protein CELE_T25G12.6 [Caenorhabditis elegans]	-	-	-	-	GO:0016020//membrane;GO:0016021//integral component of membrane	-	-	--
WBGene00013111	177	232	167	611	497	514	6.088	7.102	5.668	18.925	16.878	17.135	6.286	17.646	1.489127013	3.50E-20	1.08E-18	sta-1	Signal transducer and activator of transcription 1 [Source:UniProtKB/Swiss-Prot;Acc:Q9NAD6]	Human Diseases;Human Diseases;Human Diseases;Human Diseases;Cellular Processes;Organismal Systems;Organismal Systems;Environmental Information Processing;Human Diseases;Human Diseases;Organismal Systems;Human Diseases;Environmental Information Processing;Human Diseases;Human Diseases;Organismal Systems;Organismal Systems	Cancer: overview;Cancer: overview;Infectious disease: viral;Infectious disease: viral;Cell growth and death;Endocrine system;Immune system;Signal transduction;Infectious disease: viral;Endocrine and metabolic disease;Endocrine system;Cancer: specific types;Signal transduction;Cancer: specific types;Cancer: specific types;Immune system;Immune system	ko05200//Pathways in cancer;ko05203//Viral carcinogenesis;ko05166//Human T-cell leukemia virus 1 infection;ko05161//Hepatitis B;ko04217//Necroptosis;ko04935//Growth hormone synthesis, secretion and action;ko04062//Chemokine signaling pathway;ko04012//ErbB signaling pathway;ko05162//Measles;ko04933//AGE-RAGE signaling pathway in diabetic complications;ko04917//Prolactin signaling pathway;ko05220//…	K11224;K11224;K11224;K11224;K11224;K11224;K11224;K11224;K11224;K11224;K11224;K11224;K11224;K11224;K11224;K11224;K11224	GO:0005634//nucleus;GO:0005737//cytoplasm;GO:0005829//cytosol	GO:0000978//RNA polymerase II core promoter proximal region sequence-specific DNA binding;GO:0001228//transcriptional activator activity, RNA polymerase II transcription regulatory region sequence-specific binding;GO:0003677//DNA binding;GO:0003700//transcription factor activity, sequence-specific DNA binding;GO:0005515//protein binding;GO:0043565//sequence-specific DNA binding	GO:0006355//regulation of transcription, DNA-templated;GO:0006952//defense response;GO:0007165//signal transduction;GO:0007259//JAK-STAT cascade;GO:0007275//multicellular organism development;GO:0040024//dauer larval development;GO:0042127//regulation of cell proliferation;GO:0045944//positive regulation of transcription from RNA polymerase II promoter	STAT
WBGene00000698	48300	56012	45832	3680	7388	8347	3910.679	4028.787	3660.937	268.752	591.494	656.056	3866.801	505.434	-2.935545899	3.56E-20	1.10E-18	col-124	COLlagen [Source:UniProtKB/TrEMBL;Acc:Q9NAR3]	-	-	-	-	GO:0016020//membrane;GO:0016021//integral component of membrane	GO:0042302//structural constituent of cuticle	-	--
WBGene00014207	1328	1657	1314	810	555	538	92.183	102.429	90.03	50.539	38.017	36.334	94.88066667	41.63	-1.188490588	4.29E-20	1.32E-18	ZK1058.9	NP_001254883.1 Uncharacterized protein CELE_ZK1058.9 [Caenorhabditis elegans]	-	-	-	-	-	-	-	--
WBGene00045275	83	85	89	8	3	5	16.428	14.941	17.379	1.426	0.586	0.959	16.24933333	0.990333333	-4.03632252	4.54E-20	1.40E-18	F18E3.12	NP_001122922.1 Uncharacterized protein CELE_F18E3.12 [Caenorhabditis elegans]	-	-	-	-	-	-	-	--
WBGene00018346	27	37	35	214	169	152	0.962	1.17	1.231	6.874	5.975	5.293	1.121	6.047333333	2.431512825	4.72E-20	1.45E-18	F42C5.4	NP_501162.1 RING-type domain-containing protein [Caenorhabditis elegans]	-	-	-	-	-	-	-	--
WBGene00013962	241	299	261	626	648	621	10.164	11.196	10.85	23.774	26.972	25.376	10.73666667	25.374	1.240804806	4.95E-20	1.52E-18	ZK287.1	NP_505492.1 CRC domain-containing protein [Caenorhabditis elegans]	-	-	-	-	-	GO:0008270//zinc ion binding;GO:0016814//hydrolase activity, acting on carbon-nitrogen (but not peptide) bonds, in cyclic amidines	-	--
WBGene00013173	18	25	29	246	160	136	0.783	0.926	1.27	9.388	6.762	5.569	0.993	7.239666667	2.86605765	5.08E-20	1.56E-18	Y53F4B.27	NP_001022467.1 Uncharacterized protein CELE_Y53F4B.27 [Caenorhabditis elegans]	-	-	-	-	-	-	-	--
WBGene00009805	3	0	6	137	100	102	0.321	0	0.564	11.06	8.851	8.938	0.295	9.616333333	5.026700046	5.82E-20	1.78E-18	F47B8.4	NP_001256578.1 Glutaredoxin domain-containing protein [Caenorhabditis elegans]	-	-	-	-	GO:0005623//cell;GO:0005739//mitochondrion;GO:0005759//mitochondrial matrix	GO:0009055//electron carrier activity;GO:0015035//protein disulfide oxidoreductase activity	GO:0022900//electron transport chain;GO:0045087//innate immune response;GO:0045454//cell redox homeostasis;GO:0055114//oxidation-reduction process	--
WBGene00003647	123	141	111	354	471	416	7.015	7.142	6.246	18.182	26.522	22.994	6.801	22.566	1.730331915	6.37E-20	1.95E-18	nhr-57	Nuclear hormone receptor family member nhr-57 [Source:UniProtKB/Swiss-Prot;Acc:O16425]	-	-	-	-	GO:0005634//nucleus	GO:0003677//DNA binding;GO:0003700//transcription factor activity, sequence-specific DNA binding;GO:0008270//zinc ion binding;GO:0043565//sequence-specific DNA binding;GO:0046872//metal ion binding	GO:0001666//response to hypoxia;GO:0006355//regulation of transcription, DNA-templated;GO:0006357//regulation of transcription from RNA polymerase II promoter;GO:0045087//innate immune response	Miscellaneous
WBGene00045411	1	2	4	97	154	125	0.137	0.243	0.539	11.94	20.783	16.559	0.306333333	16.42733333	5.744852134	6.77E-20	2.06E-18	C25F9.11	NP_001122859.1 Uncharacterized protein CELE_C25F9.11 [Caenorhabditis elegans]	-	-	-	-	-	-	-	--
WBGene00010065	208	231	211	929	589	606	23.896	23.569	23.915	96.114	66.811	67.474	23.79333333	76.79966667	1.690542649	6.81E-20	2.07E-18	F54F7.3	NP_509978.1 Uncharacterized protein CELE_F54F7.3 [Caenorhabditis elegans]	-	-	-	-	-	-	-	--
WBGene00016134	977	1109	999	639	487	479	45.819	46.189	46.222	26.987	22.55	21.771	46.07666667	23.76933333	-0.954934911	7.29E-20	2.21E-18	C26B9.5	NP_508903.1 Uncharacterized protein CELE_C26B9.5 [Caenorhabditis elegans]	-	-	-	-	GO:0005764//lysosome;GO:0005768//endosome;GO:0045121//membrane raft	GO:0008236//serine-type peptidase activity;GO:0008239//dipeptidyl-peptidase activity	GO:0006508//proteolysis	--
WBGene00020551	62	101	59	376	287	275	2.949	4.267	2.769	16.106	13.479	12.678	3.328333333	14.08766667	2.081560847	7.52E-20	2.28E-18	T17H7.7	NP_497251.2 Uncharacterized protein CELE_T17H7.7 [Caenorhabditis elegans]	-	-	-	-	-	-	-	--
WBGene00017775	4250	4622	4195	2921	3014	2988	234.689	225.526	227.642	144.72	164.854	160.005	229.2856667	156.5263333	-0.55074078	8.51E-20	2.58E-18	F25B5.3	Putative cytosolic 5'-nucleotidase 3 [Source:UniProtKB/Swiss-Prot;Acc:Q09315]	-	-	-	-	GO:0005737//cytoplasm	GO:0000166//nucleotide binding;GO:0000287//magnesium ion binding;GO:0008253//5'-nucleotidase activity;GO:0016787//hydrolase activity;GO:0016791//phosphatase activity;GO:0046872//metal ion binding	GO:0009117//nucleotide metabolic process;GO:0016311//dephosphorylation	--
WBGene00010573	611	810	831	1765	1664	2016	19.181	22.858	25.983	50.128	51.624	61.906	22.674	54.55266667	1.266610796	8.54E-20	2.58E-18	K04H4.2	NP_001022664.4 Uncharacterized protein CELE_K04H4.2 [Caenorhabditis elegans]	-	-	-	-	GO:0005576//extracellular region	GO:0008061//chitin binding	GO:0006030//chitin metabolic process	--
WBGene00004115	47	53	45	221	180	209	1.742	1.745	1.646	7.378	6.588	7.509	1.711	7.158333333	2.064783966	8.79E-20	2.65E-18	pqn-26	Prion-like-(Q/N-rich)-domain-bearing protein [Source:UniProtKB/TrEMBL;Acc:O45322]	-	-	-	-	GO:0005623//cell	GO:0009055//electron carrier activity;GO:0015035//protein disulfide oxidoreductase activity	GO:0022900//electron transport chain;GO:0045454//cell redox homeostasis;GO:0055114//oxidation-reduction process	--
WBGene00018393	4104	4304	3990	371	723	719	463.548	430.596	444.844	37.539	80.752	78.644	446.3293333	65.645	-2.765351591	9.18E-20	2.77E-18	msra-1	Methionine Sulfoxide Reductase A [Source:UniProtKB/TrEMBL;Acc:O02089]	-	-	-	-	GO:0005737//cytoplasm	GO:0008113//peptide-methionine (S)-S-oxide reductase activity;GO:0033744//L-methionine:thioredoxin-disulfide S-oxidoreductase activity;GO:0036456//L-methionine-(S)-S-oxide reductase activity	GO:0034599//cellular response to oxidative stress;GO:0055114//oxidation-reduction process	--
WBGene00001387	514	477	503	221	173	240	60.889	50.182	58.785	23.576	20.234	27.554	56.61866667	23.788	-1.251043794	1.00E-19	3.01E-18	far-3	Fatty Acid/Retinol binding protein [Source:UniProtKB/TrEMBL;Acc:Q19478]	-	-	-	-	-	GO:0008289//lipid binding	-	--
WBGene00012015	4659	5124	4647	2860	3113	3223	224.285	219.065	220.703	123.987	147.962	150.37	221.351	140.773	-0.652965237	1.09E-19	3.27E-18	T25B9.9	6-phosphogluconate dehydrogenase, decarboxylating [Source:UniProtKB/Swiss-Prot;Acc:Q17761]	Metabolism;Metabolism;Metabolism;Metabolism	Global and overview maps;Global and overview maps;Metabolism of other amino acids;Carbohydrate metabolism	ko01100//Metabolic pathways;ko01200//Carbon metabolism;ko00480//Glutathione metabolism;ko00030//Pentose phosphate pathway	K00033;K00033;K00033;K00033	GO:0005829//cytosol	GO:0004616//phosphogluconate dehydrogenase (decarboxylating) activity;GO:0016491//oxidoreductase activity;GO:0050661//NADP binding	GO:0006098//pentose-phosphate shunt;GO:0009051//pentose-phosphate shunt, oxidative branch;GO:0010629//negative regulation of gene expression;GO:0019521//D-gluconate metabolic process;GO:0046177//D-gluconate catabolic process;GO:0050829//defense response to Gram-negative bacterium;GO:0055114//oxidation-reduction process	--
WBGene00014003	306	330	333	86	137	94	39.785	38.104	42.714	10.069	17.587	11.845	40.201	13.167	-1.610304713	1.11E-19	3.32E-18	ZK593.3	NP_502031.1 Uncharacterized protein CELE_ZK593.3 [Caenorhabditis elegans]	-	-	-	-	GO:0016020//membrane;GO:0016021//integral component of membrane	-	-	--
WBGene00021978	12	8	9	119	106	96	0.359	0.215	0.264	3.102	3.042	2.692	0.279333333	2.945333333	3.39837127	1.42E-19	4.26E-18	Y58A7A.4	NP_504361.1 Uncharacterized protein CELE_Y58A7A.4 [Caenorhabditis elegans]	-	-	-	-	-	-	-	--
WBGene00020229	332	404	317	1044	800	816	39.04	42.19	36.775	110.553	92.88	92.994	39.335	98.809	1.328828872	1.53E-19	4.57E-18	T05A8.3	NP_494342.2 Uncharacterized protein CELE_T05A8.3 [Caenorhabditis elegans]	-	-	-	-	-	-	-	--
WBGene00015335	9	10	12	175	115	91	0.541	0.534	0.712	9.475	6.826	5.302	0.595666667	7.201	3.595620133	1.55E-19	4.64E-18	acdh-6	Probable acyl-CoA dehydrogenase 6 [Source:UniProtKB/Swiss-Prot;Acc:P34275]	-	-	-	-	-	GO:0003995//acyl-CoA dehydrogenase activity;GO:0008470//isovaleryl-CoA dehydrogenase activity;GO:0016491//oxidoreductase activity;GO:0016627//oxidoreductase activity, acting on the CH-CH group of donors;GO:0050660//flavin adenine dinucleotide binding	GO:0006552//leucine catabolic process;GO:0055114//oxidation-reduction process	--
WBGene00019285	53	58	71	315	216	243	2.452	2.451	3.361	13.226	10.287	11.306	2.754666667	11.60633333	2.07496261	1.56E-19	4.65E-18	cbn-1	Calcium BiNding protein homolog [Source:UniProtKB/TrEMBL;Acc:H2KY96]	-	-	-	-	GO:0005861//troponin complex	GO:0005509//calcium ion binding;GO:0048306//calcium-dependent protein binding;GO:0051015//actin filament binding	GO:0003009//skeletal muscle contraction;GO:0006937//regulation of muscle contraction	--
WBGene00008886	108	99	95	455	319	318	7.595	6.183	6.591	28.816	22.15	21.674	6.789666667	24.21333333	1.834389049	1.57E-19	4.68E-18	F16C3.2	NP_492673.1 Uncharacterized protein CELE_F16C3.2 [Caenorhabditis elegans]	-	-	-	-	-	-	-	--
WBGene00017089	145	159	143	41	36	40	9.817	9.561	9.552	2.5	2.407	2.625	9.643333333	2.510666667	-1.941461418	1.68E-19	5.00E-18	poml-2	PON (Paraoxonase) and MEC-6 Like [Source:UniProtKB/TrEMBL;Acc:Q966L1]	-	-	-	-	GO:0016020//membrane;GO:0016021//integral component of membrane	GO:0004064//arylesterase activity	-	--
WBGene00009110	93	97	107	18	11	10	7.674	7.109	8.711	1.338	0.896	0.8	7.831333333	1.011333333	-2.952999371	2.08E-19	6.18E-18	F25D1.5	NP_505704.1 Uncharacterized protein CELE_F25D1.5 [Caenorhabditis elegans]	-	-	-	-	-	GO:0000166//nucleotide binding;GO:0016491//oxidoreductase activity	GO:0055114//oxidation-reduction process	--
WBGene00001392	972	1000	951	621	542	516	100.028	91.393	96.553	57.551	55.07	51.464	95.99133333	54.695	-0.811495203	2.21E-19	6.54E-18	far-8	Fatty Acid/Retinol binding protein [Source:UniProtKB/TrEMBL;Acc:Q21152]	-	-	-	-	-	GO:0008289//lipid binding	-	--
WBGene00007007	615	717	648	1529	1266	1306	31.383	32.461	32.556	70.612	64.049	64.931	32.13333333	66.53066667	1.049948844	2.33E-19	6.88E-18	mak-2	MAP kinase-activated protein kinase mak-2 [Source:UniProtKB/Swiss-Prot;Acc:Q965G5]	Human Diseases;Environmental Information Processing;Organismal Systems;Cellular Processes;Organismal Systems;Human Diseases;Organismal Systems;Environmental Information Processing	Cancer: overview;Signal transduction;Development and regeneration;Cell growth and death;Nervous system;Infectious disease: viral;Immune system;Signal transduction	ko05203//Viral carcinogenesis;ko04010//MAPK signaling pathway;ko04361//Axon regeneration;ko04218//Cellular senescence;ko04722//Neurotrophin signaling pathway;ko05167//Kaposi sarcoma-associated herpesvirus infection;ko04625//C-type lectin receptor signaling pathway;ko04370//VEGF signaling pathway	K04443;K04443;K04443;K04443;K04443;K04443;K04443;K04443	GO:0005634//nucleus;GO:0005737//cytoplasm;GO:0030054//cell junction;GO:0043204//perikaryon;GO:0045202//synapse	GO:0000166//nucleotide binding;GO:0004672//protein kinase activity;GO:0004674//protein serine/threonine kinase activity;GO:0005516//calmodulin binding;GO:0005524//ATP binding;GO:0009931//calcium-dependent protein serine/threonine kinase activity;GO:0016301//kinase activity;GO:0016740//transferase activity;GO:0046872//metal ion binding;GO:0051019//mitogen-activated protein kinase binding	GO:0006468//protein phosphorylation;GO:0016310//phosphorylation;GO:0018105//peptidyl-serine phosphorylation;GO:0035095//behavioral response to nicotine;GO:0035556//intracellular signal transduction;GO:0046777//protein autophosphorylation;GO:0048691//positive regulation of axon extension involved in regeneration;GO:0048841//regulation of axon extension involved in axon guidance	--
WBGene00044488	168	170	154	39	49	46	12.531	11.261	11.363	4.184	3.557	3.325	11.71833333	3.688666667	-1.667596066	2.61E-19	7.70E-18	Y54G2A.45	NP_001033445.2 Lipase_3 domain-containing protein [Caenorhabditis elegans]	-	-	-	-	-	GO:0016787//hydrolase activity	GO:0006629//lipid metabolic process	--
WBGene00010681	3686	4101	3724	2040	2270	2492	166.294	164.265	164.387	82.456	100.827	108.659	164.982	97.314	-0.761589354	2.96E-19	8.73E-18	mak-1	MAP kinase-activated protein kinase mak-1 [Source:UniProtKB/Swiss-Prot;Acc:Q21360]	Environmental Information Processing;Environmental Information Processing	Signal transduction;Signal transduction	ko04010//MAPK signaling pathway;ko04370//VEGF signaling pathway	K04444;K04444	GO:0005634//nucleus;GO:0005737//cytoplasm;GO:0030017//sarcomere;GO:0031672//A band	GO:0000166//nucleotide binding;GO:0004672//protein kinase activity;GO:0004674//protein serine/threonine kinase activity;GO:0005516//calmodulin binding;GO:0005524//ATP binding;GO:0009931//calcium-dependent protein serine/threonine kinase activity;GO:0016301//kinase activity;GO:0016740//transferase activity;GO:0019901//protein kinase binding;GO:0046872//metal ion binding;GO:0051019//mitogen-activat…	GO:0006468//protein phosphorylation;GO:0008344//adult locomotory behavior;GO:0016310//phosphorylation;GO:0018105//peptidyl-serine phosphorylation;GO:0035095//behavioral response to nicotine;GO:0035556//intracellular signal transduction;GO:0046777//protein autophosphorylation	--
WBGene00000602	118	140	89	11	2	17	9.911	10.423	7.362	0.868	0.139	1.389	9.232	0.798666667	-3.530977817	3.09E-19	9.08E-18	col-13	Cuticle collagen 13 [Source:UniProtKB/Swiss-Prot;Acc:P20631]	-	-	-	-	GO:0005581//collagen trimer	GO:0042302//structural constituent of cuticle	-	--
WBGene00011407	234	298	251	93	107	92	11.731	13.268	12.414	4.199	5.296	4.47	12.471	4.655	-1.421724081	3.11E-19	9.14E-18	ppat-1	Amidophosphoribosyltransferase [Source:UniProtKB/TrEMBL;Acc:Q22134]	Metabolism;Metabolism;Metabolism	Global and overview maps;Nucleotide metabolism;Amino acid metabolism	ko01100//Metabolic pathways;ko00230//Purine metabolism;ko00250//Alanine, aspartate and glutamate metabolism	K00764;K00764;K00764	-	GO:0004044//amidophosphoribosyltransferase activity;GO:0016740//transferase activity;GO:0016757//transferase activity, transferring glycosyl groups;GO:0046872//metal ion binding;GO:0051536//iron-sulfur cluster binding	GO:0006164//purine nucleotide biosynthetic process;GO:0006189//'de novo' IMP biosynthetic process;GO:0009113//purine nucleobase biosynthetic process;GO:0009116//nucleoside metabolic process	--
WBGene00008375	264	239	237	96	86	69	21.785	17.515	19.294	7.134	7.007	5.518	19.53133333	6.553	-1.575563003	3.23E-19	9.48E-18	D1054.8	NP_505755.1 Uncharacterized protein CELE_D1054.8 [Caenorhabditis elegans]	-	-	-	-	-	GO:0016491//oxidoreductase activity	GO:0055114//oxidation-reduction process	--
WBGene00000707	111	161	134	2	1	1	9.113	11.738	10.854	0.148	0.081	0.08	10.56833333	0.103	-6.680959728	3.33E-19	9.75E-18	col-133	COLlagen [Source:UniProtKB/TrEMBL;Acc:Q9XUE9]	-	-	-	-	GO:0016020//membrane;GO:0016021//integral component of membrane	GO:0042302//structural constituent of cuticle	-	--
WBGene00016657	75	72	77	270	248	244	5.307	4.525	5.375	17.205	17.327	16.733	5.069	17.08833333	1.753238625	3.41E-19	9.99E-18	C44E12.1	NP_509287.1 M20_dimer domain-containing protein [Caenorhabditis elegans]	-	-	-	-	-	GO:0016787//hydrolase activity	-	--
WBGene00011997	58	79	60	300	256	215	11.537	13.955	11.774	53.737	50.275	41.446	12.422	48.486	1.964670766	3.51E-19	1.03E-17	nlp-51	Neuropeptide-Like Protein [Source:UniProtKB/TrEMBL;Acc:Q22746]	-	-	-	-	-	-	GO:0007218//neuropeptide signaling pathway	--
WBGene00010657	513	406	373	95	120	163	21.409	15.047	15.357	3.57	4.945	6.593	17.271	5.036	-1.77800143	3.65E-19	1.07E-17	K08D8.3	NP_502460.1 CUB_2 domain-containing protein [Caenorhabditis elegans]	-	-	-	-	-	-	-	--
MSTRG.796	2649	3093	2681	1574	1761	1800	70.92	73.535	70.809	37.944	46.547	46.701	71.75466667	43.73066667	-0.71442732	4.25E-19	1.24E-17	wago-1	Argonaute protein wago-1 [Caenorhabditis elegans]	-	-	-	-	GO:0030529//intracellular ribonucleoprotein complex	GO:0003723//RNA binding	GO:0006396//RNA processing;GO:0007166//cell surface receptor signaling pathway;GO:0010608//posttranscriptional regulation of gene expression;GO:0031047//gene silencing by RNA;GO:0071310//cellular response to organic substance	--
WBGene00022283	144	163	156	472	384	402	7.78	7.806	8.325	22.997	20.522	21.077	7.970333333	21.532	1.433770364	4.98E-19	1.45E-17	lgc-27	Ligand-Gated ion Channel [Source:UniProtKB/TrEMBL;Acc:H2KZY7]	-	-	-	-	GO:0005887//integral component of plasma membrane;GO:0016020//membrane;GO:0016021//integral component of membrane;GO:0043005//neuron projection;GO:0045202//synapse	GO:0004888//transmembrane signaling receptor activity;GO:0005216//ion channel activity;GO:0005230//extracellular ligand-gated ion channel activity;GO:0005254//chloride channel activity	GO:0006811//ion transport;GO:0007165//signal transduction;GO:0007268//synaptic transmission;GO:0034220//ion transmembrane transport;GO:0042391//regulation of membrane potential;GO:0050877//neurological system process;GO:1902476//chloride transmembrane transport	--
WBGene00017773	581	614	581	1309	1136	1154	15.698	14.74	15.481	31.868	30.314	30.239	15.30633333	30.807	1.009129476	5.39E-19	1.57E-17	dct-6	NP_001033358.2 Protein dct-6 [Caenorhabditis elegans]	-	-	-	-	-	GO:0005515//protein binding	-	--
WBGene00077770	68	72	69	250	233	233	5.159	4.851	5.164	17.08	17.452	17.131	5.058	17.221	1.767529978	5.46E-19	1.58E-17	M04D5.3	NP_001129787.1 Uncharacterized protein CELE_M04D5.3 [Caenorhabditis elegans]	-	-	-	-	GO:0016020//membrane;GO:0016021//integral component of membrane	-	-	--
WBGene00011364	101	105	103	369	286	312	3.646	3.366	3.668	11.996	10.194	10.916	3.56	11.03533333	1.632181062	5.49E-19	1.59E-17	T02B5.3	Carboxylic ester hydrolase [Source:UniProtKB/TrEMBL;Acc:P92016]	-	-	-	-	GO:0005615//extracellular space;GO:0016020//membrane;GO:0016021//integral component of membrane	GO:0016787//hydrolase activity;GO:0052689//carboxylic ester hydrolase activity	-	--
WBGene00004788	2850	3242	2852	1658	1832	1945	176.644	177.772	174.225	92.336	111.772	115.752	176.2136667	106.62	-0.724847733	5.67E-19	1.64E-17	sft-4	Surfeit locus protein 4 homolog [Source:UniProtKB/Swiss-Prot;Acc:Q18864]	-	-	-	-	GO:0005783//endoplasmic reticulum;GO:0005789//endoplasmic reticulum membrane;GO:0005793//endoplasmic reticulum-Golgi intermediate compartment;GO:0016020//membrane;GO:0016021//integral component of membrane;GO:0048471//perinuclear region of cytoplasm	-	GO:0002119//nematode larval development;GO:0040027//negative regulation of vulval development;GO:0042059//negative regulation of epidermal growth factor receptor signaling pathway;GO:1903364//positive regulation of cellular protein catabolic process	--
WBGene00011107	138	137	143	383	447	555	3.53	3.112	3.609	8.822	11.289	13.759	3.417	11.29	1.724243333	5.77E-19	1.66E-17	R07E3.6	NP_509731.1 Uncharacterized protein CELE_R07E3.6 [Caenorhabditis elegans]	-	-	-	-	-	-	-	--
WBGene00020017	17	31	33	244	155	150	1.498	2.265	2.337	15.248	9.82	9.441	2.033333333	11.503	2.50009152	5.98E-19	1.72E-17	R12A1.3	NP_503410.3 BPTI/Kunitz inhibitor domain-containing protein [Caenorhabditis elegans]	-	-	-	-	GO:0005576//extracellular region;GO:0005615//extracellular space	GO:0004867//serine-type endopeptidase inhibitor activity;GO:0030414//peptidase inhibitor activity	GO:0010466//negative regulation of peptidase activity;GO:0010951//negative regulation of endopeptidase activity	--
WBGene00020497	11	15	12	353	160	95	1.286	1.568	1.384	37.317	18.541	10.819	1.412666667	22.22566667	3.975733702	6.40E-19	1.84E-17	T14A8.2	NP_001076709.1 Uncharacterized protein CELE_T14A8.2 [Caenorhabditis elegans]	-	-	-	-	-	-	-	--
WBGene00011119	877	813	901	468	410	483	133.319	109.759	135.127	64.068	61.537	71.16	126.0683333	65.58833333	-0.942694815	6.55E-19	1.88E-17	mpc-1	Probable mitochondrial pyruvate carrier 1 [Source:UniProtKB/Swiss-Prot;Acc:Q21828]	-	-	-	-	GO:0005739//mitochondrion;GO:0005743//mitochondrial inner membrane;GO:0016020//membrane;GO:0016021//integral component of membrane;GO:0031305//integral component of mitochondrial inner membrane	GO:0050833//pyruvate transmembrane transporter activity	GO:0006850//mitochondrial pyruvate transport	--
WBGene00018195	16	29	21	170	127	132	1.326	2.134	1.717	12.685	10.39	10.6	1.725666667	11.225	2.701489722	6.76E-19	1.94E-17	btb-16	BTB (Broad/complex/Tramtrack/Bric a brac) domain protein [Source:UniProtKB/TrEMBL;Acc:O17112]	-	-	-	-	-	GO:0005515//protein binding	-	--
WBGene00001858	1177	1602	1506	3330	2753	3211	178.098	214.981	219.661	448.492	405.476	461.045	204.2466667	438.3376667	1.101730122	6.92E-19	1.98E-17	hil-7	HIstone H1 Like; Histone H1.Q [Source:UniProtKB/TrEMBL;Acc:Q9U3W3]	-	-	-	-	GO:0000786//nucleosome	GO:0003677//DNA binding	GO:0006334//nucleosome assembly	--
WBGene00012531	279	285	252	681	602	619	8.557	7.763	7.625	18.81	18.23	18.4	7.981666667	18.48	1.211202822	7.32E-19	2.09E-17	Y32F6B.1	Solute carrier organic anion transporter family member [Source:UniProtKB/TrEMBL;Acc:O62421]	-	-	-	-	GO:0005886//plasma membrane;GO:0005887//integral component of plasma membrane;GO:0016020//membrane;GO:0016021//integral component of membrane	GO:0005515//protein binding;GO:0015347//sodium-independent organic anion transmembrane transporter activity	GO:0006811//ion transport;GO:0043252//sodium-independent organic anion transport;GO:0055085//transmembrane transport	--
WBGene00008412	1661	1595	1594	3338	2976	2998	65.92	55.852	62.21	119.093	116.315	115.293	61.32733333	116.9003333	0.930676918	7.42E-19	2.12E-17	D2030.2	NP_001021076.1 Uncharacterized protein CELE_D2030.2 [Caenorhabditis elegans]	-	-	-	-	GO:0005759//mitochondrial matrix	GO:0004176//ATP-dependent peptidase activity;GO:0005524//ATP binding;GO:0051082//unfolded protein binding	GO:0006457//protein folding;GO:0006508//proteolysis;GO:0030163//protein catabolic process	--
WBGene00000641	29	57	40	1417	643	564	2.213	3.862	3.011	97.362	48.438	41.705	3.028666667	62.50166667	4.367139951	7.64E-19	2.18E-17	col-65	COLlagen [Source:UniProtKB/TrEMBL;Acc:Q9XUT4]	-	-	-	-	-	GO:0042302//structural constituent of cuticle	-	--
WBGene00020040	9	8	12	209	90	113	2.422	1.824	3.239	48.761	24.412	29.625	2.495	34.266	3.77966607	7.83E-19	2.23E-17	R12E2.15	-	-	-	-	-	-	-	-	--
WBGene00001685	7155	8212	7460	16331	13474	13257	475.186	484.364	488.808	976.741	883.499	853.29	482.786	904.51	0.905752612	8.27E-19	2.35E-17	gpd-3	Glyceraldehyde-3-phosphate dehydrogenase 3 [Source:UniProtKB/Swiss-Prot;Acc:P17330]	Metabolism;Human Diseases;Human Diseases;Metabolism;Human Diseases;Metabolism;Environmental Information Processing;Metabolism	Global and overview maps;Neurodegenerative disease;Infectious disease: bacterial;Global and overview maps;Infectious disease: bacterial;Global and overview maps;Signal transduction;Carbohydrate metabolism	ko01100//Metabolic pathways;ko05010//Alzheimer disease;ko05132//Salmonella infection;ko01200//Carbon metabolism;ko05130//Pathogenic Escherichia coli infection;ko01230//Biosynthesis of amino acids;ko04066//HIF-1 signaling pathway;ko00010//Glycolysis / Gluconeogenesis	K00134;K00134;K00134;K00134;K00134;K00134;K00134;K00134	GO:0005737//cytoplasm;GO:0005829//cytosol	GO:0004365//glyceraldehyde-3-phosphate dehydrogenase (NAD+) (phosphorylating) activity;GO:0016491//oxidoreductase activity;GO:0016620//oxidoreductase activity, acting on the aldehyde or oxo group of donors, NAD or NADP as acceptor;GO:0050661//NADP binding;GO:0051287//NAD binding	GO:0006006//glucose metabolic process;GO:0006096//glycolytic process;GO:0055114//oxidation-reduction process	--
WBGene00015403	336	347	365	175	138	136	19.575	18.004	21.036	9.225	7.976	7.715	19.53833333	8.305333333	-1.23419743	8.64E-19	2.45E-17	clec-10	C-type LECtin [Source:UniProtKB/TrEMBL;Acc:O16660]	-	-	-	-	-	GO:0030246//carbohydrate binding	-	--
WBGene00001768	115	123	127	624	366	396	11.255	10.691	12.263	54.997	35.367	37.562	11.403	42.642	1.902861674	8.66E-19	2.45E-17	gst-20	Glutathione S-Transferase [Source:UniProtKB/TrEMBL;Acc:G5EC71]	Metabolism;Metabolism;Metabolism;Metabolism;Human Diseases;Metabolism	Global and overview maps;Metabolism of other amino acids;Xenobiotics biodegradation and metabolism;Xenobiotics biodegradation and metabolism;Cancer: overview;Lipid metabolism	ko01100//Metabolic pathways;ko00480//Glutathione metabolism;ko00982//Drug metabolism - cytochrome P450;ko00980//Metabolism of xenobiotics by cytochrome P450;ko05204//Chemical carcinogenesis - DNA adducts;ko00590//Arachidonic acid metabolism	K04097;K04097;K04097;K04097;K04097;K04097	GO:0005737//cytoplasm	GO:0004364//glutathione transferase activity;GO:0005515//protein binding;GO:0016740//transferase activity	GO:0006749//glutathione metabolic process;GO:0008340//determination of adult lifespan;GO:0055114//oxidation-reduction process	--
WBGene00007730	265	245	287	936	661	685	29.845	24.504	31.888	94.929	73.499	74.766	28.74566667	81.06466667	1.49572874	8.70E-19	2.46E-17	C25G4.2	Esterase C25G4.2 [Source:UniProtKB/Swiss-Prot;Acc:Q18169]	-	-	-	-	GO:0005634//nucleus;GO:0005737//cytoplasm	GO:0016787//hydrolase activity	GO:0032526//response to retinoic acid	--
WBGene00011104	51	49	45	220	177	200	3.127	2.668	2.722	12.149	10.716	11.886	2.839	11.58366667	2.028637239	8.93E-19	2.52E-17	cut-5	CUTiclin [Source:UniProtKB/TrEMBL;Acc:D0VWM7]	-	-	-	-	GO:0016020//membrane;GO:0016021//integral component of membrane	-	-	--
WBGene00010317	8095	8779	8124	5111	5373	5834	440.248	424.506	436.591	250.746	288.323	307.073	433.7816667	282.0473333	-0.621031783	8.96E-19	2.53E-17	idh-1	Isocitrate dehydrogenase [NADP] [Source:UniProtKB/TrEMBL;Acc:H9G2T4]	Metabolism;Metabolism;Metabolism;Cellular Processes;Metabolism;Metabolism;Metabolism	Global and overview maps;Global and overview maps;Metabolism of other amino acids;Transport and catabolism;Global and overview maps;Carbohydrate metabolism;Global and overview maps	ko01100//Metabolic pathways;ko01200//Carbon metabolism;ko00480//Glutathione metabolism;ko04146//Peroxisome;ko01230//Biosynthesis of amino acids;ko00020//Citrate cycle (TCA cycle);ko01210//2-Oxocarboxylic acid metabolism	K00031;K00031;K00031;K00031;K00031;K00031;K00031	GO:0005739//mitochondrion;GO:0005777//peroxisome;GO:0005829//cytosol	GO:0000287//magnesium ion binding;GO:0004450//isocitrate dehydrogenase (NADP+) activity;GO:0016491//oxidoreductase activity;GO:0016616//oxidoreductase activity, acting on the CH-OH group of donors, NAD or NADP as acceptor;GO:0046872//metal ion binding;GO:0051287//NAD binding	GO:0006099//tricarboxylic acid cycle;GO:0006102//isocitrate metabolic process;GO:0006739//NADP metabolic process;GO:0055114//oxidation-reduction process	--
WBGene00008476	70	80	64	238	250	247	3.6	3.653	3.247	11.021	12.693	12.309	3.5	12.00766667	1.778529006	9.71E-19	2.73E-17	E03H4.8	NP_493151.1 Coatomer_WDAD domain-containing protein [Caenorhabditis elegans]	-	-	-	-	GO:0030117//membrane coat;GO:0030126//COPI vesicle coat	GO:0005198//structural molecule activity;GO:0005515//protein binding	GO:0006886//intracellular protein transport;GO:0006888//ER to Golgi vesicle-mediated transport;GO:0006890//retrograde vesicle-mediated transport, Golgi to ER;GO:0006891//intra-Golgi vesicle-mediated transport;GO:0016192//vesicle-mediated transport	--
WBGene00007459	165	157	143	647	404	494	32.632	27.646	27.856	115.293	78.936	94.705	29.378	96.31133333	1.712969392	9.76E-19	2.74E-17	C08F11.12	UPF0375 protein C08F11.12 [Source:UniProtKB/Swiss-Prot;Acc:Q9U3R0]	-	-	-	-	GO:0005576//extracellular region	-	-	--
WBGene00008564	1017	1239	1096	671	635	706	38.154	41.685	41.9	22.875	23.504	25.614	40.57966667	23.99766667	-0.757862877	9.78E-19	2.75E-17	acox-1.1	Acyl-coenzyme A oxidase [Source:UniProtKB/TrEMBL;Acc:Q2L6T9]	Metabolism;Environmental Information Processing;Metabolism;Cellular Processes;Metabolism;Metabolism;Organismal Systems;Metabolism;Metabolism;Metabolism;Metabolism	Global and overview maps;Signal transduction;Global and overview maps;Transport and catabolism;Global and overview maps;Lipid metabolism;Endocrine system;Carbohydrate metabolism;Lipid metabolism;Metabolism of other amino acids;Lipid metabolism	ko01100//Metabolic pathways;ko04024//cAMP signaling pathway;ko01200//Carbon metabolism;ko04146//Peroxisome;ko01212//Fatty acid metabolism;ko00071//Fatty acid degradation;ko03320//PPAR signaling pathway;ko00640//Propanoate metabolism;ko01040//Biosynthesis of unsaturated fatty acids;ko00410//beta-Alanine metabolism;ko00592//alpha-Linolenic acid metabolism	K00232;K00232;K00232;K00232;K00232;K00232;K00232;K00232;K00232;K00232;K00232	GO:0005777//peroxisome;GO:0005782//peroxisomal matrix	GO:0000166//nucleotide binding;GO:0003997//acyl-CoA oxidase activity;GO:0005504//fatty acid binding;GO:0005524//ATP binding;GO:0016627//oxidoreductase activity, acting on the CH-CH group of donors;GO:0050660//flavin adenine dinucleotide binding;GO:0071949//FAD binding	GO:0006631//fatty acid metabolic process;GO:0006635//fatty acid beta-oxidation;GO:0033540//fatty acid beta-oxidation using acyl-CoA oxidase;GO:0055088//lipid homeostasis;GO:0055114//oxidation-reduction process;GO:1904070//ascaroside biosynthetic process	--
WBGene00003887	116	184	131	736	472	446	4.479	6.237	4.933	25.297	17.845	16.498	5.216333333	19.88	1.930209788	9.81E-19	2.75E-17	osm-7	NP_001255209.1 Uncharacterized protein CELE_T05D4.4 [Caenorhabditis elegans]	-	-	-	-	GO:0005615//extracellular space	GO:0005112//Notch binding	GO:0006970//response to osmotic stress;GO:0045747//positive regulation of Notch signaling pathway	--
WBGene00019619	2476	2976	2550	871	1333	1283	164.711	175.817	167.356	52.179	87.552	82.717	169.2946667	74.14933333	-1.191030898	1.00E-18	2.80E-17	asp-14	ASpartyl Protease [Source:UniProtKB/TrEMBL;Acc:Q94271]	-	-	-	-	GO:0005768//endosome;GO:0005794//Golgi apparatus;GO:0005802//trans-Golgi network;GO:0016020//membrane	GO:0004190//aspartic-type endopeptidase activity	GO:0006508//proteolysis;GO:0006509//membrane protein ectodomain proteolysis;GO:0030163//protein catabolic process;GO:0045087//innate immune response;GO:0050435//beta-amyloid metabolic process	--
WBGene00013874	316	357	307	146	127	153	12.098	12.108	11.466	4.943	4.714	5.585	11.89066667	5.080666667	-1.226739884	1.16E-18	3.23E-17	ZC376.2	NP_001256567.1 COesterase domain-containing protein [Caenorhabditis elegans]	Metabolism	Xenobiotics biodegradation and metabolism	ko00983//Drug metabolism - other enzymes	K03927	GO:0005615//extracellular space;GO:0016020//membrane;GO:0016021//integral component of membrane	GO:0052689//carboxylic ester hydrolase activity	-	--
WBGene00006913	3653	4082	3384	2526	2350	2481	290.806	288.939	268.605	182.346	185.227	192.665	282.7833333	186.746	-0.598619752	1.27E-18	3.55E-17	vha-4	VHA-4; Vacuolar H ATPase [Source:UniProtKB/TrEMBL;Acc:G5EDB8]	Metabolism;Cellular Processes;Human Diseases;Metabolism;Human Diseases;Cellular Processes;Organismal Systems;Human Diseases;Human Diseases;Human Diseases	Global and overview maps;Transport and catabolism;Infectious disease: viral;Energy metabolism;Infectious disease: bacterial;Transport and catabolism;Nervous system;Infectious disease: bacterial;Infectious disease: bacterial;Immune disease	ko01100//Metabolic pathways;ko04142//Lysosome;ko05165//Human papillomavirus infection;ko00190//Oxidative phosphorylation;ko05152//Tuberculosis;ko04145//Phagosome;ko04721//Synaptic vesicle cycle;ko05120//Epithelial cell signaling in Helicobacter pylori infection;ko05110//Vibrio cholerae infection;ko05323//Rheumatoid arthritis	K03661;K03661;K03661;K03661;K03661;K03661;K03661;K03661;K03661;K03661	GO:0000220//vacuolar proton-transporting V-type ATPase, V0 domain;GO:0016020//membrane;GO:0016021//integral component of membrane;GO:0033177//proton-transporting two-sector ATPase complex, proton-transporting domain	GO:0015078//hydrogen ion transmembrane transporter activity;GO:0046961//proton-transporting ATPase activity, rotational mechanism	GO:0009792//embryo development ending in birth or egg hatching;GO:1902600//hydrogen ion transmembrane transport	--
WBGene00022611	25	25	27	142	133	147	1.206	1.071	1.285	6.171	6.337	6.875	1.187333333	6.461	2.444032459	1.30E-18	3.62E-17	ZC449.1	NP_508855.1 Uncharacterized protein CELE_ZC449.1 [Caenorhabditis elegans]	-	-	-	-	-	-	-	--
WBGene00021286	2939	3102	2896	2131	1971	2079	213.443	200.069	207.493	139.367	141.326	146.331	207.0016667	142.3413333	-0.540287728	1.49E-18	4.14E-17	tald-1	Transaldolase [Source:UniProtKB/TrEMBL;Acc:Q8T876]	Metabolism;Metabolism;Metabolism;Metabolism	Global and overview maps;Global and overview maps;Global and overview maps;Carbohydrate metabolism	ko01100//Metabolic pathways;ko01200//Carbon metabolism;ko01230//Biosynthesis of amino acids;ko00030//Pentose phosphate pathway	K00616;K00616;K00616;K00616	GO:0005737//cytoplasm	GO:0003824//catalytic activity;GO:0004801//sedoheptulose-7-phosphate:D-glyceraldehyde-3-phosphate glyceronetransferase activity;GO:0016740//transferase activity	GO:0005975//carbohydrate metabolic process;GO:0006098//pentose-phosphate shunt;GO:0009052//pentose-phosphate shunt, non-oxidative branch	--
WBGene00077693	122	121	121	544	356	363	19.016	16.749	18.607	76.359	54.786	54.835	18.124	61.99333333	1.774211683	1.50E-18	4.16E-17	T04C12.11	NP_001256285.1 Uncharacterized protein CELE_T04C12.11 [Caenorhabditis elegans]	-	-	-	-	GO:0016020//membrane;GO:0016021//integral component of membrane	-	-	--
WBGene00194985	8	14	21	217	118	118	1.054	1.638	2.729	25.743	15.347	15.065	1.807	18.71833333	3.372783573	1.66E-18	4.61E-17	Y25C1A.14	NP_001254059.1 Uncharacterized protein CELE_Y25C1A.14 [Caenorhabditis elegans]	-	-	-	-	-	-	-	--
WBGene00015561	420	522	462	967	1100	1006	22.683	25.017	24.63	47.214	58.74	52.667	24.11	52.87366667	1.132917727	2.02E-18	5.59E-17	C07A12.7	NP_508777.1 GAT domain-containing protein [Caenorhabditis elegans]	-	-	-	-	-	-	GO:0006886//intracellular protein transport	--
WBGene00018374	189	244	208	514	510	552	5.332	6.166	5.793	13.443	14.491	15.228	5.763666667	14.38733333	1.319740409	2.07E-18	5.73E-17	tag-343	NP_001041251.1 Uncharacterized protein CELE_F43B10.2 [Caenorhabditis elegans]	-	-	-	-	GO:0016020//membrane;GO:0016021//integral component of membrane;GO:0016593//Cdc73/Paf1 complex;GO:0035327//transcriptionally active chromatin	GO:0000993//RNA polymerase II core binding;GO:0003682//chromatin binding;GO:0005515//protein binding	GO:0006368//transcription elongation from RNA polymerase II promoter;GO:0016570//histone modification	--
WBGene00010328	15	12	21	118	119	120	1.431	1.017	1.977	10.14	11.211	11.097	1.475	10.816	2.874380197	2.83E-18	7.83E-17	F59C6.11	NP_492756.1 Uncharacterized protein CELE_F59C6.11 [Caenorhabditis elegans]	-	-	-	-	GO:0016020//membrane;GO:0016021//integral component of membrane	-	-	--
WBGene00018286	151	140	151	407	466	609	9.055	7.454	9.032	22.277	28.068	35.506	8.513666667	28.617	1.749019927	2.87E-18	7.91E-17	F41E6.5	NP_001122941.1 FMN hydroxy acid dehydrogenase domain-containing protein [Caenorhabditis elegans]	Metabolism;Metabolism;Cellular Processes;Metabolism	Global and overview maps;Global and overview maps;Transport and catabolism;Carbohydrate metabolism	ko01100//Metabolic pathways;ko01200//Carbon metabolism;ko04146//Peroxisome;ko00630//Glyoxylate and dicarboxylate metabolism	K11517;K11517;K11517;K11517	-	GO:0003824//catalytic activity;GO:0004459//L-lactate dehydrogenase activity;GO:0010181//FMN binding;GO:0016491//oxidoreductase activity	GO:0019516//lactate oxidation;GO:0055114//oxidation-reduction process	--
WBGene00011059	1875	2231	1989	1230	778	812	312.347	330.059	326.887	184.52	127.961	131.095	323.0976667	147.8586667	-1.127751523	2.90E-18	7.98E-17	R06C1.4	NP_493029.1 RRM domain-containing protein [Caenorhabditis elegans]	-	-	-	-	GO:0005847//mRNA cleavage and polyadenylation specificity factor complex	GO:0003676//nucleic acid binding;GO:0003723//RNA binding;GO:0003729//mRNA binding	GO:0098789//pre-mRNA cleavage required for polyadenylation	--
WBGene00001714	11	17	41	248	160	204	0.997	1.369	3.667	20.247	14.322	17.924	2.011	17.49766667	3.121177563	2.99E-18	8.22E-17	grl-5	GRound-Like (Grd related) [Source:UniProtKB/TrEMBL;Acc:Q9N3V3]	-	-	-	-	-	-	-	--
WBGene00007330	4004	4388	4076	2936	2997	2915	186.684	181.692	187.488	123.274	137.963	131.718	185.288	130.985	-0.500367841	3.20E-18	8.78E-17	C05C10.3	Probable succinyl-CoA:3-ketoacid coenzyme A transferase, mitochondrial [Source:UniProtKB/Swiss-Prot;Acc:Q09450]	Metabolism;Metabolism;Metabolism;Metabolism	Global and overview maps;Amino acid metabolism;Carbohydrate metabolism;Lipid metabolism	ko01100//Metabolic pathways;ko00280//Valine, leucine and isoleucine degradation;ko00650//Butanoate metabolism;ko00072//Synthesis and degradation of ketone bodies	K01027;K01027;K01027;K01027	GO:0005739//mitochondrion	GO:0008260//3-oxoacid CoA-transferase activity;GO:0008410//CoA-transferase activity;GO:0016740//transferase activity	GO:0046952//ketone body catabolic process	--
WBGene00012257	299	314	374	793	771	926	17.213	16.053	21.241	41.11	43.822	51.663	18.169	45.53166667	1.325391252	3.26E-18	8.93E-17	lpr-4	LiPocalin-Related protein [Source:UniProtKB/TrEMBL;Acc:Q23164]	-	-	-	-	GO:0005576//extracellular region;GO:0005737//cytoplasm	-	GO:0000302//response to reactive oxygen species;GO:0006629//lipid metabolic process;GO:0006869//lipid transport	--
WBGene00020952	652	747	629	388	280	261	22.653	23.057	21.577	12.25	9.65	8.939	22.429	10.27966667	-1.125571815	3.30E-18	9.03E-17	kel-8	Kelch-like protein 8 [Source:UniProtKB/Swiss-Prot;Acc:G5ED84]	-	-	-	-	GO:0014069//postsynaptic density;GO:0030054//cell junction;GO:0031463//Cul3-RING ubiquitin ligase complex;GO:0043005//neuron projection;GO:0043025//neuronal cell body;GO:0045202//synapse	GO:0005515//protein binding	GO:0006511//ubiquitin-dependent protein catabolic process;GO:0016567//protein ubiquitination	--
WBGene00020166	2981	3065	2788	1871	1952	1967	181.957	166.147	167.89	102.845	117.638	116.36	171.998	112.281	-0.615277971	3.49E-18	9.55E-17	T02G5.7	NP_495456.1 Uncharacterized protein CELE_T02G5.7 [Caenorhabditis elegans]	Metabolism;Metabolism;Metabolism;Metabolism;Metabolism;Metabolism;Metabolism;Metabolism;Metabolism;Metabolism;Metabolism;Metabolism;Metabolism	Global and overview maps;Global and overview maps;Global and overview maps;Amino acid metabolism;Lipid metabolism;Amino acid metabolism;Amino acid metabolism;Carbohydrate metabolism;Carbohydrate metabolism;Carbohydrate metabolism;Carbohydrate metabolism;Metabolism of terpenoids and polyketides;Lipid metabolism	ko01100//Metabolic pathways;ko01200//Carbon metabolism;ko01212//Fatty acid metabolism;ko00280//Valine, leucine and isoleucine degradation;ko00071//Fatty acid degradation;ko00310//Lysine degradation;ko00380//Tryptophan metabolism;ko00630//Glyoxylate and dicarboxylate metabolism;ko00640//Propanoate metabolism;ko00620//Pyruvate metabolism;ko00650//Butanoate metabolism;ko00900//Terpenoid backbone bio…	K00626;K00626;K00626;K00626;K00626;K00626;K00626;K00626;K00626;K00626;K00626;K00626;K00626	GO:0005739//mitochondrion	GO:0003824//catalytic activity;GO:0003985//acetyl-CoA C-acetyltransferase activity;GO:0003988//acetyl-CoA C-acyltransferase activity;GO:0016740//transferase activity;GO:0016746//transferase activity, transferring acyl groups;GO:0016747//transferase activity, transferring acyl groups other than amino-acyl groups	GO:0006635//fatty acid beta-oxidation	--
WBGene00018630	14	11	16	130	107	100	1.164	0.812	1.312	9.731	8.78	8.056	1.096	8.855666667	3.014353121	3.75E-18	1.02E-16	F49D11.6	NP_492843.2 Uncharacterized protein CELE_F49D11.6 [Caenorhabditis elegans]	-	-	-	-	GO:0016020//membrane;GO:0016021//integral component of membrane	GO:0008146//sulfotransferase activity;GO:0047756//chondroitin 4-sulfotransferase activity	GO:0030206//chondroitin sulfate biosynthetic process;GO:1902884//positive regulation of response to oxidative stress	--
WBGene00001843	1160	1254	1092	2243	2769	2775	61.224	58.779	56.861	106.61	144.295	141.946	58.95466667	130.9503333	1.15134181	3.82E-18	1.04E-16	hgo-1	Homogentisate 1,2-dioxygenase [Source:UniProtKB/Swiss-Prot;Acc:Q9Y041]	Metabolism;Metabolism	Global and overview maps;Amino acid metabolism	ko01100//Metabolic pathways;ko00350//Tyrosine metabolism	K00451;K00451	GO:0005737//cytoplasm;GO:0055120//striated muscle dense body	GO:0004411//homogentisate 1,2-dioxygenase activity;GO:0016491//oxidoreductase activity;GO:0046872//metal ion binding;GO:0051213//dioxygenase activity	GO:0006520//cellular amino acid metabolic process;GO:0006559//L-phenylalanine catabolic process;GO:0006570//tyrosine metabolic process;GO:0006572//tyrosine catabolic process;GO:0055114//oxidation-reduction process	--
WBGene00018311	36	32	38	199	154	156	3.245	2.562	3.38	16.155	13.707	13.629	3.062333333	14.497	2.243051148	3.84E-18	1.05E-16	F41G4.8	NP_510721.1 Uncharacterized protein CELE_F41G4.8 [Caenorhabditis elegans]	-	-	-	-	-	-	-	--
WBGene00004216	80	76	103	305	290	273	2.129	1.796	2.704	7.309	7.619	7.04	2.209666667	7.322666667	1.728540373	3.92E-18	1.07E-16	ptr-1	PaTched Related family [Source:UniProtKB/TrEMBL;Acc:Q18129]	-	-	-	-	GO:0016020//membrane;GO:0016021//integral component of membrane	-	GO:0018996//molting cycle, collagen and cuticulin-based cuticle;GO:0045138//nematode male tail tip morphogenesis	--
WBGene00013025	11192	13733	11306	8564	7967	8362	381.475	415.282	380.37	262.972	268.02	276.522	392.3756667	269.1713333	-0.543710803	4.05E-18	1.10E-16	vha-13	V-type proton ATPase catalytic subunit A [Source:UniProtKB/Swiss-Prot;Acc:Q9XW92]	Metabolism;Human Diseases;Metabolism;Environmental Information Processing;Cellular Processes;Organismal Systems;Human Diseases;Human Diseases;Human Diseases;Organismal Systems	Global and overview maps;Infectious disease: viral;Energy metabolism;Signal transduction;Transport and catabolism;Nervous system;Infectious disease: bacterial;Infectious disease: bacterial;Immune disease;Excretory system	ko01100//Metabolic pathways;ko05165//Human papillomavirus infection;ko00190//Oxidative phosphorylation;ko04150//mTOR signaling pathway;ko04145//Phagosome;ko04721//Synaptic vesicle cycle;ko05120//Epithelial cell signaling in Helicobacter pylori infection;ko05110//Vibrio cholerae infection;ko05323//Rheumatoid arthritis;ko04966//Collecting duct acid secretion	K02145;K02145;K02145;K02145;K02145;K02145;K02145;K02145;K02145;K02145	GO:0005623//cell;GO:0005774//vacuolar membrane;GO:0005886//plasma membrane;GO:0033180//proton-transporting V-type ATPase, V1 domain	GO:0000166//nucleotide binding;GO:0005524//ATP binding;GO:0046961//proton-transporting ATPase activity, rotational mechanism	GO:0006811//ion transport;GO:0007042//lysosomal lumen acidification;GO:0046034//ATP metabolic process;GO:1902600//hydrogen ion transmembrane transport	--
WBGene00006533	89	99	87	289	292	262	5.256	5.192	5.069	15.369	17.026	14.995	5.172333333	15.79666667	1.610733002	4.07E-18	1.10E-16	tba-7	Tubulin alpha chain [Source:UniProtKB/TrEMBL;Acc:O18154]	Human Diseases;Human Diseases;Human Diseases;Cellular Processes;Cellular Processes;Cellular Processes;Cellular Processes	Neurodegenerative disease;Neurodegenerative disease;Infectious disease: bacterial;Cellular community - eukaryotes;Cell growth and death;Transport and catabolism;Cellular community - eukaryotes	ko05010//Alzheimer disease;ko05016//Huntington disease;ko05130//Pathogenic Escherichia coli infection;ko04530//Tight junction;ko04210//Apoptosis;ko04145//Phagosome;ko04540//Gap junction	K07374;K07374;K07374;K07374;K07374;K07374;K07374	GO:0005737//cytoplasm;GO:0005856//cytoskeleton;GO:0005874//microtubule	GO:0000166//nucleotide binding;GO:0003924//GTPase activity;GO:0005200//structural constituent of cytoskeleton;GO:0005525//GTP binding	GO:0000226//microtubule cytoskeleton organization;GO:0000278//mitotic cell cycle;GO:0007017//microtubule-based process	--
WBGene00013171	20	28	29	177	140	126	0.857	1.251	1.627	8.16	6.129	6.707	1.245	6.998666667	2.490934355	4.84E-18	1.31E-16	Y53F4B.25	NP_001293552.1 DB domain-containing protein [Caenorhabditis elegans]	-	-	-	-	-	-	-	--
WBGene00003888	27	41	39	174	149	190	1.853	2.499	2.641	10.755	10.097	12.639	2.331	11.16366667	2.259790043	5.15E-18	1.39E-16	osm-8	Osmotic avoidance abnormal protein 8 [Source:UniProtKB/Swiss-Prot;Acc:Q09423]	-	-	-	-	GO:0005576//extracellular region;GO:0005615//extracellular space	-	GO:0006970//response to osmotic stress	--
WBGene00021977	364	375	342	812	1218	1265	10.363	9.481	9.609	20.85	34.263	34.959	9.817666667	30.024	1.612664106	5.88E-18	1.59E-16	Y58A7A.3	NP_504360.1 Uncharacterized protein CELE_Y58A7A.3 [Caenorhabditis elegans]	-	-	-	-	-	-	-	--
WBGene00022515	601	774	555	1563	1336	1391	80.345	92.213	73.413	188.164	176.535	180.356	81.99033333	181.685	1.147913584	5.99E-18	1.61E-16	ttr-48	TransThyretin-Related family domain [Source:UniProtKB/TrEMBL;Acc:Q23378]	-	-	-	-	GO:0005615//extracellular space	-	-	--
WBGene00002497	449	470	447	1001	1182	1464	15.255	14.224	14.943	30.633	39.478	48.09	14.80733333	39.40033333	1.411895987	6.26E-18	1.68E-16	let-268	Multifunctional procollagen lysine hydroxylase and glycosyltransferase Procollagen-lysine,2-oxoglutarate 5-dioxygenase Procollagen glycosyltransferase [Source:UniProtKB/Swiss-Prot;Acc:Q20679]	Metabolism;Metabolism	Global and overview maps;Amino acid metabolism	ko01100//Metabolic pathways;ko00310//Lysine degradation	K13647;K13647	GO:0005576//extracellular region;GO:0005615//extracellular space;GO:0005783//endoplasmic reticulum;GO:0005788//endoplasmic reticulum lumen;GO:0005789//endoplasmic reticulum membrane;GO:0005791//rough endoplasmic reticulum;GO:0016020//membrane	GO:0003824//catalytic activity;GO:0003980//UDP-glucose:glycoprotein glucosyltransferase activity;GO:0005506//iron ion binding;GO:0008475//procollagen-lysine 5-dioxygenase activity;GO:0016491//oxidoreductase activity;GO:0016705//oxidoreductase activity, acting on paired donors, with incorporation or reduction of molecular oxygen;GO:0016740//transferase activity;GO:0016757//transferase activity, tr…	GO:0006486//protein glycosylation;GO:0008152//metabolic process;GO:0017185//peptidyl-lysine hydroxylation;GO:0032964//collagen biosynthetic process;GO:0055114//oxidation-reduction process;GO:0097359//UDP-glucosylation	--
WBGene00003539	429	398	375	115	162	173	27.776	22.885	23.904	6.705	10.356	10.856	24.855	9.305666667	-1.417354688	6.62E-18	1.78E-16	nas-20	Zinc metalloproteinase nas-20 [Source:UniProtKB/Swiss-Prot;Acc:Q22396]	-	-	-	-	GO:0005576//extracellular region	GO:0004222//metalloendopeptidase activity;GO:0008233//peptidase activity;GO:0008237//metallopeptidase activity;GO:0008270//zinc ion binding;GO:0016787//hydrolase activity;GO:0046872//metal ion binding	GO:0006508//proteolysis;GO:0018996//molting cycle, collagen and cuticulin-based cuticle	--
WBGene00020976	68	103	116	371	295	337	3.302	4.439	5.367	14.356	12.439	13.438	4.369333333	13.411	1.617931739	7.27E-18	1.95E-16	oac-51	O-ACyltransferase homolog [Source:UniProtKB/TrEMBL;Acc:U4PE29]	-	-	-	-	GO:0016020//membrane;GO:0016021//integral component of membrane	GO:0016747//transferase activity, transferring acyl groups other than amino-acyl groups	GO:0033692//cellular polysaccharide biosynthetic process	--
WBGene00020350	164	198	120	40	41	30	22.259	23.813	16.036	4.906	5.521	3.983	20.70266667	4.803333333	-2.107708775	7.54E-18	2.02E-16	T08B2.12	NP_491799.1 Uncharacterized protein CELE_T08B2.12 [Caenorhabditis elegans]	-	-	-	-	-	-	-	--
WBGene00016454	63	71	55	285	202	232	2.116	2.323	1.809	8.986	6.65	7.854	2.082666667	7.83	1.910580355	7.54E-18	2.02E-16	C35E7.2	NP_492833.1 Uncharacterized protein CELE_C35E7.2 [Caenorhabditis elegans]	-	-	-	-	-	GO:0005515//protein binding	GO:0006914//autophagy	--
WBGene00004993	542	584	549	2705	1548	1413	31.246	29.9	31.225	140.434	88.112	78.947	30.79033333	102.4976667	1.735041676	8.06E-18	2.15E-16	spp-8	SaPosin-like Protein family [Source:UniProtKB/TrEMBL;Acc:Q18279]	Cellular Processes	Transport and catabolism	ko04142//Lysosome	K12382	-	-	-	--
WBGene00008971	445	507	506	997	950	1036	24.355	24.643	27.322	49.139	51.335	54.952	25.44	51.80866667	1.026094785	8.26E-18	2.20E-16	F20C5.6	NP_501513.2 Uncharacterized protein CELE_F20C5.6 [Caenorhabditis elegans]	-	-	-	-	-	GO:0005515//protein binding	-	--
WBGene00001063	51	85	112	386	298	383	1.127	1.691	2.557	7.806	6.504	8.064	1.791666667	7.458	2.057486543	8.54E-18	2.27E-16	dpy-1	DumPY: shorter than wild-type [Source:UniProtKB/TrEMBL;Acc:G4SNP7]	-	-	-	-	GO:0016020//membrane;GO:0016021//integral component of membrane	-	GO:0010171//body morphogenesis;GO:0040018//positive regulation of multicellular organism growth	--
WBGene00000967	813	910	800	532	500	503	65.073	64.686	63.395	38.347	39.513	39.019	64.38466667	38.95966667	-0.724735815	9.12E-18	2.42E-16	dhs-3	NP_001122509.1 Protein dhs-3 [Caenorhabditis elegans]	Metabolism	Metabolism of cofactors and vitamins	ko00830//Retinol metabolism	K15734	GO:0005811//lipid particle	GO:0004022//alcohol dehydrogenase (NAD) activity;GO:0016491//oxidoreductase activity;GO:0016616//oxidoreductase activity, acting on the CH-OH group of donors, NAD or NADP as acceptor	GO:0055114//oxidation-reduction process	--
WBGene00001752	154	165	172	59	42	41	14.999	14.272	16.527	5.175	4.039	3.87	15.266	4.361333333	-1.807480933	1.01E-17	2.67E-16	gst-4	Glutathione S-transferase 4 [Source:UniProtKB/Swiss-Prot;Acc:Q21355]	Metabolism;Human Diseases;Organismal Systems;Human Diseases;Human Diseases;Metabolism;Metabolism;Metabolism;Metabolism;Human Diseases;Human Diseases	Global and overview maps;Cancer: overview;Aging;Cardiovascular disease;Cancer: specific types;Metabolism of other amino acids;Xenobiotics biodegradation and metabolism;Xenobiotics biodegradation and metabolism;Xenobiotics biodegradation and metabolism;Cancer: overview;Drug resistance: antineoplastic	ko01100//Metabolic pathways;ko05200//Pathways in cancer;ko04212//Longevity regulating pathway - worm;ko05418//Fluid shear stress and atherosclerosis;ko05225//Hepatocellular carcinoma;ko00480//Glutathione metabolism;ko00983//Drug metabolism - other enzymes;ko00982//Drug metabolism - cytochrome P450;ko00980//Metabolism of xenobiotics by cytochrome P450;ko05204//Chemical carcinogenesis - DNA adducts…	K00799;K00799;K00799;K00799;K00799;K00799;K00799;K00799;K00799;K00799;K00799	GO:0043292//contractile fiber	GO:0004364//glutathione transferase activity;GO:0005515//protein binding;GO:0016740//transferase activity	GO:0006749//glutathione metabolic process	--
WBGene00003104	49	40	58	291	175	241	3.061	2.219	3.575	16.371	10.794	14.591	2.951666667	13.91866667	2.237419304	1.13E-17	3.00E-16	mab-7	Protein male abnormal 7 [Source:UniProtKB/Swiss-Prot;Acc:Q95Q39]	-	-	-	-	GO:0005886//plasma membrane;GO:0016020//membrane;GO:0016021//integral component of membrane	-	GO:0007275//multicellular organism development	--
WBGene00044301	29	35	29	183	142	139	1.882	2.017	1.857	10.696	9.1	8.743	1.918666667	9.513	2.309796287	1.14E-17	3.03E-16	lgc-28	Ligand-Gated ion Channel [Source:UniProtKB/TrEMBL;Acc:Q4W520]	Environmental Information Processing	Signaling molecules and interaction	ko04080//Neuroactive ligand-receptor interaction	K04817	GO:0005887//integral component of plasma membrane;GO:0016020//membrane;GO:0016021//integral component of membrane;GO:0043005//neuron projection;GO:0045202//synapse	GO:0004888//transmembrane signaling receptor activity;GO:0005216//ion channel activity;GO:0005230//extracellular ligand-gated ion channel activity	GO:0006811//ion transport;GO:0007165//signal transduction;GO:0007268//synaptic transmission;GO:0034220//ion transmembrane transport;GO:0042391//regulation of membrane potential;GO:0050877//neurological system process	--
WBGene00017678	714	924	673	270	321	393	44.945	51.629	42.182	15.383	20.145	24.131	46.252	19.88633333	-1.217738456	1.24E-17	3.27E-16	asp-12	ASpartyl Protease [Source:UniProtKB/TrEMBL;Acc:O01531]	-	-	-	-	-	GO:0004190//aspartic-type endopeptidase activity;GO:0008233//peptidase activity;GO:0016787//hydrolase activity	GO:0006508//proteolysis;GO:0030163//protein catabolic process;GO:0045087//innate immune response	--
WBGene00020788	1540	1756	1457	897	533	525	47.416	48.016	44.258	24.871	16.203	15.666	46.56333333	18.91333333	-1.29979069	1.24E-17	3.27E-16	nep-22	NEPrilysin metallopeptidase family [Source:UniProtKB/TrEMBL;Acc:Q22763]	-	-	-	-	GO:0016020//membrane;GO:0016021//integral component of membrane;GO:0045121//membrane raft	GO:0004222//metalloendopeptidase activity;GO:0008237//metallopeptidase activity	GO:0006508//proteolysis	--
WBGene00003485	941	1100	931	541	334	301	38.845	40.327	37.916	20.112	13.613	12.042	39.02933333	15.25566667	-1.355213594	1.33E-17	3.50E-16	mua-6	Intermediate filament protein ifa-2 [Source:UniProtKB/Swiss-Prot;Acc:O02365]	-	-	-	-	GO:0005882//intermediate filament;GO:0030054//cell junction;GO:0030056//hemidesmosome	-	GO:0098609//cell-cell adhesion	--
WBGene00021087	3	3	5	137	72	86	0.37	0.329	0.609	15.224	8.772	10.285	0.436	11.427	4.711974749	1.44E-17	3.79E-16	W08E12.6	NP_500312.1 Uncharacterized protein CELE_W08E12.6 [Caenorhabditis elegans]	-	-	-	-	-	-	-	--
WBGene00007959	447	572	489	272	201	176	29.101	32.942	31.945	16.734	13.252	11.511	31.32933333	13.83233333	-1.17946953	1.61E-17	4.23E-16	C35C5.10	NP_001361899.1 Uncharacterized protein CELE_C35C5.10 [Caenorhabditis elegans]	-	-	-	-	GO:0016020//membrane;GO:0016021//integral component of membrane	-	-	--
WBGene00018984	1126	1231	1162	758	534	557	50.357	48.836	51.896	30.72	23.657	24.338	50.363	26.23833333	-0.940688141	1.67E-17	4.40E-16	F56F10.1	Putative serine protease F56F10.1 [Source:UniProtKB/Swiss-Prot;Acc:P90893]	-	-	-	-	GO:0005764//lysosome;GO:0005768//endosome;GO:0045121//membrane raft	GO:0008233//peptidase activity;GO:0008236//serine-type peptidase activity;GO:0008239//dipeptidyl-peptidase activity;GO:0016787//hydrolase activity	GO:0006508//proteolysis;GO:0045087//innate immune response	--
WBGene00019272	248	301	307	672	716	906	11.727	12.64	14.322	28.616	33.428	41.52	12.89633333	34.52133333	1.420527248	1.71E-17	4.48E-16	H42K12.3	NP_508240.1 Uncharacterized protein CELE_H42K12.3 [Caenorhabditis elegans]	-	-	-	-	-	-	-	--
WBGene00002024	978	1132	1018	707	628	624	59.688	61.348	61.3	38.849	37.829	36.91	60.77866667	37.86266667	-0.682789002	1.75E-17	4.58E-16	hsp-43	Heat Shock Protein [Source:UniProtKB/TrEMBL;Acc:B0M0L8]	-	-	-	-	-	-	-	--
WBGene00013960	17	22	19	136	110	116	1.215	1.118	1.552	6.756	7.155	5.943	1.295	6.618	2.353443194	1.84E-17	4.81E-16	cutl-8	CUTiclin-Like [Source:UniProtKB/TrEMBL;Acc:E9P879]	-	-	-	-	GO:0016020//membrane;GO:0016021//integral component of membrane	-	-	--
WBGene00019854	38	42	45	205	162	165	3.185	3.126	3.721	15.473	13.406	13.403	3.344	14.094	2.075434367	1.92E-17	5.01E-16	R03H10.1	NP_494735.3 Uncharacterized protein CELE_R03H10.1 [Caenorhabditis elegans]	-	-	-	-	-	-	-	--
WBGene00004373	7040	8475	7154	4202	4920	4844	254.242	269.514	254.483	139.775	177.291	172.296	259.413	163.1206667	-0.669311203	1.92E-17	5.02E-16	rme-1	Receptor Mediated Endocytosis [Source:UniProtKB/TrEMBL;Acc:Q86S80]	Cellular Processes	Transport and catabolism	ko04144//Endocytosis	K12476	GO:0005737//cytoplasm;GO:0012505//endomembrane system;GO:0055037//recycling endosome;GO:0055038//recycling endosome membrane	GO:0005509//calcium ion binding;GO:0005515//protein binding;GO:0005525//GTP binding;GO:0016887//ATPase activity;GO:0019904//protein domain specific binding	GO:0010940//positive regulation of necrotic cell death;GO:0032456//endocytic recycling;GO:0060990//lipid tube assembly involved in organelle fission;GO:1904950//negative regulation of establishment of protein localization	--
MSTRG.8321	64	74	84	3	3	4	4.983	5.117	6.452	0.21	0.231	0.302	5.517333333	0.247666667	-4.477499529	2.00E-17	5.21E-16	srd-18	Serpentine Receptor, class D (delta) [Caenorhabditis elegans]	-	-	-	-	-	-	-	--
WBGene00020315	580	583	454	260	252	265	30.715	27.429	23.716	12.389	13.184	13.609	27.28666667	13.06066667	-1.062967627	2.13E-17	5.55E-16	T07E3.4	NP_498501.1 F-box domain-containing protein [Caenorhabditis elegans]	-	-	-	-	-	GO:0005515//protein binding	-	--
WBGene00004854	140	163	160	434	360	425	2.445	2.528	2.756	6.825	6.207	7.193	2.576333333	6.741666667	1.387786031	2.20E-17	5.72E-16	slt-1	Slit homolog 1 protein [Source:UniProtKB/Swiss-Prot;Acc:G5EFX6]	Organismal Systems;Organismal Systems	Development and regeneration;Development and regeneration	ko04361//Axon regeneration;ko04360//Axon guidance	K06839;K06839	GO:0005576//extracellular region	GO:0005102//receptor binding;GO:0005509//calcium ion binding;GO:0005515//protein binding;GO:0008201//heparin binding;GO:0048495//Roundabout binding	GO:0001764//neuron migration;GO:0007275//multicellular organism development;GO:0016199//axon midline choice point recognition;GO:0033563//dorsal/ventral axon guidance;GO:0048843//negative regulation of axon extension involved in axon guidance;GO:0097374//sensory neuron axon guidance	--
WBGene00016513	84	95	74	387	258	271	5.97	5.997	5.189	24.771	18.105	18.668	5.718666667	20.51466667	1.842904992	2.29E-17	5.93E-16	C38C3.4	NP_001023703.2 Protein kinase domain-containing protein [Caenorhabditis elegans]	-	-	-	-	GO:0005634//nucleus;GO:0005737//cytoplasm	GO:0004672//protein kinase activity;GO:0004674//protein serine/threonine kinase activity;GO:0005524//ATP binding;GO:0016301//kinase activity	GO:0006468//protein phosphorylation;GO:0016310//phosphorylation;GO:0018105//peptidyl-serine phosphorylation	--
WBGene00044554	132	120	100	28	17	24	24.376	19.68	18.219	4.656	3.1	4.295	20.75833333	4.017	-2.369500249	2.37E-17	6.14E-16	F41E6.15	NP_001033485.2 Uncharacterized protein CELE_F41E6.15 [Caenorhabditis elegans]	-	-	-	-	-	-	-	--
WBGene00013650	112	105	99	290	418	450	9.863	8.212	8.601	22.998	36.344	38.406	8.892	32.58266667	1.87352483	2.46E-17	6.37E-16	Y105C5B.9	Phytanoyl-CoA dioxygenase domain-containing protein 1 homolog [Source:UniProtKB/Swiss-Prot;Acc:Q9NAM7]	-	-	-	-	-	GO:0016491//oxidoreductase activity;GO:0046872//metal ion binding;GO:0051213//dioxygenase activity	GO:0055114//oxidation-reduction process	--
WBGene00008439	241	280	268	625	563	569	11.316	11.676	12.414	26.427	26.1	25.892	11.802	26.13966667	1.147209381	2.47E-17	6.38E-16	mfb-1	MAFBx (F-box) protein homolog [Source:UniProtKB/TrEMBL;Acc:O45323]	Environmental Information Processing	Signal transduction	ko04068//FoxO signaling pathway	K10305	-	GO:0004190//aspartic-type endopeptidase activity;GO:0005515//protein binding	GO:0006508//proteolysis	--
WBGene00007362	718	757	688	118	230	276	37.402	35.02	35.358	5.535	11.829	13.934	35.92666667	10.43266667	-1.783947118	2.77E-17	7.15E-16	cyp-35C1	CYtochrome P450 family [Source:UniProtKB/TrEMBL;Acc:G5ECD0]	-	-	-	-	GO:0005737//cytoplasm;GO:0043231//intracellular membrane-bounded organelle	GO:0004497//monooxygenase activity;GO:0005506//iron ion binding;GO:0008395//steroid hydroxylase activity;GO:0016491//oxidoreductase activity;GO:0016705//oxidoreductase activity, acting on paired donors, with incorporation or reduction of molecular oxygen;GO:0016712//oxidoreductase activity, acting on paired donors, with incorporation or reduction of molecular oxygen, reduced flavin or flavoprotei…	GO:0006082//organic acid metabolic process;GO:0006805//xenobiotic metabolic process;GO:0009410//response to xenobiotic stimulus;GO:0042738//exogenous drug catabolic process;GO:0055114//oxidation-reduction process	--
WBGene00002269	2626	3015	2444	1408	1691	1607	388.128	395.753	356.376	187.407	246.767	230.192	380.0856667	221.4553333	-0.779308879	2.78E-17	7.16E-16	lec-6	Galectin [Source:UniProtKB/TrEMBL;Acc:Q9N384]	-	-	-	-	GO:0005737//cytoplasm	GO:0016936//galactoside binding;GO:0030246//carbohydrate binding	-	--
WBGene00021979	85	81	62	258	276	243	6.56	5.552	4.721	17.932	21.032	18.168	5.611	19.044	1.763006716	2.82E-17	7.25E-16	Y58A7A.5	NP_504362.2 Uncharacterized protein CELE_Y58A7A.5 [Caenorhabditis elegans]	-	-	-	-	-	-	-	--
WBGene00015545	67	87	78	358	238	254	2.698	3.118	3.097	13.005	9.482	9.941	2.971	10.80933333	1.863257037	3.03E-17	7.78E-16	C06G1.1	NP_001123098.1 BPI2 domain-containing protein [Caenorhabditis elegans]	-	-	-	-	GO:0005615//extracellular space	GO:0008289//lipid binding	-	--
WBGene00012324	489	518	498	157	229	236	23.442	22.053	23.553	6.778	10.839	10.964	23.016	9.527	-1.272543232	3.12E-17	8.01E-16	rhy-1	Regulator of hypoxia-inducible factor 1 [Source:UniProtKB/Swiss-Prot;Acc:Q9XVW1]	-	-	-	-	GO:0005783//endoplasmic reticulum;GO:0005789//endoplasmic reticulum membrane;GO:0016020//membrane;GO:0016021//integral component of membrane;GO:0048471//perinuclear region of cytoplasm	GO:0016747//transferase activity, transferring acyl groups other than amino-acyl groups	GO:0001666//response to hypoxia;GO:1900038//negative regulation of cellular response to hypoxia	--
WBGene00007992	7	8	3	92	91	79	1.33	1.349	0.562	15.736	17.065	14.542	1.080333333	15.781	3.868640203	3.43E-17	8.78E-16	fipr-24	FIP (Fungus-Induced Protein) Related [Source:UniProtKB/TrEMBL;Acc:O62093]	-	-	-	-	-	-	GO:0045087//innate immune response	--
WBGene00002067	157	162	175	904	504	485	4.917	4.506	5.407	25.472	15.585	14.695	4.943333333	18.584	1.910504962	3.48E-17	8.91E-16	ifp-1	Intermediate filament protein ifp-1 [Source:UniProtKB/Swiss-Prot;Acc:Q09501]	-	-	-	-	GO:0005737//cytoplasm;GO:0005882//intermediate filament	-	-	--
WBGene00019105	175	215	162	64	62	56	11.203	12.224	10.232	3.69	3.919	3.475	11.21966667	3.694666667	-1.602513699	3.53E-17	9.02E-16	asp-8	ASpartyl Protease [Source:UniProtKB/TrEMBL;Acc:O16338]	-	-	-	-	-	GO:0004190//aspartic-type endopeptidase activity	GO:0006508//proteolysis;GO:0030163//protein catabolic process	--
WBGene00008851	123	145	151	375	351	398	14.768	15.461	17.886	40.545	41.608	46.311	16.03833333	42.82133333	1.41680549	3.54E-17	9.02E-16	F15B9.8	NP_506249.1 Uncharacterized protein CELE_F15B9.8 [Caenorhabditis elegans]	-	-	-	-	-	-	-	--
WBGene00004878	56	56	40	179	237	234	2.527	2.244	1.781	7.274	10.559	10.233	2.184	9.355333333	2.098816202	3.79E-17	9.66E-16	smf-3	NRAMP-like transporter smf-3 [Source:UniProtKB/Swiss-Prot;Acc:Q95XG8]	Cellular Processes;Organismal Systems;Cellular Processes	Transport and catabolism;Digestive system;Cell growth and death	ko04142//Lysosome;ko04978//Mineral absorption;ko04216//Ferroptosis	K21398;K21398;K21398	GO:0005886//plasma membrane;GO:0016020//membrane;GO:0016021//integral component of membrane;GO:0016324//apical plasma membrane;GO:0030659//cytoplasmic vesicle membrane;GO:0031090//organelle membrane;GO:0031410//cytoplasmic vesicle	GO:0005381//iron ion transmembrane transporter activity;GO:0005384//manganese ion transmembrane transporter activity;GO:0015086//cadmium ion transmembrane transporter activity;GO:0046873//metal ion transmembrane transporter activity;GO:0046915//transition metal ion transmembrane transporter activity	GO:0000041//transition metal ion transport;GO:0006811//ion transport;GO:0006979//response to oxidative stress;GO:0010038//response to metal ion;GO:0010042//response to manganese ion;GO:0030001//metal ion transport;GO:0034755//iron ion transmembrane transport;GO:0055071//manganese ion homeostasis;GO:0055072//iron ion homeostasis;GO:0070574//cadmium ion transmembrane transport;GO:0071421//manganese…	--
WBGene00016783	13	17	17	81	262	225	1.108	1.287	1.43	6.218	22.052	18.589	1.275	15.61966667	3.614794514	3.81E-17	9.69E-16	irg-2	Infection Response protein [Source:UniProtKB/TrEMBL;Acc:O16224]	-	-	-	-	-	-	GO:0045087//innate immune response	--
WBGene00015402	52	52	59	371	203	217	4.006	3.557	4.484	25.737	15.44	16.201	4.015666667	19.126	2.251823757	3.98E-17	1.01E-15	C03G6.17	NP_504888.2 DUF1248 domain-containing protein [Caenorhabditis elegans]	-	-	-	-	-	-	-	--
WBGene00023489	126	97	108	7	18	21	19.45	13.298	16.447	0.973	2.743	3.142	16.39833333	2.286	-2.842651883	4.11E-17	1.04E-15	F42A10.9	NP_001022574.1 GGACT domain-containing protein [Caenorhabditis elegans]	-	-	-	-	GO:0005829//cytosol	-	-	--
WBGene00000832	421	506	499	1104	917	978	14.577	15.386	16.992	33.941	31.226	32.356	15.65166667	32.50766667	1.054463715	4.34E-17	1.10E-15	ctn-1	Alpha-CaTuliN (Catenin/vinculin related) [Source:UniProtKB/TrEMBL;Acc:Q8T3U1]	-	-	-	-	GO:0005886//plasma membrane;GO:0016020//membrane;GO:0016021//integral component of membrane;GO:0055120//striated muscle dense body	GO:0005515//protein binding;GO:0045296//cadherin binding;GO:0051015//actin filament binding	GO:0007155//cell adhesion;GO:0007266//Rho protein signal transduction;GO:0040012//regulation of locomotion	--
WBGene00015232	3000	3111	3056	7085	5541	5559	132.825	122.325	133.487	282.489	242.22	238.534	129.5456667	254.4143333	0.973719194	4.35E-17	1.10E-15	B0511.6	RNA helicase [Source:UniProtKB/TrEMBL;Acc:O61815]	-	-	-	-	GO:0005730//nucleolus	GO:0000166//nucleotide binding;GO:0003676//nucleic acid binding;GO:0003723//RNA binding;GO:0003724//RNA helicase activity;GO:0004386//helicase activity;GO:0005524//ATP binding;GO:0016787//hydrolase activity	GO:0000463//maturation of LSU-rRNA from tricistronic rRNA transcript (SSU-rRNA, 5.8S rRNA, LSU-rRNA)	--
WBGene00021253	77	56	85	515	262	310	11.423	7.378	12.44	68.802	38.375	44.57	10.41366667	50.58233333	2.280155456	4.44E-17	1.12E-15	Y22D7AL.15	NP_497438.2 LITAF domain-containing protein [Caenorhabditis elegans]	-	-	-	-	GO:0016020//membrane;GO:0016021//integral component of membrane	-	-	zf-LITAF-like
WBGene00000831	1228	1402	1295	2427	2186	2390	60.069	60.291	62.592	106.733	105.42	113.395	60.984	108.516	0.831405088	4.64E-17	1.17E-15	ctl-2	Peroxisomal catalase 1 [Source:UniProtKB/Swiss-Prot;Acc:Q27487]	Metabolism;Metabolism;Organismal Systems;Cellular Processes;Environmental Information Processing;Organismal Systems;Organismal Systems;Metabolism;Metabolism;Human Diseases	Global and overview maps;Global and overview maps;Aging;Transport and catabolism;Signal transduction;Aging;Aging;Amino acid metabolism;Carbohydrate metabolism;Neurodegenerative disease	ko01100//Metabolic pathways;ko01200//Carbon metabolism;ko04212//Longevity regulating pathway - worm;ko04146//Peroxisome;ko04068//FoxO signaling pathway;ko04213//Longevity regulating pathway - multiple species;ko04211//Longevity regulating pathway;ko00380//Tryptophan metabolism;ko00630//Glyoxylate and dicarboxylate metabolism;ko05014//Amyotrophic lateral sclerosis	K03781;K03781;K03781;K03781;K03781;K03781;K03781;K03781;K03781;K03781	GO:0005737//cytoplasm;GO:0005739//mitochondrion;GO:0005777//peroxisome	GO:0004096//catalase activity;GO:0004601//peroxidase activity;GO:0016491//oxidoreductase activity;GO:0020037//heme binding;GO:0046872//metal ion binding	GO:0006979//response to oxidative stress;GO:0007031//peroxisome organization;GO:0008340//determination of adult lifespan;GO:0042542//response to hydrogen peroxide;GO:0042744//hydrogen peroxide catabolic process;GO:0055114//oxidation-reduction process;GO:0098869//cellular oxidant detoxification	--
WBGene00021079	48	51	50	226	174	181	8.606	8.12	8.844	36.488	30.8	31.45	8.523333333	32.91266667	1.949153262	4.71E-17	1.19E-15	W08A12.2	NP_504028.1 Uncharacterized protein CELE_W08A12.2 [Caenorhabditis elegans]	-	-	-	-	-	-	-	--
MSTRG.5388	13	8	14	83	146	126	0.683	0.373	0.726	3.927	7.573	6.415	0.594	5.971666667	3.329598802	4.85E-17	1.22E-15	--	F-box domain-containing protein [Caenorhabditis elegans]	-	-	-	-	-	-	-	--
WBGene00018724	37	61	63	212	202	219	9.188	13.453	15.434	47.409	49.526	52.706	12.69166667	49.88033333	1.97458957	5.05E-17	1.27E-15	F53A9.1	NP_509474.1 Uncharacterized protein CELE_F53A9.1 [Caenorhabditis elegans]	-	-	-	-	-	-	GO:0097501//stress response to metal ion	--
WBGene00000133	135	96	101	24	15	10	6.247	3.945	4.611	1	0.685	0.448	4.934333333	0.711	-2.794933714	5.44E-17	1.37E-15	amt-1	Putative ammonium transporter 1 [Source:UniProtKB/Swiss-Prot;Acc:P54145]	-	-	-	-	GO:0005887//integral component of plasma membrane;GO:0016020//membrane;GO:0016021//integral component of membrane	GO:0008519//ammonium transmembrane transporter activity	GO:0015696//ammonium transport;GO:0072488//ammonium transmembrane transport	--
WBGene00045397	30	37	35	158	142	154	4.418	4.839	5.085	20.953	20.646	21.978	4.780666667	21.19233333	2.148258719	6.13E-17	1.54E-15	Y54G2A.52	NP_001122817.1 Uncharacterized protein CELE_Y54G2A.52 [Caenorhabditis elegans]	-	-	-	-	GO:0016020//membrane;GO:0016021//integral component of membrane	-	-	--
WBGene00015894	1550	1617	1587	393	651	741	94.727	88.148	96.317	20.516	38.164	43.298	93.064	33.99266667	-1.452999654	6.74E-17	1.69E-15	acdh-2	Acyl CoA DeHydrogenase [Source:UniProtKB/TrEMBL;Acc:A0A2C9C369]	Metabolism;Metabolism;Metabolism;Metabolism	Global and overview maps;Global and overview maps;Amino acid metabolism;Lipid metabolism	ko01100//Metabolic pathways;ko01212//Fatty acid metabolism;ko00280//Valine, leucine and isoleucine degradation;ko00071//Fatty acid degradation	K09478;K09478;K09478;K09478	-	GO:0003995//acyl-CoA dehydrogenase activity;GO:0016491//oxidoreductase activity;GO:0016627//oxidoreductase activity, acting on the CH-CH group of donors;GO:0050660//flavin adenine dinucleotide binding	GO:0055114//oxidation-reduction process	--
WBGene00003519	402	460	429	247	199	214	14.427	14.655	15.19	7.975	7.045	7.426	14.75733333	7.482	-0.979936177	6.93E-17	1.73E-15	nac-3	Sodium-dependent high-affinity dicarboxylate transporter 3 [Source:UniProtKB/Swiss-Prot;Acc:Q21339]	-	-	-	-	GO:0016020//membrane;GO:0016021//integral component of membrane	GO:0015137//citrate transmembrane transporter activity;GO:0015141//succinate transmembrane transporter activity;GO:0015293//symporter activity;GO:0015362//high-affinity sodium:dicarboxylate symporter activity;GO:0022857//transmembrane transporter activity	GO:0006811//ion transport;GO:0006814//sodium ion transport;GO:0008340//determination of adult lifespan;GO:0015744//succinate transport;GO:0015746//citrate transport;GO:0055085//transmembrane transport;GO:0071422//succinate transmembrane transport;GO:0098656//anion transmembrane transport	--
WBGene00000115	2469	2407	2308	1589	1614	1522	105.631	90.566	97.476	61.188	67.952	63.16	97.891	64.1	-0.610851869	7.10E-17	1.77E-15	alh-9	Putative aldehyde dehydrogenase family 7 member A1 homolog [Source:UniProtKB/Swiss-Prot;Acc:P46562]	Metabolism;Metabolism;Metabolism;Metabolism;Metabolism;Metabolism;Metabolism;Metabolism;Metabolism;Metabolism;Metabolism;Metabolism;Metabolism	Global and overview maps;Amino acid metabolism;Lipid metabolism;Amino acid metabolism;Carbohydrate metabolism;Amino acid metabolism;Lipid metabolism;Amino acid metabolism;Carbohydrate metabolism;Carbohydrate metabolism;Metabolism of other amino acids;Amino acid metabolism;Amino acid metabolism	ko01100//Metabolic pathways;ko00280//Valine, leucine and isoleucine degradation;ko00071//Fatty acid degradation;ko00310//Lysine degradation;ko00010//Glycolysis / Gluconeogenesis;ko00380//Tryptophan metabolism;ko00561//Glycerolipid metabolism;ko00330//Arginine and proline metabolism;ko00053//Ascorbate and aldarate metabolism;ko00620//Pyruvate metabolism;ko00410//beta-Alanine metabolism;ko00260//Gl…	K14085;K14085;K14085;K14085;K14085;K14085;K14085;K14085;K14085;K14085;K14085;K14085;K14085	GO:0005575//cellular_component	GO:0004029//aldehyde dehydrogenase (NAD) activity;GO:0016491//oxidoreductase activity;GO:0016620//oxidoreductase activity, acting on the aldehyde or oxo group of donors, NAD or NADP as acceptor;GO:0043878//glyceraldehyde-3-phosphate dehydrogenase (NAD+) (non-phosphorylating) activity	GO:0006081//cellular aldehyde metabolic process;GO:0055114//oxidation-reduction process	--
WBGene00045245	117	117	112	507	323	338	15.776	14.011	14.899	61.565	43.002	44.171	14.89533333	49.57933333	1.734878463	7.61E-17	1.90E-15	ttr-34	TransThyretin-Related family domain [Source:UniProtKB/TrEMBL;Acc:A3FPK9]	-	-	-	-	GO:0005615//extracellular space	-	-	--
WBGene00019436	75	89	73	273	230	243	3.133	3.302	3.009	10.271	9.487	9.839	3.148	9.865666667	1.647981003	7.92E-17	1.97E-15	K06A9.2	NP_508291.2 F-box domain-containing protein [Caenorhabditis elegans]	-	-	-	-	-	GO:0005515//protein binding	-	--
WBGene00013983	1084	1201	1096	2323	2005	1963	46.426	45.681	46.31	89.595	84.783	81.479	46.139	85.28566667	0.886316563	8.77E-17	2.18E-15	ZK512.2	Probable ATP-dependent RNA helicase DDX55 homolog [Source:UniProtKB/Swiss-Prot;Acc:P34640]	-	-	-	-	GO:0005730//nucleolus	GO:0000166//nucleotide binding;GO:0003676//nucleic acid binding;GO:0003723//RNA binding;GO:0003724//RNA helicase activity;GO:0004386//helicase activity;GO:0005524//ATP binding;GO:0016787//hydrolase activity	-	--
WBGene00022847	91	104	110	281	339	302	4.134	4.196	4.93	28.883	15.101	13.185	4.42	19.05633333	2.108152279	8.90E-17	2.21E-15	ZK1055.6	NP_504678.1 Uncharacterized protein CELE_ZK1055.6 [Caenorhabditis elegans]	-	-	-	-	-	-	-	--
WBGene00017730	102	124	109	30	18	24	11.328	12.23	11.943	3	1.974	2.583	11.83366667	2.519	-2.231974135	9.22E-17	2.29E-15	F22H10.6	NP_510697.2 Uncharacterized protein CELE_F22H10.6 [Caenorhabditis elegans]	-	-	-	-	-	-	-	--
WBGene00015993	3	3	2	702	258	174	0.165	0.195	0.145	33.344	13.436	8.895	0.168333333	18.55833333	6.784602455	9.28E-17	2.30E-15	C18H7.1	NP_499959.1 VWFA domain-containing protein [Caenorhabditis elegans]	-	-	-	-	-	GO:0005201//extracellular matrix structural constituent	GO:0030198//extracellular matrix organization	--
WBGene00000723	101	116	103	25	25	18	8.224	8.388	8.274	1.833	2.01	1.42	8.295333333	1.754333333	-2.24137706	9.62E-17	2.38E-15	col-150	COLlagen [Source:UniProtKB/TrEMBL;Acc:Q17418]	-	-	-	-	GO:0016020//membrane;GO:0016021//integral component of membrane	GO:0042302//structural constituent of cuticle	-	--
WBGene00009515	136	117	122	34	30	28	6.655	5.085	5.89	1.498	1.449	1.328	5.876666667	1.425	-2.04403615	1.03E-16	2.55E-15	clec-170	C-type LECtin [Source:UniProtKB/TrEMBL;Acc:A4F318]	-	-	-	-	-	GO:0030246//carbohydrate binding	-	--
WBGene00003669	58	57	66	202	294	228	3.166	2.911	3.681	10.234	16.42	12.194	3.252666667	12.94933333	1.993182938	1.06E-16	2.61E-15	nhr-79	Nuclear hormone receptor family member nhr-79 [Source:UniProtKB/Swiss-Prot;Acc:O18141]	-	-	-	-	GO:0005634//nucleus	GO:0000977//RNA polymerase II regulatory region sequence-specific DNA binding;GO:0003677//DNA binding;GO:0003700//transcription factor activity, sequence-specific DNA binding;GO:0008270//zinc ion binding;GO:0043565//sequence-specific DNA binding;GO:0046872//metal ion binding	GO:0006355//regulation of transcription, DNA-templated;GO:0006357//regulation of transcription from RNA polymerase II promoter;GO:0030154//cell differentiation;GO:0045944//positive regulation of transcription from RNA polymerase II promoter;GO:0048856//anatomical structure development	Miscellaneous
WBGene00010464	3	4	3	163	75	72	0.268	0.318	0.265	13.129	6.623	6.241	0.283666667	8.664333333	4.932820211	1.07E-16	2.64E-15	K01D12.5	NP_506104.2 Uncharacterized protein CELE_K01D12.5 [Caenorhabditis elegans]	-	-	-	-	-	-	-	--
WBGene00000928	444	460	507	1003	981	1183	63.779	57.876	71.7	128.063	137.984	164.773	64.45166667	143.6066667	1.155833154	1.11E-16	2.73E-15	dao-2	Dauer or Aging adult Overexpression [Source:UniProtKB/TrEMBL;Acc:Q86LS4]	-	-	-	-	-	-	-	--
WBGene00021095	519	542	616	1161	1206	1392	38.426	35.638	44.995	77.408	88.158	99.882	39.68633333	88.48266667	1.15675259	1.12E-16	2.74E-15	mlt-8	NP_493759.2 Uncharacterized protein CELE_W08F4.6 [Caenorhabditis elegans]	-	-	-	-	-	GO:0008047//enzyme activator activity	GO:0006689//ganglioside catabolic process;GO:0043085//positive regulation of catalytic activity	--
WBGene00000649	62	134	97	4	0	1	5.069	9.73	7.824	0.295	0	0.079	7.541	0.124666667	-5.918608175	1.12E-16	2.76E-15	col-73	COLlagen [Source:UniProtKB/TrEMBL;Acc:P91250]	-	-	-	-	GO:0005615//extracellular space;GO:0016020//membrane;GO:0016021//integral component of membrane;GO:0031012//extracellular matrix	GO:0005201//extracellular matrix structural constituent;GO:0042302//structural constituent of cuticle	GO:0030198//extracellular matrix organization	--
WBGene00007913	172	186	190	38	53	67	7.982	7.666	8.699	1.588	2.428	3.013	8.115666667	2.343	-1.792352657	1.14E-16	2.80E-15	cyp-36A1	Probable cytochrome P450 CYP36A1 [Source:UniProtKB/Swiss-Prot;Acc:P90771]	-	-	-	-	GO:0005737//cytoplasm;GO:0016020//membrane;GO:0016021//integral component of membrane;GO:0043231//intracellular membrane-bounded organelle	GO:0004497//monooxygenase activity;GO:0005506//iron ion binding;GO:0008395//steroid hydroxylase activity;GO:0016491//oxidoreductase activity;GO:0016705//oxidoreductase activity, acting on paired donors, with incorporation or reduction of molecular oxygen;GO:0016712//oxidoreductase activity, acting on paired donors, with incorporation or reduction of molecular oxygen, reduced flavin or flavoprotei…	GO:0006082//organic acid metabolic process;GO:0006805//xenobiotic metabolic process;GO:0042738//exogenous drug catabolic process;GO:0055114//oxidation-reduction process	--
WBGene00006863	1154	1346	1123	2234	2119	2189	76.416	79.117	72.879	129.225	133.724	136.204	76.13733333	133.051	0.805303407	1.15E-16	2.81E-15	gyg-1	Glycogenin-1 [Source:UniProtKB/Swiss-Prot;Acc:H2KYQ5]	Metabolism;Metabolism	Global and overview maps;Carbohydrate metabolism	ko01100//Metabolic pathways;ko00500//Starch and sucrose metabolism	K00750;K00750	GO:0005737//cytoplasm;GO:0055120//striated muscle dense body	GO:0008466//glycogenin glucosyltransferase activity;GO:0016740//transferase activity;GO:0016757//transferase activity, transferring glycosyl groups;GO:0046872//metal ion binding	GO:0005978//glycogen biosynthetic process	--
WBGene00019830	146	152	162	384	398	383	14.305	13.191	15.629	33.845	38.847	37.196	14.375	36.62933333	1.349437488	1.22E-16	2.98E-15	hrg-1	Heme transporter hrg-1 [Source:UniProtKB/Swiss-Prot;Acc:Q21642]	-	-	-	-	GO:0005764//lysosome;GO:0005765//lysosomal membrane;GO:0005768//endosome;GO:0005886//plasma membrane;GO:0010008//endosome membrane;GO:0016020//membrane;GO:0016021//integral component of membrane	GO:0015232//heme transporter activity;GO:0020037//heme binding	GO:0015886//heme transport	--
WBGene00017054	25	17	24	148	131	112	2.637	1.593	2.498	14.06	13.644	11.45	2.242666667	13.05133333	2.540910091	1.24E-16	3.02E-15	gstk-2	Glutathione s-transferase kappa 2 [Source:UniProtKB/Swiss-Prot;Acc:Q18973]	Metabolism;Metabolism;Cellular Processes;Metabolism;Metabolism;Human Diseases	Global and overview maps;Metabolism of other amino acids;Transport and catabolism;Xenobiotics biodegradation and metabolism;Xenobiotics biodegradation and metabolism;Cancer: overview	ko01100//Metabolic pathways;ko00480//Glutathione metabolism;ko04146//Peroxisome;ko00982//Drug metabolism - cytochrome P450;ko00980//Metabolism of xenobiotics by cytochrome P450;ko05204//Chemical carcinogenesis - DNA adducts	K13299;K13299;K13299;K13299;K13299;K13299	GO:0005739//mitochondrion;GO:0005777//peroxisome	GO:0004364//glutathione transferase activity;GO:0004602//glutathione peroxidase activity;GO:0015035//protein disulfide oxidoreductase activity;GO:0016740//transferase activity	GO:0006749//glutathione metabolic process;GO:0055114//oxidation-reduction process;GO:0098869//cellular oxidant detoxification	--
WBGene00006819	7660	8729	7337	5141	3424	3287	364.319	368.459	343.855	219.41	160.245	150.985	358.8776667	176.88	-1.020721215	1.27E-16	3.11E-15	unc-87	NP_001021092.1 Protein unc-87 [Caenorhabditis elegans]	-	-	-	-	GO:0001725//stress fiber;GO:0005737//cytoplasm;GO:0005865//striated muscle thin filament;GO:0031674//I band	GO:0003779//actin binding;GO:0005515//protein binding	GO:0031032//actomyosin structure organization	--
MSTRG.9426	381	396	364	163	200	175	13.572	12.527	12.815	5.237	7.029	6.035	12.97133333	6.100333333	-1.088366802	1.31E-16	3.18E-15	--	sporozoite surface protein 2-like [Rana temporaria]	-	-	-	-	-	-	-	--
WBGene00010593	601	560	582	335	286	315	30.224	25.011	28.876	15.171	14.201	15.353	28.037	14.90833333	-0.911213006	1.31E-16	3.18E-15	gsnl-1	Gelsolin-like protein 1 [Source:UniProtKB/Swiss-Prot;Acc:Q21253]	Human Diseases;Cellular Processes;Organismal Systems	Cancer: overview;Cell motility;Immune system	ko05203//Viral carcinogenesis;ko04810//Regulation of actin cytoskeleton;ko04666//Fc gamma R-mediated phagocytosis	K05768;K05768;K05768	GO:0005737//cytoplasm;GO:0005856//cytoskeleton;GO:0015629//actin cytoskeleton;GO:0055120//striated muscle dense body	GO:0003779//actin binding;GO:0003785//actin monomer binding;GO:0005546//phosphatidylinositol-4,5-bisphosphate binding;GO:0051015//actin filament binding	GO:0030042//actin filament depolymerization;GO:0051014//actin filament severing;GO:0051016//barbed-end actin filament capping;GO:0051693//actin filament capping	--
WBGene00002048	693	801	692	2320	1597	1530	21.046	21.603	20.733	63.448	47.884	45.031	21.12733333	52.121	1.30275408	1.33E-16	3.23E-15	ida-1	Receptor-type tyrosine-protein phosphatase-like ida-1 [Source:UniProtKB/Swiss-Prot;Acc:G5EGJ5]	Human Diseases	Endocrine and metabolic disease	ko04940//Type I diabetes mellitus	K07817	GO:0016020//membrane;GO:0016021//integral component of membrane;GO:0030140//trans-Golgi network transport vesicle;GO:0030424//axon;GO:0030425//dendrite;GO:0030659//cytoplasmic vesicle membrane;GO:0031045//dense core granule;GO:0031410//cytoplasmic vesicle;GO:0042995//cell projection;GO:0043204//perikaryon;GO:0045202//synapse	GO:0004725//protein tyrosine phosphatase activity;GO:0005001//transmembrane receptor protein tyrosine phosphatase activity;GO:0016791//phosphatase activity	GO:0001956//positive regulation of neurotransmitter secretion;GO:0006470//protein dephosphorylation;GO:0006887//exocytosis;GO:0007419//ventral cord development;GO:0016311//dephosphorylation;GO:0035335//peptidyl-tyrosine dephosphorylation	--
WBGene00015759	460	509	448	255	160	152	64.986	63.861	62.44	32.442	22.317	20.811	63.76233333	25.19	-1.339853303	1.36E-16	3.30E-15	C14C6.5	NP_503238.2 Uncharacterized protein CELE_C14C6.5 [Caenorhabditis elegans]	-	-	-	-	-	-	GO:0045087//innate immune response	--
MSTRG.13079	64	69	77	220	261	230	2.339	2.239	2.776	7.24	9.417	8.146	2.451333333	8.267666667	1.753913548	1.41E-16	3.40E-15	Ttf2	Protein CBG13225 [Caenorhabditis briggsae]	Organismal Systems	Endocrine system	ko04918//Thyroid hormone synthesis	K15173	-	GO:0003824//catalytic activity;GO:0005488//binding	GO:0010467//gene expression;GO:0016070//RNA metabolic process	--
WBGene00004811	2	3	6	124	80	68	0.319	0.425	0.945	17.822	12.606	10.518	0.563	13.64866667	4.599481289	1.46E-16	3.54E-15	skr-5	SKp1 Related (Ubiquitin ligase complex component) [Source:UniProtKB/TrEMBL;Acc:Q9XU27]	Human Diseases;Genetic Information Processing;Human Diseases;Human Diseases;Human Diseases;Cellular Processes;Cellular Processes;Environmental Information Processing;Genetic Information Processing;Environmental Information Processing;Environmental Information Processing;Organismal Systems	Cancer: overview;Folding, sorting and degradation;Infectious disease: bacterial;Infectious disease: bacterial;Infectious disease: viral;Cell growth and death;Cell growth and death;Signal transduction;Folding, sorting and degradation;Signal transduction;Signal transduction;Environmental adaptation	ko05200//Pathways in cancer;ko04141//Protein processing in endoplasmic reticulum;ko05131//Shigellosis;ko05132//Salmonella infection;ko05170//Human immunodeficiency virus 1 infection;ko04110//Cell cycle;ko04114//Oocyte meiosis;ko04310//Wnt signaling pathway;ko04120//Ubiquitin mediated proteolysis;ko04350//TGF-beta signaling pathway;ko04341//Hedgehog signaling pathway - fly;ko04710//Circadian rhythm	K03094;K03094;K03094;K03094;K03094;K03094;K03094;K03094;K03094;K03094;K03094;K03094	GO:0005634//nucleus;GO:0005737//cytoplasm	GO:0016874//ligase activity;GO:0061630//ubiquitin protein ligase activity;GO:0097602//cullin family protein binding	GO:0006511//ubiquitin-dependent protein catabolic process;GO:0008340//determination of adult lifespan;GO:0016567//protein ubiquitination;GO:0031146//SCF-dependent proteasomal ubiquitin-dependent protein catabolic process	--
[truncated: 19,773 more rows]
