# Supplementary material for: Pore-Forming Protein LIN-24 Enhances Starvation Resilience in Caenorhabditis elegans by Modulating Lipid Metabolism and Mitochondrial Dynamics
Source: Toxins (Basel). 2025 Feb 6;17(2):72. doi: 10.3390/toxins17020072 (PMC11860826; doi:10.3390/toxins17020072)
Supplement: Supplementary file 1 [file toxins-17-00072-s001.zip › Table S2-LIN-24-OE-0h-vs-N2-OE-0h.all.annot.xls.xls]

id	N2-0h-1_count	N2-0h-3_count	N2-0h-4_count	LIN-24-OE-0h-3_count	LIN-24-OE-0h-4_count	LIN-24-OE-0h-1_count	LIN-24-OE-0h-2_count	N2-0h-1_tpm	N2-0h-3_tpm	N2-0h-4_tpm	LIN-24-OE-0h-3_tpm	LIN-24-OE-0h-4_tpm	LIN-24-OE-0h-1_tpm	LIN-24-OE-0h-2_tpm	N2-0h_mean	LIN-24-OE-0h_mean	log2(fc)	PValue	FDR	Symbol	Description	KEGG_A_class	KEGG_B_class	Pathway	K_ID	GO Component	GO Function	GO Process	TF_family
WBGene00001564	8279	9475	8671	24132	22965	22218	22506	208.664	212.054	215.569	607.987	630.953	594.549	624.033	212.095666666667	614.3805	1.5344172812503	0	0	icl-1	Bifunctional glyoxylate cycle protein Isocitrate lyase Malate synthase [Source:UniProtKB/Swiss-Prot;Acc:Q10663]	Metabolism;Metabolism;Metabolism	Global and overview maps;Global and overview maps;Carbohydrate metabolism	ko01100//Metabolic pathways;ko01200//Carbon metabolism;ko00630//Glyoxylate and dicarboxylate metabolism	K01637;K01637;K01637	GO:0005739//mitochondrion	GO:0003824//catalytic activity;GO:0004451//isocitrate lyase activity;GO:0004474//malate synthase activity;GO:0016740//transferase activity;GO:0016829//lyase activity	GO:0006097//glyoxylate cycle;GO:0006099//tricarboxylic acid cycle;GO:0008152//metabolic process;GO:0008340//determination of adult lifespan;GO:0019752//carboxylic acid metabolic process	--
WBGene00003010	1130	1319	1223	4604	4226	4504	4296	90.719	94.041	97.026	369.506	369.957	384.046	379.498	93.9286666666667	375.75175	2.00014238810932	0	0	lin-24	NP_001255624.1 Uncharacterized protein CELE_B0001.1 [Caenorhabditis elegans]	Genetic Information Processing	Replication and repair	ko03420//Nucleotide excision repair	K10841	-	-	-	--
WBGene00009221	1597	1593	1555	6967	6572	6305	6389	61.541	54.517	59.118	268.394	276.16	257.985	270.906	58.392	268.36125	2.20033373752546	0	0	acs-2	Fatty Acid CoA Synthetase family [Source:UniProtKB/TrEMBL;Acc:O18693]	Metabolism;Organismal Systems;Cellular Processes;Metabolism;Metabolism;Organismal Systems;Organismal Systems;Cellular Processes;Metabolism	Global and overview maps;Environmental adaptation;Transport and catabolism;Global and overview maps;Lipid metabolism;Endocrine system;Endocrine system;Cell growth and death;Lipid metabolism	ko01100//Metabolic pathways;ko04714//Thermogenesis;ko04146//Peroxisome;ko01212//Fatty acid metabolism;ko00071//Fatty acid degradation;ko03320//PPAR signaling pathway;ko04920//Adipocytokine signaling pathway;ko04216//Ferroptosis;ko00061//Fatty acid biosynthesis	K01897;K01897;K01897;K01897;K01897;K01897;K01897;K01897;K01897	GO:0005739//mitochondrion	GO:0003824//catalytic activity	GO:0006631//fatty acid metabolic process	--
WBGene00018910	7510	8397	8135	1388	1306	1382	1316	673.924	669.237	720.252	124.525	127.756	131.691	130.001	687.804333333333	128.49325	-2.420305631	0	0	F56A4.2	C-type LECtin [Source:UniProtKB/TrEMBL;Acc:G5EBG4]	-	-	-	-	-	GO:0030246//carbohydrate binding	-	--
WBGene00021224	7510	8397	8135	1388	1306	1382	1316	673.924	669.237	720.252	124.525	127.756	131.691	130.001	687.804333333333	128.49325	-2.420305631	0	0	clec-209	C-type LECtin [Source:UniProtKB/TrEMBL;Acc:G5EBG4]	-	-	-	-	-	GO:0030246//carbohydrate binding	-	--
WBGene00010790	1413	1514	1352	5677	5554	5365	6142	86.446	82.259	81.603	347.207	370.52	348.515	413.465	83.436	369.92675	2.1484977273631	7.41350911551949e-289	2.29509886367958e-285	sodh-1	Alcohol dehydrogenase 1 [Source:UniProtKB/Swiss-Prot;Acc:Q17334]	Metabolism;Metabolism;Metabolism;Metabolism;Metabolism;Metabolism;Metabolism	Global and overview maps;Xenobiotics biodegradation and metabolism;Xenobiotics biodegradation and metabolism;Lipid metabolism;Carbohydrate metabolism;Metabolism of cofactors and vitamins;Amino acid metabolism	ko01100//Metabolic pathways;ko00982//Drug metabolism - cytochrome P450;ko00980//Metabolism of xenobiotics by cytochrome P450;ko00071//Fatty acid degradation;ko00010//Glycolysis / Gluconeogenesis;ko00830//Retinol metabolism;ko00350//Tyrosine metabolism	K13953;K13953;K13953;K13953;K13953;K13953;K13953	GO:0005737//cytoplasm	GO:0004022//alcohol dehydrogenase (NAD) activity;GO:0008270//zinc ion binding;GO:0016491//oxidoreductase activity;GO:0046872//metal ion binding	GO:0050830//defense response to Gram-positive bacterium;GO:0055114//oxidation-reduction process	--
WBGene00009895	81	89	59	1226	1093	1086	1072	8.78	8.521	6.293	133.687	129.837	125.754	128.709	7.86466666666667	129.49675	4.04138646035475	2.99322985305954e-263	7.94274921722584e-260	scl-2	SCP-Like extracellular protein [Source:UniProtKB/TrEMBL;Acc:Q20603]	-	-	-	-	GO:0005615//extracellular space	-	-	--
WBGene00000784	4442	4972	4525	10519	9853	10001	9514	316.283	314.402	317.865	748.755	765.015	756.119	745.397	316.183333333333	753.8215	1.25346162087594	7.44301752151548e-263	1.72817563077687e-259	cpr-4	Cathepsin B-like cysteine proteinase 4 [Source:UniProtKB/Swiss-Prot;Acc:P43508]	Cellular Processes;Cellular Processes;Cellular Processes;Organismal Systems;Organismal Systems;Organismal Systems	Transport and catabolism;Transport and catabolism;Cell growth and death;Endocrine system;Immune system;Immune system	ko04142//Lysosome;ko04140//Autophagy - animal;ko04210//Apoptosis;ko04924//Renin secretion;ko04621//NOD-like receptor signaling pathway;ko04612//Antigen processing and presentation	K01363;K01363;K01363;K01363;K01363;K01363	GO:0005576//extracellular region;GO:0005615//extracellular space;GO:0005764//lysosome	GO:0004197//cysteine-type endopeptidase activity;GO:0008233//peptidase activity;GO:0008234//cysteine-type peptidase activity;GO:0016787//hydrolase activity	GO:0006508//proteolysis;GO:0034644//cellular response to UV;GO:0051603//proteolysis involved in cellular protein catabolic process;GO:0071480//cellular response to gamma radiation	--
WBGene00009787	3962	4758	3944	1180	1167	1063	1163	504.466	538.02	495.429	150.199	162.029	143.714	162.939	512.638333333333	154.72025	-1.728279331	6.29399152074209e-251	1.29900991664205e-247	F46F2.3	NP_510532.1 Uncharacterized protein CELE_F46F2.3 [Caenorhabditis elegans]	-	-	-	-	-	-	-	--
WBGene00004000	100	106	95	1003	972	916	869	2.046	1.885	1.878	20.141	21.299	19.539	19.226	1.93633333333333	20.05125	3.37229294320772	2.10147790369515e-215	3.90349520611373e-212	pgp-6	p-GlycoProtein related [Source:UniProtKB/TrEMBL;Acc:Q1ZXU6]	Environmental Information Processing	Membrane transport	ko02010//ABC transporters	K05660	GO:0005887//integral component of plasma membrane;GO:0016020//membrane;GO:0016021//integral component of membrane	GO:0000166//nucleotide binding;GO:0005524//ATP binding;GO:0015562//efflux transmembrane transporter activity;GO:0016887//ATPase activity;GO:0042626//ATPase activity, coupled to transmembrane movement of substances	GO:0055085//transmembrane transport;GO:0093002//response to nematicide	--
WBGene00011668	528	534	495	1926	1898	1974	1766	69.669	62.575	64.437	254.056	273.089	276.568	256.402	65.5603333333333	265.02875	2.0152537752161	4.40927863697548e-203	7.44566824380178e-200	clec-47	C-type LECtin [Source:UniProtKB/TrEMBL;Acc:O18076]	-	-	-	-	GO:0016020//membrane;GO:0016021//integral component of membrane	GO:0030246//carbohydrate binding	-	--
WBGene00012144	787	836	844	2614	2519	2323	2473	40.21	37.934	42.543	133.517	140.344	126.026	139.032	40.229	134.72975	1.74376066948109	2.88031962573987e-195	4.45849475400984e-192	T28H10.3	NP_506137.1 Uncharacterized protein CELE_T28H10.3 [Caenorhabditis elegans]	Cellular Processes;Organismal Systems	Transport and catabolism;Immune system	ko04142//Lysosome;ko04612//Antigen processing and presentation	K01369;K01369	GO:0005773//vacuole	GO:0004197//cysteine-type endopeptidase activity;GO:0008233//peptidase activity	GO:0006508//proteolysis;GO:0006624//vacuolar protein processing;GO:0051603//proteolysis involved in cellular protein catabolic process	--
WBGene00015282	275	304	280	1605	1375	1529	1231	10.421	10.231	10.468	59.397	55.505	60.101	50.143	10.3733333333333	56.2865	2.43990938191187	3.56416558182629e-187	5.09264428326333e-184	C01B10.8	NP_501024.1 Methyltranfer_dom domain-containing protein [Caenorhabditis elegans]	-	-	-	-	-	GO:0005515//protein binding	-	--
WBGene00021876	969	1070	983	2770	2687	2659	2816	43.949	43.317	43.985	125.595	133.153	128.321	141.028	43.7503333333333	132.02425	1.59343703182941	1.46617448595671e-181	1.94529936261756e-178	Y54G2A.11	NP_001023488.1 Uncharacterized protein CELE_Y54G2A.11 [Caenorhabditis elegans]	-	-	-	-	GO:0016020//membrane;GO:0016021//integral component of membrane	-	-	--
WBGene00003999	67	97	89	949	868	734	816	1.445	1.888	1.899	20.156	20.187	16.765	18.96	1.744	19.017	3.44681772860033	3.86558663146084e-177	4.78688477862567e-174	pgp-5	p-GlycoProtein related [Source:UniProtKB/TrEMBL;Acc:B6VQ78]	Environmental Information Processing	Membrane transport	ko02010//ABC transporters	K05660	GO:0005887//integral component of plasma membrane;GO:0016020//membrane;GO:0016021//integral component of membrane	GO:0000166//nucleotide binding;GO:0005524//ATP binding;GO:0015562//efflux transmembrane transporter activity;GO:0016887//ATPase activity;GO:0042626//ATPase activity, coupled to transmembrane movement of substances	GO:0042493//response to drug;GO:0050829//defense response to Gram-negative bacterium;GO:0050830//defense response to Gram-positive bacterium;GO:0055085//transmembrane transport;GO:0093002//response to nematicide;GO:1990169//stress response to copper ion;GO:1990170//stress response to cadmium ion	--
WBGene00016594	2848	3190	2825	6268	6196	6114	5873	260.586	258.238	254.538	573.098	616.89	593.069	592.581	257.787333333333	593.9095	1.20406173271306	3.8701511272312e-176	4.49300357426997e-173	C42D4.1	NP_501136.1 DUF148 domain-containing protein [Caenorhabditis elegans]	-	-	-	-	-	-	-	--
WBGene00000219	20022	24491	20753	45194	42421	42779	40044	1255.668	1364.049	1284.03	2833.451	2901.028	2848.703	2763.321	1301.249	2836.62575	1.12427876648345	3.26634930490377e-169	3.56896696109338e-166	asp-6	Aspartic protease 6 [Source:UniProtKB/Swiss-Prot;Acc:O01530]	-	-	-	-	GO:0005576//extracellular region;GO:0005615//extracellular space	GO:0004190//aspartic-type endopeptidase activity;GO:0008233//peptidase activity;GO:0016787//hydrolase activity	GO:0006508//proteolysis;GO:0030163//protein catabolic process	--
WBGene00009394	6455	7698	6534	14089	13021	13380	13554	397.906	421.39	397.368	868.331	875.256	875.775	919.408	405.554666666667	884.6925	1.125279697	9.59723111711811e-160	9.90380933335938e-157	clec-63	C-type LECtin [Source:UniProtKB/TrEMBL;Acc:O45444]	-	-	-	-	-	GO:0030246//carbohydrate binding	-	--
WBGene00009724	1370	1374	1228	3754	4095	3570	3818	108.931	96.575	96.568	300.211	359.25	305.48	337.263	100.691333333333	325.551	1.69294405648645	6.4605003818579e-150	6.31598918910581e-147	F45D3.4	NP_001023930.1 Uncharacterized protein CELE_F45D3.4 [Caenorhabditis elegans]	-	-	-	-	-	-	-	--
WBGene00000716	13125	14313	13631	6908	6897	6369	6554	1032.959	1000.387	1058.362	543.482	591.899	532.224	567.567	1030.56933333333	558.793	-0.883055715	3.60094530591625e-146	3.34437795286972e-143	col-143	COLlagen [Source:UniProtKB/TrEMBL;Acc:O17038]	-	-	-	-	GO:0016020//membrane;GO:0016021//integral component of membrane	GO:0042302//structural constituent of cuticle	-	--
WBGene00000675	20163	23664	20062	10520	10166	9574	10096	1457.731	1519.381	1430.947	760.336	801.449	734.962	803.153	1469.353	774.975	-0.922959357	7.03042315429972e-142	6.21857667100558e-139	col-101	COLlagen [Source:UniProtKB/TrEMBL;Acc:O45105]	-	-	-	-	GO:0016020//membrane;GO:0016021//integral component of membrane	GO:0042302//structural constituent of cuticle	-	--
WBGene00001243	3240	3761	3323	1441	1453	1426	1421	275.314	283.817	278.701	122.425	134.399	128.739	132.878	279.277333333333	129.61025	-1.107518671	1.05136422297129e-141	8.87685929167807e-139	elo-5	Elongation of very long chain fatty acids protein 5 [Source:UniProtKB/Swiss-Prot;Acc:Q20300]	Metabolism;Metabolism;Metabolism;Metabolism	Global and overview maps;Global and overview maps;Lipid metabolism;Lipid metabolism	ko01100//Metabolic pathways;ko01212//Fatty acid metabolism;ko00062//Fatty acid elongation;ko01040//Biosynthesis of unsaturated fatty acids	K10203;K10203;K10203;K10203	GO:0016020//membrane;GO:0016021//integral component of membrane;GO:0030176//integral component of endoplasmic reticulum membrane	GO:0009922//fatty acid elongase activity;GO:0016740//transferase activity	GO:0006629//lipid metabolic process;GO:0006631//fatty acid metabolic process;GO:0006633//fatty acid biosynthetic process;GO:0019367//fatty acid elongation, saturated fatty acid;GO:0030148//sphingolipid biosynthetic process;GO:0034625//fatty acid elongation, monounsaturated fatty acid;GO:0034626//fatty acid elongation, polyunsaturated fatty acid;GO:0042761//very long-chain fatty acid biosynthetic …	--
WBGene00016845	21	30	21	614	675	608	540	1.653	2.097	1.631	48.308	57.928	50.809	46.763	1.79366666666667	50.952	4.82815506589291	3.33754079281714e-136	2.69542696637297e-133	C50F7.5	NP_501263.2 Uncharacterized protein CELE_C50F7.5 [Caenorhabditis elegans]	-	-	-	-	-	-	-	--
WBGene00017659	705	850	741	1986	1905	1818	1878	67.548	69.013	69.39	187.022	195.624	179.941	194.347	68.6503333333333	189.2335	1.46282888099797	4.64279028410131e-133	3.59332623029924e-130	F21C10.10	NP_505359.2 Uncharacterized protein CELE_F21C10.10 [Caenorhabditis elegans]	-	-	-	-	GO:0005739//mitochondrion	-	-	--
WBGene00006928	142459	175292	149493	78770	75847	79290	73146	2336.647	2553.411	2419.087	1291.617	1356.573	1380.918	1320.139	2436.38166666667	1337.31175	-0.865404332	8.03336323233658e-132	5.96878888162608e-129	vit-4	Vitellogenin-4 [Source:UniProtKB/Swiss-Prot;Acc:P18947]	-	-	-	-	GO:0005576//extracellular region	GO:0005319//lipid transporter activity;GO:0045735//nutrient reservoir activity	GO:0006869//lipid transport	--
WBGene00009334	1652	1708	1638	3568	3394	3263	3218	79.891	73.406	78.15	172.661	179.051	167.575	171.274	77.149	172.64025	1.16204949718733	2.507911694634e-122	1.79170998953179e-119	F32D8.12	NP_001023872.1 FAD-binding PCMH-type domain-containing protein [Caenorhabditis elegans]	Metabolism;Metabolism	Global and overview maps;Carbohydrate metabolism	ko01100//Metabolic pathways;ko00620//Pyruvate metabolism	K00102;K00102	GO:0005739//mitochondrion	GO:0003824//catalytic activity;GO:0004458//D-lactate dehydrogenase (cytochrome) activity;GO:0008720//D-lactate dehydrogenase activity;GO:0016491//oxidoreductase activity;GO:0050660//flavin adenine dinucleotide binding;GO:0071949//FAD binding	GO:0055114//oxidation-reduction process;GO:1903457//lactate catabolic process	--
MSTRG.13351	587	582	439	3596	3573	3879	3782	91.862	78.089	67.209	547.235	598.46	624.392	639.325	79.0533333333333	602.353	2.92971100363128	2.34872005130084e-117	1.61583240566345e-114	--	-	-	-	-	-	-	-	-	--
WBGene00009982	839	1122	956	233	217	244	209	126.341	150.049	142.026	35.076	35.633	39.014	34.63	139.472	36.08825	-1.950374429	1.74123335935143e-116	1.1551217732126e-113	F53F1.4	-	-	-	-	-	-	-	-	--
WBGene00006927	154448	191263	161483	84924	83104	86838	79324	2508.079	2758.331	2587.101	1378.666	1471.577	1497.333	1417.395	2617.837	1441.24275	-0.86106192	1.82576500616894e-116	1.16943396515821e-113	vit-3	Vitellogenin-3 [Source:UniProtKB/Swiss-Prot;Acc:Q9N4J2]	-	-	-	-	GO:0005576//extracellular region	GO:0005319//lipid transporter activity;GO:0045735//nutrient reservoir activity	GO:0006869//lipid transport	--
WBGene00021236	1228	1571	1378	453	424	443	377	203.296	230.974	225.064	74.972	76.542	77.872	68.675	219.778	74.51525	-1.560439361	3.50609385428298e-115	2.17085644477688e-112	pud-1.2	Protein Up-regulated in Daf-2(Gf) [Source:UniProtKB/TrEMBL;Acc:G5EET8]	-	-	-	-	-	-	-	--
WBGene00016407	656	762	576	1822	1793	1687	1729	15.036	15.383	12.999	41.103	44.558	40.428	43.246	14.4726666666667	42.33375	1.54847752016565	3.78900537035566e-113	2.27034757272118e-110	C34D10.2	NP_001263959.1 UNKempt related zinc finger protein [Caenorhabditis elegans]	-	-	-	-	-	GO:0046872//metal ion binding	-	--
WBGene00019730	848	933	953	2160	1980	1979	1941	34.125	33.344	37.836	86.896	86.886	84.564	85.947	35.1016666666667	86.07325	1.29402541096884	4.27741670157215e-111	2.48290672599071e-108	asns-2	Asparagine synthetase [Source:UniProtKB/TrEMBL;Acc:Q65ZI9]	Metabolism;Metabolism;Metabolism	Global and overview maps;Global and overview maps;Amino acid metabolism	ko01100//Metabolic pathways;ko01230//Biosynthesis of amino acids;ko00250//Alanine, aspartate and glutamate metabolism	K01953;K01953;K01953	GO:0005829//cytosol	GO:0000166//nucleotide binding;GO:0004066//asparagine synthase (glutamine-hydrolyzing) activity;GO:0005524//ATP binding;GO:0016740//transferase activity	GO:0006529//asparagine biosynthetic process;GO:0006541//glutamine metabolic process;GO:0008652//cellular amino acid biosynthetic process	--
WBGene00000668	28556	32780	28822	16312	16013	15315	16285	2287.906	2332.453	2278.213	1306.533	1399.022	1302.909	1435.734	2299.524	1361.0495	-0.756615718	2.95049200326713e-109	1.66076936244506e-106	col-93	COLlagen [Source:UniProtKB/TrEMBL;Acc:Q9U348]	-	-	-	-	GO:0016020//membrane;GO:0016021//integral component of membrane	GO:0042302//structural constituent of cuticle	-	--
WBGene00016866	186	218	212	774	749	743	728	8.767	9.185	9.861	36.851	38.711	37.442	37.926	9.271	37.7325	2.02501082424184	9.86713369250938e-109	5.39064730406946e-106	coel-1	Tubulin folding COfactor E-Like protein [Source:UniProtKB/TrEMBL;Acc:Q8IFX8]	-	-	-	-	GO:0005737//cytoplasm	GO:0043014//alpha-tubulin binding	GO:0000226//microtubule cytoskeleton organization;GO:0007021//tubulin complex assembly;GO:0007023//post-chaperonin tubulin folding pathway	--
WBGene00015273	1864	2201	1852	795	761	760	782	101.121	105.047	97.845	41.963	43.057	44.462	47.319	101.337666666667	44.20025	-1.197044081	1.43859519457578e-108	7.42275159423473e-106	mct-2	MonoCarboxylate Transporter family [Source:UniProtKB/TrEMBL;Acc:A0A0M7RE14]	-	-	-	-	GO:0016020//membrane;GO:0016021//integral component of membrane	GO:0008028//monocarboxylic acid transmembrane transporter activity	GO:0015718//monocarboxylic acid transport;GO:0055085//transmembrane transport	--
WBGene00021227	1864	2201	1852	795	761	760	782	101.121	105.047	97.845	41.963	43.057	44.462	47.319	101.337666666667	44.20025	-1.197044081	1.43859519457578e-108	7.42275159423473e-106	mct-1	MonoCarboxylate Transporter family [Source:UniProtKB/TrEMBL;Acc:A0A0M7RE14]	-	-	-	-	GO:0016020//membrane;GO:0016021//integral component of membrane	GO:0008028//monocarboxylic acid transmembrane transporter activity	GO:0015718//monocarboxylic acid transport;GO:0055085//transmembrane transport	--
WBGene00017565	970	1184	936	2336	2342	2325	2267	72.132	78.906	69.033	175.272	190.772	184.774	186.79	73.357	184.402	1.3298477581836	4.44627057369302e-106	2.23214799746886e-103	ddo-2	D-aspartate oxidase 2 [Source:UniProtKB/Swiss-Prot;Acc:Q19564]	Metabolism;Cellular Processes;Metabolism	Global and overview maps;Transport and catabolism;Amino acid metabolism	ko01100//Metabolic pathways;ko04146//Peroxisome;ko00250//Alanine, aspartate and glutamate metabolism	K00272;K00272;K00272	GO:0005737//cytoplasm	GO:0003884//D-amino-acid oxidase activity;GO:0008445//D-aspartate oxidase activity;GO:0016491//oxidoreductase activity;GO:0047821//D-glutamate oxidase activity;GO:0071949//FAD binding	GO:0046416//D-amino acid metabolic process;GO:0055114//oxidation-reduction process	--
WBGene00001240	3217	3536	3183	1547	1473	1505	1572	247.579	241.674	241.672	119.02	123.614	122.984	133.119	243.641666666667	124.68425	-0.966481642	3.63973788336367e-105	1.77916134693369e-102	elo-2	Elongation of very long chain fatty acids protein [Source:UniProtKB/TrEMBL;Acc:Q9XVQ9]	Metabolism;Metabolism;Metabolism;Metabolism	Global and overview maps;Global and overview maps;Lipid metabolism;Lipid metabolism	ko01100//Metabolic pathways;ko01212//Fatty acid metabolism;ko00062//Fatty acid elongation;ko01040//Biosynthesis of unsaturated fatty acids	K10203;K10203;K10203;K10203	GO:0016020//membrane;GO:0016021//integral component of membrane;GO:0030176//integral component of endoplasmic reticulum membrane	GO:0009922//fatty acid elongase activity;GO:0016740//transferase activity	GO:0000003//reproduction;GO:0006629//lipid metabolic process;GO:0006631//fatty acid metabolic process;GO:0006633//fatty acid biosynthetic process;GO:0008340//determination of adult lifespan;GO:0010468//regulation of gene expression;GO:0019367//fatty acid elongation, saturated fatty acid;GO:0030148//sphingolipid biosynthetic process;GO:0034625//fatty acid elongation, monounsaturated fatty acid;GO:…	--
WBGene00020128	791	1007	810	224	229	206	212	10.691	12.087	10.801	3.027	3.375	2.956	3.153	11.193	3.12775	-1.839399658	1.46463459246836e-103	6.97579168079483e-101	R193.2	NP_508218.4 Uncharacterized protein CELE_R193.2 [Caenorhabditis elegans]	-	-	-	-	GO:0016020//membrane;GO:0016021//integral component of membrane	-	-	--
WBGene00021977	364	375	342	1089	1029	984	982	10.363	9.481	9.609	31.014	31.976	29.791	30.793	9.81766666666667	30.8935	1.65385123697562	3.69392994078227e-103	1.71536871625077e-100	Y58A7A.3	NP_504360.1 Uncharacterized protein CELE_Y58A7A.3 [Caenorhabditis elegans]	-	-	-	-	-	-	-	--
WBGene00017364	97	107	97	541	564	497	535	5.309	5.201	5.238	29.6	33.66	28.882	32.219	5.24933333333333	31.09025	2.56625610070113	3.24138430021934e-102	1.44977487618397e-99	clec-7	C-type LECtin [Source:UniProtKB/TrEMBL;Acc:Q22955]	-	-	-	-	-	GO:0030246//carbohydrate binding	GO:0050830//defense response to Gram-positive bacterium	--
WBGene00015933	382	491	457	1223	1175	1268	1194	25.582	29.067	30.194	81.726	85.75	90.166	87.819	28.281	86.36525	1.6106178111382	3.2780912409005e-102	1.44977487618397e-99	C17H12.8	NP_501048.1 CUB_2 domain-containing protein [Caenorhabditis elegans]	-	-	-	-	-	-	GO:0045087//innate immune response	--
WBGene00009957	225	228	197	843	717	737	728	22.102	19.89	19.092	82.784	76.803	76.872	78.688	20.3613333333333	78.78675	1.95212098677438	4.3476981405737e-98	1.87810448746876e-95	F53B2.8	NP_502399.1 Uncharacterized protein CELE_F53B2.8 [Caenorhabditis elegans]	-	-	-	-	-	-	-	--
WBGene00006925	93535	117129	95771	53045	51257	53687	50414	1469.961	1634.751	1484.875	833.373	878.394	895.875	871.789	1529.86233333333	869.85775	-0.814550438	5.53007903542743e-97	2.33457313825146e-94	vit-1	Vitellogenin-1 [Source:UniProtKB/Swiss-Prot;Acc:P55155]	-	-	-	-	GO:0005576//extracellular region	GO:0005319//lipid transporter activity;GO:0045735//nutrient reservoir activity	GO:0006869//lipid transport	--
WBGene00006351	2182	2560	2260	1009	827	1001	930	70.495	73.451	72.034	32.588	29.135	34.339	33.061	71.9933333333333	32.28075	-1.157189219	1.02814938426902e-96	4.24397218062156e-94	sur-5	Acetoacetyl-CoA synthetase [Source:UniProtKB/Swiss-Prot;Acc:Q21166]	Metabolism;Metabolism;Metabolism	Global and overview maps;Amino acid metabolism;Carbohydrate metabolism	ko01100//Metabolic pathways;ko00280//Valine, leucine and isoleucine degradation;ko00650//Butanoate metabolism	K01907;K01907;K01907	GO:0005634//nucleus;GO:0005737//cytoplasm	GO:0000166//nucleotide binding;GO:0003824//catalytic activity;GO:0005524//ATP binding;GO:0016874//ligase activity;GO:0030729//acetoacetate-CoA ligase activity	GO:0006629//lipid metabolic process;GO:0006631//fatty acid metabolic process	--
WBGene00008602	155	142	168	731	643	591	678	5.533	4.502	5.917	26.086	25.029	22.401	26.631	5.31733333333333	25.03675	2.23527248523593	2.21991208660724e-95	8.96410152363685e-93	oac-14	O-ACyltransferase homolog [Source:UniProtKB/TrEMBL;Acc:A0A0K3AWB0]	-	-	-	-	GO:0016020//membrane;GO:0016021//integral component of membrane	GO:0016747//transferase activity, transferring acyl groups other than amino-acyl groups	-	--
WBGene00017964	1651	1877	1632	3290	3119	3271	3289	84.676	85.456	82.569	168.468	174.289	178.036	185.326	84.2336666666667	176.52975	1.06744246414277	3.50622910203384e-94	1.38570650149529e-91	F31F7.1	NP_504603.2 N-acetyltransferase domain-containing protein [Caenorhabditis elegans]	-	-	-	-	-	GO:0008080//N-acetyltransferase activity;GO:0016740//transferase activity	GO:0045087//innate immune response	--
WBGene00013898	353	439	389	1124	1062	987	1025	18.094	19.984	19.671	57.595	59.358	53.718	57.81	19.2496666666667	57.12025	1.56916882981079	3.59897791927962e-94	1.39272947605456e-91	ZC443.3	NP_506207.1 Uncharacterized protein CELE_ZC443.3 [Caenorhabditis elegans]	-	-	-	-	GO:0005852//eukaryotic translation initiation factor 3 complex	GO:0003723//RNA binding;GO:0003743//translation initiation factor activity;GO:0031369//translation initiation factor binding	GO:0006413//translational initiation	--
WBGene00017772	1774	1977	1801	861	797	792	813	155.198	153.601	155.443	75.301	76.031	73.571	78.262	154.747333333333	75.79125	-1.029811343	7.65335828295868e-93	2.90124755318281e-90	clec-1	C-type LECtin [Source:UniProtKB/TrEMBL;Acc:Q22966]	-	-	-	-	-	GO:0030246//carbohydrate binding	-	--
WBGene00001500	18	32	16	378	347	389	364	2.214	3.496	1.942	46.355	46.548	50.74	49.201	2.55066666666667	48.211	4.24041607657213	1.72044469371327e-92	6.39145203714479e-90	ftn-1	Ferritin [Source:UniProtKB/TrEMBL;Acc:O16453]	Cellular Processes;Organismal Systems;Cellular Processes	Cell growth and death;Digestive system;Cell growth and death	ko04217//Necroptosis;ko04978//Mineral absorption;ko04216//Ferroptosis	K00522;K00522;K00522	GO:0005623//cell;GO:0005737//cytoplasm	GO:0004322//ferroxidase activity;GO:0005506//iron ion binding;GO:0005515//protein binding;GO:0008198//ferrous iron binding;GO:0008199//ferric iron binding;GO:0016491//oxidoreductase activity;GO:0042802//identical protein binding;GO:0046872//metal ion binding	GO:0006826//iron ion transport;GO:0006879//cellular iron ion homeostasis;GO:0006880//intracellular sequestering of iron ion;GO:0055114//oxidation-reduction process	--
WBGene00007605	1164	1276	1093	426	422	409	410	65.731	63.991	60.892	24.049	25.985	24.524	25.476	63.538	25.0085	-1.345201151	1.30928213011004e-91	4.7686108954498e-89	hrg-7	Heme Responsive protein [Source:UniProtKB/TrEMBL;Acc:Q18020]	Cellular Processes;Cellular Processes;Human Diseases;Cellular Processes;Environmental Information Processing;Organismal Systems	Transport and catabolism;Transport and catabolism;Infectious disease: bacterial;Cell growth and death;Signal transduction;Endocrine system	ko04142//Lysosome;ko04140//Autophagy - animal;ko05152//Tuberculosis;ko04210//Apoptosis;ko04071//Sphingolipid signaling pathway;ko04915//Estrogen signaling pathway	K01379;K01379;K01379;K01379;K01379;K01379	-	GO:0004190//aspartic-type endopeptidase activity	GO:0006508//proteolysis;GO:0030163//protein catabolic process	--
WBGene00017678	714	924	673	2026	1826	2153	1981	44.945	51.629	42.182	128.938	125.672	144.987	138.35	46.252	134.48675	1.53987638534294	4.88296250989786e-89	1.74425055041063e-86	asp-12	ASpartyl Protease [Source:UniProtKB/TrEMBL;Acc:O01531]	-	-	-	-	-	GO:0004190//aspartic-type endopeptidase activity;GO:0008233//peptidase activity;GO:0016787//hydrolase activity	GO:0006508//proteolysis;GO:0030163//protein catabolic process;GO:0045087//innate immune response	--
WBGene00003485	941	1100	931	313	326	333	325	38.845	40.327	37.916	12.917	14.675	14.596	14.762	39.0293333333333	14.2375	-1.454862978	7.30705989191707e-88	2.56091768853509e-85	mua-6	Intermediate filament protein ifa-2 [Source:UniProtKB/Swiss-Prot;Acc:O02365]	-	-	-	-	GO:0005882//intermediate filament;GO:0030054//cell junction;GO:0030056//hemidesmosome	-	GO:0098609//cell-cell adhesion	--
WBGene00015913	1522	1671	1554	2898	2833	2888	2720	190.541	185.804	191.808	362.694	386.436	383.818	374.371	189.384333333333	376.82975	0.992595877551514	1.62088328298196e-87	5.575538329887e-85	C17F4.7	NP_494487.1 Uncharacterized protein CELE_C17F4.7 [Caenorhabditis elegans]	-	-	-	-	-	-	-	--
WBGene00000218	8140	9682	8141	14495	13579	13577	13767	519.873	549.154	512.953	925.463	945.681	920.717	967.473	527.326666666667	939.8335	0.833708237973561	9.85032644207938e-87	3.32672388475681e-84	asp-5	ASpartyl Protease [Source:UniProtKB/TrEMBL;Acc:O01532]	-	-	-	-	-	GO:0004190//aspartic-type endopeptidase activity;GO:0008233//peptidase activity;GO:0016787//hydrolase activity	GO:0006508//proteolysis;GO:0030163//protein catabolic process	--
WBGene00015044	143	110	96	554	556	546	514	8.623	5.566	4.646	27.431	29.873	29.813	27.937	6.27833333333333	28.7635	2.19578570390215	1.44233346534615e-84	4.7841685926437e-82	cyp-34A9	CYtochrome P450 family [Source:UniProtKB/TrEMBL;Acc:H2KY69]	-	-	-	-	GO:0005737//cytoplasm;GO:0043231//intracellular membrane-bounded organelle	GO:0004497//monooxygenase activity;GO:0005506//iron ion binding;GO:0008395//steroid hydroxylase activity;GO:0016491//oxidoreductase activity;GO:0016705//oxidoreductase activity, acting on paired donors, with incorporation or reduction of molecular oxygen;GO:0016712//oxidoreductase activity, acting on paired donors, with incorporation or reduction of molecular oxygen, reduced flavin or flavoprotei…	GO:0006082//organic acid metabolic process;GO:0006805//xenobiotic metabolic process;GO:0042738//exogenous drug catabolic process;GO:0055114//oxidation-reduction process	--
WBGene00000733	15710	18228	15168	9275	9150	8576	8744	1137.789	1172.434	1083.748	671.531	722.618	659.509	696.886	1131.32366666667	687.636	-0.718294755	1.66907735942092e-83	5.4391424475866e-81	col-160	COLlagen [Source:UniProtKB/TrEMBL;Acc:Q20921]	-	-	-	-	GO:0016020//membrane;GO:0016021//integral component of membrane	GO:0042302//structural constituent of cuticle	-	--
WBGene00001591	193	239	211	668	714	691	689	9.278	10.145	10.058	32.198	37.254	35.387	36.435	9.827	35.3185	1.84560111110029	8.14187980961972e-83	2.60750719764976e-80	glc-1	Glutamate-gated chloride channel alpha [Source:UniProtKB/Swiss-Prot;Acc:G5EBR3]	-	-	-	-	GO:0005886//plasma membrane;GO:0005887//integral component of plasma membrane;GO:0016020//membrane;GO:0016021//integral component of membrane;GO:0030054//cell junction;GO:0043005//neuron projection;GO:0045202//synapse;GO:0045211//postsynaptic membrane	GO:0004888//transmembrane signaling receptor activity;GO:0005216//ion channel activity;GO:0005230//extracellular ligand-gated ion channel activity;GO:0005254//chloride channel activity;GO:0008068//extracellular-glutamate-gated chloride channel activity;GO:0016595//glutamate binding;GO:0042802//identical protein binding	GO:0006811//ion transport;GO:0007165//signal transduction;GO:0007268//synaptic transmission;GO:0031987//locomotion involved in locomotory behavior;GO:0034220//ion transmembrane transport;GO:0042391//regulation of membrane potential;GO:0050877//neurological system process;GO:0051259//protein oligomerization;GO:0060079//excitatory postsynaptic potential;GO:1902476//chloride transmembrane transport	--
WBGene00015048	652	709	634	1457	1358	1396	1328	27.125	26.195	26.022	60.597	61.607	61.668	60.792	26.4473333333333	61.166	1.20960766924157	5.28850664182559e-80	1.66498323511713e-77	faah-2	Fatty Acid Amide Hydrolase homolog [Source:UniProtKB/TrEMBL;Acc:Q17447]	-	-	-	-	-	GO:0004040//amidase activity;GO:0017064//fatty acid amide hydrolase activity	GO:0009062//fatty acid catabolic process	--
WBGene00009215	240	238	238	755	743	673	684	25.317	22.183	24.769	79.372	85.467	75.315	79.395	24.0896666666667	79.88725	1.72955083662234	1.59028464250706e-79	4.92325620576145e-77	thn-2	THaumatiN family [Source:UniProtKB/TrEMBL;Acc:Q19876]	-	-	-	-	GO:0005576//extracellular region	GO:0003674//molecular_function	GO:0050829//defense response to Gram-negative bacterium;GO:0050830//defense response to Gram-positive bacterium	--
WBGene00015695	374	338	399	1092	952	969	1024	15.665	12.573	16.488	45.726	43.501	43.115	47.195	14.9086666666667	44.88425	1.59005805011556	1.22572979227876e-77	3.73244768714393e-75	ugt-26	UDP-glucuronosyltransferase [Source:UniProtKB/TrEMBL;Acc:H2KYQ0]	-	-	-	-	GO:0016020//membrane;GO:0016021//integral component of membrane;GO:0043231//intracellular membrane-bounded organelle	GO:0008194//UDP-glycosyltransferase activity;GO:0015020//glucuronosyltransferase activity;GO:0016740//transferase activity;GO:0016757//transferase activity, transferring glycosyl groups;GO:0016758//transferase activity, transferring hexosyl groups	-	--
WBGene00022856	2377	2730	2413	1257	1236	1269	1247	138.641	141.587	139.29	73.358	78.658	78.568	79.896	139.839333333333	77.62	-0.849269874	1.2642051661388e-77	3.78751789694004e-75	cth-2	Putative cystathionine gamma-lyase 2 [Source:UniProtKB/Swiss-Prot;Acc:P55216]	Metabolism;Metabolism;Metabolism;Metabolism;Metabolism	Global and overview maps;Global and overview maps;Amino acid metabolism;Amino acid metabolism;Metabolism of other amino acids	ko01100//Metabolic pathways;ko01230//Biosynthesis of amino acids;ko00270//Cysteine and methionine metabolism;ko00260//Glycine, serine and threonine metabolism;ko00450//Selenocompound metabolism	K01758;K01758;K01758;K01758;K01758	GO:0005737//cytoplasm;GO:0005783//endoplasmic reticulum	GO:0003824//catalytic activity;GO:0004123//cystathionine gamma-lyase activity;GO:0016829//lyase activity;GO:0016846//carbon-sulfur lyase activity;GO:0030170//pyridoxal phosphate binding;GO:0044540//L-cystine L-cysteine-lyase (deaminating);GO:0080146//L-cysteine desulfhydrase activity	GO:0008652//cellular amino acid biosynthetic process;GO:0019343//cysteine biosynthetic process via cystathionine;GO:0019344//cysteine biosynthetic process;GO:0019346//transsulfuration	--
WBGene00012664	7395	9420	7613	14268	13396	14023	13506	247.721	280.241	251.598	477.811	489.332	498.787	497.827	259.853333333333	490.93925	0.917846947386355	1.66566439986185e-76	4.91106606784664e-74	Y39B6A.1	NP_741698.1 Uncharacterized protein CELE_Y39B6A.1 [Caenorhabditis elegans]	-	-	-	-	GO:0005730//nucleolus	-	-	--
WBGene00000781	8744	10171	8392	15318	14777	15674	14260	627.628	648.354	594.271	1099.163	1156.597	1194.597	1126.259	623.417666666667	1144.154	0.876010303651898	5.09937844217485e-75	1.48001491505309e-72	cpr-1	Gut-specific cysteine proteinase [Source:UniProtKB/Swiss-Prot;Acc:P25807]	Cellular Processes;Cellular Processes;Cellular Processes;Organismal Systems;Organismal Systems;Organismal Systems	Transport and catabolism;Transport and catabolism;Cell growth and death;Endocrine system;Immune system;Immune system	ko04142//Lysosome;ko04140//Autophagy - animal;ko04210//Apoptosis;ko04924//Renin secretion;ko04621//NOD-like receptor signaling pathway;ko04612//Antigen processing and presentation	K01363;K01363;K01363;K01363;K01363;K01363	GO:0005615//extracellular space;GO:0005764//lysosome	GO:0004197//cysteine-type endopeptidase activity;GO:0008233//peptidase activity;GO:0008234//cysteine-type peptidase activity;GO:0016787//hydrolase activity	GO:0006508//proteolysis;GO:0051603//proteolysis involved in cellular protein catabolic process	--
WBGene00019060	638	658	636	1527	1306	1394	1280	24.861	22.741	24.417	59.278	55.35	57.51	54.883	24.0063333333333	56.75525	1.24133878460918	1.91807493644521e-74	5.48126799145688e-72	acox-3	Acyl-coenzyme A oxidase [Source:UniProtKB/TrEMBL;Acc:Q20992]	Metabolism;Environmental Information Processing;Metabolism;Cellular Processes;Metabolism;Metabolism;Organismal Systems;Metabolism;Metabolism;Metabolism;Metabolism	Global and overview maps;Signal transduction;Global and overview maps;Transport and catabolism;Global and overview maps;Lipid metabolism;Endocrine system;Carbohydrate metabolism;Lipid metabolism;Metabolism of other amino acids;Lipid metabolism	ko01100//Metabolic pathways;ko04024//cAMP signaling pathway;ko01200//Carbon metabolism;ko04146//Peroxisome;ko01212//Fatty acid metabolism;ko00071//Fatty acid degradation;ko03320//PPAR signaling pathway;ko00640//Propanoate metabolism;ko01040//Biosynthesis of unsaturated fatty acids;ko00410//beta-Alanine metabolism;ko00592//alpha-Linolenic acid metabolism	K00232;K00232;K00232;K00232;K00232;K00232;K00232;K00232;K00232;K00232;K00232	GO:0005777//peroxisome	GO:0003997//acyl-CoA oxidase activity;GO:0005504//fatty acid binding;GO:0016402//pristanoyl-CoA oxidase activity;GO:0016627//oxidoreductase activity, acting on the CH-CH group of donors;GO:0050660//flavin adenine dinucleotide binding;GO:0071949//FAD binding	GO:0006631//fatty acid metabolic process;GO:0006635//fatty acid beta-oxidation;GO:0033540//fatty acid beta-oxidation using acyl-CoA oxidase;GO:0055088//lipid homeostasis;GO:0055114//oxidation-reduction process	--
WBGene00013986	621	698	603	206	192	185	183	93.163	92.995	89.247	30.895	31.409	29.469	30.208	91.8016666666667	30.49525	-1.589935803	3.5017001425221e-73	9.8551636586891e-71	ZK512.7	NP_499024.1 Uncharacterized protein CELE_ZK512.7 [Caenorhabditis elegans]	-	-	-	-	-	-	-	--
WBGene00007460	124	126	129	488	473	471	446	7.067	7.084	7.313	28.664	30.675	29.888	30.433	7.15466666666667	29.915	2.06391260400295	8.33870237868627e-73	2.31181189080743e-70	C08F11.13	NP_001255752.1 Uncharacterized protein CELE_C08F11.13 [Caenorhabditis elegans]	-	-	-	-	GO:0016020//membrane;GO:0016021//integral component of membrane	-	-	--
WBGene00011798	82	126	94	456	420	422	458	4.677	6.382	5.289	25.999	26.121	25.556	28.742	5.44933333333333	26.6045	2.28751864228468	1.60553277899612e-72	4.38570167203718e-70	T16G1.4	NP_506236.2 CHK domain-containing protein [Caenorhabditis elegans]	-	-	-	-	-	-	-	--
WBGene00017834	2901	3224	2727	5001	4905	4677	4605	67.049	64.823	61.807	115.32	123.021	114.481	117.509	64.5596666666667	117.58275	0.864971389993932	1.01977398477618e-67	2.74526112568371e-65	F26F12.3	NP_504527.2 Uncharacterized protein CELE_F26F12.3 [Caenorhabditis elegans]	-	-	-	-	-	-	-	--
WBGene00000673	7206	7808	6974	4306	4325	4068	4217	518.164	498.619	494.745	309.538	339.127	310.601	333.659	503.842666666667	323.23125	-0.640406614	1.70865253540413e-67	4.53403154930453e-65	col-98	COLlagen [Source:UniProtKB/TrEMBL;Acc:O17805]	-	-	-	-	GO:0016020//membrane;GO:0016021//integral component of membrane	GO:0042302//structural constituent of cuticle	-	--
WBGene00009626	576	625	571	171	171	191	169	35.456	34.167	34.676	10.523	11.478	12.484	11.447	34.7663333333333	11.483	-1.598191316	2.53274900732489e-67	6.62617081845914e-65	F42A8.1	NP_495991.1 Uncharacterized protein CELE_F42A8.1 [Caenorhabditis elegans]	-	-	-	-	-	-	-	--
WBGene00008390	309	410	358	71	61	59	45	29.102	34.293	33.264	6.685	6.265	5.9	4.663	32.2196666666667	5.87825	-2.454482946	4.57424639514119e-67	1.18009203874649e-64	D1086.3	NP_506496.1 DUF19 domain-containing protein [Caenorhabditis elegans]	-	-	-	-	-	-	-	--
WBGene00001395	2438	2674	2388	4040	3921	3868	3894	131.204	127.329	130.154	216.488	236.535	220.16	242.009	129.562333333333	228.798	0.820428085611746	1.42187997499285e-66	3.61800281308112e-64	fat-3	Delta(6)-fatty-acid desaturase fat-3 [Source:UniProtKB/Swiss-Prot;Acc:Q23221]	-	-	-	-	GO:0016020//membrane;GO:0016021//integral component of membrane;GO:0098793//presynapse	GO:0004768//stearoyl-CoA 9-desaturase activity;GO:0016491//oxidoreductase activity	GO:0001820//serotonin secretion;GO:0006629//lipid metabolic process;GO:0006631//fatty acid metabolic process;GO:0006633//fatty acid biosynthetic process;GO:0006636//unsaturated fatty acid biosynthetic process;GO:0006936//muscle contraction;GO:0008104//protein localization;GO:0014055//acetylcholine secretion, neurotransmission;GO:0018991//oviposition;GO:0030421//defecation;GO:0032456//endocytic re…	--
WBGene00007365	995	1006	949	1938	1740	1803	1833	102.747	91.659	95.448	198.969	194.36	195.147	206.368	96.618	198.711	1.04030784344819	1.87211231790392e-66	4.6992549060899e-64	C06B3.6	NP_506450.1 Uncharacterized protein CELE_C06B3.6 [Caenorhabditis elegans]	-	-	-	-	-	-	-	--
WBGene00017012	940	1035	954	1841	1780	1693	1785	31.453	30.75	31.499	61.65	66.037	60.34	65.843	31.234	63.4675	1.022900675	3.70492171945861e-66	9.17585612519249e-64	acs-22	Fatty Acid CoA Synthetase family [Source:UniProtKB/TrEMBL;Acc:Q18916]	Human Diseases;Organismal Systems	Endocrine and metabolic disease;Endocrine system	ko04931//Insulin resistance;ko03320//PPAR signaling pathway	K08745;K08745	GO:0005783//endoplasmic reticulum;GO:0016020//membrane;GO:0016021//integral component of membrane	GO:0003824//catalytic activity;GO:0004467//long-chain fatty acid-CoA ligase activity;GO:0005324//long-chain fatty acid transporter activity	GO:0001676//long-chain fatty acid metabolic process;GO:0015909//long-chain fatty acid transport;GO:0070328//triglyceride homeostasis	--
WBGene00002265	3869	4520	3781	6556	6366	6256	6406	199.962	208.876	195.291	292.19	306.291	297.794	316.327	201.376333333333	303.1505	0.590140060748624	3.79829395873923e-66	9.2833303004712e-64	lec-2	Galectin [Source:UniProtKB/TrEMBL;Acc:Q20684]	-	-	-	-	GO:0005886//plasma membrane;GO:0045121//membrane raft	GO:0030246//carbohydrate binding	-	--
WBGene00015350	643	686	678	1354	1290	1292	1285	25.094	23.767	26.965	54.659	56.253	54.762	56.316	25.2753333333333	55.4975	1.13469266509229	7.66438049780488e-66	1.8489073733341e-63	fbxl-1	Uncharacterized F-box/LRR-repeat protein C02F5.7 [Source:UniProtKB/Swiss-Prot;Acc:P34284]	-	-	-	-	GO:0005929//cilium;GO:0019005//SCF ubiquitin ligase complex;GO:0030424//axon;GO:0030425//dendrite;GO:0042995//cell projection;GO:0043204//perikaryon	GO:0004842//ubiquitin-protein transferase activity;GO:0005515//protein binding	GO:0006511//ubiquitin-dependent protein catabolic process;GO:0016567//protein ubiquitination;GO:0031146//SCF-dependent proteasomal ubiquitin-dependent protein catabolic process;GO:0035882//defecation rhythm;GO:0043053//dauer entry;GO:2000746//regulation of defecation rhythm	--
WBGene00003093	2379	2270	2367	4345	4163	4127	3840	245.771	208.266	241.247	448.739	468.972	452.71	436.51	231.761333333333	451.73275	0.962829621329426	8.02185623509207e-66	1.91033307136968e-63	lys-4	LYSozyme [Source:UniProtKB/TrEMBL;Acc:Q20964]	-	-	-	-	-	GO:0003796//lysozyme activity	GO:0007165//signal transduction;GO:0009253//peptidoglycan catabolic process;GO:0016998//cell wall macromolecule catabolic process;GO:0050830//defense response to Gram-positive bacterium	--
WBGene00001398	4784	5645	4774	2167	2187	2252	2559	320.476	335.665	317.404	146.1	160.628	160.931	188.653	324.515	164.078	-0.983903354	1.19413950849431e-65	2.80773941395972e-63	fat-6	Delta(9)-fatty-acid desaturase fat-6 [Source:UniProtKB/Swiss-Prot;Acc:G5EGN2]	Metabolism;Organismal Systems;Metabolism;Environmental Information Processing;Organismal Systems;Metabolism	Global and overview maps;Aging;Global and overview maps;Signal transduction;Endocrine system;Lipid metabolism	ko01100//Metabolic pathways;ko04212//Longevity regulating pathway - worm;ko01212//Fatty acid metabolism;ko04152//AMPK signaling pathway;ko03320//PPAR signaling pathway;ko01040//Biosynthesis of unsaturated fatty acids	K00507;K00507;K00507;K00507;K00507;K00507	GO:0005789//endoplasmic reticulum membrane;GO:0016020//membrane;GO:0016021//integral component of membrane;GO:0030176//integral component of endoplasmic reticulum membrane	GO:0004768//stearoyl-CoA 9-desaturase activity;GO:0005506//iron ion binding;GO:0016491//oxidoreductase activity;GO:0016717//oxidoreductase activity, acting on paired donors, with oxidation of a pair of donors resulting in the reduction of molecular oxygen to two molecules of water	GO:0006629//lipid metabolic process;GO:0006631//fatty acid metabolic process;GO:0006633//fatty acid biosynthetic process;GO:0006636//unsaturated fatty acid biosynthetic process;GO:0007275//multicellular organism development;GO:0042759//long-chain fatty acid biosynthetic process;GO:0045087//innate immune response;GO:0055114//oxidation-reduction process	--
WBGene00008476	70	80	64	346	349	330	336	3.6	3.653	3.247	17.787	19.569	18.018	19.011	3.5	18.59625	2.4095848989023	2.5486618633003e-65	5.91767426385037e-63	E03H4.8	NP_493151.1 Coatomer_WDAD domain-containing protein [Caenorhabditis elegans]	-	-	-	-	GO:0030117//membrane coat;GO:0030126//COPI vesicle coat	GO:0005198//structural molecule activity;GO:0005515//protein binding	GO:0006886//intracellular protein transport;GO:0006888//ER to Golgi vesicle-mediated transport;GO:0006890//retrograde vesicle-mediated transport, Golgi to ER;GO:0006891//intra-Golgi vesicle-mediated transport;GO:0016192//vesicle-mediated transport	--
WBGene00019327	2481	2839	2486	4219	3964	4096	4135	144.855	147.216	143.197	246.322	252.351	253.971	265.608	145.089333333333	254.563	0.811081283543369	5.66965447460952e-65	1.3001707637762e-62	zip-2	BZIP transcription factor family [Source:UniProtKB/TrEMBL;Acc:Q21148]	-	-	-	-	-	GO:0003700//transcription factor activity, sequence-specific DNA binding	GO:0006355//regulation of transcription, DNA-templated;GO:0006366//transcription from RNA polymerase II promoter;GO:0010628//positive regulation of gene expression;GO:0045089//positive regulation of innate immune response;GO:0050829//defense response to Gram-negative bacterium	TF_bZIP
WBGene00013007	268	292	230	29	24	24	30	17.451	16.886	14.775	1.888	1.704	1.659	2.149	16.3706666666667	1.85	-3.145515898	3.81745880863407e-64	8.64747528907046e-62	Y48E1B.8	NP_496853.1 Uncharacterized protein CELE_Y48E1B.8 [Caenorhabditis elegans]	-	-	-	-	GO:0016020//membrane;GO:0016021//integral component of membrane	-	-	--
WBGene00000169	402	359	298	938	913	926	954	31.179	24.542	22.767	72.874	77.34	76.314	81.454	26.1626666666667	76.9955	1.55726453294162	1.01521312060444e-62	2.2719980379792e-60	aqp-1	AQuaPorin or aquaglyceroporin related [Source:UniProtKB/TrEMBL;Acc:Q8IG23]	-	-	-	-	GO:0016020//membrane;GO:0016021//integral component of membrane;GO:0016323//basolateral plasma membrane	GO:0015267//channel activity	GO:0015793//glycerol transport;GO:0045087//innate immune response;GO:0050829//defense response to Gram-negative bacterium;GO:0055085//transmembrane transport	--
WBGene00018384	73	70	65	341	314	337	318	6.236	5.311	5.478	29.122	29.251	30.569	29.892	5.675	29.7085	2.3881834669573	1.05678194289902e-62	2.33687197492254e-60	F43C11.7	NP_494245.1 RING-type domain-containing protein [Caenorhabditis elegans]	-	-	-	-	-	GO:0008270//zinc ion binding	GO:0008340//determination of adult lifespan;GO:0050830//defense response to Gram-positive bacterium	--
WBGene00016630	5764	5994	5673	9342	8848	8375	8308	291.152	268.887	282.707	471.742	487.355	449.191	461.764	280.915333333333	467.513	0.734871108252265	1.0478175233994e-61	2.28415127451121e-59	acer-1	ACEtyl-CoA Regulator [Source:UniProtKB/TrEMBL;Acc:Q18599]	-	-	-	-	-	GO:0003986//acetyl-CoA hydrolase activity;GO:0008775//acetate CoA-transferase activity	GO:0006083//acetate metabolic process;GO:0019679//propionate metabolic process, methylcitrate cycle	--
WBGene00018488	4318	5093	4536	2336	2361	2526	2530	147.517	153.196	153.167	79.428	88.489	91.685	94.87	151.293333333333	88.618	-0.771676745	1.05753437204826e-61	2.28415127451121e-59	acs-1	Fatty Acid CoA Synthetase family [Source:UniProtKB/TrEMBL;Acc:Q5TKA3]	-	-	-	-	-	GO:0003824//catalytic activity	GO:0045197//establishment or maintenance of epithelial cell apical/basal polarity	--
WBGene00011486	77	76	78	367	358	309	348	7.101	6.225	7.097	33.837	36.004	30.26	35.315	6.80766666666667	33.854	2.31409400151383	1.97555799107362e-61	4.21792984875776e-59	T05E12.3	NP_507324.1 BTB domain-containing protein [Caenorhabditis elegans]	-	-	-	-	-	GO:0005515//protein binding	GO:0051260//protein homooligomerization	--
WBGene00001244	3698	3416	3661	1857	1692	1767	1754	319.325	261.963	311.884	160.305	159.32	162.014	166.657	297.724	162.074	-0.877322853	1.05607860991888e-60	2.22916592945944e-58	elo-6	Elongation of very long chain fatty acids protein 6 [Source:UniProtKB/Swiss-Prot;Acc:Q20303]	Metabolism;Metabolism;Metabolism;Metabolism	Global and overview maps;Global and overview maps;Lipid metabolism;Lipid metabolism	ko01100//Metabolic pathways;ko01212//Fatty acid metabolism;ko00062//Fatty acid elongation;ko01040//Biosynthesis of unsaturated fatty acids	K10203;K10203;K10203;K10203	GO:0016020//membrane;GO:0016021//integral component of membrane;GO:0030176//integral component of endoplasmic reticulum membrane	GO:0009922//fatty acid elongase activity;GO:0016740//transferase activity	GO:0006629//lipid metabolic process;GO:0006631//fatty acid metabolic process;GO:0006633//fatty acid biosynthetic process;GO:0019367//fatty acid elongation, saturated fatty acid;GO:0030148//sphingolipid biosynthetic process;GO:0034625//fatty acid elongation, monounsaturated fatty acid;GO:0034626//fatty acid elongation, polyunsaturated fatty acid;GO:0042761//very long-chain fatty acid biosynthetic …	--
WBGene00007228	304	340	316	806	730	789	696	14.333	14.236	14.698	37.989	37.53	39.498	36.107	14.4223333333333	37.781	1.38935629646794	2.34226599116704e-60	4.88849334673346e-58	acs-7	Fatty Acid CoA Synthetase family [Source:UniProtKB/TrEMBL;Acc:Q17577]	Metabolism;Metabolism	Global and overview maps;Metabolism of cofactors and vitamins	ko01100//Metabolic pathways;ko00130//Ubiquinone and other terpenoid-quinone biosynthesis	K01904;K01904	-	GO:0003824//catalytic activity	-	--
WBGene00022010	662	756	621	1449	1361	1265	1420	14.015	14.242	13.036	30.134	31.11	28.12	32.744	13.7643333333333	30.527	1.14915108197417	2.62584357675024e-60	5.41944938201507e-58	catp-7	Cation-transporting ATPase [Source:UniProtKB/TrEMBL;Acc:Q86FP2]	-	-	-	-	GO:0005623//cell;GO:0016020//membrane;GO:0016021//integral component of membrane	GO:0000166//nucleotide binding;GO:0005524//ATP binding;GO:0016887//ATPase activity;GO:0046872//metal ion binding	GO:0006812//cation transport;GO:0006874//cellular calcium ion homeostasis	--
WBGene00008607	721	834	714	245	261	245	290	31.35	32.205	30.628	10.65	12.375	11.311	13.875	31.3943333333333	12.05275	-1.381141822	2.89835960140031e-60	5.91615709846272e-58	F09B12.3	Putative phospholipase B-like 2 [Source:UniProtKB/Swiss-Prot;Acc:O62146]	-	-	-	-	GO:0005576//extracellular region	GO:0004620//phospholipase activity;GO:0016787//hydrolase activity	GO:0006629//lipid metabolic process;GO:0016042//lipid catabolic process	--
WBGene00021369	842	977	888	1685	1576	1548	1592	37.592	38.738	39.113	75.205	76.726	73.384	78.208	38.481	75.88075	0.979587647620581	2.98448587081314e-60	6.02574185329936e-58	siah-1	E3 ubiquitin-protein ligase siah-1 [Source:UniProtKB/Swiss-Prot;Acc:Q965X6]	Environmental Information Processing;Genetic Information Processing;Environmental Information Processing;Cellular Processes	Signal transduction;Folding, sorting and degradation;Signal transduction;Cell growth and death	ko04310//Wnt signaling pathway;ko04120//Ubiquitin mediated proteolysis;ko04013//MAPK signaling pathway - fly;ko04115//p53 signaling pathway	K04506;K04506;K04506;K04506	GO:0005634//nucleus;GO:0005737//cytoplasm	GO:0005515//protein binding;GO:0008270//zinc ion binding;GO:0016740//transferase activity;GO:0031624//ubiquitin conjugating enzyme binding;GO:0046872//metal ion binding;GO:0061630//ubiquitin protein ligase activity	GO:0006511//ubiquitin-dependent protein catabolic process;GO:0007275//multicellular organism development;GO:0016567//protein ubiquitination;GO:0043161//proteasome-mediated ubiquitin-dependent protein catabolic process	--
WBGene00018803	56	64	52	309	275	288	298	2.973	3.018	2.724	16.401	15.922	16.237	17.41	2.905	16.4925	2.5052000361716	3.69733837660876e-59	7.38473767155996e-57	fbxa-24	F-box A protein [Source:UniProtKB/TrEMBL;Acc:Q9TZ85]	-	-	-	-	-	-	-	--
WBGene00020456	225	257	239	669	581	592	600	15.51	15.733	16.253	46.101	43.672	43.33	45.509	15.832	44.653	1.49591358818951	4.77568958250596e-58	9.43706744628173e-56	fbxa-60	F-box A protein [Source:UniProtKB/TrEMBL;Acc:Q9TZ26]	-	-	-	-	-	GO:0005515//protein binding	GO:0045087//innate immune response	--
WBGene00001477	47	39	33	260	272	241	281	2.241	1.651	1.552	12.393	14.142	12.201	14.743	1.81466666666667	13.36975	2.8811960175986	1.21563331614482e-57	2.37688303656737e-55	fmo-2	Dimethylaniline monooxygenase [N-oxide-forming] [Source:UniProtKB/TrEMBL;Acc:G5EBJ9]	Metabolism	Xenobiotics biodegradation and metabolism	ko00982//Drug metabolism - cytochrome P450	K00485	GO:0005737//cytoplasm;GO:0005783//endoplasmic reticulum;GO:0005789//endoplasmic reticulum membrane;GO:0016020//membrane;GO:0016021//integral component of membrane;GO:0031090//organelle membrane;GO:0043231//intracellular membrane-bounded organelle	GO:0004497//monooxygenase activity;GO:0004499//N,N-dimethylaniline monooxygenase activity;GO:0016491//oxidoreductase activity;GO:0050660//flavin adenine dinucleotide binding;GO:0050661//NADP binding	GO:0055114//oxidation-reduction process	--
WBGene00017490	497	477	500	148	140	142	139	85.464	72.845	84.74	25.356	26.252	25.928	26.301	81.0163333333333	25.95925	-1.64196409	2.41285898684949e-57	4.62050058564219e-55	pud-2.1	Protein Up-regulated in Daf-2(Gf) [Source:UniProtKB/TrEMBL;Acc:G5EBF3]	-	-	-	-	-	-	-	--
WBGene00017500	497	477	500	148	140	142	139	85.464	72.845	84.74	25.356	26.252	25.928	26.301	81.0163333333333	25.95925	-1.64196409	2.41285898684949e-57	4.62050058564219e-55	pud-2.2	Protein Up-regulated in Daf-2(Gf) [Source:UniProtKB/TrEMBL;Acc:G5EBF3]	-	-	-	-	-	-	-	--
WBGene00000597	22714	25229	22225	12924	13004	12616	14010	1972.021	1945.244	1903.648	1121.715	1231.115	1163.024	1338.39	1940.30433333333	1213.561	-0.677036327	2.56148660993334e-57	4.85506263056243e-55	col-8	Cuticle collagen 8 [Source:UniProtKB/Swiss-Prot;Acc:P18833]	-	-	-	-	GO:0005581//collagen trimer	GO:0042302//structural constituent of cuticle	-	--
WBGene00014000	541	600	533	1115	1078	1085	1036	41.999	41.366	40.822	86.533	91.256	89.437	88.497	41.3956666666667	88.93075	1.10320259961528	3.46922592430602e-56	6.5091789438368e-54	ZK550.6	Probable phytanoyl-CoA dioxygenase [Source:UniProtKB/Swiss-Prot;Acc:O62515]	Cellular Processes	Transport and catabolism	ko04146//Peroxisome	K00477	-	GO:0016491//oxidoreductase activity;GO:0031418//L-ascorbic acid binding;GO:0046872//metal ion binding;GO:0048244//phytanoyl-CoA dioxygenase activity;GO:0051213//dioxygenase activity	GO:0001561//fatty acid alpha-oxidation;GO:0006631//fatty acid metabolic process;GO:0055114//oxidation-reduction process	--
WBGene00000981	436	533	399	1054	965	962	932	35.023	37.254	31.442	86.172	86.743	83.208	84.141	34.573	85.066	1.29893682095062	3.51304607052709e-56	6.52548307600407e-54	dhs-18	DeHydrogenases, Short chain [Source:UniProtKB/TrEMBL;Acc:Q18639]	-	-	-	-	-	-	-	--
WBGene00017467	48	59	54	288	305	253	276	1.346	1.469	1.494	8.072	9.325	7.532	8.515	1.43633333333333	8.361	2.54128490543574	7.30885103701346e-56	1.3441773070547e-53	F14F9.4	NP_504374.1 Uncharacterized protein CELE_F14F9.4 [Caenorhabditis elegans]	-	-	-	-	-	-	-	--
WBGene00020662	5361	6183	5449	8218	7864	8015	7649	447.464	458.318	448.7	685.718	715.746	710.338	702.495	451.494	703.57425	0.639995867262363	1.41088945518287e-55	2.5693403558845e-53	T21H3.1	NP_001024152.1 Lipase_3 domain-containing protein [Caenorhabditis elegans]	-	-	-	-	-	GO:0016787//hydrolase activity	GO:0006629//lipid metabolic process	--
WBGene00017340	70	79	81	302	357	352	325	5.694	5.707	6.5	24.558	31.666	30.403	29.089	5.967	28.929	2.27743877192312	2.43758864917915e-55	4.39594263674783e-53	F10D7.3	Uncharacterized monothiol glutaredoxin F10D7.3 [Source:UniProtKB/Swiss-Prot;Acc:Q19297]	-	-	-	-	GO:0005623//cell;GO:0005737//cytoplasm	GO:0004362//glutathione-disulfide reductase activity;GO:0009055//electron carrier activity;GO:0015035//protein disulfide oxidoreductase activity;GO:0046872//metal ion binding;GO:0051536//iron-sulfur cluster binding;GO:0051537//2 iron, 2 sulfur cluster binding	GO:0022900//electron transport chain;GO:0034599//cellular response to oxidative stress;GO:0045454//cell redox homeostasis;GO:0055114//oxidation-reduction process;GO:0098869//cellular oxidant detoxification	--
WBGene00012140	2838	3303	2509	5478	4923	5522	4800	369.693	385.013	327.472	746.034	732.097	802.531	719.78	360.726	750.1105	1.05619972520904	6.61984640983809e-55	1.18234276021868e-52	T28F4.5	NP_492102.1 Uncharacterized protein CELE_T28F4.5 [Caenorhabditis elegans]	-	-	-	-	-	GO:0070513//death domain binding	GO:0010507//negative regulation of autophagy;GO:0034198//cellular response to amino acid starvation;GO:0097190//apoptotic signaling pathway	--
WBGene00007366	30	35	29	254	232	231	202	2.293	2.376	2.187	19.411	19.339	18.75	16.991	2.28533333333333	18.62275	3.02658961589781	8.90158577163789e-55	1.57473291150642e-52	C06B3.7	NP_506451.1 Uncharacterized protein CELE_C06B3.7 [Caenorhabditis elegans]	-	-	-	-	-	-	-	--
WBGene00022382	1034	1119	1063	531	491	498	497	57.697	55.452	58.518	29.621	29.876	29.506	30.515	57.2223333333333	29.8795	-0.937422321	1.75434819454613e-53	3.07424695412211e-51	Y94H6A.10	NP_001023589.1 Uncharacterized protein CELE_Y94H6A.10 [Caenorhabditis elegans]	-	-	-	-	-	-	-	--
WBGene00017262	569	533	515	175	169	146	175	35.161	29.25	31.396	10.811	11.388	9.58	11.899	31.9356666666667	10.9195	-1.54826177	5.0696964348895e-53	8.80089825028715e-51	F08F3.4	NP_504433.2 Epimerase domain-containing protein [Caenorhabditis elegans]	Metabolism;Metabolism	Global and overview maps;Amino acid metabolism	ko01100//Metabolic pathways;ko00260//Glycine, serine and threonine metabolism	K15789;K15789	-	GO:0003824//catalytic activity;GO:0008743//L-threonine 3-dehydrogenase activity;GO:0050662//coenzyme binding	GO:0006567//threonine catabolic process;GO:0045087//innate immune response;GO:0055114//oxidation-reduction process	--
WBGene00018269	1335	1460	1309	2328	2132	2126	2183	63.883	62.045	61.797	111.366	111.248	108.022	114.943	62.575	111.39475	0.832022949484326	1.33067579368022e-52	2.28863915440834e-50	acs-11	Fatty Acid CoA Synthetase family [Source:UniProtKB/TrEMBL;Acc:Q20264]	-	-	-	-	-	GO:0003824//catalytic activity	-	--
WBGene00021048	1092	1156	947	2001	1919	1964	2126	65.798	61.91	56.326	120.608	126.141	125.762	141.025	61.3446666666667	128.384	1.06545559028813	9.96310924027897e-52	1.69784178108424e-49	W05H9.1	NP_509050.1 Uncharacterized protein CELE_W05H9.1 [Caenorhabditis elegans]	-	-	-	-	GO:0016020//membrane;GO:0016021//integral component of membrane	-	-	--
WBGene00000677	6915	8048	6544	3736	3771	3622	4097	472.993	488.885	441.604	255.469	281.27	263.064	308.358	467.827333333333	277.04025	-0.755880561	1.43042302694358e-50	2.41546433867973e-48	col-103	COLlagen [Source:UniProtKB/TrEMBL;Acc:O45114]	-	-	-	-	-	GO:0042302//structural constituent of cuticle	-	--
WBGene00000669	3829	4295	3709	2438	2330	2370	2372	306.499	305.323	292.884	195.083	203.374	201.405	208.939	301.568666666667	202.20025	-0.576701758	1.834361588814e-50	3.06966364974955e-48	col-94	COLlagen [Source:UniProtKB/TrEMBL;Acc:Q9U349]	-	-	-	-	GO:0016020//membrane;GO:0016021//integral component of membrane	GO:0042302//structural constituent of cuticle	-	--
WBGene00003995	605	659	617	251	253	240	209	11.802	11.417	11.874	4.895	5.382	4.971	4.486	11.6976666666667	4.9335	-1.24553737	1.08170025927786e-49	1.79398056393627e-47	pgp-1	Multidrug resistance protein pgp-1 [Source:UniProtKB/Swiss-Prot;Acc:P34712]	Human Diseases;Human Diseases;Organismal Systems;Environmental Information Processing	Cancer: overview;Cancer: specific types;Digestive system;Membrane transport	ko05206//MicroRNAs in cancer;ko05226//Gastric cancer;ko04976//Bile secretion;ko02010//ABC transporters	K05658;K05658;K05658;K05658	GO:0016020//membrane;GO:0016021//integral component of membrane;GO:0016324//apical plasma membrane	GO:0000166//nucleotide binding;GO:0005524//ATP binding;GO:0008559//xenobiotic-transporting ATPase activity;GO:0015562//efflux transmembrane transporter activity;GO:0016887//ATPase activity;GO:0042626//ATPase activity, coupled to transmembrane movement of substances	GO:0010038//response to metal ion;GO:0045087//innate immune response;GO:0050829//defense response to Gram-negative bacterium;GO:0055085//transmembrane transport;GO:0093002//response to nematicide	--
WBGene00013654	1208	1405	1198	607	569	637	627	73.679	76.104	72.087	37.011	37.843	41.254	42.079	73.9566666666667	39.54675	-0.903121065	4.64950675864677e-49	7.64288389751007e-47	Y105C5B.15	Purple acid phosphatase [Source:UniProtKB/TrEMBL;Acc:A0A078BQP7]	-	-	-	-	-	GO:0003993//acid phosphatase activity;GO:0016787//hydrolase activity;GO:0046872//metal ion binding	GO:0016311//dephosphorylation	--
WBGene00001694	915	1025	892	404	409	410	443	139.893	139.173	134.545	61.748	68.187	66.559	74.526	137.870333333333	67.755	-1.024912734	5.43147842089738e-49	8.8499747077341e-47	grd-5	GRounDhog (Hedgehog-like family) [Source:UniProtKB/TrEMBL;Acc:O16462]	-	-	-	-	GO:0005576//extracellular region	GO:0005102//receptor binding	GO:0007154//cell communication;GO:0009792//embryo development ending in birth or egg hatching	--
WBGene00022245	8012	8996	8036	5205	5067	5065	5371	520.428	518.949	514.975	337.993	358.9	349.34	383.885	518.117333333333	357.5295	-0.535216564	6.71146114752884e-49	1.0840468766552e-46	acp-6	ACid Phosphatase family [Source:UniProtKB/TrEMBL;Acc:Q9GUF2]	-	-	-	-	-	-	-	--
WBGene00016716	779	770	650	1415	1397	1400	1478	23.905	20.982	19.881	43.941	47.104	46.232	50.106	21.5893333333333	46.84575	1.11759947337435	2.16871753422015e-48	3.47275243087408e-46	acs-17	Fatty Acid CoA Synthetase family [Source:UniProtKB/TrEMBL;Acc:Q18660]	Metabolism;Organismal Systems;Cellular Processes;Metabolism;Metabolism;Organismal Systems;Organismal Systems;Cellular Processes;Metabolism	Global and overview maps;Environmental adaptation;Transport and catabolism;Global and overview maps;Lipid metabolism;Endocrine system;Endocrine system;Cell growth and death;Lipid metabolism	ko01100//Metabolic pathways;ko04714//Thermogenesis;ko04146//Peroxisome;ko01212//Fatty acid metabolism;ko00071//Fatty acid degradation;ko03320//PPAR signaling pathway;ko04920//Adipocytokine signaling pathway;ko04216//Ferroptosis;ko00061//Fatty acid biosynthesis	K01897;K01897;K01897;K01897;K01897;K01897;K01897;K01897;K01897	GO:0016020//membrane;GO:0016021//integral component of membrane	GO:0003824//catalytic activity	-	--
WBGene00020158	1572	1544	1501	2521	2523	2530	2441	92.591	80.674	86.936	147.883	161.368	157.753	157.772	86.7336666666667	156.194	0.848675029306501	3.1710243750236e-48	5.03433998000541e-46	T02C5.1	NP_001024870.1 TNFR-Cys domain-containing protein [Caenorhabditis elegans]	-	-	-	-	GO:0016020//membrane;GO:0016021//integral component of membrane	GO:0005515//protein binding	-	--
WBGene00017301	5403	5806	5492	8434	7626	7691	7253	294.083	279.966	294.764	459.091	451.047	442.777	434.537	289.604333333333	446.863	0.62574940580914	3.65617409633409e-48	5.75537574910218e-46	hach-1	3-hydroxyisobutyryl-CoA hydrolase, mitochondrial [Source:UniProtKB/TrEMBL;Acc:Q8MNT7]	Metabolism;Metabolism;Metabolism;Metabolism;Metabolism	Global and overview maps;Global and overview maps;Amino acid metabolism;Carbohydrate metabolism;Metabolism of other amino acids	ko01100//Metabolic pathways;ko01200//Carbon metabolism;ko00280//Valine, leucine and isoleucine degradation;ko00640//Propanoate metabolism;ko00410//beta-Alanine metabolism	K05605;K05605;K05605;K05605;K05605	GO:0005739//mitochondrion	GO:0003860//3-hydroxyisobutyryl-CoA hydrolase activity;GO:0016787//hydrolase activity	GO:0006574//valine catabolic process;GO:0009083//branched-chain amino acid catabolic process	--
WBGene00007875	519	636	528	1055	1071	1089	1096	34.354	37.387	34.48	69.812	77.304	76.54	79.827	35.407	75.87075	1.09950918838176	4.14859101066798e-48	6.47563680866871e-46	dod-24	Downstream Of DAF-16 (Regulated by DAF-16) [Source:UniProtKB/TrEMBL;Acc:Q9XUH3]	-	-	-	-	-	-	GO:0045087//innate immune response;GO:0050829//defense response to Gram-negative bacterium	--
WBGene00007963	291	326	251	64	57	66	59	14.838	14.794	12.614	3.246	3.158	3.562	3.318	14.082	3.321	-2.08416262	2.46138713579702e-47	3.81002217061914e-45	cyp-25A1	CYtochrome P450 family [Source:UniProtKB/TrEMBL;Acc:Q27477]	-	-	-	-	GO:0016020//membrane;GO:0016021//integral component of membrane	GO:0004497//monooxygenase activity;GO:0005506//iron ion binding;GO:0016491//oxidoreductase activity;GO:0016705//oxidoreductase activity, acting on paired donors, with incorporation or reduction of molecular oxygen;GO:0020037//heme binding;GO:0046872//metal ion binding	GO:0055114//oxidation-reduction process	--
WBGene00013900	17	22	18	204	159	184	189	0.812	0.933	0.848	9.741	8.282	9.332	9.934	0.864333333333333	9.32225	3.43101849748662	5.64745731989114e-47	8.66954708404776e-45	ugt-18	UDP-glucuronosyltransferase [Source:UniProtKB/TrEMBL;Acc:Q23323]	Metabolism;Metabolism;Metabolism;Metabolism;Human Diseases;Metabolism;Metabolism;Metabolism;Metabolism;Metabolism	Global and overview maps;Xenobiotics biodegradation and metabolism;Xenobiotics biodegradation and metabolism;Xenobiotics biodegradation and metabolism;Cancer: overview;Metabolism of cofactors and vitamins;Carbohydrate metabolism;Carbohydrate metabolism;Lipid metabolism;Metabolism of cofactors and vitamins	ko01100//Metabolic pathways;ko00983//Drug metabolism - other enzymes;ko00982//Drug metabolism - cytochrome P450;ko00980//Metabolism of xenobiotics by cytochrome P450;ko05204//Chemical carcinogenesis - DNA adducts;ko00830//Retinol metabolism;ko00040//Pentose and glucuronate interconversions;ko00053//Ascorbate and aldarate metabolism;ko00140//Steroid hormone biosynthesis;ko00860//Porphyrin metaboli…	K00699;K00699;K00699;K00699;K00699;K00699;K00699;K00699;K00699;K00699	GO:0016020//membrane;GO:0016021//integral component of membrane;GO:0043231//intracellular membrane-bounded organelle	GO:0008194//UDP-glycosyltransferase activity;GO:0015020//glucuronosyltransferase activity;GO:0016740//transferase activity;GO:0016757//transferase activity, transferring glycosyl groups;GO:0016758//transferase activity, transferring hexosyl groups	-	--
WBGene00002263	3890	4408	3951	6547	5835	6045	5420	115.38	118.587	117.374	211.053	205.967	207.989	191.231	117.113666666667	204.06	0.801083969842761	5.7632628688895e-47	8.77480391718217e-45	lea-1	Plant Late Embryo Abundant (LEA) related [Source:UniProtKB/TrEMBL;Acc:G5EGB8]	-	-	-	-	GO:0005576//extracellular region	GO:0008289//lipid binding	GO:0006869//lipid transport;GO:0006972//hyperosmotic response;GO:0009269//response to desiccation;GO:0009408//response to heat;GO:0042157//lipoprotein metabolic process	--
WBGene00019298	1165	1260	1092	2056	1838	1956	1807	79.348	76.214	73.377	140.057	136.508	141.458	135.424	76.313	138.36175	0.85844441842279	6.63197515526642e-47	1.00153608543962e-44	K02D7.1	Purine nucleoside phosphorylase [Source:UniProtKB/TrEMBL;Acc:O61217]	Metabolism;Metabolism;Metabolism;Metabolism	Global and overview maps;Nucleotide metabolism;Nucleotide metabolism;Metabolism of cofactors and vitamins	ko01100//Metabolic pathways;ko00230//Purine metabolism;ko00240//Pyrimidine metabolism;ko00760//Nicotinate and nicotinamide metabolism	K03783;K03783;K03783;K03783	GO:0005737//cytoplasm	GO:0003824//catalytic activity;GO:0004731//purine-nucleoside phosphorylase activity;GO:0016740//transferase activity;GO:0016757//transferase activity, transferring glycosyl groups	GO:0006139//nucleobase-containing compound metabolic process;GO:0009116//nucleoside metabolic process;GO:0045087//innate immune response	--
WBGene00021898	95	121	112	367	348	346	322	9.676	10.849	11.207	37.358	38.526	37.33	36.035	10.5773333333333	37.31225	1.81867340666793	1.02216910999623e-46	1.53119284017581e-44	Y54G2A.36	NP_001023501.1 Uncharacterized protein CELE_Y54G2A.36 [Caenorhabditis elegans]	-	-	-	-	GO:0016020//membrane;GO:0016021//integral component of membrane	-	-	--
WBGene00000670	1466	1879	1715	886	820	784	884	100.967	114.929	116.53	61.002	61.583	57.334	66.992	110.808666666667	61.72775	-0.844079613	2.87381174118436e-46	4.27048424739995e-44	col-95	COLlagen [Source:UniProtKB/TrEMBL;Acc:Q86MP1]	-	-	-	-	GO:0016020//membrane;GO:0016021//integral component of membrane	GO:0042302//structural constituent of cuticle	-	--
WBGene00016201	708	753	610	261	207	215	277	44.008	41.063	36.916	15.978	13.589	13.947	18.482	40.6623333333333	15.499	-1.391517869	1.06000833173077e-45	1.56267101284913e-43	tdo-2	Tryptophan 2,3-dioxygenase [Source:UniProtKB/Swiss-Prot;Acc:Q09474]	Metabolism;Metabolism	Global and overview maps;Amino acid metabolism	ko01100//Metabolic pathways;ko00380//Tryptophan metabolism	K00453;K00453	-	GO:0004833//tryptophan 2,3-dioxygenase activity;GO:0016491//oxidoreductase activity;GO:0020037//heme binding;GO:0046872//metal ion binding;GO:0051213//dioxygenase activity	GO:0006569//tryptophan catabolic process;GO:0019441//tryptophan catabolic process to kynurenine;GO:0019442//tryptophan catabolic process to acetyl-CoA;GO:0055114//oxidation-reduction process	--
WBGene00000656	22200	26431	22371	13977	13392	12883	14811	1708.5	1806.474	1698.534	1075.334	1123.857	1052.757	1254.218	1737.836	1126.5415	-0.62539148	1.13379712178636e-45	1.65828988481745e-43	col-80	Putative cuticle collagen 80 [Source:UniProtKB/Swiss-Prot;Acc:Q09456]	-	-	-	-	GO:0005581//collagen trimer	GO:0042302//structural constituent of cuticle	-	--
WBGene00017501	191	242	191	22	28	36	16	22.351	24.112	22.592	2.599	3.569	4.619	1.969	23.0183333333333	3.189	-2.851607375	1.60456827704284e-45	2.32850435516177e-43	pud-3	5C820; Protein Up-regulated in Daf-2(Gf) [Source:UniProtKB/TrEMBL;Acc:G5EEV5]	-	-	-	-	-	-	-	--
WBGene00015449	397	438	432	157	135	133	130	20.336	19.925	21.832	8.04	7.541	7.234	7.327	20.6976666666667	7.5355	-1.457692989	7.73648651423889e-45	1.11399408528672e-42	ugt-63	UDP-GlucuronosylTransferase [Source:UniProtKB/TrEMBL;Acc:Q9GZD1]	-	-	-	-	GO:0016020//membrane;GO:0016021//integral component of membrane;GO:0043231//intracellular membrane-bounded organelle	GO:0008194//UDP-glycosyltransferase activity;GO:0016740//transferase activity;GO:0016758//transferase activity, transferring hexosyl groups	-	--
WBGene00018731	34	32	27	204	196	211	176	8.02	6.703	6.283	48.103	50.412	52.846	45.679	7.002	49.26	2.81457766095782	8.5016750722778e-45	1.21475857282739e-42	F53A9.8	-	-	-	-	-	-	-	GO:0050830//defense response to Gram-positive bacterium	--
WBGene00017719	5018	5682	4990	3333	3253	3424	3070	270.345	272.221	267.355	178.09	195.181	196.773	184.846	269.973666666667	188.7225	-0.516552258	1.00197123203172e-44	1.42073401793811e-42	ldp-1	Lipid droplet localized protein [Source:UniProtKB/Swiss-Prot;Acc:Q9GZE9]	-	-	-	-	GO:0005739//mitochondrion;GO:0005811//lipid particle;GO:0005886//plasma membrane;GO:0016020//membrane;GO:0016021//integral component of membrane	GO:0016491//oxidoreductase activity	GO:0009247//glycolipid biosynthetic process;GO:0055114//oxidation-reduction process	--
WBGene00011112	228	252	234	45	50	51	35	21.398	21.004	21.666	4.222	5.117	5.082	3.614	21.356	4.50875	-2.243842031	2.41790362990695e-44	3.40246666102437e-42	R07E5.4	NP_497886.2 Uncharacterized protein CELE_R07E5.4 [Caenorhabditis elegans]	-	-	-	-	-	-	-	--
WBGene00002980	6240	6954	6354	8876	8489	8443	8452	704.74	697.485	707.976	1002.142	1045.453	1012.489	1050.341	703.400333333333	1027.60625	0.546869646235365	1.60508283685919e-43	2.24168524019996e-41	lgg-1	NP_495277.1 Protein lgg-1 [Caenorhabditis elegans]	Human Diseases;Cellular Processes;Organismal Systems;Environmental Information Processing;Human Diseases;Environmental Information Processing;Organismal Systems;Organismal Systems;Cellular Processes;Cellular Processes	Infectious disease: bacterial;Transport and catabolism;Aging;Signal transduction;Infectious disease: viral;Signal transduction;Nervous system;Immune system;Transport and catabolism;Transport and catabolism	ko05131//Shigellosis;ko04140//Autophagy - animal;ko04212//Longevity regulating pathway - worm;ko04068//FoxO signaling pathway;ko05167//Kaposi sarcoma-associated herpesvirus infection;ko04371//Apelin signaling pathway;ko04727//GABAergic synapse;ko04621//NOD-like receptor signaling pathway;ko04137//Mitophagy - animal;ko04136//Autophagy - other	K08341;K08341;K08341;K08341;K08341;K08341;K08341;K08341;K08341;K08341	GO:0000407//pre-autophagosomal structure;GO:0000421//autophagosome membrane;GO:0005634//nucleus;GO:0005737//cytoplasm;GO:0005739//mitochondrion;GO:0005741//mitochondrial outer membrane;GO:0005764//lysosome;GO:0005776//autophagosome;GO:0005829//cytosol;GO:0005886//plasma membrane;GO:0016020//membrane;GO:0030425//dendrite;GO:0030670//phagocytic vesicle membrane;GO:0031410//cytoplasmic vesicle;GO:00…	GO:0005515//protein binding;GO:0008017//microtubule binding;GO:0031625//ubiquitin protein ligase binding;GO:0050811//GABA receptor binding	GO:0000045//autophagosome assembly;GO:0000422//mitophagy;GO:0006914//autophagy;GO:0006995//cellular response to nitrogen starvation;GO:0008340//determination of adult lifespan;GO:0010940//positive regulation of necrotic cell death;GO:0012501//programmed cell death;GO:0016236//macroautophagy;GO:0040024//dauer larval development;GO:0050830//defense response to Gram-positive bacterium;GO:0097352//au…	--
WBGene00007919	82	73	64	271	272	280	311	4.51	3.505	3.777	14.647	16.035	16.074	18.501	3.93066666666667	16.31425	2.05328673643849	2.02164635002347e-43	2.80239410087209e-41	cup-16	NP_001254181.1 Uncharacterized protein CELE_C34C6.7 [Caenorhabditis elegans]	-	-	-	-	GO:0005575//cellular_component;GO:0005764//lysosome	GO:0003674//molecular_function	GO:0006897//endocytosis	--
WBGene00011522	583	635	548	1118	1225	1050	1192	4.078	3.976	3.75	7.803	9.294	7.808	9.126	3.93466666666667	8.50775	1.11253622031854	2.90091588714748e-43	3.99144537805663e-41	srap-1	Serine Rich Adhesion Protein-like [Source:UniProtKB/TrEMBL;Acc:G5EDB1]	-	-	-	-	-	-	-	--
WBGene00001476	70	92	61	297	270	286	254	3.262	3.807	2.816	13.724	13.587	14.065	12.966	3.295	13.5855	2.04371729306052	4.55524295933026e-43	6.22159102717349e-41	fmo-1	Dimethylaniline monooxygenase [N-oxide-forming] [Source:UniProtKB/TrEMBL;Acc:G5EDP6]	Metabolism	Xenobiotics biodegradation and metabolism	ko00982//Drug metabolism - cytochrome P450	K00485	GO:0005783//endoplasmic reticulum;GO:0005789//endoplasmic reticulum membrane;GO:0016020//membrane;GO:0016021//integral component of membrane;GO:0031090//organelle membrane;GO:0043231//intracellular membrane-bounded organelle	GO:0004497//monooxygenase activity;GO:0004499//N,N-dimethylaniline monooxygenase activity;GO:0016491//oxidoreductase activity;GO:0050660//flavin adenine dinucleotide binding;GO:0050661//NADP binding	GO:0055114//oxidation-reduction process	--
WBGene00008425	60	84	60	266	258	270	249	5.592	6.952	5.517	24.782	26.219	26.718	25.534	6.02033333333333	25.81325	2.10019652109066	9.61182782970665e-43	1.30320950318833e-40	D2045.8	NP_499312.2 BTB domain-containing protein [Caenorhabditis elegans]	-	-	-	-	-	GO:0005515//protein binding	GO:0051260//protein homooligomerization	--
WBGene00015464	1146	1480	1318	670	602	541	658	45.794	52.306	52.155	26.929	26.38	23.186	28.797	50.085	26.323	-0.928054673	1.25000348605894e-42	1.68252280822788e-40	C05C8.7	NP_504843.1 Uncharacterized protein CELE_C05C8.7 [Caenorhabditis elegans]	Metabolism;Metabolism;Metabolism	Global and overview maps;Carbohydrate metabolism;Carbohydrate metabolism	ko01100//Metabolic pathways;ko00520//Amino sugar and nucleotide sugar metabolism;ko00051//Fructose and mannose metabolism	K01809;K01809;K01809	GO:0005829//cytosol	GO:0004476//mannose-6-phosphate isomerase activity;GO:0008270//zinc ion binding;GO:0046872//metal ion binding	GO:0000032//cell wall mannoprotein biosynthetic process;GO:0005975//carbohydrate metabolic process;GO:0006486//protein glycosylation;GO:0009298//GDP-mannose biosynthetic process	--
WBGene00022645	3064	3688	3147	1952	1988	1927	1987	196.184	209.709	199.005	125.18	138.849	131.204	140.202	201.632666666667	133.85875	-0.591017943	2.33531111999301e-42	3.12074849308418e-40	ZK6.11	NP_001024314.1 Uncharacterized protein CELE_ZK6.11 [Caenorhabditis elegans]	-	-	-	-	GO:0045121//membrane raft	-	GO:0045087//innate immune response	--
WBGene00009393	201	252	222	539	530	489	516	12.81	14.26	13.958	34.361	36.841	33.1	36.202	13.676	35.126	1.36089297003338	2.61899282811393e-42	3.4748422701583e-40	clec-62	C-type LECtin [Source:UniProtKB/TrEMBL;Acc:O45440]	-	-	-	-	-	-	GO:0045087//innate immune response	--
WBGene00017303	107	97	100	315	310	345	327	23.124	18.617	21.321	68.054	73.054	79.167	77.759	21.0206666666667	74.5085	1.82559659413564	3.21013076091629e-42	4.2289488570227e-40	F09F7.6	NP_498189.1 Uncharacterized protein CELE_F09F7.6 [Caenorhabditis elegans]	-	-	-	-	-	-	-	--
WBGene00008677	865	814	855	1683	1569	1381	1601	36.928	30.862	36.011	71.828	73.041	62.601	75.207	34.6003333333333	70.66925	1.03029666143048	7.37558441700227e-42	9.6479915877336e-40	F11A5.9	NP_507089.2 MFS domain-containing protein [Caenorhabditis elegans]	-	-	-	-	GO:0016020//membrane;GO:0016021//integral component of membrane	-	GO:0055085//transmembrane transport	--
WBGene00010962	41799	45963	36751	27042	22676	23932	21575	4329.383	4227.9	3755.401	2800.056	2561.122	2632.015	2458.881	4104.228	2613.0185	-0.65139354	1.0383799467259e-41	1.34880472100934e-39	-	-	-	-	-	-	-	-	-	-
WBGene00020386	59	56	50	221	266	239	230	2.815	2.373	2.353	10.541	13.838	12.107	12.074	2.51366666666667	12.14	2.27190316753046	1.79890294144481e-41	2.32045987064843e-39	cyp-34A4	CYtochrome P450 family [Source:UniProtKB/TrEMBL;Acc:O61935]	-	-	-	-	GO:0005737//cytoplasm;GO:0043231//intracellular membrane-bounded organelle	GO:0004497//monooxygenase activity;GO:0005506//iron ion binding;GO:0008395//steroid hydroxylase activity;GO:0016491//oxidoreductase activity;GO:0016705//oxidoreductase activity, acting on paired donors, with incorporation or reduction of molecular oxygen;GO:0016712//oxidoreductase activity, acting on paired donors, with incorporation or reduction of molecular oxygen, reduced flavin or flavoprotei…	GO:0006082//organic acid metabolic process;GO:0006805//xenobiotic metabolic process;GO:0042738//exogenous drug catabolic process;GO:0055114//oxidation-reduction process	--
WBGene00019550	307	328	320	83	92	86	96	14.214	13.487	14.617	3.842	4.645	4.228	4.891	14.106	4.4015	-1.680241772	2.03406916169365e-41	2.60571273644549e-39	K09C4.5	NP_508565.3 MFS domain-containing protein [Caenorhabditis elegans]	-	-	-	-	GO:0016020//membrane;GO:0016021//integral component of membrane	GO:0022857//transmembrane transporter activity	GO:0055085//transmembrane transport	--
WBGene00011801	456	553	468	929	897	915	859	24.324	26.197	24.629	49.54	52.176	51.826	50.419	25.05	50.99025	1.02541080795011	2.35401849251881e-41	2.99492421222856e-39	T16G1.7	NP_506233.1 CHK domain-containing protein [Caenorhabditis elegans]	-	-	-	-	-	-	-	--
WBGene00006921	6542	7574	6611	4919	4458	4673	4471	274.739	282.483	273.908	206.517	204.152	208.38	206.605	277.043333333333	206.4135	-0.424574321	2.90103216759783e-41	3.64996550377664e-39	vha-12	Probable V-type proton ATPase subunit B [Source:UniProtKB/Swiss-Prot;Acc:Q19626]	Metabolism;Human Diseases;Metabolism;Environmental Information Processing;Cellular Processes;Organismal Systems;Human Diseases;Human Diseases;Human Diseases;Organismal Systems	Global and overview maps;Infectious disease: viral;Energy metabolism;Signal transduction;Transport and catabolism;Nervous system;Infectious disease: bacterial;Infectious disease: bacterial;Immune disease;Excretory system	ko01100//Metabolic pathways;ko05165//Human papillomavirus infection;ko00190//Oxidative phosphorylation;ko04150//mTOR signaling pathway;ko04145//Phagosome;ko04721//Synaptic vesicle cycle;ko05120//Epithelial cell signaling in Helicobacter pylori infection;ko05110//Vibrio cholerae infection;ko05323//Rheumatoid arthritis;ko04966//Collecting duct acid secretion	K02147;K02147;K02147;K02147;K02147;K02147;K02147;K02147;K02147;K02147	GO:0005623//cell;GO:0033180//proton-transporting V-type ATPase, V1 domain	GO:0005524//ATP binding;GO:0016787//hydrolase activity;GO:0046961//proton-transporting ATPase activity, rotational mechanism	GO:0001666//response to hypoxia;GO:0006811//ion transport;GO:0008219//cell death;GO:0015988//energy coupled proton transmembrane transport, against electrochemical gradient;GO:0043068//positive regulation of programmed cell death;GO:0046034//ATP metabolic process;GO:0051453//regulation of intracellular pH;GO:0060142//regulation of syncytium formation by plasma membrane fusion;GO:0098609//cell-cel…	--
WBGene00017582	471	534	392	972	948	921	1061	40.409	40.687	33.18	83.367	88.69	83.902	100.162	38.092	89.03025	1.22480756916049	2.90818247407237e-41	3.64996550377664e-39	F18G5.6	NP_509561.1 Uncharacterized protein CELE_F18G5.6 [Caenorhabditis elegans]	-	-	-	-	-	-	GO:0045087//innate immune response	--
WBGene00002007	17656	20837	18889	13485	13265	13272	12339	648.91	675.605	700.63	510.426	549.272	535.426	511.875	675.048333333333	526.74975	-0.357873078	4.03067589554885e-41	5.02481911139731e-39	hsp-3	Heat shock 70 kDa protein C [Source:UniProtKB/Swiss-Prot;Acc:P27420]	Genetic Information Processing;Organismal Systems;Genetic Information Processing;Human Diseases	Folding, sorting and degradation;Endocrine system;Folding, sorting and degradation;Neurodegenerative disease	ko04141//Protein processing in endoplasmic reticulum;ko04918//Thyroid hormone synthesis;ko03060//Protein export;ko05020//Prion disease	K09490;K09490;K09490;K09490	GO:0005634//nucleus;GO:0005737//cytoplasm;GO:0005783//endoplasmic reticulum;GO:0005788//endoplasmic reticulum lumen;GO:0016020//membrane;GO:0034663//endoplasmic reticulum chaperone complex	GO:0000166//nucleotide binding;GO:0005524//ATP binding;GO:0016887//ATPase activity;GO:0031072//heat shock protein binding;GO:0042623//ATPase activity, coupled;GO:0044183//protein binding involved in protein folding;GO:0051082//unfolded protein binding;GO:0051787//misfolded protein binding	GO:0006986//response to unfolded protein;GO:0030433//ER-associated ubiquitin-dependent protein catabolic process;GO:0030968//endoplasmic reticulum unfolded protein response;GO:0034620//cellular response to unfolded protein;GO:0042026//protein refolding;GO:0051085//chaperone mediated protein folding requiring cofactor	--
WBGene00000215	10325	11755	10601	14656	13622	13675	13260	597.825	604.453	605.561	848.334	860.059	840.737	844.8	602.613	848.4825	0.4936531082866	1.54987853132612e-40	1.91926624795885e-38	asp-2	ASpartyl Protease [Source:UniProtKB/TrEMBL;Acc:Q86NE0]	Cellular Processes;Cellular Processes;Human Diseases;Cellular Processes;Environmental Information Processing;Organismal Systems	Transport and catabolism;Transport and catabolism;Infectious disease: bacterial;Cell growth and death;Signal transduction;Endocrine system	ko04142//Lysosome;ko04140//Autophagy - animal;ko05152//Tuberculosis;ko04210//Apoptosis;ko04071//Sphingolipid signaling pathway;ko04915//Estrogen signaling pathway	K01379;K01379;K01379;K01379;K01379;K01379	-	GO:0004190//aspartic-type endopeptidase activity;GO:0008233//peptidase activity;GO:0016787//hydrolase activity	GO:0006508//proteolysis;GO:0030163//protein catabolic process	--
WBGene00000752	8493	9273	8112	5555	5636	5418	5571	698.697	677.486	658.342	456.858	505.579	473.236	504.268	678.175	484.98525	-0.483716731	2.07698876522127e-40	2.55497127907186e-38	col-179	COLlagen [Source:UniProtKB/TrEMBL;Acc:O17642]	-	-	-	-	GO:0005615//extracellular space;GO:0016020//membrane;GO:0016021//integral component of membrane;GO:0031012//extracellular matrix	GO:0005201//extracellular matrix structural constituent;GO:0042302//structural constituent of cuticle	GO:0030198//extracellular matrix organization;GO:0045087//innate immune response;GO:0050829//defense response to Gram-negative bacterium	--
WBGene00002348	2011	2153	1748	3213	3360	3134	3415	24.807	23.587	21.273	39.599	45.197	41.05	46.354	23.2223333333333	43.05	0.890500299040342	4.56579739708041e-40	5.57958464807689e-38	myo-1	Myosin-1 [Source:UniProtKB/Swiss-Prot;Acc:P02567]	Human Diseases;Human Diseases;Cellular Processes	Infectious disease: bacterial;Infectious disease: bacterial;Cellular community - eukaryotes	ko05132//Salmonella infection;ko05130//Pathogenic Escherichia coli infection;ko04530//Tight junction	K10352;K10352;K10352	GO:0005737//cytoplasm;GO:0005863//striated muscle myosin thick filament;GO:0016459//myosin complex;GO:0030016//myofibril;GO:0032982//myosin filament	GO:0000166//nucleotide binding;GO:0003774//motor activity;GO:0003779//actin binding;GO:0005524//ATP binding;GO:0008307//structural constituent of muscle;GO:0051015//actin filament binding	GO:0006936//muscle contraction;GO:0043050//pharyngeal pumping	--
WBGene00003514	1598	1763	1510	2598	2644	2468	2769	20.173	19.766	18.806	32.787	36.397	33.082	38.464	19.5816666666667	35.1825	0.845354438380324	5.09816641306643e-40	6.18944059625548e-38	myo-2	Myosin-2 [Source:UniProtKB/Swiss-Prot;Acc:P12845]	Human Diseases;Human Diseases;Cellular Processes	Infectious disease: bacterial;Infectious disease: bacterial;Cellular community - eukaryotes	ko05132//Salmonella infection;ko05130//Pathogenic Escherichia coli infection;ko04530//Tight junction	K10352;K10352;K10352	GO:0005737//cytoplasm;GO:0005859//muscle myosin complex;GO:0016459//myosin complex;GO:0030016//myofibril;GO:0032982//myosin filament	GO:0000146//microfilament motor activity;GO:0000166//nucleotide binding;GO:0003774//motor activity;GO:0003779//actin binding;GO:0005524//ATP binding;GO:0051015//actin filament binding	GO:0006936//muscle contraction	--
WBGene00001501	1745	1839	1715	2917	2520	2610	2492	212.038	198.982	206.088	354.887	332.44	335.435	332.297	205.702666666667	338.76475	0.719723266911756	5.62461817025008e-40	6.7842391241815e-38	ftn-2	Ferritin [Source:UniProtKB/TrEMBL;Acc:Q9TYS3]	Cellular Processes;Organismal Systems;Cellular Processes	Cell growth and death;Digestive system;Cell growth and death	ko04217//Necroptosis;ko04978//Mineral absorption;ko04216//Ferroptosis	K00522;K00522;K00522	GO:0005623//cell;GO:0005737//cytoplasm	GO:0004322//ferroxidase activity;GO:0005506//iron ion binding;GO:0005515//protein binding;GO:0008198//ferrous iron binding;GO:0008199//ferric iron binding;GO:0016491//oxidoreductase activity;GO:0042802//identical protein binding;GO:0046872//metal ion binding	GO:0006826//iron ion transport;GO:0006879//cellular iron ion homeostasis;GO:0006880//intracellular sequestering of iron ion;GO:0050830//defense response to Gram-positive bacterium;GO:0055114//oxidation-reduction process	--
WBGene00012155	4	3	2	244	249	287	286	0.646	0.43	0.319	39.403	43.861	49.227	50.835	0.465	45.8315	6.62296497740174	9.43119061540597e-40	1.13022171407204e-37	VW02B12L.2	NP_496437.1 Uncharacterized protein CELE_VW02B12L.2 [Caenorhabditis elegans]	-	-	-	-	-	GO:0004725//protein tyrosine phosphatase activity;GO:0016787//hydrolase activity;GO:0016791//phosphatase activity	GO:0006470//protein dephosphorylation;GO:0016311//dephosphorylation;GO:0035335//peptidyl-tyrosine dephosphorylation	--
WBGene00011672	183	193	173	502	431	417	427	8.783	8.227	8.192	24.087	22.557	21.251	22.551	8.40066666666667	22.6115	1.42848097259296	9.86046407226798e-40	1.17409051373319e-37	cyp-13A5	Putative cytochrome P450 CYP13A5 [Source:UniProtKB/Swiss-Prot;Acc:Q27514]	-	-	-	-	-	GO:0004497//monooxygenase activity;GO:0005506//iron ion binding;GO:0016491//oxidoreductase activity;GO:0016705//oxidoreductase activity, acting on paired donors, with incorporation or reduction of molecular oxygen;GO:0020037//heme binding;GO:0046872//metal ion binding	GO:0055114//oxidation-reduction process	--
WBGene00008944	993	1079	1045	461	432	516	527	98.68	93.157	100.628	44.351	48.315	54.472	58.392	97.4883333333333	51.3825	-0.923952493	3.00590796288443e-39	3.55635289239353e-37	F19B2.5	NP_507886.1 SNF2_N domain-containing protein [Caenorhabditis elegans]	-	-	-	-	-	GO:0005524//ATP binding	-	--
WBGene00016061	419	477	464	868	840	799	800	18.109	18.798	19.858	38.015	39.932	37.245	38.735	18.9216666666667	38.48175	1.02413523836602	4.79368713665718e-39	5.6356163647726e-37	hpo-15	NP_504456.1 Amino_oxidase domain-containing protein [Caenorhabditis elegans]	Cellular Processes	Transport and catabolism	ko04146//Peroxisome	K00308	-	GO:0016491//oxidoreductase activity;GO:0046592//polyamine oxidase activity	GO:0055114//oxidation-reduction process	--
WBGene00219316	127	117	108	350	344	310	348	6.307	5.161	5.292	17.378	18.63	16.348	19.018	5.58666666666667	17.8435	1.67533897912753	1.06408824464351e-38	1.24310938014171e-36	F21A3.11	Purple acid phosphatase [Source:UniProtKB/TrEMBL;Acc:H2FLJ4]	-	-	-	-	-	GO:0003993//acid phosphatase activity;GO:0016787//hydrolase activity;GO:0046872//metal ion binding	GO:0016311//dephosphorylation	--
WBGene00004987	101	69	82	278	298	305	306	16.415	9.959	13.148	45.167	52.812	52.633	54.722	13.174	51.3335	1.9622071739169	1.31363449378621e-38	1.52504754512992e-36	spp-2	SaPosin-like Protein family [Source:UniProtKB/TrEMBL;Acc:Q8MPX7]	-	-	-	-	-	-	GO:0050830//defense response to Gram-positive bacterium	--
WBGene00003096	521	552	542	983	938	915	917	45.629	42.934	46.831	86.065	89.58	85.09	88.37	45.1313333333333	87.27625	0.951459713386524	1.52463261226714e-38	1.75900936477405e-36	lys-7	Lysozyme-like protein 7 [Source:UniProtKB/Swiss-Prot;Acc:O16202]	-	-	-	-	-	-	GO:0002376//immune system process;GO:0007165//signal transduction;GO:0045087//innate immune response;GO:0050829//defense response to Gram-negative bacterium;GO:0050830//defense response to Gram-positive bacterium;GO:0050832//defense response to fungus	--
WBGene00001692	1188	1344	1230	601	640	650	683	137.473	138.119	140.421	69.525	80.758	79.866	86.965	138.671	79.2785	-0.80666454	1.72184827351053e-38	1.97427973336161e-36	grd-3	GRounDhog (Hedgehog-like family) [Source:UniProtKB/TrEMBL;Acc:Q9TYW7]	-	-	-	-	GO:0005576//extracellular region	GO:0005102//receptor binding	GO:0007267//cell-cell signaling;GO:0050829//defense response to Gram-negative bacterium	--
WBGene00007964	467	524	493	186	202	197	196	23.784	23.704	24.749	9.449	11.196	10.636	10.973	24.079	10.5635	-1.188687557	1.93587020402473e-38	2.20606067728586e-36	cyp-25A2	CYtochrome P450 family [Source:UniProtKB/TrEMBL;Acc:Q27476]	-	-	-	-	-	GO:0004497//monooxygenase activity;GO:0005506//iron ion binding;GO:0016491//oxidoreductase activity;GO:0016705//oxidoreductase activity, acting on paired donors, with incorporation or reduction of molecular oxygen;GO:0020037//heme binding;GO:0046872//metal ion binding	GO:0055114//oxidation-reduction process	--
WBGene00015270	329	327	322	114	96	96	95	26.493	23.385	25.541	9.217	8.386	8.251	8.417	25.1396666666667	8.56775	-1.552977232	3.17828192008568e-38	3.57797494942979e-36	C01B4.6	Aldose 1-epimerase [Source:UniProtKB/TrEMBL;Acc:G5ECR6]	Metabolism;Metabolism;Metabolism	Global and overview maps;Carbohydrate metabolism;Carbohydrate metabolism	ko01100//Metabolic pathways;ko00010//Glycolysis / Gluconeogenesis;ko00052//Galactose metabolism	K01785;K01785;K01785	-	GO:0003824//catalytic activity;GO:0004034//aldose 1-epimerase activity;GO:0016853//isomerase activity;GO:0030246//carbohydrate binding	GO:0005975//carbohydrate metabolic process;GO:0006006//glucose metabolic process;GO:0019318//hexose metabolic process;GO:0033499//galactose catabolic process via UDP-galactose	--
WBGene00044734	329	327	322	114	96	96	95	26.493	23.385	25.541	9.217	8.386	8.251	8.417	25.1396666666667	8.56775	-1.552977232	3.17828192008568e-38	3.57797494942979e-36	Y19D10A.16	Aldose 1-epimerase [Source:UniProtKB/TrEMBL;Acc:G5ECR6]	Metabolism;Metabolism;Metabolism	Global and overview maps;Carbohydrate metabolism;Carbohydrate metabolism	ko01100//Metabolic pathways;ko00010//Glycolysis / Gluconeogenesis;ko00052//Galactose metabolism	K01785;K01785;K01785	-	GO:0003824//catalytic activity;GO:0004034//aldose 1-epimerase activity;GO:0016853//isomerase activity;GO:0030246//carbohydrate binding	GO:0005975//carbohydrate metabolic process;GO:0006006//glucose metabolic process;GO:0019318//hexose metabolic process;GO:0033499//galactose catabolic process via UDP-galactose	--
WBGene00021581	135	159	112	393	343	368	356	7.705	8.059	6.306	22.423	21.347	22.302	22.357	7.35666666666667	22.10725	1.58739544541596	4.91873678283178e-38	5.50394793621086e-36	clec-70	C-type LECtin [Source:UniProtKB/TrEMBL;Acc:Q9N3X0]	-	-	-	-	-	GO:0030246//carbohydrate binding	GO:0050830//defense response to Gram-positive bacterium	--
WBGene00020649	314	313	259	679	623	576	628	8.97	8.122	7.309	19.199	19.405	17.299	19.839	8.13366666666667	18.9355	1.21911574400534	8.43108136633135e-38	9.37768481314999e-36	sma-10	Leucine-rich repeats and immunoglobulin-like domains protein sma-10 [Source:UniProtKB/Swiss-Prot;Acc:Q965M2]	-	-	-	-	GO:0005615//extracellular space;GO:0005886//plasma membrane;GO:0005887//integral component of plasma membrane;GO:0016020//membrane;GO:0016021//integral component of membrane;GO:0030659//cytoplasmic vesicle membrane;GO:0031012//extracellular matrix;GO:0031225//anchored component of membrane;GO:0031410//cytoplasmic vesicle	GO:0005114//type II transforming growth factor beta receptor binding;GO:0005515//protein binding;GO:0034713//type I transforming growth factor beta receptor binding	GO:0007179//transforming growth factor beta receptor signaling pathway;GO:0030511//positive regulation of transforming growth factor beta receptor signaling pathway;GO:0040018//positive regulation of multicellular organism growth;GO:0042661//regulation of mesodermal cell fate specification	--
WBGene00022633	309	350	326	665	685	637	606	10.962	11.027	11.41	23.584	26.498	23.995	23.655	11.133	24.433	1.13398860857386	1.48929555928989e-37	1.64664672701248e-35	ZC581.3	NP_491911.3 Uncharacterized protein CELE_ZC581.3 [Caenorhabditis elegans]	-	-	-	-	GO:0016020//membrane;GO:0016021//integral component of membrane	-	-	--
WBGene00016644	487	517	461	194	198	203	171	28.085	27.197	26.104	10.552	13.318	12.883	11.616	27.1286666666667	12.09225	-1.165735432	1.51719715594065e-37	1.6675702468401e-35	abhd-3.2	NP_001024458.1 Protein abhd-3.2 [Caenorhabditis elegans]	-	-	-	-	-	GO:0016298//lipase activity;GO:0016787//hydrolase activity;GO:0016788//hydrolase activity, acting on ester bonds;GO:0034338//short-chain carboxylesterase activity;GO:0047372//acylglycerol lipase activity;GO:0052689//carboxylic ester hydrolase activity	GO:0044255//cellular lipid metabolic process	--
WBGene00000115	2469	2407	2308	1470	1368	1320	1399	105.631	90.566	97.476	62.818	64.312	60.043	65.901	97.891	63.2685	-0.629688834	1.52692866346151e-37	1.66839411316456e-35	alh-9	Putative aldehyde dehydrogenase family 7 member A1 homolog [Source:UniProtKB/Swiss-Prot;Acc:P46562]	Metabolism;Metabolism;Metabolism;Metabolism;Metabolism;Metabolism;Metabolism;Metabolism;Metabolism;Metabolism;Metabolism;Metabolism;Metabolism	Global and overview maps;Amino acid metabolism;Lipid metabolism;Amino acid metabolism;Carbohydrate metabolism;Amino acid metabolism;Lipid metabolism;Amino acid metabolism;Carbohydrate metabolism;Carbohydrate metabolism;Metabolism of other amino acids;Amino acid metabolism;Amino acid metabolism	ko01100//Metabolic pathways;ko00280//Valine, leucine and isoleucine degradation;ko00071//Fatty acid degradation;ko00310//Lysine degradation;ko00010//Glycolysis / Gluconeogenesis;ko00380//Tryptophan metabolism;ko00561//Glycerolipid metabolism;ko00330//Arginine and proline metabolism;ko00053//Ascorbate and aldarate metabolism;ko00620//Pyruvate metabolism;ko00410//beta-Alanine metabolism;ko00260//Gl…	K14085;K14085;K14085;K14085;K14085;K14085;K14085;K14085;K14085;K14085;K14085;K14085;K14085	GO:0005575//cellular_component	GO:0004029//aldehyde dehydrogenase (NAD) activity;GO:0016491//oxidoreductase activity;GO:0016620//oxidoreductase activity, acting on the aldehyde or oxo group of donors, NAD or NADP as acceptor;GO:0043878//glyceraldehyde-3-phosphate dehydrogenase (NAD+) (non-phosphorylating) activity	GO:0006081//cellular aldehyde metabolic process;GO:0055114//oxidation-reduction process	--
WBGene00014058	2013	2436	2076	3290	2969	3147	3052	156.425	168.111	159.154	255.579	251.58	259.662	260.96	161.23	256.94525	0.672340771592635	1.83158603554818e-37	1.98957371990102e-35	ZK673.2	Probable adenylate kinase isoenzyme ZK673.2 [Source:UniProtKB/Swiss-Prot;Acc:Q09629]	Metabolism	Nucleotide metabolism	ko00230//Purine metabolism	K00944	GO:0005737//cytoplasm	GO:0000166//nucleotide binding;GO:0004017//adenylate kinase activity;GO:0005524//ATP binding;GO:0016301//kinase activity;GO:0016740//transferase activity;GO:0019205//nucleobase-containing compound kinase activity	GO:0006139//nucleobase-containing compound metabolic process;GO:0016310//phosphorylation;GO:0046940//nucleoside monophosphate phosphorylation	--
WBGene00010133	204	231	195	508	458	476	568	11.761	11.827	11.091	29.277	28.792	29.138	36.031	11.5596666666667	30.8095	1.41427547237901	3.8386165451142e-37	4.14548269334281e-35	F55H12.2	NP_001359597.1 Uncharacterized protein CELE_F55H12.2 [Caenorhabditis elegans]	-	-	-	-	-	-	-	--
WBGene00016332	280	336	291	590	622	645	621	21.632	23.053	22.18	45.568	52.4	52.911	52.79	22.2883333333333	50.91725	1.19186576308717	6.18865598566734e-37	6.64475635455323e-35	C32F10.4	NP_491687.1 Uncharacterized protein CELE_C32F10.4 [Caenorhabditis elegans]	-	-	-	-	GO:0016020//membrane;GO:0016021//integral component of membrane	-	-	--
WBGene00000713	39433	46182	39007	27946	27001	26297	28344	3253.97	3384.407	3175.582	2305.372	2429.614	2304.142	2573.602	3271.31966666667	2403.1825	-0.444926531	2.93874381403555e-36	3.13719346814427e-34	col-140	COLlagen [Source:UniProtKB/TrEMBL;Acc:Q19813]	-	-	-	-	-	GO:0042302//structural constituent of cuticle	-	--
WBGene00001397	1041	1185	1197	570	589	593	611	75.398	76.222	85.532	41.272	46.519	45.605	48.694	79.0506666666667	45.5225	-0.79619784	3.19982666183517e-36	3.39638744249076e-34	fat-5	Delta(9)-fatty-acid desaturase fat-5 [Source:UniProtKB/Swiss-Prot;Acc:G5ED44]	Metabolism;Organismal Systems;Metabolism;Environmental Information Processing;Organismal Systems;Metabolism	Global and overview maps;Aging;Global and overview maps;Signal transduction;Endocrine system;Lipid metabolism	ko01100//Metabolic pathways;ko04212//Longevity regulating pathway - worm;ko01212//Fatty acid metabolism;ko04152//AMPK signaling pathway;ko03320//PPAR signaling pathway;ko01040//Biosynthesis of unsaturated fatty acids	K00507;K00507;K00507;K00507;K00507;K00507	GO:0005789//endoplasmic reticulum membrane;GO:0016020//membrane;GO:0016021//integral component of membrane	GO:0004768//stearoyl-CoA 9-desaturase activity;GO:0005506//iron ion binding;GO:0016491//oxidoreductase activity;GO:0016717//oxidoreductase activity, acting on paired donors, with oxidation of a pair of donors resulting in the reduction of molecular oxygen to two molecules of water	GO:0006629//lipid metabolic process;GO:0006631//fatty acid metabolic process;GO:0006633//fatty acid biosynthetic process;GO:0006636//unsaturated fatty acid biosynthetic process;GO:0007275//multicellular organism development;GO:0042759//long-chain fatty acid biosynthetic process;GO:0055114//oxidation-reduction process	--
WBGene00013080	856	826	743	1482	1307	1338	1449	40.621	34.811	34.785	70.306	67.633	67.419	75.642	36.739	70.25	0.935185867111713	5.67183536530513e-36	5.98604215400811e-34	Y51A2D.13	NP_872145.1 Uncharacterized protein CELE_Y51A2D.13 [Caenorhabditis elegans]	Metabolism;Metabolism;Metabolism	Global and overview maps;Lipid metabolism;Lipid metabolism	ko01100//Metabolic pathways;ko00564//Glycerophospholipid metabolism;ko00565//Ether lipid metabolism	K16860;K16860;K16860	GO:0016020//membrane;GO:0016021//integral component of membrane	GO:0003824//catalytic activity	-	--
WBGene00021709	254	264	290	618	553	532	541	11.34	10.246	12.806	27.247	27.282	25.101	26.887	11.464	26.62925	1.21590128159708	6.72684865082328e-36	7.0593906039007e-34	ugt-29	UDP-GlucuronosylTransferase [Source:UniProtKB/TrEMBL;Acc:H2L0C9]	-	-	-	-	GO:0016020//membrane;GO:0016021//integral component of membrane;GO:0043231//intracellular membrane-bounded organelle	GO:0008194//UDP-glycosyltransferase activity;GO:0016740//transferase activity;GO:0016757//transferase activity, transferring glycosyl groups;GO:0016758//transferase activity, transferring hexosyl groups	-	--
WBGene00012531	279	285	252	554	567	567	558	8.557	7.763	7.625	16.987	18.964	18.466	18.832	7.98166666666667	18.31225	1.19804712905225	8.5091331664772e-36	8.87961508805135e-34	Y32F6B.1	Solute carrier organic anion transporter family member [Source:UniProtKB/TrEMBL;Acc:O62421]	-	-	-	-	GO:0005886//plasma membrane;GO:0005887//integral component of plasma membrane;GO:0016020//membrane;GO:0016021//integral component of membrane	GO:0005515//protein binding;GO:0015347//sodium-independent organic anion transmembrane transporter activity	GO:0006811//ion transport;GO:0043252//sodium-independent organic anion transport;GO:0055085//transmembrane transport	--
WBGene00012783	111	87	89	321	309	262	331	12.327	8.581	9.751	35.638	37.42	30.896	40.448	10.2196666666667	36.1005	1.82067067802446	1.50384180796162e-35	1.56055092641827e-33	Y43C5A.3	NP_501884.1 Uncharacterized protein CELE_Y43C5A.3 [Caenorhabditis elegans]	-	-	-	-	-	GO:0003690//double-stranded DNA binding	GO:0031640//killing of cells of other organism;GO:0050829//defense response to Gram-negative bacterium;GO:0098542//defense response to other organism	--
WBGene00006493	1524	1701	1575	1008	870	976	872	38.636	38.152	39.376	25.443	24.084	26.249	24.283	38.7213333333333	25.01475	-0.630349597	2.03929937561149e-35	2.1044436612213e-33	ivns-1	Influenza Virus NS1a (A) binding protein homolog [Source:UniProtKB/TrEMBL;Acc:Q21854]	-	-	-	-	-	GO:0005515//protein binding	-	--
WBGene00016877	212	266	199	54	48	58	35	8.293	9.241	7.68	2.112	2.048	3.152	1.507	8.40466666666667	2.20475	-1.930575527	2.48345542742073e-35	2.54862898145525e-33	C52D10.3	NP_001299952.1 DUF4140 domain-containing protein [Caenorhabditis elegans]	-	-	-	-	-	-	-	--
WBGene00012968	135	140	137	406	335	365	317	18.421	16.965	18.443	55.383	49.846	52.884	47.595	17.943	51.427	1.51910487292369	3.14497564032132e-35	3.20977596258068e-33	Y48A6B.7	NP_499418.1 CMP/dCMP-type deaminase domain-containing protein [Caenorhabditis elegans]	-	-	-	-	-	GO:0003824//catalytic activity;GO:0047974//guanosine deaminase activity	GO:0006152//purine nucleoside catabolic process	--
WBGene00003963	17287	19519	18246	14268	13326	13463	13157	729.687	742.105	758.361	601.874	612.188	603.902	609.909	743.384333333333	606.96825	-0.292487232	3.40395203786033e-35	3.45510432258227e-33	pdi-2	Protein disulfide-isomerase 2 [Source:UniProtKB/Swiss-Prot;Acc:Q17770]	Genetic Information Processing	Folding, sorting and degradation	ko04141//Protein processing in endoplasmic reticulum	K09580	GO:0005623//cell;GO:0005783//endoplasmic reticulum;GO:0005788//endoplasmic reticulum lumen;GO:0016222//procollagen-proline 4-dioxygenase complex	GO:0003756//protein disulfide isomerase activity;GO:0003810//protein-glutamine gamma-glutamyltransferase activity;GO:0016853//isomerase activity;GO:0031545//peptidyl-proline 4-dioxygenase activity	GO:0006457//protein folding;GO:0018401//peptidyl-proline hydroxylation to 4-hydroxy-L-proline;GO:0030968//endoplasmic reticulum unfolded protein response;GO:0034976//response to endoplasmic reticulum stress;GO:0043412//macromolecule modification;GO:0045454//cell redox homeostasis;GO:0055114//oxidation-reduction process;GO:0080058//protein deglutathionylation	--
WBGene00013969	779	844	753	1345	1385	1229	1428	13.132	12.751	12.586	22.79	25.579	22.151	26.728	12.823	24.312	0.922934753367561	7.8755450515575e-35	7.95044833329785e-33	tep-1	TEP (ThiolEster containing Protein) [Source:UniProtKB/TrEMBL;Acc:Q7JKM0]	-	-	-	-	GO:0005576//extracellular region;GO:0005615//extracellular space	GO:0004866//endopeptidase inhibitor activity	GO:0010951//negative regulation of endopeptidase activity	--
WBGene00000830	635	710	633	1284	1067	1181	1011	33.12	32.562	32.483	66.819	60.823	65.397	58.15	32.7216666666667	62.79725	0.940455149074151	1.07215287150882e-34	1.07649943720413e-32	ctl-1	Catalase-2 [Source:UniProtKB/Swiss-Prot;Acc:O61235]	Metabolism;Metabolism;Organismal Systems;Cellular Processes;Environmental Information Processing;Organismal Systems;Organismal Systems;Metabolism;Metabolism;Human Diseases	Global and overview maps;Global and overview maps;Aging;Transport and catabolism;Signal transduction;Aging;Aging;Amino acid metabolism;Carbohydrate metabolism;Neurodegenerative disease	ko01100//Metabolic pathways;ko01200//Carbon metabolism;ko04212//Longevity regulating pathway - worm;ko04146//Peroxisome;ko04068//FoxO signaling pathway;ko04213//Longevity regulating pathway - multiple species;ko04211//Longevity regulating pathway;ko00380//Tryptophan metabolism;ko00630//Glyoxylate and dicarboxylate metabolism;ko05014//Amyotrophic lateral sclerosis	K03781;K03781;K03781;K03781;K03781;K03781;K03781;K03781;K03781;K03781	GO:0005737//cytoplasm;GO:0005739//mitochondrion;GO:0005777//peroxisome	GO:0004096//catalase activity;GO:0004601//peroxidase activity;GO:0016491//oxidoreductase activity;GO:0020037//heme binding;GO:0046872//metal ion binding	GO:0006979//response to oxidative stress;GO:0042542//response to hydrogen peroxide;GO:0042744//hydrogen peroxide catabolic process;GO:0055114//oxidation-reduction process;GO:0098869//cellular oxidant detoxification	--
WBGene00008412	1661	1595	1594	2705	2454	2329	2400	65.92	55.852	62.21	107.384	106.848	97.68	105.322	61.3273333333333	104.3085	0.766254601041528	1.12518660114266e-34	1.12367425356048e-32	D2030.2	NP_001021076.1 Uncharacterized protein CELE_D2030.2 [Caenorhabditis elegans]	-	-	-	-	GO:0005759//mitochondrial matrix	GO:0004176//ATP-dependent peptidase activity;GO:0005524//ATP binding;GO:0051082//unfolded protein binding	GO:0006457//protein folding;GO:0006508//proteolysis;GO:0030163//protein catabolic process	--
WBGene00013489	10080	11548	9960	6731	6629	6526	7130	765.437	778.775	746.166	510.971	548.91	526.193	595.752	763.459333333333	545.4565	-0.485087165	1.9138182917838e-34	1.90102538876385e-32	col-42	COLlagen [Source:UniProtKB/TrEMBL;Acc:Q8I4C0]	-	-	-	-	GO:0016020//membrane;GO:0016021//integral component of membrane	GO:0042302//structural constituent of cuticle	-	--
WBGene00021464	32	35	46	190	173	176	164	1.529	1.486	2.169	9.078	9.016	8.932	8.625	1.728	8.91275	2.36676742179167	2.25611442802032e-34	2.22911305853604e-32	ugt-31	UDP-GlucuronosylTransferase [Source:UniProtKB/TrEMBL;Acc:Q86S61]	-	-	-	-	GO:0016020//membrane;GO:0016021//integral component of membrane;GO:0043231//intracellular membrane-bounded organelle	GO:0008194//UDP-glycosyltransferase activity;GO:0016740//transferase activity;GO:0016758//transferase activity, transferring hexosyl groups	-	--
WBGene00015168	4465	5021	4929	3144	3130	3082	3192	217.698	217.41	237.093	153.244	166.411	159.557	171.247	224.067	162.61475	-0.462472065	2.43143124166173e-34	2.3896209160776e-32	pdi-6	Protein disulfide-isomerase A6 homolog [Source:UniProtKB/Swiss-Prot;Acc:Q11067]	Genetic Information Processing	Folding, sorting and degradation	ko04141//Protein processing in endoplasmic reticulum	K09584	GO:0005623//cell;GO:0005783//endoplasmic reticulum;GO:0005788//endoplasmic reticulum lumen	GO:0003756//protein disulfide isomerase activity;GO:0016853//isomerase activity	GO:0030968//endoplasmic reticulum unfolded protein response;GO:0045454//cell redox homeostasis	--
WBGene00020022	1812	2039	1849	1136	1189	1149	1123	46.781	46.319	47.277	29.467	33.85	31.381	31.69	46.7923333333333	31.597	-0.566484584	2.68270248983039e-34	2.62269467097892e-32	gldc-1	Glycine cleavage system P protein [Source:UniProtKB/TrEMBL;Acc:Q21962]	Metabolism;Metabolism;Metabolism;Metabolism	Global and overview maps;Global and overview maps;Carbohydrate metabolism;Amino acid metabolism	ko01100//Metabolic pathways;ko01200//Carbon metabolism;ko00630//Glyoxylate and dicarboxylate metabolism;ko00260//Glycine, serine and threonine metabolism	K00281;K00281;K00281;K00281	GO:0005739//mitochondrion;GO:0005960//glycine cleavage complex	GO:0003824//catalytic activity;GO:0004375//glycine dehydrogenase (decarboxylating) activity;GO:0016491//oxidoreductase activity;GO:0016594//glycine binding;GO:0030170//pyridoxal phosphate binding	GO:0006544//glycine metabolic process;GO:0006546//glycine catabolic process;GO:0019464//glycine decarboxylation via glycine cleavage system;GO:0055114//oxidation-reduction process	--
WBGene00014252	747	739	745	1271	1189	1186	1149	84.845	74.543	83.481	144.317	147.262	143.034	143.599	80.9563333333333	144.553	0.836382696074065	3.98077902093688e-34	3.87135970229856e-32	ZK1320.2	NP_496083.1 Uncharacterized protein CELE_ZK1320.2 [Caenorhabditis elegans]	-	-	-	-	-	-	GO:0045087//innate immune response	--
WBGene00006760	837	1024	890	464	448	496	470	35.439	37.82	37.197	19.664	20.75	22.108	21.931	36.8186666666667	21.11325	-0.80228871	6.69392956708076e-34	6.47602821398568e-32	unc-23	NP_505307.1 BAG domain-containing protein [Caenorhabditis elegans]	Genetic Information Processing	Folding, sorting and degradation	ko04141//Protein processing in endoplasmic reticulum	K09556	GO:0005634//nucleus;GO:0005730//nucleolus;GO:0005737//cytoplasm;GO:0031430//M band;GO:0055120//striated muscle dense body	GO:0000774//adenyl-nucleotide exchange factor activity;GO:0031072//heat shock protein binding;GO:0051087//chaperone binding	GO:0016203//muscle attachment;GO:0050790//regulation of catalytic activity;GO:0050821//protein stabilization	--
WBGene00016119	42	40	59	197	194	190	194	3.192	2.7	4.424	15.01	16.079	15.383	16.266	3.43866666666667	15.6845	2.18941836128878	1.37037749452219e-33	1.31889958345854e-31	C25H3.10	NP_001021981.1 F-box domain-containing protein [Caenorhabditis elegans]	-	-	-	-	-	GO:0005515//protein binding	-	--
WBGene00014669	247	244	219	526	543	493	458	14.442	12.637	12.616	30.674	34.531	30.534	29.386	13.2316666666667	31.28125	1.24130336837187	2.83010068167254e-33	2.70974846196224e-31	zipt-2.1	Zrt (ZRT), Irt-(IRT-) like Protein Transporter [Source:UniProtKB/TrEMBL;Acc:Q6BEU0]	-	-	-	-	GO:0005886//plasma membrane;GO:0016020//membrane;GO:0016021//integral component of membrane	GO:0005385//zinc ion transmembrane transporter activity;GO:0046873//metal ion transmembrane transporter activity	GO:0030001//metal ion transport;GO:0055085//transmembrane transport;GO:0071577//zinc II ion transmembrane transport	--
WBGene00003497	1261	1374	1267	707	743	678	755	15	14.515	14.869	8.407	9.638	8.564	9.882	14.7946666666667	9.12275	-0.697536505	3.46399811057146e-33	3.29968025148025e-31	mup-4	Transmembrane matrix receptor MUP-4 [Source:UniProtKB/Swiss-Prot;Acc:Q21281]	-	-	-	-	GO:0005737//cytoplasm;GO:0005856//cytoskeleton;GO:0005886//plasma membrane;GO:0016020//membrane;GO:0016021//integral component of membrane;GO:0030054//cell junction;GO:0030056//hemidesmosome;GO:0098733//hemidesmosome associated protein complex	GO:0005509//calcium ion binding;GO:0005515//protein binding	GO:0007155//cell adhesion;GO:0007275//multicellular organism development	--
WBGene00008436	1077	1042	996	1852	1604	1570	1585	55.993	48.111	51.087	96.256	90.935	86.67	90.673	51.7303333333333	91.1335	0.816970987714366	3.68582614724768e-33	3.49307248393498e-31	DH11.2	NP_495676.1 Uncharacterized protein CELE_DH11.2 [Caenorhabditis elegans]	-	-	-	-	-	-	-	--
WBGene00010723	48	39	47	204	202	165	182	4.023	2.903	3.886	17.093	18.462	14.685	16.785	3.604	16.75625	2.21702839794375	5.01243313691841e-33	4.72619012783043e-31	cpg-7	Chondroitin proteoglycan 7 [Source:UniProtKB/Swiss-Prot;Acc:Q7YWX9]	-	-	-	-	-	-	-	--
WBGene00017563	1136	1315	1187	1783	1831	1908	1854	64.079	66.66	66.197	100.548	111.65	113.255	114.241	65.6453333333333	109.9235	0.74373548587341	5.65077729389124e-33	5.3011711229308e-31	F18C5.10	NP_872024.1 Uncharacterized protein CELE_F18C5.10 [Caenorhabditis elegans]	-	-	-	-	GO:0016020//membrane;GO:0016021//integral component of membrane	-	-	--
WBGene00009983	332	436	494	132	146	99	136	27.281	31.835	39.962	10.867	13.11	8.657	12.259	33.026	11.22325	-1.557111737	1.15115682400944e-32	1.07450944753645e-30	cut-2	Cuticlin-2 [Source:UniProtKB/Swiss-Prot;Acc:P34682]	-	-	-	-	GO:0005576//extracellular region;GO:0060106//cortical layer of collagen and cuticulin-based cuticle extracellular matrix	GO:0042302//structural constituent of cuticle	-	--
WBGene00006787	3368	3931	3494	2256	2311	2133	2352	99.343	109.243	107.132	67.966	76.443	72.249	80.85	105.239333333333	74.377	-0.500745551	1.40545999119882e-32	1.3053209668259e-30	unc-52	Basement membrane proteoglycan [Source:UniProtKB/Swiss-Prot;Acc:Q06561]	-	-	-	-	GO:0005576//extracellular region;GO:0005604//basement membrane;GO:0005623//cell;GO:0005737//cytoplasm;GO:0031012//extracellular matrix;GO:0031430//M band;GO:0055120//striated muscle dense body	GO:0005198//structural molecule activity;GO:0005201//extracellular matrix structural constituent;GO:0005509//calcium ion binding;GO:0005515//protein binding	GO:0002119//nematode larval development;GO:0007005//mitochondrion organization;GO:0007517//muscle organ development;GO:0008543//fibroblast growth factor receptor signaling pathway;GO:0009792//embryo development ending in birth or egg hatching;GO:0009887//organ morphogenesis;GO:0009888//tissue development;GO:0016477//cell migration;GO:0030239//myofibril assembly;GO:0031581//hemidesmosome assembly;…	--
WBGene00016995	2224	2602	2287	1583	1418	1560	1414	48.562	50.457	49.267	34.555	33.763	36.169	33.973	49.4286666666667	34.615	-0.513950642	1.60313641982001e-32	1.48150542279387e-30	acly-1	Probable ATP-citrate synthase [Source:UniProtKB/Swiss-Prot;Acc:P53585]	Metabolism;Metabolism	Global and overview maps;Carbohydrate metabolism	ko01100//Metabolic pathways;ko00020//Citrate cycle (TCA cycle)	K01648;K01648	GO:0005737//cytoplasm;GO:0005829//cytosol	GO:0000166//nucleotide binding;GO:0003824//catalytic activity;GO:0003878//ATP citrate synthase activity;GO:0005524//ATP binding;GO:0016740//transferase activity;GO:0046872//metal ion binding;GO:0046912//transferase activity, transferring acyl groups, acyl groups converted into alkyl on transfer;GO:0048037//cofactor binding	GO:0006085//acetyl-CoA biosynthetic process;GO:0006101//citrate metabolic process;GO:0006629//lipid metabolic process;GO:0006633//fatty acid biosynthetic process	--
WBGene00010545	138	151	146	404	307	367	362	8.999	8.667	9.356	26.234	21.667	25.42	25.985	9.00733333333333	24.8265	1.46270892983778	2.23520838985475e-32	2.0553958337402e-30	cbp-2	CBP/p300 homolog [Source:UniProtKB/TrEMBL;Acc:G5EBG3]	Human Diseases;Human Diseases;Human Diseases;Cellular Processes;Human Diseases;Environmental Information Processing;Human Diseases;Environmental Information Processing;Human Diseases;Human Diseases;Environmental Information Processing;Human Diseases;Organismal Systems;Organismal Systems;Organismal Systems;Human Diseases;Cellular Processes;Environmental Information Processing;Organismal Systems;Hu…	Cancer: overview;Neurodegenerative disease;Infectious disease: viral;Cell growth and death;Cancer: overview;Signal transduction;Infectious disease: viral;Signal transduction;Infectious disease: bacterial;Cancer: overview;Signal transduction;Infectious disease: viral;Endocrine system;Endocrine system;Endocrine system;Infectious disease: viral;Cellular community - eukaryotes;Signal transduction;End…	ko05200//Pathways in cancer;ko05016//Huntington disease;ko05165//Human papillomavirus infection;ko04110//Cell cycle;ko05203//Viral carcinogenesis;ko04024//cAMP signaling pathway;ko05166//Human T-cell leukemia virus 1 infection;ko04310//Wnt signaling pathway;ko05152//Tuberculosis;ko05206//MicroRNAs in cancer;ko04068//FoxO signaling pathway;ko05167//Kaposi sarcoma-associated herpesvirus infection;k…	K04498;K04498;K04498;K04498;K04498;K04498;K04498;K04498;K04498;K04498;K04498;K04498;K04498;K04498;K04498;K04498;K04498;K04498;K04498;K04498;K04498;K04498;K04498;K04498;K04498;K04498	GO:0005634//nucleus	GO:0003712//transcription cofactor activity;GO:0004402//histone acetyltransferase activity;GO:0008270//zinc ion binding;GO:0046872//metal ion binding	GO:0006355//regulation of transcription, DNA-templated;GO:0016573//histone acetylation	--
WBGene00001441	650	947	779	1394	1403	1305	1428	26.726	35.08	31.769	57.776	63.835	57.046	65.119	31.1916666666667	60.944	0.966323550609808	2.58504244160181e-32	2.36537750506175e-30	fkh-9	ForKHead transcription factor family [Source:UniProtKB/TrEMBL;Acc:Q2L6X6]	-	-	-	-	GO:0005634//nucleus	GO:0000981//RNA polymerase II transcription factor activity, sequence-specific DNA binding;GO:0003677//DNA binding;GO:0003700//transcription factor activity, sequence-specific DNA binding;GO:0043565//sequence-specific DNA binding	GO:0006355//regulation of transcription, DNA-templated;GO:0006357//regulation of transcription from RNA polymerase II promoter;GO:0007612//learning;GO:0007614//short-term memory;GO:0008340//determination of adult lifespan;GO:0009653//anatomical structure morphogenesis;GO:0030154//cell differentiation;GO:0031103//axon regeneration	Fork_head
WBGene00009902	363	472	400	159	171	161	134	23.714	27.384	25.868	10.384	12.181	11.168	9.632	25.6553333333333	10.84125	-1.242727661	4.05100924447187e-32	3.68860278019926e-30	drd-1	Dietary restriction down regulated [Source:UniProtKB/TrEMBL;Acc:Q20611]	-	-	-	-	GO:0005789//endoplasmic reticulum membrane;GO:0016020//membrane;GO:0016021//integral component of membrane	GO:0000254//C-4 methylsterol oxidase activity;GO:0005506//iron ion binding;GO:0016491//oxidoreductase activity	GO:0008610//lipid biosynthetic process;GO:0016126//sterol biosynthetic process;GO:0055114//oxidation-reduction process	--
WBGene00002017	632	599	715	268	283	287	283	106.167	89.362	118.496	45.006	51.839	51.192	52.31	104.675	50.08675	-1.063416011	7.46159377328694e-32	6.76093191896609e-30	hsp-16.11	Heat shock protein Hsp-16.1/Hsp-16.11 [Source:UniProtKB/Swiss-Prot;Acc:P34696]	Organismal Systems;Organismal Systems	Aging;Aging	ko04212//Longevity regulating pathway - worm;ko04213//Longevity regulating pathway - multiple species	K19766;K19766	GO:0005797//Golgi medial cisterna	GO:0051082//unfolded protein binding	GO:0009408//response to heat;GO:0030968//endoplasmic reticulum unfolded protein response	--
WBGene00006705	224	266	217	495	490	485	452	21.502	22.676	20.55	47.501	51.29	49.434	47.742	21.576	48.99175	1.18311139935448	1.17537673473558e-31	1.05983606056861e-29	ubc-8	UBiquitin Conjugating enzyme [Source:UniProtKB/TrEMBL;Acc:Q9N2W9]	Genetic Information Processing	Folding, sorting and degradation	ko04120//Ubiquitin mediated proteolysis	K10576	-	GO:0000166//nucleotide binding;GO:0005524//ATP binding;GO:0016740//transferase activity;GO:0061631//ubiquitin conjugating enzyme activity	GO:0006511//ubiquitin-dependent protein catabolic process;GO:0016567//protein ubiquitination	--
WBGene00012013	74	70	63	254	193	234	244	3.183	2.674	2.715	10.922	9.052	10.687	11.548	2.85733333333333	10.55225	1.8848093954978	1.19119341820387e-31	1.06890906971676e-29	ugt-54	UDP-GlucuronosylTransferase [Source:UniProtKB/TrEMBL;Acc:Q22770]	Metabolism;Metabolism;Metabolism;Metabolism;Human Diseases;Metabolism;Metabolism;Metabolism;Metabolism;Metabolism	Global and overview maps;Xenobiotics biodegradation and metabolism;Xenobiotics biodegradation and metabolism;Xenobiotics biodegradation and metabolism;Cancer: overview;Metabolism of cofactors and vitamins;Carbohydrate metabolism;Carbohydrate metabolism;Lipid metabolism;Metabolism of cofactors and vitamins	ko01100//Metabolic pathways;ko00983//Drug metabolism - other enzymes;ko00982//Drug metabolism - cytochrome P450;ko00980//Metabolism of xenobiotics by cytochrome P450;ko05204//Chemical carcinogenesis - DNA adducts;ko00830//Retinol metabolism;ko00040//Pentose and glucuronate interconversions;ko00053//Ascorbate and aldarate metabolism;ko00140//Steroid hormone biosynthesis;ko00860//Porphyrin metaboli…	K00699;K00699;K00699;K00699;K00699;K00699;K00699;K00699;K00699;K00699	GO:0016020//membrane;GO:0016021//integral component of membrane;GO:0043231//intracellular membrane-bounded organelle	GO:0008194//UDP-glycosyltransferase activity;GO:0016740//transferase activity;GO:0016758//transferase activity, transferring hexosyl groups	-	--
WBGene00002915	1623	1963	1711	1042	1084	992	1063	41.315	46.727	42.679	26.921	30.533	29.587	31.736	43.5736666666667	29.69425	-0.553272925	1.29700293793243e-31	1.15826103711995e-29	let-805	Myotactin form A [Source:UniProtKB/TrEMBL;Acc:Q9UB29]	-	-	-	-	GO:0009897//external side of plasma membrane;GO:0016020//membrane;GO:0016021//integral component of membrane;GO:0030056//hemidesmosome;GO:0043235//receptor complex	GO:0004896//cytokine receptor activity;GO:0005515//protein binding;GO:0019955//cytokine binding	GO:0019221//cytokine-mediated signaling pathway;GO:0031581//hemidesmosome assembly	--
WBGene00014053	153	153	135	399	319	347	358	16.945	15.048	14.75	44.175	38.524	40.806	43.626	15.581	41.78275	1.42311961926643	1.71949514200164e-31	1.52821159151581e-29	ZK669.3	GILT-like protein ZK669.3 [Source:UniProtKB/Swiss-Prot;Acc:Q23570]	Organismal Systems	Immune system	ko04612//Antigen processing and presentation	K08059	GO:0005576//extracellular region	-	-	--
WBGene00002056	2091	2575	2148	3298	3065	3309	3129	68.587	75.539	69.586	109.119	106.029	113.63	108.505	71.2373333333333	109.32075	0.617861845324799	2.4447811415622e-31	2.16246712878656e-29	ifc-2	Intermediate filament protein ifc-2 [Source:UniProtKB/Swiss-Prot;Acc:Q21067]	-	-	-	-	GO:0005737//cytoplasm;GO:0005882//intermediate filament;GO:0030057//desmosome	-	-	--
WBGene00044206	3	4	9	141	124	129	104	0.681	0.807	2.017	32.02	30.716	31.115	25.995	1.16833333333333	29.9615	4.68058600442129	2.61942175543242e-31	2.30596014725864e-29	T26H5.9	NP_001024162.1 Uncharacterized protein CELE_T26H5.9 [Caenorhabditis elegans]	-	-	-	-	-	-	-	--
WBGene00011694	218	241	208	58	56	56	68	17.466	17.148	16.441	4.646	4.893	4.764	5.995	17.0183333333333	5.0745	-1.745752173	2.70284895535608e-31	2.36818015781788e-29	T10G3.3	NP_506346.2 Uncharacterized protein CELE_T10G3.3 [Caenorhabditis elegans]	-	-	-	-	-	-	-	--
WBGene00000751	26120	28210	25825	17730	17658	16460	18591	2173.31	2084.535	2119.952	1474.772	1602.132	1454.254	1702.105	2125.93233333333	1558.31575	-0.448108092	2.83845736476614e-31	2.47532138734887e-29	col-178	COLlagen [Source:UniProtKB/TrEMBL;Acc:O17641]	-	-	-	-	GO:0005615//extracellular space;GO:0016020//membrane;GO:0016021//integral component of membrane;GO:0031012//extracellular matrix	GO:0005201//extracellular matrix structural constituent;GO:0042302//structural constituent of cuticle	GO:0030198//extracellular matrix organization	--
WBGene00022083	23	33	33	158	144	138	170	1.151	1.472	1.6	7.812	7.796	7.248	9.254	1.40766666666667	8.0275	2.51164501353298	2.86556179958668e-31	2.48728086108984e-29	Y69A2AR.12	NP_001360135.1 Uncharacterized protein CELE_Y69A2AR.12 [Caenorhabditis elegans]	-	-	-	-	GO:0016020//membrane;GO:0016021//integral component of membrane	-	-	--
WBGene00002054	1907	2181	1879	2871	2665	2789	2614	85.886	87.102	83.382	129.179	130.822	133.361	129.474	85.4566666666667	130.709	0.613093532383986	4.36626713498354e-31	3.77225172243346e-29	ifb-2	Intermediate filament protein ifb-2 [Source:UniProtKB/Swiss-Prot;Acc:Q19286]	-	-	-	-	GO:0005737//cytoplasm;GO:0005882//intermediate filament;GO:0045179//apical cortex;GO:1990357//terminal web	GO:0005515//protein binding	-	--
WBGene00007506	19	22	18	175	123	117	128	1.013	1.042	0.947	9.326	7.15	6.622	7.508	1.00066666666667	7.6515	2.93478112521856	4.67039068691763e-31	4.0163197689581e-29	C10C5.2	NP_501649.2 F-box C protein [Caenorhabditis elegans]	-	-	-	-	-	-	GO:0045087//innate immune response	--
WBGene00015476	98	101	84	272	268	250	318	10.527	9.733	8.863	29.27	30.613	28.727	36.994	9.70766666666667	31.401	1.69361402763051	7.60428600996253e-31	6.50919873894258e-29	C05D9.9	NP_001041216.1 Uncharacterized protein CELE_C05D9.9 [Caenorhabditis elegans]	-	-	-	-	-	-	-	--
WBGene00016783	13	17	17	136	136	121	102	1.108	1.287	1.43	11.59	12.642	10.952	9.568	1.275	11.188	3.13338300672997	7.72774824519142e-31	6.58453778231333e-29	irg-2	Infection Response protein [Source:UniProtKB/TrEMBL;Acc:O16224]	-	-	-	-	-	-	GO:0045087//innate immune response	--
WBGene00013289	1157	1553	1380	770	768	721	745	39.547	47.16	46.755	25.915	27.905	25.261	26.966	44.4873333333333	26.51175	-0.746762719	1.40055673699495e-30	1.18791513194892e-28	tag-273	NP_001294000.1 LIM zinc-binding domain-containing protein [Caenorhabditis elegans]	-	-	-	-	GO:0005886//plasma membrane;GO:0015629//actin cytoskeleton	GO:0046872//metal ion binding;GO:0051015//actin filament binding	GO:0051017//actin filament bundle assembly	--
WBGene00003553	343	415	354	686	679	632	718	11.858	12.803	12.082	23.737	25.612	23.18	27.241	12.2476666666667	24.9425	1.02609915050595	2.80443000705639e-30	2.3678312445942e-28	nas-37	Zinc metalloproteinase nas-37 [Source:UniProtKB/Swiss-Prot;Acc:Q93243]	-	-	-	-	GO:0005576//extracellular region	GO:0004222//metalloendopeptidase activity;GO:0008233//peptidase activity;GO:0008237//metallopeptidase activity;GO:0008270//zinc ion binding;GO:0016787//hydrolase activity;GO:0046872//metal ion binding	GO:0006508//proteolysis;GO:0007275//multicellular organism development;GO:0018996//molting cycle, collagen and cuticulin-based cuticle;GO:0040002//collagen and cuticulin-based cuticle development;GO:0042395//ecdysis, collagen and cuticulin-based cuticle	--
WBGene00010811	193	229	179	469	444	386	434	7.483	7.891	6.845	17.926	18.784	15.82	18.306	7.40633333333333	17.709	1.25765136084411	3.36885001942521e-30	2.83151081949426e-28	hmit-1.3	H(+) MyoInositol coTransporter [Source:UniProtKB/TrEMBL;Acc:Q21455]	-	-	-	-	GO:0005887//integral component of plasma membrane;GO:0016020//membrane;GO:0016021//integral component of membrane;GO:0016324//apical plasma membrane	GO:0005366//myo-inositol:proton symporter activity;GO:0022857//transmembrane transporter activity	GO:0015798//myo-inositol transport;GO:0046323//glucose import;GO:0055085//transmembrane transport	--
WBGene00008354	268	260	246	81	78	89	64	42.435	36.561	38.428	12.821	13.467	14.963	11.15	39.1413333333333	13.10025	-1.579098558	3.51749983231035e-30	2.94313330563805e-28	gcsh-1	Glycine cleavage system H protein [Source:UniProtKB/TrEMBL;Acc:O62122]	Metabolism;Metabolism;Metabolism;Metabolism	Global and overview maps;Global and overview maps;Carbohydrate metabolism;Amino acid metabolism	ko01100//Metabolic pathways;ko01200//Carbon metabolism;ko00630//Glyoxylate and dicarboxylate metabolism;ko00260//Glycine, serine and threonine metabolism	K02437;K02437;K02437;K02437	GO:0005739//mitochondrion;GO:0005960//glycine cleavage complex	-	GO:0019464//glycine decarboxylation via glycine cleavage system	--
WBGene00015814	2438	2663	2378	1655	1456	1655	1395	133.957	129.999	128.863	90.856	87.543	96.538	84.428	130.939666666667	89.84125	-0.543452306	3.69256283162683e-30	3.07575581154567e-28	oatr-1	Probable ornithine aminotransferase, mitochondrial [Source:UniProtKB/Swiss-Prot;Acc:Q18040]	Metabolism;Metabolism	Global and overview maps;Amino acid metabolism	ko01100//Metabolic pathways;ko00330//Arginine and proline metabolism	K00819;K00819	GO:0005737//cytoplasm;GO:0005739//mitochondrion;GO:0005759//mitochondrial matrix	GO:0003824//catalytic activity;GO:0004587//ornithine-oxo-acid transaminase activity;GO:0008483//transaminase activity;GO:0016740//transferase activity;GO:0030170//pyridoxal phosphate binding;GO:0042802//identical protein binding	GO:0010121//arginine catabolic process to proline via ornithine;GO:0019544//arginine catabolic process to glutamate;GO:0055129//L-proline biosynthetic process	--
WBGene00021005	1290	1549	1224	859	721	713	693	128.455	136.984	120.246	85.511	78.289	75.388	75.931	128.561666666667	78.77975	-0.706563793	4.07720881312613e-30	3.38098900463473e-28	ule-1	Uterine Lumin Expressed/locailized [Source:UniProtKB/TrEMBL;Acc:X5M5P2]	-	-	-	-	GO:0005576//extracellular region	GO:0008061//chitin binding	GO:0006030//chitin metabolic process	--
WBGene00015514	8153	8729	8015	5197	5218	5299	5693	992.269	943.48	962.371	632.314	692.5	684.787	762.395	966.04	692.999	-0.479229656	6.71098562001419e-30	5.54029146185616e-28	nlp-77	Neuropeptide-Like Protein [Source:UniProtKB/TrEMBL;Acc:Q17698]	-	-	-	-	-	-	-	--
WBGene00020016	17	21	28	121	132	142	136	1.022	1.121	1.661	7.272	8.654	9.065	8.997	1.268	8.497	2.74439881941041	8.9604837953472e-30	7.3646454202909e-28	lipl-3	Lipase [Source:UniProtKB/TrEMBL;Acc:O16956]	Cellular Processes;Organismal Systems;Metabolism	Transport and catabolism;Digestive system;Lipid metabolism	ko04142//Lysosome;ko04979//Cholesterol metabolism;ko00100//Steroid biosynthesis	K01052;K01052;K01052	GO:0005764//lysosome	GO:0016787//hydrolase activity;GO:0016788//hydrolase activity, acting on ester bonds	GO:0006629//lipid metabolic process;GO:0016042//lipid catabolic process	--
WBGene00020326	83	116	91	261	255	304	263	4.938	6.129	5.341	15.523	16.543	19.204	17.217	5.46933333333333	17.12175	1.64639326974083	9.27742731479766e-30	7.59155120583113e-28	math-38	MATH (Meprin-associated Traf homology) domain containing [Source:UniProtKB/TrEMBL;Acc:D6VPA0]	-	-	-	-	-	GO:0005515//protein binding	GO:0050830//defense response to Gram-positive bacterium	--
WBGene00018398	451	442	441	168	195	177	192	19.005	16.541	18.333	7.069	8.954	7.904	8.894	17.9596666666667	8.20525	-1.130141378	1.09205592871457e-29	8.89690301573386e-28	sptl-2	Serine palmitoyltransferase 2 [Source:UniProtKB/Swiss-Prot;Acc:Q20375]	Metabolism;Environmental Information Processing;Metabolism	Global and overview maps;Signal transduction;Lipid metabolism	ko01100//Metabolic pathways;ko04071//Sphingolipid signaling pathway;ko00600//Sphingolipid metabolism	K00654;K00654;K00654	-	GO:0003824//catalytic activity;GO:0004758//serine C-palmitoyltransferase activity;GO:0016740//transferase activity;GO:0016746//transferase activity, transferring acyl groups;GO:0030170//pyridoxal phosphate binding	GO:0006629//lipid metabolic process;GO:0006665//sphingolipid metabolic process;GO:0009058//biosynthetic process	--
WBGene00010988	6430	6825	6332	8932	8345	8021	8489	130.329	122.854	126.619	180.987	184.442	172.627	189.327	126.600666666667	181.84575	0.522430206426896	1.3128559163363e-29	1.06490387100204e-27	metr-1	Probable methionine synthase [Source:UniProtKB/Swiss-Prot;Acc:Q09582]	Metabolism;Metabolism;Metabolism;Metabolism;Metabolism	Global and overview maps;Global and overview maps;Amino acid metabolism;Metabolism of other amino acids;Metabolism of cofactors and vitamins	ko01100//Metabolic pathways;ko01230//Biosynthesis of amino acids;ko00270//Cysteine and methionine metabolism;ko00450//Selenocompound metabolism;ko00670//One carbon pool by folate	K00548;K00548;K00548;K00548;K00548	GO:0005829//cytosol	GO:0008168//methyltransferase activity;GO:0008270//zinc ion binding;GO:0008705//methionine synthase activity;GO:0016740//transferase activity;GO:0031419//cobalamin binding;GO:0046872//metal ion binding	GO:0008652//cellular amino acid biosynthetic process;GO:0009086//methionine biosynthetic process;GO:0032259//methylation;GO:0042558//pteridine-containing compound metabolic process;GO:0044237//cellular metabolic process	--
WBGene00010795	53	77	59	197	227	199	225	4.531	6.04	4.943	17.268	21.24	18.164	21.276	5.17133333333333	19.487	1.91390380050272	1.32459764281157e-29	1.069756574575e-27	M01A8.1	NP_001254982.1 Uncharacterized protein CELE_M01A8.1 [Caenorhabditis elegans]	-	-	-	-	GO:0005575//cellular_component;GO:0016020//membrane;GO:0016021//integral component of membrane	GO:0003674//molecular_function	GO:0008150//biological_process	--
WBGene00022096	20	25	24	140	123	154	117	1.526	1.683	1.848	10.826	10.328	12.644	9.958	1.68566666666667	10.939	2.6980896758422	1.50451966846272e-29	1.20980315332013e-27	Y69A2AR.25	NP_500222.1 Uncharacterized protein CELE_Y69A2AR.25 [Caenorhabditis elegans]	-	-	-	-	-	-	-	--
WBGene00010453	67	109	83	240	296	246	298	1.88	2.699	2.297	6.377	9.001	7.221	9.117	2.292	7.929	1.79053188160582	1.53893920260101e-29	1.23214636587559e-27	fozi-1	Formin-homology and zinc finger domains protein 1 [Source:UniProtKB/Swiss-Prot;Acc:P34489]	-	-	-	-	GO:0005634//nucleus	-	GO:0007501//mesodermal cell fate specification;GO:0048337//positive regulation of mesodermal cell fate specification	--
WBGene00009041	195	216	241	50	68	39	54	12.249	12.049	14.935	3.14	4.658	2.601	3.732	13.0776666666667	3.53275	-1.888241593	1.55755118781422e-29	1.24136235869751e-27	cut-3	CUTiclin [Source:UniProtKB/TrEMBL;Acc:Q19707]	-	-	-	-	GO:0016020//membrane;GO:0016021//integral component of membrane	-	-	--
WBGene00007957	65	73	55	202	218	199	223	3.582	3.573	2.99	11.267	13.277	11.644	13.773	3.38166666666667	12.49025	1.88499598928588	1.56381583814384e-29	1.24136235869751e-27	C35C5.8	NP_509925.1 Uncharacterized protein CELE_C35C5.8 [Caenorhabditis elegans]	-	-	-	-	-	-	-	--
WBGene00020700	9	6	9	101	111	105	119	0.428	0.253	0.422	4.797	5.751	5.297	6.221	0.367666666666667	5.5165	3.90728293437925	1.84052854268956e-29	1.45480075235994e-27	T22F3.11	NP_504015.1 MFS domain-containing protein [Caenorhabditis elegans]	-	-	-	-	GO:0016020//membrane;GO:0016021//integral component of membrane	-	GO:0055085//transmembrane transport	--
WBGene00007989	51	45	41	184	191	152	193	6.202	4.816	4.931	22.345	25.261	19.537	25.812	5.31633333333333	23.23875	2.12802899969701	1.93690237566043e-29	1.52448989948697e-27	fipr-22	FIP (Fungus-Induced Protein) Related [Source:UniProtKB/TrEMBL;Acc:O62092]	-	-	-	-	-	-	GO:0045087//innate immune response	--
WBGene00017663	305	341	286	607	535	591	582	12.073	11.998	11.264	24.088	23.066	24.834	25.227	11.7783333333333	24.30375	1.0450435264961	2.1240973958385e-29	1.66477253703376e-27	F21D12.3	NP_495532.2 Aa_trans domain-containing protein [Caenorhabditis elegans]	Organismal Systems;Organismal Systems;Organismal Systems;Human Diseases;Human Diseases	Nervous system;Nervous system;Nervous system;Substance dependence;Substance dependence	ko04723//Retrograde endocannabinoid signaling;ko04721//Synaptic vesicle cycle;ko04727//GABAergic synapse;ko05032//Morphine addiction;ko05033//Nicotine addiction	K15015;K15015;K15015;K15015;K15015	GO:0016020//membrane;GO:0016021//integral component of membrane	GO:0015171//amino acid transmembrane transporter activity	GO:0003333//amino acid transmembrane transport	--
WBGene00009679	113	113	140	12	18	16	12	6.514	5.785	7.963	0.692	1.132	0.979	0.761	6.754	0.891	-2.922244842	2.32589638427815e-29	1.81527417386414e-27	F44D12.2	NP_501806.1 Uncharacterized protein CELE_F44D12.2 [Caenorhabditis elegans]	-	-	-	-	GO:0016020//membrane;GO:0016021//integral component of membrane	-	-	--
WBGene00009430	1309	1560	1325	2094	1919	1927	1988	90.967	95.602	90.344	144.752	144.812	142.609	150.956	92.3043333333333	145.78225	0.659344788675518	4.50507270471832e-29	3.50132742636581e-27	F35E12.6	NP_506401.2 CUB_2 domain-containing protein [Caenorhabditis elegans]	-	-	-	-	-	-	GO:0045087//innate immune response	--
WBGene00022181	71	68	78	245	218	199	221	4.37	3.717	4.737	15.077	14.633	13.007	14.969	4.27466666666667	14.4215	1.75433739918958	6.73801509623717e-29	5.21494293385856e-27	pho-9	Intestinal acid PHOsphatase [Source:UniProtKB/TrEMBL;Acc:Q9BL40]	-	-	-	-	-	-	-	--
WBGene00009778	8	20	23	112	119	126	133	0.837	1.859	2.375	11.718	13.581	14.002	15.317	1.69033333333333	13.6545	3.0139968077182	8.87463264272547e-29	6.84009549122928e-27	F46C5.1	NP_495879.1 Uncharacterized protein CELE_F46C5.1 [Caenorhabditis elegans]	-	-	-	-	GO:0016020//membrane;GO:0016021//integral component of membrane	-	-	--
WBGene00008392	65	66	65	227	176	228	213	6.513	5.873	6.426	22.739	19.231	24.258	23.484	6.27066666666667	22.428	1.83861023832949	1.29016865165957e-28	9.90284409280021e-27	D1086.5	NP_506494.1 DUF19 domain-containing protein [Caenorhabditis elegans]	-	-	-	-	-	-	-	--
WBGene00007516	912	980	915	505	540	508	520	80.137	76.475	79.32	44.36	51.741	47.397	50.277	78.644	48.44375	-0.699026155	1.85798746515454e-28	1.42025173519529e-26	gpx-5	Glutathione peroxidase [Source:UniProtKB/TrEMBL;Acc:Q93204]	Metabolism;Human Diseases;Metabolism;Metabolism;Organismal Systems;Human Diseases	Global and overview maps;Neurodegenerative disease;Metabolism of other amino acids;Lipid metabolism;Endocrine system;Neurodegenerative disease	ko01100//Metabolic pathways;ko05016//Huntington disease;ko00480//Glutathione metabolism;ko00590//Arachidonic acid metabolism;ko04918//Thyroid hormone synthesis;ko05014//Amyotrophic lateral sclerosis	K00432;K00432;K00432;K00432;K00432;K00432	GO:0005615//extracellular space	GO:0004601//peroxidase activity;GO:0004602//glutathione peroxidase activity;GO:0016491//oxidoreductase activity	GO:0000302//response to reactive oxygen species;GO:0006979//response to oxidative stress;GO:0055114//oxidation-reduction process;GO:0098869//cellular oxidant detoxification	--
WBGene00006984	404	466	433	754	776	704	811	39.204	40.16	41.454	73.146	82.114	72.539	86.596	40.2726666666667	78.59875	0.964705364747922	2.0601541134751e-28	1.56833453515574e-26	zig-7	Zwei Ig domain protein zig-7 [Source:UniProtKB/Swiss-Prot;Acc:O44730]	-	-	-	-	GO:0005576//extracellular region;GO:0005886//plasma membrane;GO:0030424//axon	GO:0098632//protein binding involved in cell-cell adhesion	GO:0007156//homophilic cell adhesion via plasma membrane adhesion molecules;GO:0007411//axon guidance;GO:0070593//dendrite self-avoidance	--
WBGene00011364	101	105	103	282	248	309	253	3.646	3.366	3.668	10.177	9.762	11.844	10.05	3.56	10.45825	1.55469231641413	2.20660155409179e-28	1.6729642394798e-26	T02B5.3	Carboxylic ester hydrolase [Source:UniProtKB/TrEMBL;Acc:P92016]	-	-	-	-	GO:0005615//extracellular space;GO:0016020//membrane;GO:0016021//integral component of membrane	GO:0016787//hydrolase activity;GO:0052689//carboxylic ester hydrolase activity	-	--
WBGene00015731	636	752	585	336	314	335	306	87.311	91.694	79.293	46.149	47.042	48.871	46.184	86.0993333333333	47.0615	-0.871454762	2.6944840343448e-28	2.02631744688076e-26	C13B7.6	NP_001024241.2 Uncharacterized protein CELE_Y45G12C.16 [Caenorhabditis elegans]	-	-	-	-	-	-	-	--
WBGene00044131	636	752	585	336	314	335	306	87.311	91.694	79.293	46.149	47.042	48.871	46.184	86.0993333333333	47.0615	-0.871454762	2.6944840343448e-28	2.02631744688076e-26	Y45G12C.16	NP_001024241.2 Uncharacterized protein CELE_Y45G12C.16 [Caenorhabditis elegans]	-	-	-	-	-	-	-	--
WBGene00016450	757	803	723	1264	1110	1127	1167	45.071	42.459	42.468	75.234	72.066	71.248	76.454	43.3326666666667	73.7505	0.767197808371133	2.9193389999924e-28	2.18656136793786e-26	clec-5	C-type LECtin [Source:UniProtKB/TrEMBL;Acc:Q18492]	-	-	-	-	-	GO:0030246//carbohydrate binding	-	--
WBGene00018602	1330	1522	1413	2159	1950	2097	1845	199.03	202.368	208.591	323.304	318.58	333.745	304.252	203.329666666667	319.97025	0.65411704741534	4.69398249085713e-28	3.5016355328382e-26	F48D6.4	NP_508722.1 Uncharacterized protein CELE_F48D6.4 [Caenorhabditis elegans]	-	-	-	-	-	-	-	--
WBGene00004236	89	78	76	228	247	222	238	2.823	2.319	2.292	7.249	8.636	7.37	8.491	2.478	7.9365	1.67932673098789	5.25884759336736e-28	3.90732376187195e-26	ptr-22	PaTched Related family [Source:UniProtKB/TrEMBL;Acc:H1UBK6]	-	-	-	-	GO:0016020//membrane;GO:0016021//integral component of membrane	-	GO:0018996//molting cycle, collagen and cuticulin-based cuticle	--
WBGene00007508	216	239	194	479	392	469	454	12.293	12.08	10.893	27.252	24.327	28.342	28.43	11.7553333333333	27.08775	1.20432511487278	5.3139553103388e-28	3.93253864101766e-26	C10C5.4	Aminoacylase [Source:UniProtKB/TrEMBL;Acc:Q17899]	Metabolism;Metabolism;Metabolism;Metabolism	Global and overview maps;Global and overview maps;Global and overview maps;Amino acid metabolism	ko01100//Metabolic pathways;ko01230//Biosynthesis of amino acids;ko01210//2-Oxocarboxylic acid metabolism;ko00220//Arginine biosynthesis	K14677;K14677;K14677;K14677	GO:0005737//cytoplasm	GO:0004046//aminoacylase activity;GO:0008237//metallopeptidase activity;GO:0016787//hydrolase activity	GO:0006508//proteolysis;GO:0006520//cellular amino acid metabolic process	--
WBGene00008572	859	1070	846	1505	1387	1429	1310	140.679	155.442	136.82	246.021	247.522	248.851	235.704	144.313666666667	244.5245	0.76077109132574	6.04813148387716e-28	4.45809691718326e-26	F08B12.4	NP_001257151.1 Uncharacterized protein CELE_F08B12.4 [Caenorhabditis elegans]	-	-	-	-	GO:0005634//nucleus	-	-	--
WBGene00006404	1120	1196	1115	623	619	609	699	58.783	55.892	57.964	33.772	35.899	34.376	41.448	57.5463333333333	36.37375	-0.661826337	6.76806695514159e-28	4.96904520520771e-26	tag-10	NP_496867.2 Uncharacterized protein CELE_C31C9.1 [Caenorhabditis elegans]	-	-	-	-	GO:0045121//membrane raft	-	-	--
WBGene00002981	3433	4099	3650	4961	4731	4710	4634	260.939	275.641	273.801	376.523	391.327	380.372	387.889	270.127	384.02775	0.507572715708372	7.52845446277499e-28	5.50555282071045e-26	lgg-2	NP_001255523.2 Protein lgg-2 [Caenorhabditis elegans]	Cellular Processes	Cell growth and death	ko04216//Ferroptosis	K10435	GO:0000421//autophagosome membrane;GO:0005737//cytoplasm;GO:0005776//autophagosome;GO:0005829//cytosol;GO:0005886//plasma membrane;GO:0016020//membrane;GO:0031410//cytoplasmic vesicle	GO:0005515//protein binding;GO:0008017//microtubule binding;GO:0031625//ubiquitin protein ligase binding	GO:0000045//autophagosome assembly;GO:0000422//mitophagy;GO:0006914//autophagy;GO:0006995//cellular response to nitrogen starvation;GO:0016236//macroautophagy;GO:0050830//defense response to Gram-positive bacterium;GO:0097352//autophagosome maturation;GO:1901098//positive regulation of autophagosome maturation	--
WBGene00009476	139	177	158	344	353	346	348	11.951	13.515	13.402	29.568	33.096	31.588	32.923	12.956	31.79375	1.29512281584217	9.96035873265152e-28	7.25543778270596e-26	F36F2.2	NP_492425.1 Uncharacterized protein CELE_F36F2.2 [Caenorhabditis elegans]	-	-	-	-	-	-	-	--
WBGene00016250	10341	11922	10445	8231	6694	7451	6673	305.571	312.864	304.498	243.148	215.694	233.785	216.969	307.644333333333	227.399	-0.436037509	1.5198862454174e-27	1.10280808627454e-25	hsp-110	Heat shock protein 110 [Source:UniProtKB/Swiss-Prot;Acc:Q05036]	Genetic Information Processing	Folding, sorting and degradation	ko04141//Protein processing in endoplasmic reticulum	K09485	GO:0005634//nucleus;GO:0005829//cytosol	GO:0000166//nucleotide binding;GO:0005524//ATP binding	GO:0008340//determination of adult lifespan;GO:0035966//response to topologically incorrect protein	--
WBGene00015802	645	751	622	348	351	341	346	33.975	35.132	32.324	18.325	20.161	19.073	20.054	33.8103333333333	19.40325	-0.801165919	2.73615923533272e-27	1.97759368857219e-25	kynu-1	Kynureninase [Source:UniProtKB/Swiss-Prot;Acc:Q18026]	Metabolism;Metabolism	Global and overview maps;Amino acid metabolism	ko01100//Metabolic pathways;ko00380//Tryptophan metabolism	K01556;K01556	GO:0005737//cytoplasm	GO:0003824//catalytic activity;GO:0016787//hydrolase activity;GO:0030170//pyridoxal phosphate binding;GO:0030429//kynureninase activity	GO:0006569//tryptophan catabolic process;GO:0009435//NAD biosynthetic process;GO:0019363//pyridine nucleotide biosynthetic process;GO:0019441//tryptophan catabolic process to kynurenine;GO:0019805//quinolinate biosynthetic process;GO:0034354//'de novo' NAD biosynthetic process from tryptophan;GO:0043420//anthranilate metabolic process;GO:0097053//L-kynurenine catabolic process	--
WBGene00001075	3021	3396	3794	2179	2098	1862	1917	231.16	230.773	286.408	166.681	175.053	151.283	161.402	249.447	163.60475	-0.608518684	2.82085140315754e-27	2.03090367494773e-25	dpy-14	COLlagen structural; DumPY: shorter than wild-type [Source:UniProtKB/TrEMBL;Acc:G5EEB6]	-	-	-	-	GO:0005581//collagen trimer;GO:0005615//extracellular space;GO:0016020//membrane;GO:0016021//integral component of membrane;GO:0031012//extracellular matrix	GO:0005201//extracellular matrix structural constituent;GO:0042302//structural constituent of cuticle	GO:0030198//extracellular matrix organization	--
WBGene00007203	27	28	22	131	140	117	129	1.434	1.32	1.152	6.953	8.104	6.595	7.535	1.302	7.29675	2.48652457673248	3.54439126478775e-27	2.54197172754565e-25	best-1	Bestrophin homolog 1 [Source:UniProtKB/Swiss-Prot;Acc:Q17528]	-	-	-	-	GO:0005886//plasma membrane;GO:0016020//membrane;GO:0016021//integral component of membrane;GO:0034707//chloride channel complex	GO:0005254//chloride channel activity	GO:0006811//ion transport;GO:0006821//chloride transport;GO:1902476//chloride transmembrane transport	--
WBGene00007748	67	77	69	210	194	216	217	3.675	3.76	3.761	11.508	11.608	12.568	13.04	3.732	12.181	1.70661168494852	3.77259115522728e-27	2.69522618109026e-25	C26E1.2	NP_001256496.1 Uncharacterized protein CELE_C26E1.2 [Caenorhabditis elegans]	-	-	-	-	-	-	-	--
WBGene00010935	518	656	589	1039	901	926	1057	37.081	41.705	41.597	74.355	70.332	70.386	83.258	40.1276666666667	74.58275	0.894244723757317	4.27251551774819e-27	3.04068872575374e-25	M163.1	NP_510412.1 Uncharacterized protein CELE_M163.1 [Caenorhabditis elegans]	-	-	-	-	-	-	-	--
WBGene00000831	1228	1402	1295	2090	1795	1950	1709	60.069	60.291	62.592	101.208	95.249	101.066	91.416	60.984	97.23475	0.673041218749595	6.01479122007653e-27	4.26430331728708e-25	ctl-2	Peroxisomal catalase 1 [Source:UniProtKB/Swiss-Prot;Acc:Q27487]	Metabolism;Metabolism;Organismal Systems;Cellular Processes;Environmental Information Processing;Organismal Systems;Organismal Systems;Metabolism;Metabolism;Human Diseases	Global and overview maps;Global and overview maps;Aging;Transport and catabolism;Signal transduction;Aging;Aging;Amino acid metabolism;Carbohydrate metabolism;Neurodegenerative disease	ko01100//Metabolic pathways;ko01200//Carbon metabolism;ko04212//Longevity regulating pathway - worm;ko04146//Peroxisome;ko04068//FoxO signaling pathway;ko04213//Longevity regulating pathway - multiple species;ko04211//Longevity regulating pathway;ko00380//Tryptophan metabolism;ko00630//Glyoxylate and dicarboxylate metabolism;ko05014//Amyotrophic lateral sclerosis	K03781;K03781;K03781;K03781;K03781;K03781;K03781;K03781;K03781;K03781	GO:0005737//cytoplasm;GO:0005739//mitochondrion;GO:0005777//peroxisome	GO:0004096//catalase activity;GO:0004601//peroxidase activity;GO:0016491//oxidoreductase activity;GO:0020037//heme binding;GO:0046872//metal ion binding	GO:0006979//response to oxidative stress;GO:0007031//peroxisome organization;GO:0008340//determination of adult lifespan;GO:0042542//response to hydrogen peroxide;GO:0042744//hydrogen peroxide catabolic process;GO:0055114//oxidation-reduction process;GO:0098869//cellular oxidant detoxification	--
WBGene00017484	308	329	291	531	616	617	604	48.196	45.72	44.924	83.065	105.109	102.516	103.997	46.28	98.67175	1.09224823169882	6.46548937096961e-27	4.56640551580839e-25	F15E6.3	RNA binding protein; RRM-type RNA binding protein [Source:UniProtKB/TrEMBL;Acc:G5ECT2]	-	-	-	-	-	-	-	--
WBGene00010063	222	213	242	476	437	472	418	21.208	18.071	22.808	45.46	45.524	47.879	43.939	20.6956666666667	45.7005	1.14288122695277	7.08704055397561e-27	4.98643099583701e-25	dhrs-4	Dehydrogenase/reductase SDR family member 4 [Source:UniProtKB/Swiss-Prot;Acc:G5EGA6]	Metabolism;Cellular Processes;Metabolism	Global and overview maps;Transport and catabolism;Metabolism of cofactors and vitamins	ko01100//Metabolic pathways;ko04146//Peroxisome;ko00830//Retinol metabolism	K11147;K11147;K11147	-	GO:0003824//catalytic activity;GO:0004090//carbonyl reductase (NADPH) activity;GO:0016491//oxidoreductase activity	GO:0055114//oxidation-reduction process	--
WBGene00011850	152	131	126	332	303	329	305	6.148	4.705	5.028	13.424	13.363	14.129	13.574	5.29366666666667	13.6225	1.36365223220146	1.06347333509809e-26	7.45434611299887e-25	T20B3.1	NP_507245.1 Carn_acyltransf domain-containing protein [Caenorhabditis elegans]	Cellular Processes	Transport and catabolism	ko04146//Peroxisome	K05940	GO:0005777//peroxisome	GO:0008458//carnitine O-octanoyltransferase activity;GO:0016746//transferase activity, transferring acyl groups	-	--
WBGene00008915	397	450	322	745	681	700	670	33.067	33.287	26.46	62.034	61.852	61.909	61.406	30.938	61.80025	0.998232738088146	1.07604017080387e-26	7.51407750852706e-25	F17C11.4	NP_001294693.1 Uncharacterized protein CELE_F17C11.4 [Caenorhabditis elegans]	-	-	-	-	-	-	-	--
WBGene00001172	1233	1473	1217	1921	1920	1870	2062	38.739	41.101	37.723	60.337	65.78	62.385	71.286	39.1876666666667	64.947	0.728863213184101	1.09962281367809e-26	7.64999766444585e-25	egl-3	Neuroendocrine convertase 2 [Source:UniProtKB/Swiss-Prot;Acc:G5ECN9]	-	-	-	-	GO:0005576//extracellular region;GO:0005802//trans-Golgi network;GO:0016020//membrane;GO:0030173//integral component of Golgi membrane;GO:0030424//axon;GO:0031410//cytoplasmic vesicle;GO:0042995//cell projection;GO:0045202//synapse	GO:0004252//serine-type endopeptidase activity;GO:0008233//peptidase activity;GO:0008236//serine-type peptidase activity;GO:0016787//hydrolase activity;GO:0098770//FBXO family protein binding	GO:0006508//proteolysis;GO:0006937//regulation of muscle contraction;GO:0007274//neuromuscular synaptic transmission;GO:0008340//determination of adult lifespan;GO:0008582//regulation of synaptic growth at neuromuscular junction;GO:0009612//response to mechanical stimulus;GO:0014057//positive regulation of acetylcholine secretion, neurotransmission;GO:0016485//protein processing;GO:0030070//insul…	--
WBGene00009595	263	250	240	619	452	486	491	22.769	19.631	20.973	55.286	43.809	45.913	48.389	21.1243333333333	48.34925	1.19458769875941	1.39899485406155e-26	9.69639157246018e-25	cbp-3	CBP/p300 homolog [Source:UniProtKB/TrEMBL;Acc:Q7JMS5]	Human Diseases;Human Diseases;Human Diseases;Cellular Processes;Human Diseases;Environmental Information Processing;Human Diseases;Environmental Information Processing;Human Diseases;Human Diseases;Environmental Information Processing;Human Diseases;Organismal Systems;Organismal Systems;Organismal Systems;Human Diseases;Cellular Processes;Environmental Information Processing;Organismal Systems;Hu…	Cancer: overview;Neurodegenerative disease;Infectious disease: viral;Cell growth and death;Cancer: overview;Signal transduction;Infectious disease: viral;Signal transduction;Infectious disease: bacterial;Cancer: overview;Signal transduction;Infectious disease: viral;Endocrine system;Endocrine system;Endocrine system;Infectious disease: viral;Cellular community - eukaryotes;Signal transduction;End…	ko05200//Pathways in cancer;ko05016//Huntington disease;ko05165//Human papillomavirus infection;ko04110//Cell cycle;ko05203//Viral carcinogenesis;ko04024//cAMP signaling pathway;ko05166//Human T-cell leukemia virus 1 infection;ko04310//Wnt signaling pathway;ko05152//Tuberculosis;ko05206//MicroRNAs in cancer;ko04068//FoxO signaling pathway;ko05167//Kaposi sarcoma-associated herpesvirus infection;k…	K04498;K04498;K04498;K04498;K04498;K04498;K04498;K04498;K04498;K04498;K04498;K04498;K04498;K04498;K04498;K04498;K04498;K04498;K04498;K04498;K04498;K04498;K04498;K04498;K04498;K04498	GO:0005634//nucleus	GO:0003712//transcription cofactor activity;GO:0004402//histone acetyltransferase activity;GO:0008270//zinc ion binding;GO:0046872//metal ion binding	GO:0006355//regulation of transcription, DNA-templated;GO:0016573//histone acetylation	--
WBGene00006530	1661	1819	1684	1170	932	1100	954	94.936	92.331	94.957	66.852	58.087	66.758	59.998	94.0746666666667	62.92375	-0.58020162	1.60069269683579e-26	1.1053110350827e-24	tba-4	Tubulin alpha chain [Source:UniProtKB/TrEMBL;Acc:G5EDD4]	Human Diseases;Human Diseases;Human Diseases;Cellular Processes;Cellular Processes;Cellular Processes;Cellular Processes	Neurodegenerative disease;Neurodegenerative disease;Infectious disease: bacterial;Cellular community - eukaryotes;Cell growth and death;Transport and catabolism;Cellular community - eukaryotes	ko05010//Alzheimer disease;ko05016//Huntington disease;ko05130//Pathogenic Escherichia coli infection;ko04530//Tight junction;ko04210//Apoptosis;ko04145//Phagosome;ko04540//Gap junction	K07374;K07374;K07374;K07374;K07374;K07374;K07374	GO:0005737//cytoplasm;GO:0005856//cytoskeleton;GO:0005874//microtubule	GO:0000166//nucleotide binding;GO:0003924//GTPase activity;GO:0005200//structural constituent of cytoskeleton;GO:0005525//GTP binding	GO:0000226//microtubule cytoskeleton organization;GO:0000278//mitotic cell cycle;GO:0007017//microtubule-based process	--
WBGene00010049	1409	1674	1289	2199	2156	2158	2352	182.601	192.665	164.806	284.895	304.681	296.957	335.395	180.024	305.482	0.762898121160334	1.63397374574764e-26	1.12411341952824e-24	F54D5.3	NP_496473.1 Uncharacterized protein CELE_F54D5.3 [Caenorhabditis elegans]	-	-	-	-	-	-	-	--
WBGene00017881	5711	6351	5421	7932	7270	7530	7083	344.907	340.634	323.037	478.931	478.771	482.91	470.688	336.192666666667	477.825	0.507194082594817	1.6534536266247e-26	1.13331738430088e-24	asp-13	ASpartyl Protease [Source:UniProtKB/TrEMBL;Acc:Q22972]	-	-	-	-	-	GO:0004190//aspartic-type endopeptidase activity;GO:0008233//peptidase activity;GO:0016787//hydrolase activity	GO:0006508//proteolysis;GO:0030163//protein catabolic process	--
WBGene00021743	749	837	740	431	408	391	445	25.619	24.543	23.802	14.395	14.518	13.635	16.071	24.6546666666667	14.65475	-0.750492391	2.40370105649742e-26	1.64149805604557e-24	Y50D4B.4	NP_001300267.1 Uncharacterized protein CELE_Y50D4B.4 [Caenorhabditis elegans]	-	-	-	-	GO:0005634//nucleus;GO:0005737//cytoplasm;GO:0005829//cytosol;GO:0016020//membrane;GO:0016021//integral component of membrane	GO:0000224//peptide-N4-(N-acetyl-beta-glucosaminyl)asparagine amidase activity	GO:0006515//misfolded or incompletely synthesized protein catabolic process;GO:0006516//glycoprotein catabolic process;GO:0006517//protein deglycosylation	--
WBGene00001758	235	255	228	76	85	86	64	24.261	23.4	23.172	7.839	9.563	9.422	7.223	23.611	8.51175	-1.471931463	2.4910124806237e-26	1.69489219148664e-24	gst-10	Glutathione S-transferase P 10 [Source:UniProtKB/Swiss-Prot;Acc:Q9N4X8]	Metabolism;Human Diseases;Human Diseases;Human Diseases;Metabolism;Metabolism;Metabolism;Metabolism;Human Diseases;Human Diseases;Human Diseases	Global and overview maps;Cancer: overview;Cardiovascular disease;Cancer: specific types;Metabolism of other amino acids;Xenobiotics biodegradation and metabolism;Xenobiotics biodegradation and metabolism;Xenobiotics biodegradation and metabolism;Cancer: overview;Drug resistance: antineoplastic;Cancer: specific types	ko01100//Metabolic pathways;ko05200//Pathways in cancer;ko05418//Fluid shear stress and atherosclerosis;ko05225//Hepatocellular carcinoma;ko00480//Glutathione metabolism;ko00983//Drug metabolism - other enzymes;ko00982//Drug metabolism - cytochrome P450;ko00980//Metabolism of xenobiotics by cytochrome P450;ko05204//Chemical carcinogenesis - DNA adducts;ko01524//Platinum drug resistance;ko05215//P…	K23790;K23790;K23790;K23790;K23790;K23790;K23790;K23790;K23790;K23790;K23790	GO:0005575//cellular_component;GO:0005829//cytosol	GO:0004364//glutathione transferase activity;GO:0005515//protein binding;GO:0016740//transferase activity	GO:0006749//glutathione metabolic process;GO:0008340//determination of adult lifespan;GO:0010225//response to UV-C;GO:0010286//heat acclimation;GO:0042542//response to hydrogen peroxide;GO:0055114//oxidation-reduction process	--
WBGene00013311	27099	32932	27819	22388	20448	21080	20818	1107.45	1186.914	1135.215	927.355	926.428	926.214	957.607	1143.193	934.401	-0.290955264	2.60365407245713e-26	1.76506840860916e-24	sec-61	Yeast SEC homolog [Source:UniProtKB/TrEMBL;Acc:G3MU88]	Genetic Information Processing;Cellular Processes;Human Diseases;Genetic Information Processing	Folding, sorting and degradation;Transport and catabolism;Infectious disease: bacterial;Folding, sorting and degradation	ko04141//Protein processing in endoplasmic reticulum;ko04145//Phagosome;ko05110//Vibrio cholerae infection;ko03060//Protein export	K10956;K10956;K10956;K10956	GO:0005783//endoplasmic reticulum;GO:0005784//Sec61 translocon complex;GO:0005789//endoplasmic reticulum membrane;GO:0016020//membrane;GO:0016021//integral component of membrane	GO:0005048//signal sequence binding;GO:0008320//protein transmembrane transporter activity;GO:0043022//ribosome binding	GO:0006616//SRP-dependent cotranslational protein targeting to membrane, translocation;GO:0015031//protein transport;GO:0031204//posttranslational protein targeting to membrane, translocation	--
WBGene00003689	20	13	14	119	114	98	101	1.21	0.698	0.835	7.195	7.519	6.294	6.722	0.914333333333333	6.9325	2.92258358979972	2.75211187489671e-26	1.85892647549842e-24	nhr-99	Nuclear Hormone Receptor family [Source:UniProtKB/TrEMBL;Acc:Q966H4]	-	-	-	-	GO:0005634//nucleus	GO:0003677//DNA binding;GO:0003700//transcription factor activity, sequence-specific DNA binding;GO:0008270//zinc ion binding;GO:0043565//sequence-specific DNA binding;GO:0046872//metal ion binding	GO:0006355//regulation of transcription, DNA-templated	Miscellaneous
WBGene00001076	3366	3944	4350	2460	2451	2198	2149	241.172	250.961	307.489	176.204	191.496	167.221	169.425	266.540666666667	176.0865	-0.598071358	5.01691621940348e-26	3.3764209701239e-24	dpy-17	DumPY: shorter than wild-type [Source:UniProtKB/TrEMBL;Acc:Q20778]	-	-	-	-	-	GO:0042302//structural constituent of cuticle	GO:0042338//cuticle development involved in collagen and cuticulin-based cuticle molting cycle	--
WBGene00001858	1177	1602	1506	857	797	823	740	178.098	214.981	219.661	127.706	129.842	130.729	123.491	204.246666666667	127.942	-0.674822593	5.33646267480217e-26	3.57851242543142e-24	hil-7	HIstone H1 Like; Histone H1.Q [Source:UniProtKB/TrEMBL;Acc:Q9U3W3]	-	-	-	-	GO:0000786//nucleosome	GO:0003677//DNA binding	GO:0006334//nucleosome assembly	--
WBGene00003914	6913	7604	7156	5460	4682	4963	4264	195.201	190.65	199.645	154.473	144.516	149.01	132.52	195.165333333333	145.12975	-0.427353528	7.12215041770701e-26	4.7587749643492e-24	pam-1	Puromycin-sensitive aminopeptidase [Source:UniProtKB/Swiss-Prot;Acc:Q4TT88]	-	-	-	-	GO:0000793//condensed chromosome;GO:0000922//spindle pole;GO:0005694//chromosome;GO:0005737//cytoplasm;GO:0005856//cytoskeleton;GO:0005938//cell cortex;GO:0097431//mitotic spindle pole	GO:0004177//aminopeptidase activity;GO:0008233//peptidase activity;GO:0008237//metallopeptidase activity;GO:0008270//zinc ion binding;GO:0016787//hydrolase activity;GO:0042277//peptide binding;GO:0046872//metal ion binding;GO:0070006//metalloaminopeptidase activity	GO:0006508//proteolysis;GO:0008595//anterior/posterior axis specification, embryo;GO:0009792//embryo development ending in birth or egg hatching;GO:0030154//cell differentiation;GO:0030590//first cell cycle pseudocleavage;GO:0043171//peptide catabolic process;GO:0046662//regulation of oviposition;GO:0048477//oogenesis;GO:0051321//meiotic cell cycle;GO:0051661//maintenance of centrosome location;G…	--
WBGene00008439	241	280	268	547	551	511	428	11.316	11.676	12.414	25.675	28.211	25.476	22.112	11.802	25.3685	1.10400685415665	7.92621970202509e-26	5.27704412061348e-24	mfb-1	MAFBx (F-box) protein homolog [Source:UniProtKB/TrEMBL;Acc:O45323]	Environmental Information Processing	Signal transduction	ko04068//FoxO signaling pathway	K10305	-	GO:0004190//aspartic-type endopeptidase activity;GO:0005515//protein binding	GO:0006508//proteolysis	--
WBGene00000738	226	318	340	81	90	99	104	17.048	21.304	25.303	6.108	7.403	7.93	8.632	21.2183333333333	7.51825	-1.496842545	8.37274597785342e-26	5.55441987637954e-24	col-165	COLlagen [Source:UniProtKB/TrEMBL;Acc:Q966K5]	-	-	-	-	GO:0016020//membrane;GO:0016021//integral component of membrane	GO:0042302//structural constituent of cuticle	-	--
WBGene00019760	5323	5582	5342	3769	3734	3700	3849	344.588	322.46	343.363	245.813	263.874	256.423	276.073	336.803666666667	260.54575	-0.370371123	2.6938464326142e-25	1.78071877173697e-23	calu-1	CALUmenin (Calcium-binding protein) homolog [Source:UniProtKB/TrEMBL;Acc:H2L0I1]	-	-	-	-	GO:0005783//endoplasmic reticulum	GO:0005509//calcium ion binding	GO:0042335//cuticle development	--
WBGene00006611	107	115	132	296	290	256	283	4.061	3.876	4.942	11.23	12.001	10.316	11.818	4.293	11.34125	1.40152158084882	2.81738270587143e-25	1.85577601991354e-23	tre-5	Trehalase [Source:UniProtKB/TrEMBL;Acc:G5EG96]	Metabolism;Metabolism	Global and overview maps;Carbohydrate metabolism	ko01100//Metabolic pathways;ko00500//Starch and sucrose metabolism	K01194;K01194	-	GO:0003824//catalytic activity;GO:0004555//alpha,alpha-trehalase activity;GO:0016787//hydrolase activity;GO:0016798//hydrolase activity, acting on glycosyl bonds	GO:0005991//trehalose metabolic process;GO:0008152//metabolic process	--
WBGene00016269	200	224	200	408	400	399	417	19.271	18.707	17.056	35.316	44.325	35.858	39.144	18.3446666666667	38.66075	1.0755089352011	2.85310416548085e-25	1.87266465985183e-23	C30G4.4	NP_001257282.2 Uncharacterized protein CELE_C30G4.4 [Caenorhabditis elegans]	-	-	-	-	-	GO:0003700//transcription factor activity, sequence-specific DNA binding	GO:0006355//regulation of transcription, DNA-templated	TSC22
WBGene00019261	1289	1430	1286	1924	1748	1882	1781	63.311	62.376	62.315	94.47	93.62	98.15	96.253	62.6673333333333	95.62325	0.609647836381808	2.98018432770573e-25	1.94918746081458e-23	H34I24.2	NP_497628.1 Uncharacterized protein CELE_H34I24.2 [Caenorhabditis elegans]	-	-	-	-	-	-	-	--
WBGene00021879	705	812	700	1114	1090	1098	1136	68.638	69.631	67.393	108.818	117.429	113.116	122.891	68.554	115.5635	0.753373051506959	3.59366949428764e-25	2.34218985461028e-23	clec-83	C-type LECtin [Source:UniProtKB/TrEMBL;Acc:Q9N3B9]	-	-	-	-	-	GO:0030246//carbohydrate binding	-	--
WBGene00014003	306	330	333	584	533	604	554	39.785	38.104	42.714	75.907	75.567	83.385	79.257	40.201	78.529	0.965994136830099	4.73302125788338e-25	3.07398146381762e-23	ZK593.3	NP_502031.1 Uncharacterized protein CELE_ZK593.3 [Caenorhabditis elegans]	-	-	-	-	GO:0016020//membrane;GO:0016021//integral component of membrane	-	-	--
WBGene00014092	602	628	585	945	957	902	957	26.031	23.943	25.911	42.084	45.187	41.436	45.259	25.295	43.4915	0.78188122834253	6.42788670404781e-25	4.16020890340377e-23	ZK822.5	NP_001041067.1 Uncharacterized protein CELE_ZK822.5 [Caenorhabditis elegans]	-	-	-	-	GO:0016020//membrane;GO:0016021//integral component of membrane	GO:0022857//transmembrane transporter activity	GO:0055085//transmembrane transport	--
WBGene00009532	1402	1717	1310	2186	2145	2187	2342	44.176	48.012	40.704	68.863	73.666	73.141	81.119	44.2973333333333	74.19725	0.74414586447829	7.49935302641351e-25	4.83682230783441e-23	ccch-1	CCCH-type zinc finger putative transcription factor [Source:UniProtKB/TrEMBL;Acc:Q7YXD9]	-	-	-	-	GO:0005829//cytosol;GO:0016529//sarcoplasmic reticulum	GO:0003730//mRNA 3'-UTR binding;GO:0046872//metal ion binding	-	zf-CCCH
WBGene00001428	428	429	460	226	206	185	181	38.916	34.316	40.453	20.421	20.655	17.646	18.092	37.895	19.2035	-0.980638228	7.58539502542862e-25	4.87538797914659e-23	fkb-3	Peptidylprolyl isomerase [Source:UniProtKB/TrEMBL;Acc:O16309]	-	-	-	-	-	GO:0003755//peptidyl-prolyl cis-trans isomerase activity;GO:0016853//isomerase activity	GO:0000413//protein peptidyl-prolyl isomerization	--
WBGene00002024	978	1132	1018	625	599	605	646	59.688	61.348	61.3	38.121	39.86	39.203	43.372	60.7786666666667	40.139	-0.598560351	8.21536459664134e-25	5.26208266836596e-23	hsp-43	Heat Shock Protein [Source:UniProtKB/TrEMBL;Acc:B0M0L8]	-	-	-	-	-	-	-	--
WBGene00002053	2417	2956	2349	1673	1656	1627	1650	89.659	98.066	86.173	61.713	66.556	63.588	67.31	91.2993333333333	64.79175	-0.494794201	8.35952267666564e-25	5.33601834086131e-23	ifb-1	Intermediate filament protein ifb-1 [Source:UniProtKB/Swiss-Prot;Acc:Q19289]	-	-	-	-	GO:0005737//cytoplasm;GO:0005882//intermediate filament;GO:0016324//apical plasma membrane	GO:0005515//protein binding	-	--
WBGene00045305	273	398	289	126	122	123	100	27.702	35.867	28.932	12.782	13.499	13.253	11.165	30.8336666666667	12.67475	-1.28254917	9.20302779570262e-25	5.85432333236904e-23	ZC250.4	NP_001123072.1 Uncharacterized protein CELE_ZC250.4 [Caenorhabditis elegans]	-	-	-	-	-	-	-	--
WBGene00018459	606	631	557	266	289	319	301	31.733	29.344	28.775	13.925	16.502	17.737	17.343	29.9506666666667	16.37675	-0.870939037	1.44117734461745e-24	9.13647412159358e-23	F45D11.14	NP_493883.1 Uncharacterized protein CELE_F45D11.14 [Caenorhabditis elegans]	-	-	-	-	-	-	-	--
WBGene00020135	103	120	100	274	242	257	249	4.6	4.756	4.373	12.017	11.539	11.814	11.805	4.57633333333333	11.79375	1.36575847300225	1.58792673838703e-24	1.00325643420201e-22	aakg-4	AMP-Activated protein Kinase Gamma subunit [Source:UniProtKB/TrEMBL;Acc:H2L0K0]	Organismal Systems;Human Diseases;Organismal Systems;Organismal Systems;Cellular Processes;Environmental Information Processing;Organismal Systems;Environmental Information Processing;Environmental Information Processing;Human Diseases;Organismal Systems;Organismal Systems;Organismal Systems;Human Diseases;Organismal Systems	Environmental adaptation;Endocrine and metabolic disease;Endocrine system;Endocrine system;Cellular community - eukaryotes;Signal transduction;Endocrine system;Signal transduction;Signal transduction;Endocrine and metabolic disease;Aging;Aging;Endocrine system;Cardiovascular disease;Environmental adaptation	ko04714//Thermogenesis;ko04932//Non-alcoholic fatty liver disease;ko04910//Insulin signaling pathway;ko04921//Oxytocin signaling pathway;ko04530//Tight junction;ko04068//FoxO signaling pathway;ko04922//Glucagon signaling pathway;ko04152//AMPK signaling pathway;ko04371//Apelin signaling pathway;ko04931//Insulin resistance;ko04213//Longevity regulating pathway - multiple species;ko04211//Longevity …	K07200;K07200;K07200;K07200;K07200;K07200;K07200;K07200;K07200;K07200;K07200;K07200;K07200;K07200;K07200	-	GO:0016301//kinase activity	GO:0016310//phosphorylation	--
WBGene00001713	383	534	440	195	179	196	220	37.257	46.132	42.227	18.963	18.987	20.245	23.548	41.872	20.43575	-1.034890638	2.25247556567793e-24	1.41829605533788e-22	grl-4	GRound-Like (Grd related) [Source:UniProtKB/TrEMBL;Acc:Q20327]	-	-	-	-	-	-	-	--
WBGene00016788	94	100	119	262	239	263	256	8.03	7.587	10.029	22.396	22.264	23.856	24.064	8.54866666666667	23.145	1.43692923674568	2.6294000358941e-24	1.65003735360584e-22	C49G7.10	NP_504126.2 Uncharacterized protein CELE_C49G7.10 [Caenorhabditis elegans]	-	-	-	-	-	-	GO:0045087//innate immune response	--
WBGene00019819	1999	2130	1955	1294	1380	1242	1297	51.645	48.865	49.826	33.421	38.863	34.067	36.871	50.112	35.8055	-0.484974904	2.69031480852519e-24	1.68257904270557e-22	aass-1	AminoAdipate-Semialdehyde Synthase homolog [Source:UniProtKB/TrEMBL;Acc:U4PFH6]	Metabolism;Metabolism	Global and overview maps;Amino acid metabolism	ko01100//Metabolic pathways;ko00310//Lysine degradation	K14157;K14157	GO:0005737//cytoplasm	GO:0016491//oxidoreductase activity	GO:0055114//oxidation-reduction process	--
WBGene00012113	1488	1570	1360	2156	1971	1990	1992	130.731	121.801	118.937	190.892	188.583	185.444	193.431	123.823	189.5875	0.614584528089255	3.12525504764932e-24	1.94804068825792e-22	T28B8.1	NP_492229.1 Uncharacterized protein CELE_T28B8.1 [Caenorhabditis elegans]	-	-	-	-	-	-	-	--
WBGene00001744	3592	3961	3724	2872	2317	2546	2324	124.275	121.828	126.889	99.395	87.567	93.537	88.933	124.330666666667	92.358	-0.42887335	4.74008555580927e-24	2.94471870231295e-22	gars-1	Glycine--tRNA ligase [Source:UniProtKB/Swiss-Prot;Acc:Q10039]	Genetic Information Processing	Translation	ko00970//Aminoacyl-tRNA biosynthesis	K01880	GO:0005576//extracellular region;GO:0005737//cytoplasm;GO:0005739//mitochondrion;GO:0030424//axon;GO:0042995//cell projection	GO:0000166//nucleotide binding;GO:0004812//aminoacyl-tRNA ligase activity;GO:0004820//glycine-tRNA ligase activity;GO:0005524//ATP binding;GO:0016740//transferase activity;GO:0016874//ligase activity;GO:0046983//protein dimerization activity	GO:0006412//translation;GO:0006418//tRNA aminoacylation for protein translation;GO:0006426//glycyl-tRNA aminoacylation;GO:0015966//diadenosine tetraphosphate biosynthetic process;GO:0070150//mitochondrial glycyl-tRNA aminoacylation	--
WBGene00000757	17358	19384	16921	12918	13209	12798	12822	1400.693	1389.13	1347.116	1042.019	1162.203	1096.488	1138.458	1378.97966666667	1109.792	-0.313311876	4.77761308477254e-24	2.95813876832166e-22	col-184	COLlagen [Source:UniProtKB/TrEMBL;Acc:Q19470]	-	-	-	-	GO:0016020//membrane;GO:0016021//integral component of membrane	GO:0042302//structural constituent of cuticle	-	--
WBGene00011839	61	60	68	209	186	173	174	4.092	3.574	4.5	14.016	13.606	12.308	12.843	4.05533333333333	13.19325	1.70190759050857	4.82120264848769e-24	2.97521060450694e-22	T19C4.5	NP_001123016.1 GLOBIN domain-containing protein [Caenorhabditis elegans]	-	-	-	-	-	GO:0005344//oxygen transporter activity;GO:0020037//heme binding	GO:0015671//oxygen transport	--
WBGene00014666	764	892	726	447	437	464	415	18.762	19.754	17.684	11.003	11.783	12.111	11.311	18.7333333333333	11.552	-0.697464982	5.78535122486775e-24	3.55837413913637e-22	C05D12.3	NP_001040730.1 Uncharacterized protein CELE_C05D12.3 [Caenorhabditis elegans]	-	-	-	-	-	-	-	--
WBGene00000988	2040	2320	2045	1507	1412	1420	1443	155.947	157.503	154.229	115.167	117.702	115.261	121.378	155.893	117.377	-0.409406408	6.33562136406494e-24	3.88396590222793e-22	dhs-25	DeHydrogenases, Short chain [Source:UniProtKB/TrEMBL;Acc:Q19246]	Metabolism;Metabolism;Metabolism;Metabolism	Global and overview maps;Global and overview maps;Lipid metabolism;Lipid metabolism	ko01100//Metabolic pathways;ko01212//Fatty acid metabolism;ko00140//Steroid hormone biosynthesis;ko00061//Fatty acid biosynthesis	K13370;K13370;K13370;K13370	-	GO:0016491//oxidoreductase activity;GO:0016616//oxidoreductase activity, acting on the CH-OH group of donors, NAD or NADP as acceptor;GO:0048038//quinone binding	GO:0006633//fatty acid biosynthetic process;GO:0055114//oxidation-reduction process	--
WBGene00000214	34062	41160	34253	48881	45383	48728	51315	2032.891	2178.594	2031.311	2931.595	2965.59	3099.645	3398.42	2080.932	3098.8125	0.574485642407895	6.77246612765487e-24	4.13811047109175e-22	asp-1	ASpartyl Protease; Aspartic protease 1 [Source:UniProtKB/TrEMBL;Acc:G5EEI4]	Cellular Processes	Transport and catabolism	ko04142//Lysosome	K01382	GO:0005576//extracellular region;GO:0005737//cytoplasm;GO:0005764//lysosome;GO:0098591//external side of apical plasma membrane	GO:0004190//aspartic-type endopeptidase activity;GO:0008233//peptidase activity;GO:0016787//hydrolase activity	GO:0006508//proteolysis;GO:0012501//programmed cell death;GO:0030163//protein catabolic process	--
WBGene00000377	7767	9033	7924	6297	5424	5948	5164	332.471	343.391	334.636	269.465	253.177	270.347	243.228	336.832666666667	259.05425	-0.378777808	7.30554271306781e-24	4.44919527525359e-22	cct-1	T-complex protein 1 subunit alpha [Source:UniProtKB/Swiss-Prot;Acc:P41988]	-	-	-	-	GO:0005634//nucleus;GO:0005737//cytoplasm;GO:0005832//chaperonin-containing T-complex	GO:0000166//nucleotide binding;GO:0005524//ATP binding;GO:0051082//unfolded protein binding	GO:0006457//protein folding	--
WBGene00008311	921	1036	890	1431	1325	1383	1267	35.25	35.127	36.434	55.607	56.252	54.946	54.688	35.6036666666667	55.37325	0.637163374150099	7.68198711621151e-24	4.66316701580486e-22	rskn-2	Putative ribosomal protein S6 kinase alpha-2 [Source:UniProtKB/Swiss-Prot;Acc:Q18846]	Human Diseases;Human Diseases;Environmental Information Processing;Human Diseases;Organismal Systems;Organismal Systems;Organismal Systems;Environmental Information Processing;Human Diseases	Cancer: overview;Infectious disease: bacterial;Signal transduction;Cancer: overview;Circulatory system;Nervous system;Environmental adaptation;Signal transduction;Cancer: specific types	ko05200//Pathways in cancer;ko05131//Shigellosis;ko04010//MAPK signaling pathway;ko05206//MicroRNAs in cancer;ko04261//Adrenergic signaling in cardiomyocytes;ko04722//Neurotrophin signaling pathway;ko04713//Circadian entrainment;ko04668//TNF signaling pathway;ko05219//Bladder cancer	K04445;K04445;K04445;K04445;K04445;K04445;K04445;K04445;K04445	-	GO:0000166//nucleotide binding;GO:0000287//magnesium ion binding;GO:0004672//protein kinase activity;GO:0004674//protein serine/threonine kinase activity;GO:0005524//ATP binding;GO:0016301//kinase activity;GO:0016740//transferase activity	GO:0006468//protein phosphorylation;GO:0016310//phosphorylation;GO:0035556//intracellular signal transduction	--
WBGene00002012	114	111	102	256	244	268	264	13.708	11.853	12.1	30.773	31.993	34.217	34.929	12.5536666666667	32.978	1.39339509989481	9.11948389870301e-24	5.51773333610451e-22	hsp-12.3	Heat Shock Protein [Source:UniProtKB/TrEMBL;Acc:Q20164]	Genetic Information Processing;Organismal Systems	Folding, sorting and degradation;Aging	ko04141//Protein processing in endoplasmic reticulum;ko04213//Longevity regulating pathway - multiple species	K09542;K09542	-	GO:0031072//heat shock protein binding	-	--
WBGene00018184	336	313	297	623	553	523	545	10.816	8.941	9.444	20.044	19.401	17.876	19.304	9.73366666666667	19.15625	0.976759893900866	1.03676675795997e-23	6.25257874321636e-22	F38E9.1	NP_510673.1 Uncharacterized protein CELE_F38E9.1 [Caenorhabditis elegans]	-	-	-	-	-	GO:0008081//phosphoric diester hydrolase activity	GO:0006629//lipid metabolic process	--
WBGene00007717	29	34	51	157	151	132	142	1.94	2.02	3.367	10.502	11.018	9.378	10.455	2.44233333333333	10.33825	2.08165997506233	1.15760761739817e-23	6.95875776478026e-22	C25D7.5	NP_506705.2 Lactamase_B domain-containing protein [Caenorhabditis elegans]	-	-	-	-	GO:0016020//membrane;GO:0016021//integral component of membrane	-	GO:0045087//innate immune response	--
WBGene00013392	1149	1462	1363	854	760	833	770	129.013	145.901	151.028	95.948	93.13	99.472	95.211	141.980666666667	95.94025	-0.565486389	1.58381151477735e-23	9.49009641515785e-22	Y62H9A.4	NP_509985.1 Uncharacterized protein CELE_Y62H9A.4 [Caenorhabditis elegans]	-	-	-	-	-	-	-	--
WBGene00011003	143	130	133	329	298	279	285	10.092	8.148	9.26	23.212	22.933	20.907	22.132	9.16666666666667	22.296	1.28231578963822	1.60368273564261e-23	9.57826585677218e-22	R04B5.5	NP_505591.1 PKS_ER domain-containing protein [Caenorhabditis elegans]	Metabolism;Metabolism;Metabolism	Global and overview maps;Carbohydrate metabolism;Carbohydrate metabolism	ko01100//Metabolic pathways;ko00040//Pentose and glucuronate interconversions;ko00051//Fructose and mannose metabolism	K00008;K00008;K00008	-	GO:0008270//zinc ion binding;GO:0016491//oxidoreductase activity;GO:0046872//metal ion binding	GO:0055114//oxidation-reduction process	--
WBGene00013541	312	351	345	682	563	544	554	10.553	10.544	11.513	23.061	20.765	19.538	20.619	10.87	20.99575	0.949745383980831	1.65731187353954e-23	9.86684873429388e-22	lonp-2	Lon protease homolog 2, peroxisomal [Source:UniProtKB/Swiss-Prot;Acc:Q9XW87]	-	-	-	-	GO:0005777//peroxisome;GO:0005782//peroxisomal matrix	GO:0000166//nucleotide binding;GO:0004176//ATP-dependent peptidase activity;GO:0004252//serine-type endopeptidase activity;GO:0005524//ATP binding;GO:0008233//peptidase activity;GO:0008236//serine-type peptidase activity;GO:0016787//hydrolase activity;GO:0016887//ATPase activity	GO:0006508//proteolysis;GO:0006515//misfolded or incompletely synthesized protein catabolic process;GO:0006625//protein targeting to peroxisome;GO:0016485//protein processing;GO:0016558//protein import into peroxisome matrix;GO:0030163//protein catabolic process	--
MSTRG.4372	578	806	741	325	388	319	341	49.965	61.877	63.195	28.086	36.574	29.28	32.435	58.3456666666667	31.59375	-0.884986324	1.81292120551303e-23	1.07587895822379e-21	--	-	-	-	-	-	-	-	-	--
WBGene00000650	165	243	232	68	74	54	43	12.093	15.817	16.775	4.982	5.914	4.202	3.468	14.895	4.6415	-1.6821651	1.82405752424079e-23	1.07904039849595e-21	col-74	COLlagen [Source:UniProtKB/TrEMBL;Acc:Q23422]	-	-	-	-	GO:0016020//membrane;GO:0016021//integral component of membrane	GO:0042302//structural constituent of cuticle	-	--
WBGene00000240	1060	1241	1089	650	703	682	680	57.091	59.747	58.541	34.917	41.163	38.534	39.9	58.4596666666667	38.6285	-0.597775946	2.01834043635313e-23	1.19018011445268e-21	pah-1	Phenylalanine-4-hydroxylase [Source:UniProtKB/Swiss-Prot;Acc:P90925]	Metabolism;Metabolism;Metabolism;Metabolism;Metabolism	Global and overview maps;Global and overview maps;Metabolism of cofactors and vitamins;Amino acid metabolism;Amino acid metabolism	ko01100//Metabolic pathways;ko01230//Biosynthesis of amino acids;ko00790//Folate biosynthesis;ko00360//Phenylalanine metabolism;ko00400//Phenylalanine, tyrosine and tryptophan biosynthesis	K00500;K00500;K00500;K00500;K00500	GO:0005737//cytoplasm	GO:0004497//monooxygenase activity;GO:0004505//phenylalanine 4-monooxygenase activity;GO:0004510//tryptophan 5-monooxygenase activity;GO:0005506//iron ion binding;GO:0005515//protein binding;GO:0016491//oxidoreductase activity;GO:0016714//oxidoreductase activity, acting on paired donors, with incorporation or reduction of molecular oxygen, reduced pteridine as one donor, and incorporation of one …	GO:0000003//reproduction;GO:0006559//L-phenylalanine catabolic process;GO:0006569//tryptophan catabolic process;GO:0006571//tyrosine biosynthetic process;GO:0006979//response to oxidative stress;GO:0008340//determination of adult lifespan;GO:0009072//aromatic amino acid family metabolic process;GO:0040002//collagen and cuticulin-based cuticle development;GO:0042438//melanin biosynthetic process;G…	--
MSTRG.4925	208	238	212	452	477	372	420	6.822	6.932	6.86	14.82	17.059	12.955	15.157	6.87133333333333	14.99775	1.1260841042072	2.12562727749124e-23	1.24947869238607e-21	--	hypothetical protein CAEBREN_31141 [Caenorhabditis brenneri]	-	-	-	-	-	-	-	--
WBGene00017483	283	284	291	531	496	486	500	15.722	13.995	15.93	29.395	30.004	28.499	30.373	15.2156666666667	29.56775	0.958466917519579	2.17012740720885e-23	1.27161251069099e-21	lgc-22	Ligand-Gated ion Channel [Source:UniProtKB/TrEMBL;Acc:I2HA93]	Environmental Information Processing;Organismal Systems;Human Diseases	Signaling molecules and interaction;Nervous system;Substance dependence	ko04080//Neuroactive ligand-receptor interaction;ko04725//Cholinergic synapse;ko05033//Nicotine addiction	K04813;K04813;K04813	GO:0016020//membrane;GO:0016021//integral component of membrane	GO:0004888//transmembrane signaling receptor activity;GO:0005216//ion channel activity;GO:0005230//extracellular ligand-gated ion channel activity	GO:0006811//ion transport;GO:0034220//ion transmembrane transport	--
WBGene00003620	294	318	293	546	499	514	521	15.336	14.715	15.056	28.464	28.366	28.596	29.867	15.0356666666667	28.82325	0.93884418047925	2.43373587487532e-23	1.42159257471098e-21	nhr-21	Nuclear Hormone Receptor family [Source:UniProtKB/TrEMBL;Acc:H2KZU4]	-	-	-	-	GO:0005634//nucleus	GO:0003677//DNA binding;GO:0003700//transcription factor activity, sequence-specific DNA binding;GO:0008270//zinc ion binding;GO:0043565//sequence-specific DNA binding;GO:0046872//metal ion binding	GO:0006355//regulation of transcription, DNA-templated	Miscellaneous
WBGene00021934	6319	7562	6523	5043	4152	4626	3841	239.787	247.064	249.868	199.13	173.308	194.356	166.142	245.573	183.234	-0.422464722	3.03006051298508e-23	1.76436909180871e-21	cct-8	T-complex protein 1 subunit theta [Source:UniProtKB/Swiss-Prot;Acc:Q9N358]	-	-	-	-	GO:0005737//cytoplasm;GO:0005832//chaperonin-containing T-complex	GO:0000166//nucleotide binding;GO:0005524//ATP binding;GO:0051082//unfolded protein binding	GO:0006457//protein folding	--
WBGene00008100	109	102	88	265	243	221	245	4.546	3.772	3.623	11.058	11.046	9.798	11.24	3.98033333333333	10.7855	1.43813189972759	3.45220521082984e-23	2.00389724347388e-21	C44H9.5	NP_506216.2 Uncharacterized protein CELE_C44H9.5 [Caenorhabditis elegans]	-	-	-	-	GO:0016020//membrane;GO:0016021//integral component of membrane	-	-	--
WBGene00004993	542	584	549	871	874	853	808	31.246	29.9	31.225	50.198	54.943	52.215	51.255	30.7903333333333	52.15275	0.76026584170708	3.64867431535849e-23	2.11134347064747e-21	spp-8	SaPosin-like Protein family [Source:UniProtKB/TrEMBL;Acc:Q18279]	Cellular Processes	Transport and catabolism	ko04142//Lysosome	K12382	-	-	-	--
WBGene00011059	1875	2231	1989	1363	1358	1391	1319	312.347	330.059	326.887	226.986	246.683	246.044	241.773	323.097666666667	240.3715	-0.426704481	3.90582903663853e-23	2.25312963837145e-21	R06C1.4	NP_493029.1 RRM domain-containing protein [Caenorhabditis elegans]	-	-	-	-	GO:0005847//mRNA cleavage and polyadenylation specificity factor complex	GO:0003676//nucleic acid binding;GO:0003723//RNA binding;GO:0003729//mRNA binding	GO:0098789//pre-mRNA cleavage required for polyadenylation	--
WBGene00014258	2878	3383	2821	4176	3808	3921	3698	146.298	152.724	141.475	212.215	211.081	211.639	206.844	146.832333333333	210.44475	0.519271825976803	4.6952691353444e-23	2.70014316374682e-21	ZK1320.9	NP_496090.1 AcetylCoA_hyd_C domain-containing protein [Caenorhabditis elegans]	-	-	-	-	-	GO:0003986//acetyl-CoA hydrolase activity;GO:0008775//acetate CoA-transferase activity	GO:0006083//acetate metabolic process;GO:0019679//propionate metabolic process, methylcitrate cycle	--
WBGene00019780	561	700	565	961	919	967	873	68.42	76.241	67.615	117.274	122.221	125.224	117.131	70.7586666666667	120.4625	0.767605336966146	1.04748859589382e-22	6.00527798417524e-21	M60.4	NP_001024815.1 Uncharacterized protein CELE_M60.4 [Caenorhabditis elegans]	-	-	-	-	GO:0016020//membrane;GO:0016021//integral component of membrane	-	-	--
WBGene00020216	4027	4768	4423	3165	3030	3184	3125	393.165	413.415	426.027	308.912	322.582	330.077	335.715	410.869	324.3215	-0.341253817	1.10390919583374e-22	6.30926563464976e-21	trap-2	Translocon-associated protein subunit beta [Source:UniProtKB/Swiss-Prot;Acc:Q22169]	Genetic Information Processing	Folding, sorting and degradation	ko04141//Protein processing in endoplasmic reticulum	K13250	GO:0005783//endoplasmic reticulum;GO:0005789//endoplasmic reticulum membrane;GO:0016020//membrane;GO:0016021//integral component of membrane	-	-	--
WBGene00011331	300	323	314	544	531	511	548	14.373	13.743	14.852	26.055	27.741	25.995	28.889	14.3226666666667	27.17	0.923714439674956	1.32112881047513e-22	7.52759744005383e-21	T01E8.1	NP_001364580.1 Uncharacterized protein CELE_T01E8.1 [Caenorhabditis elegans]	-	-	-	-	GO:0019005//SCF ubiquitin ligase complex	GO:0004842//ubiquitin-protein transferase activity	GO:0006511//ubiquitin-dependent protein catabolic process;GO:0016567//protein ubiquitination;GO:0031146//SCF-dependent proteasomal ubiquitin-dependent protein catabolic process	--
WBGene00012850	386	380	357	671	650	569	640	24.265	21.214	22.14	42.168	44.556	37.98	44.269	22.5396666666667	42.24325	0.906254653218711	1.7176424197819e-22	9.75694432643694e-21	Y44A6C.1	NP_507999.1 Uncharacterized protein CELE_Y44A6C.1 [Caenorhabditis elegans]	-	-	-	-	-	-	-	--
WBGene00010657	513	406	373	781	820	792	789	21.409	15.047	15.357	32.584	37.316	35.096	36.231	17.271	35.30675	1.03159240848428	1.86118019880301e-22	1.05400677416969e-20	K08D8.3	NP_502460.1 CUB_2 domain-containing protein [Caenorhabditis elegans]	-	-	-	-	-	-	-	--
WBGene00009898	881	905	938	1429	1245	1259	1306	95.584	87.2	100.401	154.992	147.293	145.039	155.912	94.395	150.809	0.675940179782728	2.06673428202961e-22	1.16685681728572e-20	dod-23	Downstream Of DAF-16 (Regulated by DAF-16) [Source:UniProtKB/TrEMBL;Acc:Q20615]	-	-	-	-	-	-	-	--
WBGene00004258	7363	8139	6981	9762	9296	8996	9008	191.213	187.197	181.474	255.227	266.107	251.146	259.969	186.628	258.11225	0.467833161801738	2.2664890245565e-22	1.27575859488294e-20	pyc-1	Pyruvate carboxylase 1 [Source:UniProtKB/Swiss-Prot;Acc:O17732]	Metabolism;Metabolism;Metabolism;Metabolism;Metabolism	Global and overview maps;Global and overview maps;Global and overview maps;Carbohydrate metabolism;Carbohydrate metabolism	ko01100//Metabolic pathways;ko01200//Carbon metabolism;ko01230//Biosynthesis of amino acids;ko00020//Citrate cycle (TCA cycle);ko00620//Pyruvate metabolism	K01958;K01958;K01958;K01958;K01958	GO:0005737//cytoplasm;GO:0005739//mitochondrion	GO:0000166//nucleotide binding;GO:0003824//catalytic activity;GO:0004736//pyruvate carboxylase activity;GO:0005524//ATP binding;GO:0009374//biotin binding;GO:0016874//ligase activity;GO:0046872//metal ion binding	GO:0006090//pyruvate metabolic process;GO:0006094//gluconeogenesis;GO:0008152//metabolic process	--
WBGene00011184	47	39	39	154	140	186	126	7.398	5.452	6.056	24.233	24.03	31.087	21.823	6.302	25.29325	2.00487076533987	2.27386441457724e-22	1.27604324775747e-20	R09H10.7	NP_001023337.1 Uncharacterized protein CELE_R09H10.7 [Caenorhabditis elegans]	-	-	-	-	GO:0016020//membrane;GO:0016021//integral component of membrane	-	-	--
WBGene00007071	986	1051	1018	605	650	558	606	22.666	21.38	23.161	13.98	16.3	13.641	15.438	22.4023333333333	14.83975	-0.594182218	2.46501391243457e-22	1.37914558504434e-20	AC3.5	Aminopeptidase-like protein AC3.5 [Source:UniProtKB/Swiss-Prot;Acc:Q17405]	Metabolism;Metabolism;Organismal Systems;Organismal Systems	Global and overview maps;Metabolism of other amino acids;Endocrine system;Immune system	ko01100//Metabolic pathways;ko00480//Glutathione metabolism;ko04614//Renin-angiotensin system;ko04640//Hematopoietic cell lineage	K11140;K11140;K11140;K11140	GO:0005737//cytoplasm;GO:0016020//membrane;GO:0016021//integral component of membrane	GO:0004177//aminopeptidase activity;GO:0008233//peptidase activity;GO:0008237//metallopeptidase activity;GO:0008270//zinc ion binding;GO:0016787//hydrolase activity;GO:0042277//peptide binding;GO:0046872//metal ion binding;GO:0070006//metalloaminopeptidase activity	GO:0006508//proteolysis;GO:0043171//peptide catabolic process	--
WBGene00003097	1753	2072	1850	2582	2385	2493	2603	143.066	150.157	148.966	210.608	212.199	215.985	233.696	147.396333333333	218.122	0.565434652911516	3.0121000733371e-22	1.6801729388059e-20	lys-8	LYSozyme [Source:UniProtKB/TrEMBL;Acc:Q09975]	-	-	-	-	-	GO:0005515//protein binding	GO:0007165//signal transduction;GO:0045087//innate immune response	--
WBGene00010605	3405	3817	3445	4606	4332	4706	4298	167.918	167.201	167.631	227.136	232.981	246.445	233.258	167.583333333333	234.955	0.487505793774422	4.75684193710992e-22	2.6454592509526e-20	K06G5.1	NP_001024765.1 VWFA domain-containing protein [Caenorhabditis elegans]	-	-	-	-	-	-	-	--
WBGene00019719	3421	3935	3499	4715	4443	4711	4270	242.407	247.323	245.698	333.709	342.873	353.225	332.274	245.142666666667	340.52025	0.474118990038821	4.89767182910924e-22	2.71564937987177e-20	M01H9.3	NP_500575.1 Uncharacterized protein CELE_M01H9.3 [Caenorhabditis elegans]	-	-	-	-	-	-	-	--
WBGene00020930	1721	2053	1825	2488	2465	2447	2585	57.815	63.726	62.157	84.163	92.637	88.216	95.421	61.2326666666667	90.10925	0.557373697404642	4.99790964194017e-22	2.76298129759043e-20	hlh-30	Helix Loop Helix [Source:UniProtKB/TrEMBL;Acc:Q86MJ3]	Human Diseases;Human Diseases;Organismal Systems;Cellular Processes;Organismal Systems;Human Diseases	Cancer: overview;Cancer: overview;Endocrine system;Transport and catabolism;Development and regeneration;Cancer: specific types	ko05200//Pathways in cancer;ko05202//Transcriptional misregulation in cancer;ko04916//Melanogenesis;ko04137//Mitophagy - animal;ko04380//Osteoclast differentiation;ko05218//Melanoma	K09455;K09455;K09455;K09455;K09455;K09455	GO:0005634//nucleus;GO:0005737//cytoplasm	GO:0000981//RNA polymerase II transcription factor activity, sequence-specific DNA binding;GO:0046983//protein dimerization activity	GO:0006357//regulation of transcription from RNA polymerase II promoter;GO:0008340//determination of adult lifespan;GO:0010506//regulation of autophagy;GO:0010628//positive regulation of gene expression;GO:0045944//positive regulation of transcription from RNA polymerase II promoter;GO:0050829//defense response to Gram-negative bacterium;GO:0050830//defense response to Gram-positive bacterium	bHLH
WBGene00018729	67	73	54	182	178	196	169	14.389	14.244	11.397	39.571	42.194	45.239	40.182	13.3433333333333	41.7965	1.64726302242018	5.49737200830064e-22	3.03007967519835e-20	F53A9.6	NP_509475.1 Uncharacterized protein CELE_F53A9.6 [Caenorhabditis elegans]	-	-	-	-	-	-	GO:0045087//innate immune response;GO:0097501//stress response to metal ion	--
WBGene00022797	128	134	126	294	276	263	271	4.785	4.449	4.647	10.987	11.251	10.439	11.147	4.627	10.956	1.24357216714008	6.04227937599385e-22	3.32057217186645e-20	best-24	Bestrophin homolog 24 [Source:UniProtKB/Swiss-Prot;Acc:P34672]	-	-	-	-	GO:0005886//plasma membrane;GO:0016020//membrane;GO:0016021//integral component of membrane;GO:0034707//chloride channel complex	GO:0005254//chloride channel activity	GO:0006811//ion transport;GO:0006821//chloride transport;GO:1902476//chloride transmembrane transport	--
WBGene00019844	408	427	400	674	713	622	688	10.044	9.347	9.715	16.603	19.141	16.259	18.645	9.702	17.662	0.86429463471182	6.98072593328085e-22	3.82399803613771e-20	abts-4	Anion/Bicarbonate TranSporter family [Source:UniProtKB/TrEMBL;Acc:H2L0C4]	-	-	-	-	GO:0005623//cell;GO:0016020//membrane;GO:0016021//integral component of membrane;GO:0016323//basolateral plasma membrane	GO:0005452//inorganic anion exchanger activity;GO:0008509//anion transmembrane transporter activity	GO:0006820//anion transport;GO:0015698//inorganic anion transport;GO:0015701//bicarbonate transport;GO:0051453//regulation of intracellular pH;GO:0098656//anion transmembrane transport	--
WBGene00000754	25951	27458	26514	19525	19425	18317	19869	2090.134	1953.861	2117.074	1576.398	1713.843	1572.924	1765.76	2053.68966666667	1657.23125	-0.309443262	6.99951188310537e-22	3.82399803613771e-20	col-181	COLlagen [Source:UniProtKB/TrEMBL;Acc:Q2XN04]	-	-	-	-	GO:0016020//membrane;GO:0016021//integral component of membrane	GO:0042302//structural constituent of cuticle	-	--
WBGene00004096	581	621	553	901	863	919	839	41.724	39.76	39.42	64.932	68.264	70.708	66.355	40.3013333333333	67.56475	0.745443187586051	7.06061469714702e-22	3.8460679765251e-20	pqm-1	ParaQuat (Methylviologen) responsive; Paraquat responsive protein [Source:UniProtKB/TrEMBL;Acc:G5EFY7]	-	-	-	-	GO:0005634//nucleus;GO:0005737//cytoplasm	GO:0003676//nucleic acid binding	GO:0008340//determination of adult lifespan;GO:0045087//innate immune response;GO:0050829//defense response to Gram-negative bacterium	--
WBGene00013515	175	191	163	343	349	362	328	16.819	16.302	15.455	32.955	36.575	36.941	34.686	16.192	35.28925	1.12394757380024	8.07504320784169e-22	4.38578735630583e-20	Y73F4A.2	DOMON domain-containing protein Y73F4A.2 [Source:UniProtKB/Swiss-Prot;Acc:Q9XWC3]	-	-	-	-	GO:0005576//extracellular region	-	-	--
WBGene00008366	205	224	204	414	379	393	369	10.917	13.182	12.569	23.14	23.86	22.863	21.922	12.2226666666667	22.94625	0.908699322014812	8.55245282314441e-22	4.63153968483695e-20	tpra-1	Transmembrane protein adipocyte-associated 1 homolog [Source:UniProtKB/Swiss-Prot;Acc:Q18936]	-	-	-	-	GO:0016020//membrane;GO:0016021//integral component of membrane	-	-	--
WBGene00011831	870	877	991	528	532	464	520	58.671	52.36	65.883	35.168	39.185	33.242	38.112	58.9713333333333	36.42675	-0.69501553	1.04299011246168e-21	5.63184341249294e-20	T19B10.2	NP_505848.1 Uncharacterized protein CELE_T19B10.2 [Caenorhabditis elegans]	-	-	-	-	-	-	-	--
WBGene00015565	3521	4013	3795	2899	2474	2723	2416	251.153	254.213	267.061	206.722	192.431	206.238	189.625	257.475666666667	198.754	-0.373452198	1.12221811539151e-21	6.04208738939052e-20	C07D8.6	NP_509242.1 Aldo_ket_red domain-containing protein [Caenorhabditis elegans]	Metabolism;Metabolism;Metabolism;Metabolism	Global and overview maps;Carbohydrate metabolism;Carbohydrate metabolism;Lipid metabolism	ko01100//Metabolic pathways;ko00010//Glycolysis / Gluconeogenesis;ko00040//Pentose and glucuronate interconversions;ko00561//Glycerolipid metabolism	K00002;K00002;K00002;K00002	GO:0005829//cytosol	GO:0004032//alditol:NADP+ 1-oxidoreductase activity;GO:0008106//alcohol dehydrogenase (NADP+) activity;GO:0016491//oxidoreductase activity	GO:0055114//oxidation-reduction process	--
WBGene00002021	416	534	469	247	237	232	239	49.62	56.612	55.03	30.129	30.841	29.314	30.375	53.754	30.16475	-0.833508488	1.1708958797062e-21	6.28595114611061e-20	hsp-17	Heat Shock Protein [Source:UniProtKB/TrEMBL;Acc:Q7JP52]	Genetic Information Processing;Organismal Systems	Folding, sorting and degradation;Aging	ko04141//Protein processing in endoplasmic reticulum;ko04213//Longevity regulating pathway - multiple species	K09542;K09542	-	GO:0046872//metal ion binding	-	--
WBGene00008803	240	255	247	457	419	434	486	17.852	16.845	18.126	33.982	33.985	34.277	39.777	17.6076666666667	35.50525	1.01182862642326	1.23375874671176e-21	6.60434257065443e-20	lips-10	LIPaSe related [Source:UniProtKB/TrEMBL;Acc:Q19462]	Organismal Systems	Aging	ko04212//Longevity regulating pathway - worm	K19772	-	GO:0016298//lipase activity;GO:0016787//hydrolase activity	GO:0016042//lipid catabolic process	--
WBGene00001598	6611	7828	6812	5468	4182	4774	4401	207.142	217.834	210.556	171.284	142.892	158.817	151.742	211.844	156.18375	-0.439757911	1.41208694611584e-21	7.53721696094878e-20	glh-1	ATP-dependent RNA helicase glh-1 [Source:UniProtKB/Swiss-Prot;Acc:P34689]	-	-	-	-	GO:0005634//nucleus;GO:0005737//cytoplasm;GO:0043186//P granule;GO:0048471//perinuclear region of cytoplasm	GO:0000166//nucleotide binding;GO:0003676//nucleic acid binding;GO:0003723//RNA binding;GO:0003724//RNA helicase activity;GO:0004386//helicase activity;GO:0005515//protein binding;GO:0005524//ATP binding;GO:0008270//zinc ion binding;GO:0008432//JUN kinase binding;GO:0016787//hydrolase activity;GO:0017151//DEAD/H-box RNA helicase binding;GO:0043621//protein self-association;GO:0046872//metal ion b…	GO:0007276//gamete generation;GO:0007281//germ cell development;GO:0009791//post-embryonic development;GO:0016070//RNA metabolic process;GO:0030154//cell differentiation	--
WBGene00015897	94	101	89	260	195	224	249	6.096	5.817	5.694	16.856	13.79	15.425	17.768	5.869	15.95975	1.44325143954887	1.57552978627154e-21	8.38552028080055e-20	nhr-156	Nuclear Hormone Receptor family [Source:UniProtKB/TrEMBL;Acc:O16398]	-	-	-	-	GO:0005634//nucleus	GO:0003677//DNA binding;GO:0003700//transcription factor activity, sequence-specific DNA binding;GO:0008270//zinc ion binding;GO:0043565//sequence-specific DNA binding;GO:0046872//metal ion binding	GO:0006355//regulation of transcription, DNA-templated	Miscellaneous
WBGene00004875	4105	5006	4125	3280	2998	3155	2919	162.961	176.506	161.58	130.184	129.775	133.02	127.539	167.015666666667	130.1295	-0.360035385	1.64921769812846e-21	8.75263392649604e-20	smd-1	S-adenosylmethionine decarboxylase proenzyme S-adenosylmethionine decarboxylase alpha chain S-adenosylmethionine decarboxylase beta chain [Source:UniProtKB/Swiss-Prot;Acc:O02655]	Metabolism;Metabolism;Metabolism	Global and overview maps;Amino acid metabolism;Amino acid metabolism	ko01100//Metabolic pathways;ko00270//Cysteine and methionine metabolism;ko00330//Arginine and proline metabolism	K01611;K01611;K01611	GO:0005829//cytosol	GO:0004014//adenosylmethionine decarboxylase activity;GO:0016829//lyase activity;GO:0016831//carboxy-lyase activity	GO:0006557//S-adenosylmethioninamine biosynthetic process;GO:0006596//polyamine biosynthetic process;GO:0006597//spermine biosynthetic process;GO:0008295//spermidine biosynthetic process	--
WBGene00001570	580	855	778	392	404	354	328	15.684	20.533	20.755	10.597	11.913	10.164	9.759	18.9906666666667	10.60825	-0.840103872	2.00951055434472e-21	1.06343756544026e-19	gei-13	Gex-3-interacting protein 13 [Source:UniProtKB/Swiss-Prot;Acc:P34478]	-	-	-	-	GO:0005575//cellular_component	GO:0003677//DNA binding;GO:0005515//protein binding;GO:0046872//metal ion binding	-	zf-BED
WBGene00011561	3127	3459	3138	2284	2265	2347	2271	405.905	398.753	401.862	296.388	320.604	323.489	324.37	402.173333333333	316.21275	-0.346921885	2.0571374854555e-21	1.08554911341863e-19	ttr-15	Transthyretin-like protein 15 [Source:UniProtKB/Swiss-Prot;Acc:Q22288]	-	-	-	-	GO:0005576//extracellular region;GO:0005615//extracellular space	-	-	--
WBGene00015660	297	336	298	536	488	535	545	7.057	7.091	6.986	12.733	12.645	13.499	14.25	7.04466666666667	13.28175	0.91484189925131	2.30080812438854e-21	1.21069436007131e-19	catp-3	Cation transporting ATPase [Source:UniProtKB/TrEMBL;Acc:O16331]	Environmental Information Processing;Environmental Information Processing;Organismal Systems;Organismal Systems;Organismal Systems;Organismal Systems;Organismal Systems;Organismal Systems;Organismal Systems;Organismal Systems;Organismal Systems;Organismal Systems;Organismal Systems;Organismal Systems;Organismal Systems;Organismal Systems;Organismal Systems;Organismal Systems	Signal transduction;Signal transduction;Circulatory system;Endocrine system;Endocrine system;Digestive system;Digestive system;Digestive system;Endocrine system;Digestive system;Circulatory system;Digestive system;Endocrine system;Digestive system;Excretory system;Digestive system;Excretory system;Excretory system	ko04024//cAMP signaling pathway;ko04022//cGMP-PKG signaling pathway;ko04261//Adrenergic signaling in cardiomyocytes;ko04919//Thyroid hormone signaling pathway;ko04925//Aldosterone synthesis and secretion;ko04970//Salivary secretion;ko04971//Gastric acid secretion;ko04972//Pancreatic secretion;ko04911//Insulin secretion;ko04976//Bile secretion;ko04260//Cardiac muscle contraction;ko04978//Mineral a…	K01539;K01539;K01539;K01539;K01539;K01539;K01539;K01539;K01539;K01539;K01539;K01539;K01539;K01539;K01539;K01539;K01539;K01539	GO:0005623//cell;GO:0016020//membrane;GO:0016021//integral component of membrane	GO:0000166//nucleotide binding;GO:0005391//sodium:potassium-exchanging ATPase activity;GO:0005524//ATP binding	GO:0006883//cellular sodium ion homeostasis;GO:0010248//establishment or maintenance of transmembrane electrochemical gradient;GO:0030007//cellular potassium ion homeostasis;GO:0036376//sodium ion export from cell;GO:1902600//hydrogen ion transmembrane transport;GO:1990573//potassium ion import across plasma membrane	--
WBGene00001843	1160	1254	1092	790	713	747	705	61.224	58.779	56.861	41.683	41.035	41.863	40.943	58.9546666666667	41.381	-0.510637508	2.83661828004684e-21	1.48842329242571e-19	hgo-1	Homogentisate 1,2-dioxygenase [Source:UniProtKB/Swiss-Prot;Acc:Q9Y041]	Metabolism;Metabolism	Global and overview maps;Amino acid metabolism	ko01100//Metabolic pathways;ko00350//Tyrosine metabolism	K00451;K00451	GO:0005737//cytoplasm;GO:0055120//striated muscle dense body	GO:0004411//homogentisate 1,2-dioxygenase activity;GO:0016491//oxidoreductase activity;GO:0046872//metal ion binding;GO:0051213//dioxygenase activity	GO:0006520//cellular amino acid metabolic process;GO:0006559//L-phenylalanine catabolic process;GO:0006570//tyrosine metabolic process;GO:0006572//tyrosine catabolic process;GO:0055114//oxidation-reduction process	--
WBGene00014046	4	0	3	99	86	90	113	0.256	0	0.189	6.331	5.999	6.113	7.954	0.148333333333333	6.59925	5.47538733206667	3.51105458753701e-21	1.83712222432394e-19	clec-60	C-type LECtin [Source:UniProtKB/TrEMBL;Acc:Q23564]	-	-	-	-	-	-	GO:0050830//defense response to Gram-positive bacterium	--
WBGene00021171	129	121	119	284	286	240	272	2.48	2.066	2.257	5.457	5.995	4.898	5.753	2.26766666666667	5.52575	1.28496170377998	3.7377490597421e-21	1.95024406698622e-19	Y8A9A.2	NP_001364778.1 Uncharacterized protein CELE_Y8A9A.2 [Caenorhabditis elegans]	-	-	-	-	-	-	-	--
WBGene00020068	2742	3013	2730	2163	1947	2024	1849	67.214	65.592	66.021	53.005	52.043	52.681	49.872	66.2756666666667	51.90025	-0.352737789	3.98274955696944e-21	2.07225694735875e-19	cra-1	N-terminal acetyltransferase B complex subunit NAA25 homolog [Source:UniProtKB/Swiss-Prot;Acc:Q21986]	-	-	-	-	GO:0005634//nucleus;GO:0005694//chromosome;GO:0005737//cytoplasm;GO:0031416//NatB complex	GO:0004596//peptide alpha-N-acetyltransferase activity;GO:0005515//protein binding	GO:0006281//DNA repair;GO:0006310//DNA recombination;GO:0006974//cellular response to DNA damage stimulus;GO:0007059//chromosome segregation;GO:0017196//N-terminal peptidyl-methionine acetylation;GO:0051321//meiotic cell cycle	--
WBGene00001852	47	46	48	151	147	144	141	4.144	3.602	4.175	13.308	14.132	13.48	13.678	3.97366666666667	13.6495	1.78030534273949	4.12061482822933e-21	2.13800057079217e-19	hil-1	Histone H1.X [Source:UniProtKB/Swiss-Prot;Acc:Q18336]	-	-	-	-	GO:0000786//nucleosome;GO:0005634//nucleus;GO:0005694//chromosome;GO:0005730//nucleolus;GO:0045111//intermediate filament cytoskeleton	GO:0003677//DNA binding;GO:0003690//double-stranded DNA binding;GO:0031492//nucleosomal DNA binding	GO:0006334//nucleosome assembly;GO:0006355//regulation of transcription, DNA-templated;GO:0010171//body morphogenesis;GO:0016584//nucleosome positioning;GO:0018991//oviposition;GO:0030261//chromosome condensation;GO:0031936//negative regulation of chromatin silencing;GO:0035264//multicellular organism growth;GO:0040011//locomotion;GO:0045910//negative regulation of DNA recombination;GO:0060465//p…	--
WBGene00011737	1447	1717	1685	2232	2247	2083	2124	47.361	49.909	54.41	73.141	80.197	72.392	76.495	50.56	75.55625	0.579554636296788	6.01712899542459e-21	3.11331952896969e-19	sqst-1	SeQueSTosome related [Source:UniProtKB/TrEMBL;Acc:F1LIM5]	-	-	-	-	GO:0005737//cytoplasm;GO:0005776//autophagosome;GO:0016235//aggresome;GO:0044753//amphisome	GO:0005080//protein kinase C binding;GO:0005515//protein binding;GO:0008270//zinc ion binding;GO:0046872//metal ion binding;GO:0070530//K63-linked polyubiquitin binding	GO:0000423//macromitophagy;GO:0007005//mitochondrion organization;GO:0007032//endosome organization;GO:0035973//aggrephagy	--
WBGene00011727	44	47	47	172	138	132	141	2.522	2.417	2.681	9.828	8.899	8.106	9.145	2.54	8.9945	1.82421458797351	6.75102776593852e-21	3.48334279867522e-19	T12A7.6	NP_502226.2 Uncharacterized protein CELE_T12A7.6 [Caenorhabditis elegans]	-	-	-	-	-	-	-	--
WBGene00012261	705	844	886	494	478	427	415	27.273	28.996	33.814	19.104	20.164	17.539	17.665	30.0276666666667	18.618	-0.68959427	7.27652797716077e-21	3.74408607135073e-19	lpr-3	LiPocalin-Related protein [Source:UniProtKB/TrEMBL;Acc:G5EEA2]	-	-	-	-	GO:0005576//extracellular region	-	GO:0006869//lipid transport	--
WBGene00000732	1110	1378	1040	791	666	637	649	85.494	94.249	79.018	60.941	55.94	52.1	54.97	86.2536666666667	55.98775	-0.623474584	8.51273710112074e-21	4.36806883020215e-19	col-159	COLlagen [Source:UniProtKB/TrEMBL;Acc:Q20922]	-	-	-	-	GO:0016020//membrane;GO:0016021//integral component of membrane	GO:0042302//structural constituent of cuticle	-	--
WBGene00007533	592	561	572	287	317	304	301	30.344	25.537	28.925	14.706	17.718	16.545	16.976	28.2686666666667	16.48625	-0.777940561	8.61793890289041e-21	4.40986818515673e-19	cbl-1	Cystathionine Beta Lyase [Source:UniProtKB/TrEMBL;Acc:O02215]	-	-	-	-	GO:0005737//cytoplasm	GO:0003824//catalytic activity;GO:0016829//lyase activity;GO:0016846//carbon-sulfur lyase activity;GO:0030170//pyridoxal phosphate binding	GO:0019346//transsulfuration	--
WBGene00019620	1304	1539	1388	960	931	950	846	72.686	76.212	76.345	53.504	56.594	56.247	51.879	75.081	54.556	-0.460709994	9.34965321210152e-21	4.76919013921165e-19	fah-1	FumarylAcetoacetate Hydrolase [Source:UniProtKB/TrEMBL;Acc:Q94272]	Metabolism;Metabolism	Global and overview maps;Amino acid metabolism	ko01100//Metabolic pathways;ko00350//Tyrosine metabolism	K01555;K01555	-	GO:0003824//catalytic activity;GO:0004334//fumarylacetoacetase activity;GO:0016787//hydrolase activity;GO:0046872//metal ion binding	GO:0006559//L-phenylalanine catabolic process;GO:0006572//tyrosine catabolic process;GO:0009072//aromatic amino acid family metabolic process;GO:1902000//homogentisate catabolic process	--
WBGene00007362	718	757	688	401	420	431	402	37.402	35.02	35.358	20.882	23.857	23.839	23.042	35.9266666666667	22.905	-0.649392523	9.37149071769719e-21	4.76919013921165e-19	cyp-35C1	CYtochrome P450 family [Source:UniProtKB/TrEMBL;Acc:G5ECD0]	-	-	-	-	GO:0005737//cytoplasm;GO:0043231//intracellular membrane-bounded organelle	GO:0004497//monooxygenase activity;GO:0005506//iron ion binding;GO:0008395//steroid hydroxylase activity;GO:0016491//oxidoreductase activity;GO:0016705//oxidoreductase activity, acting on paired donors, with incorporation or reduction of molecular oxygen;GO:0016712//oxidoreductase activity, acting on paired donors, with incorporation or reduction of molecular oxygen, reduced flavin or flavoprotei…	GO:0006082//organic acid metabolic process;GO:0006805//xenobiotic metabolic process;GO:0009410//response to xenobiotic stimulus;GO:0042738//exogenous drug catabolic process;GO:0055114//oxidation-reduction process	--
WBGene00004020	899	949	897	605	525	577	488	47.118	43.747	46.257	31.407	29.541	32.099	27.841	45.7073333333333	30.222	-0.596826515	9.78671785790591e-21	4.96689301121864e-19	pho-1	Intestinal acid phosphatase [Source:UniProtKB/Swiss-Prot;Acc:Q19076]	Metabolism;Cellular Processes;Metabolism	Global and overview maps;Transport and catabolism;Metabolism of cofactors and vitamins	ko01100//Metabolic pathways;ko04142//Lysosome;ko00740//Riboflavin metabolism	K14410;K14410;K14410	GO:0016020//membrane;GO:0016021//integral component of membrane;GO:0031225//anchored component of membrane;GO:0045121//membrane raft	GO:0003993//acid phosphatase activity;GO:0016787//hydrolase activity	GO:0016311//dephosphorylation	--
WBGene00020938	1193	1302	1087	1760	1553	1691	1594	74.76	72.459	67.202	110.257	106.121	112.517	109.911	71.4736666666667	109.7015	0.618099545617224	1.12305731146027e-20	5.68413884478868e-19	clec-218	C-type LECtin [Source:UniProtKB/TrEMBL;Acc:Q4W528]	-	-	-	-	-	GO:0030246//carbohydrate binding	GO:0050830//defense response to Gram-positive bacterium	--
WBGene00001993	2877	2996	2938	2108	1906	2135	1993	166.339	153.834	167.585	121.841	120.166	131.07	126.791	162.586	124.967	-0.379655862	1.21454756436058e-20	6.13049483912981e-19	hpd-1	4-hydroxyphenylpyruvate dioxygenase [Source:UniProtKB/Swiss-Prot;Acc:Q22633]	Metabolism;Metabolism;Metabolism;Metabolism	Global and overview maps;Amino acid metabolism;Metabolism of cofactors and vitamins;Amino acid metabolism	ko01100//Metabolic pathways;ko00350//Tyrosine metabolism;ko00130//Ubiquinone and other terpenoid-quinone biosynthesis;ko00360//Phenylalanine metabolism	K00457;K00457;K00457;K00457	GO:0000139//Golgi membrane;GO:0005789//endoplasmic reticulum membrane	GO:0003868//4-hydroxyphenylpyruvate dioxygenase activity;GO:0016491//oxidoreductase activity;GO:0016701//oxidoreductase activity, acting on single donors with incorporation of molecular oxygen;GO:0046872//metal ion binding;GO:0051213//dioxygenase activity	GO:0006559//L-phenylalanine catabolic process;GO:0006572//tyrosine catabolic process;GO:0009072//aromatic amino acid family metabolic process;GO:0055114//oxidation-reduction process	--
WBGene00020774	15	17	7	98	91	73	82	0.566	0.57	0.261	3.699	3.746	2.926	3.406	0.465666666666667	3.44425	2.88682034415749	1.26195267874056e-20	6.34262231866739e-19	T24E12.5	NP_494641.2 Uncharacterized protein CELE_T24E12.5 [Caenorhabditis elegans]	-	-	-	-	GO:0016020//membrane;GO:0016021//integral component of membrane	-	-	--
WBGene00016500	530	562	522	831	795	783	802	29.916	27.962	28.986	46.367	48.575	46.641	49.596	28.9546666666667	47.79475	0.723056266245681	1.2634025614573e-20	6.34262231866739e-19	memo-1	Protein memo-1 homolog, partial [Source:RefSeq peptide;Acc:NP_001337309]	-	-	-	-	-	-	-	--
WBGene00018393	4104	4304	3990	5940	5108	5795	4941	463.548	430.596	444.844	670.057	629.701	693.285	612.666	446.329333333333	651.42725	0.545495445232587	1.6301867934826e-20	8.16191905362244e-19	msra-1	Methionine Sulfoxide Reductase A [Source:UniProtKB/TrEMBL;Acc:O02089]	-	-	-	-	GO:0005737//cytoplasm	GO:0008113//peptide-methionine (S)-S-oxide reductase activity;GO:0033744//L-methionine:thioredoxin-disulfide S-oxidoreductase activity;GO:0036456//L-methionine-(S)-S-oxide reductase activity	GO:0034599//cellular response to oxidative stress;GO:0055114//oxidation-reduction process	--
WBGene00019902	177	194	162	346	337	333	332	8.313	8.083	7.525	16.158	17.459	16.619	17.391	7.97366666666667	16.90675	1.08428415492236	2.54688194998564e-20	1.27172936077912e-18	R05G6.10	NP_001294201.1 Ras-GEF domain-containing protein [Caenorhabditis elegans]	Human Diseases;Organismal Systems;Human Diseases;Human Diseases;Environmental Information Processing;Human Diseases;Environmental Information Processing;Environmental Information Processing;Organismal Systems;Human Diseases;Human Diseases;Cellular Processes;Environmental Information Processing;Human Diseases;Cellular Processes;Environmental Information Processing;Organismal Systems;Organismal Sys…	Cancer: overview;Environmental adaptation;Substance dependence;Infectious disease: viral;Signal transduction;Cancer: specific types;Signal transduction;Signal transduction;Endocrine system;Infectious disease: viral;Cancer: overview;Cellular community - eukaryotes;Signal transduction;Cancer: overview;Cell motility;Signal transduction;Nervous system;Endocrine system;Endocrine system;Infectious dise…	ko05200//Pathways in cancer;ko04714//Thermogenesis;ko05034//Alcoholism;ko05165//Human papillomavirus infection;ko04010//MAPK signaling pathway;ko05225//Hepatocellular carcinoma;ko04151//PI3K-Akt signaling pathway;ko04014//Ras signaling pathway;ko04910//Insulin signaling pathway;ko05163//Human cytomegalovirus infection;ko05205//Proteoglycans in cancer;ko04510//Focal adhesion;ko04150//mTOR signalin…	K03099;K03099;K03099;K03099;K03099;K03099;K03099;K03099;K03099;K03099;K03099;K03099;K03099;K03099;K03099;K03099;K03099;K03099;K03099;K03099;K03099;K03099;K03099;K03099;K03099;K03099;K03099;K03099;K03099;K03099;K03099;K03099;K03099;K03099;K03099;K03099;K03099;K03099;K03099;K03099;K03099;K03099;K03099;K03099;K03099;K03099;K03099;K03099	-	GO:0005085//guanyl-nucleotide exchange factor activity	GO:0007264//small GTPase mediated signal transduction	--
WBGene00021466	4893	5430	5256	4162	3365	3590	3356	231.098	227.759	244.908	196.513	173.304	180.038	174.409	234.588333333333	181.066	-0.373615599	2.71790946451396e-20	1.35348976684576e-18	eif-2gamma	Eukaryotic Initiation Factor [Source:UniProtKB/TrEMBL;Acc:Q95XR0]	Genetic Information Processing	Translation	ko03013//Nucleocytoplasmic transport	K03242	GO:0005737//cytoplasm;GO:0005829//cytosol;GO:0005850//eukaryotic translation initiation factor 2 complex	GO:0003743//translation initiation factor activity;GO:0003924//GTPase activity;GO:0005525//GTP binding	GO:0001731//formation of translation preinitiation complex;GO:0045903//positive regulation of translational fidelity	--
WBGene00003958	897	936	872	587	518	536	561	21.417	19.842	20.54	14.011	13.486	13.589	14.738	20.5996666666667	13.956	-0.56173549	2.96342393707224e-20	1.47180747676783e-18	pcp-3	Prolyl Carboxy Peptidase like [Source:UniProtKB/TrEMBL;Acc:O02252]	-	-	-	-	GO:0045121//membrane raft	GO:0008236//serine-type peptidase activity;GO:0008239//dipeptidyl-peptidase activity	GO:0006508//proteolysis	--
WBGene00017641	7787	9230	8112	6617	5286	5788	5080	200.212	210.394	205.389	169.56	147.556	157.294	142.916	205.331666666667	154.3315	-0.411923585	3.72646430736026e-20	1.84584198691245e-18	csr-1	Chromosome-Segregation and RNAi deficient [Source:UniProtKB/TrEMBL;Acc:H2KZD5]	Organismal Systems	Development and regeneration	ko04361//Axon regeneration	K11593	GO:0000794//condensed nuclear chromosome;GO:0005634//nucleus;GO:0043186//P granule;GO:0070090//metaphase plate	GO:0003676//nucleic acid binding;GO:0005515//protein binding;GO:0070551//endoribonuclease activity, cleaving siRNA-paired mRNA	GO:0000070//mitotic sister chromatid segregation;GO:0016246//RNA interference;GO:0031047//gene silencing by RNA;GO:0090502//RNA phosphodiester bond hydrolysis, endonucleolytic;GO:0090625//mRNA cleavage involved in gene silencing by siRNA;GO:1903863//P granule assembly	--
WBGene00017241	975	990	969	641	625	546	574	53.528	46.544	52.033	34.11	36.947	31.623	34.867	50.7016666666667	34.38675	-0.560180404	4.23274656347172e-20	2.09104434618317e-18	pcyt-1	Putative choline-phosphate cytidylyltransferase [Source:UniProtKB/Swiss-Prot;Acc:P49583]	Metabolism;Metabolism;Human Diseases;Metabolism	Global and overview maps;Lipid metabolism;Cancer: overview;Metabolism of other amino acids	ko01100//Metabolic pathways;ko00564//Glycerophospholipid metabolism;ko05231//Choline metabolism in cancer;ko00440//Phosphonate and phosphinate metabolism	K00968;K00968;K00968;K00968	-	GO:0003824//catalytic activity;GO:0004105//choline-phosphate cytidylyltransferase activity;GO:0016740//transferase activity;GO:0016779//nucleotidyltransferase activity;GO:0031210//phosphatidylcholine binding	GO:0006629//lipid metabolic process;GO:0006656//phosphatidylcholine biosynthetic process;GO:0006657//CDP-choline pathway;GO:0008654//phospholipid biosynthetic process;GO:0009058//biosynthetic process	--
WBGene00022078	898	1045	871	1343	1379	1264	1270	52.957	54.47	51.307	80.138	87.326	79.83	83.927	52.9113333333333	82.80525	0.646145466815175	5.21378435612656e-20	2.56886059456368e-18	epg-9	Ectopic P Granules [Source:UniProtKB/TrEMBL;Acc:Q86DD3]	Human Diseases;Human Diseases;Cellular Processes;Human Diseases;Organismal Systems;Cellular Processes	Neurodegenerative disease;Neurodegenerative disease;Transport and catabolism;Neurodegenerative disease;Aging;Transport and catabolism	ko05010//Alzheimer disease;ko05016//Huntington disease;ko04140//Autophagy - animal;ko05017//Spinocerebellar ataxia;ko04211//Longevity regulating pathway;ko04136//Autophagy - other	K19730;K19730;K19730;K19730;K19730;K19730	GO:0000407//pre-autophagosomal structure	GO:0005515//protein binding;GO:0019901//protein kinase binding	GO:0000045//autophagosome assembly;GO:0006914//autophagy;GO:0035973//aggrephagy	--
WBGene00007565	1069	1155	1005	1488	1441	1576	1563	73.625	70.645	68.287	102.451	108.221	115.253	118.449	70.8523333333333	111.0935	0.648887137791283	5.38044386329161e-20	2.64396150160428e-18	clec-48	C-type LECtin [Source:UniProtKB/TrEMBL;Acc:Q9XVE1]	-	-	-	-	-	GO:0030246//carbohydrate binding;GO:0038023//signaling receptor activity	-	--
WBGene00011932	1848	2138	1871	1454	1354	1314	1264	75.938	78.025	75.941	59.608	60.474	57.49	57.479	76.6346666666667	58.76275	-0.383095248	5.46798357174829e-20	2.67988904604814e-18	sptl-3	Serine palmitoyltransferase 3 [Source:UniProtKB/Swiss-Prot;Acc:Q9XVI6]	Metabolism;Environmental Information Processing;Metabolism	Global and overview maps;Signal transduction;Lipid metabolism	ko01100//Metabolic pathways;ko04071//Sphingolipid signaling pathway;ko00600//Sphingolipid metabolism	K00654;K00654;K00654	-	GO:0003824//catalytic activity;GO:0004758//serine C-palmitoyltransferase activity;GO:0016740//transferase activity;GO:0016746//transferase activity, transferring acyl groups;GO:0030170//pyridoxal phosphate binding	GO:0006629//lipid metabolic process;GO:0006665//sphingolipid metabolic process;GO:0009058//biosynthetic process	--
WBGene00018343	773	915	721	467	459	465	475	91.979	96.691	84.639	55.551	59.556	58.75	62.191	91.103	59.012	-0.626490208	5.94541169160306e-20	2.90621110977702e-18	F42A10.7	NP_498341.1 Uncharacterized protein CELE_F42A10.7 [Caenorhabditis elegans]	-	-	-	-	-	-	-	--
WBGene00001156	847	827	838	548	487	478	484	86.607	75.099	84.536	56.017	54.3	51.898	54.456	82.0806666666667	54.16775	-0.599608283	6.15993011202711e-20	3.00316802705784e-18	ech-7	Enoyl-CoA Hydratase [Source:UniProtKB/TrEMBL;Acc:Q9NEZ8]	Metabolism;Metabolism;Metabolism;Metabolism;Metabolism;Metabolism;Metabolism;Metabolism;Metabolism;Metabolism;Metabolism	Global and overview maps;Global and overview maps;Global and overview maps;Amino acid metabolism;Lipid metabolism;Amino acid metabolism;Amino acid metabolism;Carbohydrate metabolism;Lipid metabolism;Metabolism of other amino acids;Carbohydrate metabolism	ko01100//Metabolic pathways;ko01200//Carbon metabolism;ko01212//Fatty acid metabolism;ko00280//Valine, leucine and isoleucine degradation;ko00071//Fatty acid degradation;ko00310//Lysine degradation;ko00380//Tryptophan metabolism;ko00640//Propanoate metabolism;ko00062//Fatty acid elongation;ko00410//beta-Alanine metabolism;ko00650//Butanoate metabolism	K07511;K07511;K07511;K07511;K07511;K07511;K07511;K07511;K07511;K07511;K07511	GO:0005739//mitochondrion	GO:0003824//catalytic activity;GO:0004300//enoyl-CoA hydratase activity	GO:0006635//fatty acid beta-oxidation	--
WBGene00015332	300	345	271	529	498	497	535	11.189	11.427	9.971	19.723	20.253	19.682	21.955	10.8623333333333	20.40325	0.909464933854324	6.25332912111289e-20	3.04072221006995e-18	tyr-1	Putative tyrosinase-like protein tyr-1 [Source:UniProtKB/Swiss-Prot;Acc:P34269]	-	-	-	-	-	GO:0004497//monooxygenase activity;GO:0005515//protein binding;GO:0016491//oxidoreductase activity;GO:0046872//metal ion binding	GO:0055114//oxidation-reduction process	--
WBGene00020674	188	201	137	58	41	61	43	10.601	10.066	7.622	3.27	2.521	3.652	2.668	9.42966666666667	3.02775	-1.638960686	6.90851831955805e-20	3.35054119545146e-18	T22B7.7	NP_001362037.1 Uncharacterized protein CELE_T22B7.7 [Caenorhabditis elegans]	-	-	-	-	GO:0005739//mitochondrion	GO:0047617//acyl-CoA hydrolase activity	GO:0006637//acyl-CoA metabolic process	--
WBGene00009660	166	196	160	317	346	342	397	13.87	14.544	13.189	26.478	31.524	30.342	36.499	13.8676666666667	31.21075	1.17031796149625	6.97779970901272e-20	3.37532889570082e-18	F43G6.8	NP_496523.1 RING-type domain-containing protein [Caenorhabditis elegans]	-	-	-	-	-	-	-	--
WBGene00006662	46	56	43	152	129	149	152	1.677	1.813	1.547	5.541	5.129	5.769	6.098	1.679	5.63425	1.74662134936944	7.12697345595031e-20	3.43853329725395e-18	twk-7	TWiK family of potassium channels protein 7 [Source:UniProtKB/Swiss-Prot;Acc:P34410]	-	-	-	-	GO:0005887//integral component of plasma membrane;GO:0016020//membrane;GO:0016021//integral component of membrane	GO:0005267//potassium channel activity;GO:0022841//potassium ion leak channel activity	GO:0006811//ion transport;GO:0006813//potassium ion transport;GO:0030322//stabilization of membrane potential;GO:0071805//potassium ion transmembrane transport	--
WBGene00022781	4731	5382	4593	6280	6399	5896	6241	224.884	230.113	217.121	300.183	334.377	298.94	327.703	224.039333333333	315.30075	0.492976561314174	7.44469088806448e-20	3.58251640533155e-18	pmt-1	Phosphoethanolamine MethylTransferase [Source:UniProtKB/TrEMBL;Acc:Q86NB3]	Metabolism	Lipid metabolism	ko00564//Glycerophospholipid metabolism	K05929	GO:0005829//cytosol	GO:0000234//phosphoethanolamine N-methyltransferase activity;GO:0008168//methyltransferase activity	GO:0002119//nematode larval development;GO:0032504//multicellular organism reproduction;GO:0070832//phosphatidylcholine biosynthesis from phosphoryl-ethanolamine via N-dimethylethanolamine phosphate and CDP-choline	--
WBGene00001431	5633	6498	5781	4621	3703	4334	3932	295.745	302.98	299.438	242.539	212.555	241.61	227.157	299.387666666667	230.96525	-0.374338984	9.74422304596041e-20	4.6769752733518e-18	fkb-6	Peptidylprolyl isomerase [Source:UniProtKB/TrEMBL;Acc:O45418]	Organismal Systems	Endocrine system	ko04915//Estrogen signaling pathway	K09571	GO:0005737//cytoplasm	GO:0003755//peptidyl-prolyl cis-trans isomerase activity;GO:0005515//protein binding;GO:0016853//isomerase activity;GO:0051879//Hsp90 protein binding	GO:0000413//protein peptidyl-prolyl isomerization;GO:0061077//chaperone-mediated protein folding	--
WBGene00008629	537	610	557	335	293	326	317	18.585	18.7	19.151	11.684	11.172	12.042	12.099	18.812	11.74925	-0.67908457	9.81009337168061e-20	4.69645578296308e-18	cpt-5	Carnitine Palmitoyl Transferase [Source:UniProtKB/TrEMBL;Acc:G5EG54]	-	-	-	-	GO:0005739//mitochondrion	GO:0004095//carnitine O-palmitoyltransferase activity;GO:0016746//transferase activity, transferring acyl groups	GO:0006631//fatty acid metabolic process;GO:0009437//carnitine metabolic process	--
WBGene00021222	68	85	73	6	7	7	13	5.619	6.081	6.059	0.537	0.521	0.595	1.115	5.91966666666667	0.692	-3.096671998	1.01186503931371e-19	4.8317205926098e-18	irld-53	Insulin/EGF-Receptor L Domain protein [Source:UniProtKB/TrEMBL;Acc:A0A0M7RDW6]	-	-	-	-	-	-	-	--
WBGene00018293	124	127	157	34	38	36	36	9.354	8.508	11.684	2.564	3.126	2.884	2.988	9.84866666666667	2.8905	-1.76860935	1.26215345937139e-19	6.01141038662142e-18	F41E6.12	NP_505226.2 Uncharacterized protein CELE_F41E6.12 [Caenorhabditis elegans]	-	-	-	-	-	-	-	--
WBGene00002083	16284	19642	16748	13666	11548	12742	10753	1088.388	1205.021	1115.951	985.522	942.891	1008.166	886.461	1136.45333333333	955.76	-0.249818148	1.82249356165141e-19	8.65800969505754e-18	inf-1	Eukaryotic initiation factor 4A [Source:UniProtKB/Swiss-Prot;Acc:P27639]	Genetic Information Processing	Translation	ko03013//Nucleocytoplasmic transport	K03257	GO:0010494//cytoplasmic stress granule	GO:0000166//nucleotide binding;GO:0003676//nucleic acid binding;GO:0003723//RNA binding;GO:0003724//RNA helicase activity;GO:0003743//translation initiation factor activity;GO:0004386//helicase activity;GO:0005524//ATP binding;GO:0016787//hydrolase activity	GO:0002183//cytoplasmic translational initiation;GO:0006412//translation;GO:0006413//translational initiation	--
WBGene00018782	6119	7048	6011	4915	4098	4367	3631	188.04	192.35	182.24	150.995	137.324	142.496	122.779	187.543333333333	138.3985	-0.438395673	1.83791376895996e-19	8.70899190266104e-18	cct-3	T-complex protein 1 subunit gamma [Source:UniProtKB/Swiss-Prot;Acc:Q9N4J8]	-	-	-	-	GO:0005737//cytoplasm;GO:0005832//chaperonin-containing T-complex;GO:0005874//microtubule	GO:0000166//nucleotide binding;GO:0005524//ATP binding;GO:0051082//unfolded protein binding	GO:0006457//protein folding	--
WBGene00001439	611	741	687	1039	953	926	983	23.717	26.609	27.669	41.747	41.575	38.365	44.55	25.9983333333333	41.55925	0.676750479008311	1.85486771532146e-19	8.76696381987177e-18	fkh-7	ForKHead transcription factor family [Source:UniProtKB/TrEMBL;Acc:V6CLW4]	-	-	-	-	GO:0005634//nucleus	GO:0003677//DNA binding;GO:0003700//transcription factor activity, sequence-specific DNA binding;GO:0043565//sequence-specific DNA binding	GO:0006355//regulation of transcription, DNA-templated	Fork_head
WBGene00017304	346	353	347	600	543	530	592	31.626	29.319	32.119	53.176	53.171	49.533	61.89	31.0213333333333	54.4425	0.811472620496319	1.8664586122373e-19	8.78508389672572e-18	nmad-1	DNA N6-methyl adenine demethylase [Source:UniProtKB/Swiss-Prot;Acc:Q8MNT9]	-	-	-	-	GO:0005634//nucleus	GO:0005515//protein binding;GO:0016491//oxidoreductase activity;GO:0032451//demethylase activity;GO:0035516//oxidative DNA demethylase activity;GO:0046872//metal ion binding;GO:0051213//dioxygenase activity	GO:0006260//DNA replication;GO:0010032//meiotic chromosome condensation;GO:0035511//oxidative DNA demethylation;GO:0055114//oxidation-reduction process;GO:0060903//positive regulation of meiosis I;GO:0070988//demethylation;GO:0070989//oxidative demethylation;GO:1901046//positive regulation of oviposition;GO:2000781//positive regulation of double-strand break repair;GO:2001252//positive regulation…	--
WBGene00010931	22	21	20	109	91	89	91	1.192	1.01	1.069	5.903	5.376	5.12	5.424	1.09033333333333	5.45575	2.32300827825352	1.86816050562943e-19	8.78508389672572e-18	M162.5	NP_507831.1 MFS domain-containing protein [Caenorhabditis elegans]	Cellular Processes	Transport and catabolism	ko04142//Lysosome	K12301	GO:0016020//membrane;GO:0016021//integral component of membrane	-	GO:0055085//transmembrane transport	--
WBGene00006626	12085	13768	12361	10157	8326	9399	8182	317.245	320.977	320.131	266.551	238.335	261.986	236.338	319.451	250.8025	-0.349042927	1.99199555882101e-19	9.34376704674247e-18	tsn-1	Staphylococcal nuclease domain-containing protein [Source:UniProtKB/TrEMBL;Acc:Q19328]	-	-	-	-	GO:0005634//nucleus;GO:0005737//cytoplasm;GO:0005829//cytosol;GO:0016442//RISC complex	GO:0003723//RNA binding;GO:0004518//nuclease activity;GO:0004521//endoribonuclease activity	GO:0006401//RNA catabolic process;GO:0031047//gene silencing by RNA;GO:0035195//gene silencing by miRNA;GO:0090305//nucleic acid phosphodiester bond hydrolysis;GO:0090502//RNA phosphodiester bond hydrolysis, endonucleolytic	--
WBGene00008506	9806	11917	10132	8085	6943	7741	6413	395.808	427.185	403.474	326.243	305.593	331.772	284.827	408.822333333333	312.10875	-0.389425207	2.38166530770342e-19	1.11434340278567e-17	tkt-1	TransKeTolase homolog [Source:UniProtKB/TrEMBL;Acc:O17759]	Metabolism;Metabolism;Metabolism;Metabolism	Global and overview maps;Global and overview maps;Global and overview maps;Carbohydrate metabolism	ko01100//Metabolic pathways;ko01200//Carbon metabolism;ko01230//Biosynthesis of amino acids;ko00030//Pentose phosphate pathway	K00615;K00615;K00615;K00615	-	GO:0003824//catalytic activity	-	--
WBGene00000213	79	78	71	5	11	11	10	3.373	2.959	2.929	0.234	0.561	0.488	0.515	3.087	0.4495	-2.779812462	2.73052598257188e-19	1.27435980216765e-17	asm-3	Putative sphingomyelin phosphodiesterase asm-3 [Source:UniProtKB/Swiss-Prot;Acc:Q9UAY4]	Metabolism;Cellular Processes;Environmental Information Processing;Cellular Processes;Metabolism	Global and overview maps;Transport and catabolism;Signal transduction;Cell growth and death;Lipid metabolism	ko01100//Metabolic pathways;ko04142//Lysosome;ko04071//Sphingolipid signaling pathway;ko04217//Necroptosis;ko00600//Sphingolipid metabolism	K12350;K12350;K12350;K12350;K12350	GO:0005576//extracellular region;GO:0005615//extracellular space;GO:0005764//lysosome	GO:0004767//sphingomyelin phosphodiesterase activity;GO:0008081//phosphoric diester hydrolase activity;GO:0016787//hydrolase activity;GO:0016798//hydrolase activity, acting on glycosyl bonds;GO:0046872//metal ion binding;GO:0061750//acid sphingomyelin phosphodiesterase activity	GO:0006629//lipid metabolic process;GO:0006665//sphingolipid metabolic process;GO:0006685//sphingomyelin catabolic process;GO:0008152//metabolic process;GO:0046513//ceramide biosynthetic process	--
WBGene00018744	94	113	91	22	15	25	16	5.304	5.663	5.066	1.241	0.923	1.498	0.993	5.34433333333333	1.16375	-2.199228826	2.96326579433046e-19	1.3795153415962e-17	F53B3.6	NP_508496.1 Uncharacterized protein CELE_F53B3.6 [Caenorhabditis elegans]	-	-	-	-	-	-	-	--
WBGene00015759	460	509	448	716	693	737	708	64.986	63.861	62.44	101.121	106.757	110.557	110.058	63.7623333333333	107.12325	0.748495306480677	3.50811655837731e-19	1.62908162679646e-17	C14C6.5	NP_503238.2 Uncharacterized protein CELE_C14C6.5 [Caenorhabditis elegans]	-	-	-	-	-	-	GO:0045087//innate immune response	--
WBGene00016892	836	720	632	1149	1178	1197	1151	53.405	40.809	39.813	73.391	82.023	81.166	80.886	44.6756666666667	79.3665	0.829040927320895	3.68694658078101e-19	1.70785617800517e-17	pgph-3	PhosphoGlycolate Phosphatase Homolog [Source:UniProtKB/TrEMBL;Acc:O44538]	Metabolism;Metabolism;Metabolism	Global and overview maps;Global and overview maps;Carbohydrate metabolism	ko01100//Metabolic pathways;ko01200//Carbon metabolism;ko00630//Glyoxylate and dicarboxylate metabolism	K19269;K19269;K19269	GO:0005737//cytoplasm	GO:0016791//phosphatase activity	GO:0016311//dephosphorylation	--
WBGene00013690	1163	1205	1036	724	646	745	689	109.148	100.434	95.923	67.927	66.111	74.241	71.151	101.835	69.8575	-0.543746572	3.77557080047259e-19	1.74455790096463e-17	hprt-1	Hypoxanthine phosphoribosyltransferase [Source:UniProtKB/TrEMBL;Acc:Q9NF11]	Metabolism;Metabolism;Metabolism	Global and overview maps;Nucleotide metabolism;Xenobiotics biodegradation and metabolism	ko01100//Metabolic pathways;ko00230//Purine metabolism;ko00983//Drug metabolism - other enzymes	K00760;K00760;K00760	GO:0005737//cytoplasm	GO:0000166//nucleotide binding;GO:0000287//magnesium ion binding;GO:0004422//hypoxanthine phosphoribosyltransferase activity;GO:0016740//transferase activity;GO:0016757//transferase activity, transferring glycosyl groups;GO:0042802//identical protein binding;GO:0046872//metal ion binding;GO:0052657//guanine phosphoribosyltransferase activity	GO:0006166//purine ribonucleoside salvage;GO:0006168//adenine salvage;GO:0006178//guanine salvage;GO:0009116//nucleoside metabolic process;GO:0032263//GMP salvage;GO:0032264//IMP salvage;GO:0046100//hypoxanthine metabolic process	--
WBGene00000111	169	168	145	317	298	334	299	9.736	8.595	8.241	18.256	18.72	20.431	18.953	8.85733333333333	19.09	1.10787278393374	4.4817584864319e-19	2.0657236696147e-17	alh-5	Aldehyde dehydrogenase [Source:UniProtKB/TrEMBL;Acc:O44555]	Metabolism;Metabolism;Metabolism;Metabolism;Metabolism;Metabolism;Metabolism;Metabolism;Metabolism;Metabolism;Metabolism;Metabolism;Metabolism	Global and overview maps;Amino acid metabolism;Lipid metabolism;Amino acid metabolism;Carbohydrate metabolism;Amino acid metabolism;Lipid metabolism;Amino acid metabolism;Carbohydrate metabolism;Carbohydrate metabolism;Metabolism of other amino acids;Amino acid metabolism;Metabolism of terpenoids and polyketides	ko01100//Metabolic pathways;ko00280//Valine, leucine and isoleucine degradation;ko00071//Fatty acid degradation;ko00310//Lysine degradation;ko00010//Glycolysis / Gluconeogenesis;ko00380//Tryptophan metabolism;ko00561//Glycerolipid metabolism;ko00330//Arginine and proline metabolism;ko00053//Ascorbate and aldarate metabolism;ko00620//Pyruvate metabolism;ko00410//beta-Alanine metabolism;ko00340//Hi…	K00128;K00128;K00128;K00128;K00128;K00128;K00128;K00128;K00128;K00128;K00128;K00128;K00128	-	GO:0004028//3-chloroallyl aldehyde dehydrogenase activity;GO:0016491//oxidoreductase activity;GO:0016620//oxidoreductase activity, acting on the aldehyde or oxo group of donors, NAD or NADP as acceptor	GO:0006081//cellular aldehyde metabolic process;GO:0055114//oxidation-reduction process	--
WBGene00017093	24	31	23	109	104	92	108	2.273	1.579	1.323	6.676	6.535	7.511	8.672	1.725	7.3485	2.09085343045111	4.72914311954416e-19	2.17435231300824e-17	E02C12.8	NP_001023762.2 Uncharacterized protein CELE_E02C12.8 [Caenorhabditis elegans]	-	-	-	-	-	-	-	--
WBGene00007749	57	104	68	190	219	195	187	2.743	4.434	3.245	9.17	11.57	9.915	10.021	3.474	10.169	1.54950815514022	5.68011973612804e-19	2.60514133576737e-17	ceh-79	C. Elegans Homeobox [Source:UniProtKB/TrEMBL;Acc:O02224]	-	-	-	-	-	GO:0003677//DNA binding	-	Homeobox
MSTRG.12308	28	24	33	128	109	115	89	0.974	0.747	1.13	4.466	4.141	4.263	3.418	0.950333333333333	4.072	2.0992320228589	6.00629094146322e-19	2.74795207481969e-17	CPT1B	CBN-CPT-4 protein [Caenorhabditis brenneri]	-	-	-	-	GO:0005739//mitochondrion;GO:0016020//membrane	GO:0016740//transferase activity	GO:0006950//response to stress;GO:0008152//metabolic process;GO:0044699//single-organism process	--
WBGene00021583	24	30	25	113	105	95	98	1.293	1.436	1.329	6.087	6.169	5.435	5.81	1.35266666666667	5.87525	2.11884387727639	6.38108986433232e-19	2.91225415798459e-17	clec-72	C-type LECtin [Source:UniProtKB/TrEMBL;Acc:Q9N3W5]	-	-	-	-	-	GO:0030246//carbohydrate binding	-	--
WBGene00000991	2089	2221	2214	3022	2826	2689	2594	118.551	111.936	123.957	171.446	174.881	162.034	161.981	118.148	167.5855	0.504302120445058	6.50813093445234e-19	2.96295421831991e-17	dhs-28	DeHydrogenases, Short chain [Source:UniProtKB/TrEMBL;Acc:Q21481]	Metabolism;Cellular Processes;Metabolism;Metabolism;Metabolism	Global and overview maps;Transport and catabolism;Global and overview maps;Lipid metabolism;Lipid metabolism	ko01100//Metabolic pathways;ko04146//Peroxisome;ko01212//Fatty acid metabolism;ko01040//Biosynthesis of unsaturated fatty acids;ko00120//Primary bile acid biosynthesis	K12405;K12405;K12405;K12405;K12405	GO:0005777//peroxisome	GO:0016491//oxidoreductase activity	GO:0000038//very long-chain fatty acid metabolic process;GO:0006637//acyl-CoA metabolic process;GO:0010888//negative regulation of lipid storage;GO:0019236//response to pheromone;GO:0042811//pheromone biosynthetic process;GO:0043053//dauer entry;GO:0048639//positive regulation of developmental growth;GO:0055114//oxidation-reduction process;GO:0061063//positive regulation of nematode larval develo…	--
WBGene00017789	695	789	618	1107	960	1001	1053	67.418	68.161	59.159	107.524	101.73	103.569	112.289	64.9126666666667	106.278	0.711271054113222	7.01137710201648e-19	3.18426233911873e-17	F25E5.8	NP_504909.1 Uncharacterized protein CELE_F25E5.8 [Caenorhabditis elegans]	-	-	-	-	-	-	-	--
WBGene00010475	45	51	53	183	134	169	120	3.725	3.749	4.328	15.143	12.095	14.854	10.93	3.934	13.2555	1.75252222723585	7.74030064363109e-19	3.50673376720604e-17	K01F9.2	NP_001022650.2 Uncharacterized protein CELE_K01F9.2 [Caenorhabditis elegans]	-	-	-	-	-	-	-	--
WBGene00022386	100	118	118	223	311	234	295	6.529	7.44	6.55	15.711	20.938	17.744	20.69	6.83966666666667	18.77075	1.4564883735946	8.98850727723886e-19	4.06232415266939e-17	Y95B8A.6	NP_001293188.1 Uncharacterized protein CELE_Y95B8A.6 [Caenorhabditis elegans]	-	-	-	-	-	-	-	--
WBGene00010266	1799	2043	1896	1283	1313	1320	1331	189.525	191.144	197.061	135.123	150.836	147.659	154.291	192.576666666667	146.97725	-0.389840048	9.01404671486364e-19	4.06397858564544e-17	dct-18	DAF-16/FOXO Controlled, germline Tumor affecting [Source:UniProtKB/TrEMBL;Acc:O62277]	-	-	-	-	-	-	-	--
WBGene00016943	21413	23114	21136	27694	25565	26055	23968	1229.562	1177.409	1196.332	1589.98	1600.918	1587.569	1514.161	1201.101	1573.157	0.389305186253601	1.00980665907244e-18	4.54168491338273e-17	acdh-1	Acyl CoA DeHydrogenase [Source:UniProtKB/TrEMBL;Acc:Q8IAB6]	Metabolism;Metabolism;Metabolism;Metabolism	Global and overview maps;Global and overview maps;Amino acid metabolism;Lipid metabolism	ko01100//Metabolic pathways;ko01212//Fatty acid metabolism;ko00280//Valine, leucine and isoleucine degradation;ko00071//Fatty acid degradation	K09478;K09478;K09478;K09478	-	GO:0003995//acyl-CoA dehydrogenase activity;GO:0016491//oxidoreductase activity;GO:0016627//oxidoreductase activity, acting on the CH-CH group of donors;GO:0050660//flavin adenine dinucleotide binding	GO:0045087//innate immune response;GO:0050829//defense response to Gram-negative bacterium;GO:0055114//oxidation-reduction process	--
WBGene00001189	974	1072	904	1402	1358	1314	1478	46.139	45.098	42.247	66.393	70.147	66.092	77.038	44.4946666666667	69.9175	0.652021181694615	1.08104278815449e-18	4.85033086714242e-17	egl-21	Carboxypeptidase E [Source:UniProtKB/Swiss-Prot;Acc:O17754]	Human Diseases	Endocrine and metabolic disease	ko04940//Type I diabetes mellitus	K01294	GO:0005615//extracellular space;GO:0030424//axon;GO:0031410//cytoplasmic vesicle;GO:0042995//cell projection;GO:0043025//neuronal cell body;GO:0043204//perikaryon;GO:0098793//presynapse	GO:0004180//carboxypeptidase activity;GO:0004181//metallocarboxypeptidase activity;GO:0008233//peptidase activity;GO:0008237//metallopeptidase activity;GO:0008270//zinc ion binding;GO:0016787//hydrolase activity;GO:0046872//metal ion binding	GO:0006508//proteolysis;GO:0006518//peptide metabolic process;GO:0006937//regulation of muscle contraction;GO:0014055//acetylcholine secretion, neurotransmission;GO:0014057//positive regulation of acetylcholine secretion, neurotransmission;GO:0016485//protein processing;GO:0030536//larval feeding behavior;GO:0045887//positive regulation of synaptic growth at neuromuscular junction;GO:0060456//pos…	--
WBGene00011392	508	597	536	812	845	763	831	47.845	49.934	49.804	76.453	86.782	76.303	86.119	49.1943333333333	81.41425	0.726789190705375	1.09847058260989e-18	4.91664845107919e-17	sbt-1	Seven B Two (Mammalian 7BT prohormone convertase chaperone) homolog [Source:UniProtKB/TrEMBL;Acc:Q9XTY3]	-	-	-	-	GO:0030141//secretory granule	GO:0016504//peptidase activator activity;GO:0030234//enzyme regulator activity;GO:0030414//peptidase inhibitor activity	GO:0006937//regulation of muscle contraction;GO:0007218//neuropeptide signaling pathway;GO:0010466//negative regulation of peptidase activity;GO:0010952//positive regulation of peptidase activity;GO:0046883//regulation of hormone secretion;GO:0051345//positive regulation of hydrolase activity	--
WBGene00004014	4873	5932	5200	4154	3654	3994	3541	361.456	390.765	380.53	308.03	295.55	314.569	289.009	377.583666666667	301.7895	-0.323253747	1.17330405489725e-18	5.23897183166258e-17	phb-1	Mitochondrial prohibitin complex protein 1 [Source:UniProtKB/Swiss-Prot;Acc:Q9BKU4]	-	-	-	-	GO:0005739//mitochondrion;GO:0005743//mitochondrial inner membrane;GO:0016020//membrane;GO:0031966//mitochondrial membrane;GO:0035632//mitochondrial prohibitin complex	-	GO:0002082//regulation of oxidative phosphorylation;GO:0006979//response to oxidative stress;GO:0007283//spermatogenesis;GO:0008406//gonad development;GO:0009792//embryo development ending in birth or egg hatching;GO:0030421//defecation;GO:0040018//positive regulation of multicellular organism growth;GO:0043051//regulation of pharyngeal pumping;GO:0048477//oogenesis;GO:0070584//mitochondrion morp…	Others
WBGene00000967	813	910	800	491	545	519	471	65.073	64.686	63.395	39.288	47.568	44.109	41.482	64.3846666666667	43.11175	-0.578636023	1.2174525145897e-18	5.42306485815436e-17	dhs-3	NP_001122509.1 Protein dhs-3 [Caenorhabditis elegans]	Metabolism	Metabolism of cofactors and vitamins	ko00830//Retinol metabolism	K15734	GO:0005811//lipid particle	GO:0004022//alcohol dehydrogenase (NAD) activity;GO:0016491//oxidoreductase activity;GO:0016616//oxidoreductase activity, acting on the CH-OH group of donors, NAD or NADP as acceptor	GO:0055114//oxidation-reduction process	--
WBGene00007455	2844	3028	2693	2022	2038	2024	1997	113.15	106.677	105.556	79.997	87.919	85.087	87.25	108.461	85.06325	-0.350568495	1.22202744898965e-18	5.43042102033081e-17	ugt-22	UDP-glucuronosyltransferase [Source:UniProtKB/TrEMBL;Acc:Q9U3Q6]	-	-	-	-	GO:0016020//membrane;GO:0016021//integral component of membrane;GO:0043231//intracellular membrane-bounded organelle	GO:0008194//UDP-glycosyltransferase activity;GO:0015020//glucuronosyltransferase activity;GO:0016740//transferase activity;GO:0016757//transferase activity, transferring glycosyl groups;GO:0016758//transferase activity, transferring hexosyl groups	-	--
WBGene00003678	631	743	523	1007	967	940	960	18.673	19.204	15.516	30.578	31.586	29.959	31.933	17.7976666666667	31.014	0.801231496650007	1.27063996581085e-18	5.63296834485361e-17	nhr-88	Nuclear Hormone Receptor family [Source:UniProtKB/TrEMBL;Acc:H2KZA1]	-	-	-	-	GO:0005634//nucleus	GO:0003677//DNA binding;GO:0003700//transcription factor activity, sequence-specific DNA binding;GO:0003707//steroid hormone receptor activity;GO:0008270//zinc ion binding;GO:0043565//sequence-specific DNA binding;GO:0046872//metal ion binding	GO:0006355//regulation of transcription, DNA-templated;GO:0043401//steroid hormone mediated signaling pathway	RXR-like
WBGene00007753	274	315	258	457	483	472	486	8.465	8.72	7.862	13.955	16.343	15.289	16.377	8.349	15.491	0.891754963805852	1.36949391037e-18	6.05674985360064e-17	C27A7.1	Ectonucleotide pyrophosphatase/phosphodiesterase C27A7.1 [Source:UniProtKB/Swiss-Prot;Acc:P90754]	Metabolism;Metabolism;Metabolism;Metabolism;Metabolism;Metabolism;Metabolism	Global and overview maps;Nucleotide metabolism;Nucleotide metabolism;Carbohydrate metabolism;Metabolism of cofactors and vitamins;Metabolism of cofactors and vitamins;Metabolism of cofactors and vitamins	ko01100//Metabolic pathways;ko00230//Purine metabolism;ko00240//Pyrimidine metabolism;ko00500//Starch and sucrose metabolism;ko00760//Nicotinate and nicotinamide metabolism;ko00770//Pantothenate and CoA biosynthesis;ko00740//Riboflavin metabolism	K01513;K01513;K01513;K01513;K01513;K01513;K01513	GO:0016020//membrane;GO:0016021//integral component of membrane	GO:0003824//catalytic activity;GO:0016787//hydrolase activity	-	--
WBGene00016004	316	347	298	551	511	508	486	32.478	31.673	30.216	56.613	57.269	55.438	54.962	31.4556666666667	56.0705	0.833921996129865	1.51693148416881e-18	6.69287465996094e-17	C18H9.6	NP_495364.3 Uncharacterized protein CELE_C18H9.6 [Caenorhabditis elegans]	-	-	-	-	-	-	-	--
WBGene00002048	693	801	692	1078	992	984	1071	21.046	21.603	20.733	32.728	32.85	31.73	35.788	21.1273333333333	33.274	0.655284625233607	1.54287220561068e-18	6.79119697137878e-17	ida-1	Receptor-type tyrosine-protein phosphatase-like ida-1 [Source:UniProtKB/Swiss-Prot;Acc:G5EGJ5]	Human Diseases	Endocrine and metabolic disease	ko04940//Type I diabetes mellitus	K07817	GO:0016020//membrane;GO:0016021//integral component of membrane;GO:0030140//trans-Golgi network transport vesicle;GO:0030424//axon;GO:0030425//dendrite;GO:0030659//cytoplasmic vesicle membrane;GO:0031045//dense core granule;GO:0031410//cytoplasmic vesicle;GO:0042995//cell projection;GO:0043204//perikaryon;GO:0045202//synapse	GO:0004725//protein tyrosine phosphatase activity;GO:0005001//transmembrane receptor protein tyrosine phosphatase activity;GO:0016791//phosphatase activity	GO:0001956//positive regulation of neurotransmitter secretion;GO:0006470//protein dephosphorylation;GO:0006887//exocytosis;GO:0007419//ventral cord development;GO:0016311//dephosphorylation;GO:0035335//peptidyl-tyrosine dephosphorylation	--
WBGene00011833	341	361	377	180	194	144	163	13.518	12.71	14.745	7.134	8.386	6.062	7.11	13.6576666666667	7.173	-0.929062493	1.77030219384665e-18	7.77384474011858e-17	T19B10.5	NP_505852.3 PDZ domain-containing protein [Caenorhabditis elegans]	-	-	-	-	GO:0016020//membrane;GO:0016021//integral component of membrane	GO:0005515//protein binding	-	--
WBGene00009812	2855	3157	2813	2314	2048	2098	1896	137.11	134.646	133.278	111.095	107.25	106.984	100.191	135.011333333333	106.38	-0.343853575	1.92923319783383e-18	8.45177043626494e-17	suca-1	Succinate--CoA ligase [ADP-forming] subunit beta, mitochondrial [Source:UniProtKB/Swiss-Prot;Acc:P53588]	Metabolism;Metabolism;Metabolism;Metabolism	Global and overview maps;Global and overview maps;Carbohydrate metabolism;Carbohydrate metabolism	ko01100//Metabolic pathways;ko01200//Carbon metabolism;ko00640//Propanoate metabolism;ko00020//Citrate cycle (TCA cycle)	K01900;K01900;K01900;K01900	GO:0005739//mitochondrion;GO:0042709//succinate-CoA ligase complex	GO:0000166//nucleotide binding;GO:0000287//magnesium ion binding;GO:0003824//catalytic activity;GO:0004775//succinate-CoA ligase (ADP-forming) activity;GO:0005524//ATP binding;GO:0016874//ligase activity;GO:0046872//metal ion binding	GO:0006099//tricarboxylic acid cycle;GO:0006104//succinyl-CoA metabolic process	--
WBGene00021237	239	310	258	501	454	411	471	8.943	10.279	9.502	18.515	18.546	16.256	19.246	9.57466666666667	18.14075	0.92193993608951	2.03150286886696e-18	8.87886253863617e-17	crtc-1	CREB-regulated transcription coactivator 1 homolog [Source:UniProtKB/Swiss-Prot;Acc:Q95XA8]	-	-	-	-	GO:0005634//nucleus;GO:0005737//cytoplasm;GO:0005829//cytosol	GO:0008140//cAMP response element binding protein binding	GO:0008340//determination of adult lifespan;GO:0032793//positive regulation of CREB transcription factor activity;GO:0045944//positive regulation of transcription from RNA polymerase II promoter;GO:0051289//protein homotetramerization	--
WBGene00021834	501	580	575	868	783	768	828	23.318	23.974	26.403	40.387	39.739	37.955	42.404	24.565	40.12125	0.707762315532856	2.35486336511834e-18	1.02679781706745e-16	mab-31	NP_491129.1 Uncharacterized protein CELE_Y54E10A.16 [Caenorhabditis elegans]	-	-	-	-	GO:0005634//nucleus	GO:0003674//molecular_function	GO:0007179//transforming growth factor beta receptor signaling pathway;GO:0045138//nematode male tail tip morphogenesis	--
WBGene00011803	878	986	830	584	492	551	566	12.007	11.975	11.198	7.984	7.337	8.001	8.517	11.7266666666667	7.95975	-0.558997958	2.46178920885059e-18	1.07090713242154e-16	T16G12.1	Putative aminopeptidase-2 [Source:UniProtKB/Swiss-Prot;Acc:Q22531]	-	-	-	-	GO:0005737//cytoplasm	GO:0004177//aminopeptidase activity;GO:0008233//peptidase activity;GO:0008237//metallopeptidase activity;GO:0008270//zinc ion binding;GO:0016787//hydrolase activity;GO:0042277//peptide binding;GO:0046872//metal ion binding;GO:0070006//metalloaminopeptidase activity	GO:0006508//proteolysis;GO:0009792//embryo development ending in birth or egg hatching;GO:0030154//cell differentiation;GO:0043171//peptide catabolic process;GO:0046662//regulation of oviposition;GO:0048477//oogenesis;GO:1903538//regulation of meiotic cell cycle process involved in oocyte maturation	--
WBGene00023408	89	85	94	199	201	202	218	6.67	5.657	6.95	14.908	16.425	16.074	17.976	6.42566666666667	16.34575	1.3469975268655	2.60735846484648e-18	1.13158138982531e-16	cex-2	Calexcitin-2 [Source:UniProtKB/Swiss-Prot;Acc:P45961]	-	-	-	-	GO:0005783//endoplasmic reticulum	GO:0005509//calcium ion binding;GO:0046872//metal ion binding	-	--
WBGene00004469	34691	42885	34799	28856	25054	27761	23871	3046.893	3327.174	3020.103	2538.348	2405.262	2594.114	2311.416	3131.39	2462.285	-0.346805443	2.87167457668679e-18	1.24338823454446e-16	rps-0	40S ribosomal protein SA [Source:UniProtKB/Swiss-Prot;Acc:P46769]	Genetic Information Processing	Translation	ko03010//Ribosome	K02998	GO:0005737//cytoplasm;GO:0005840//ribosome;GO:0015935//small ribosomal subunit;GO:0022627//cytosolic small ribosomal subunit	GO:0003735//structural constituent of ribosome;GO:0005515//protein binding	GO:0000028//ribosomal small subunit assembly;GO:0002181//cytoplasmic translation;GO:0006412//translation	--
WBGene00002026	207	247	227	77	74	84	109	7.988	8.465	8.643	2.971	3.114	3.442	4.629	8.36533333333333	3.539	-1.241081267	3.22108180127333e-18	1.39143242927098e-16	hsp-70	Heat Shock Protein [Source:UniProtKB/TrEMBL;Acc:O45246]	Genetic Information Processing;Genetic Information Processing;Cellular Processes;Environmental Information Processing;Organismal Systems;Organismal Systems;Human Diseases;Human Diseases;Organismal Systems;Human Diseases	Folding, sorting and degradation;Transcription;Transport and catabolism;Signal transduction;Endocrine system;Aging;Infectious disease: parasitic;Infectious disease: viral;Immune system;Infectious disease: bacterial	ko04141//Protein processing in endoplasmic reticulum;ko03040//Spliceosome;ko04144//Endocytosis;ko04010//MAPK signaling pathway;ko04915//Estrogen signaling pathway;ko04213//Longevity regulating pathway - multiple species;ko05145//Toxoplasmosis;ko05162//Measles;ko04612//Antigen processing and presentation;ko05134//Legionellosis	K03283;K03283;K03283;K03283;K03283;K03283;K03283;K03283;K03283;K03283	GO:0005634//nucleus;GO:0005737//cytoplasm;GO:0005829//cytosol;GO:0005832//chaperonin-containing T-complex;GO:0005886//plasma membrane	GO:0000166//nucleotide binding;GO:0005524//ATP binding;GO:0016887//ATPase activity;GO:0031072//heat shock protein binding;GO:0042623//ATPase activity, coupled;GO:0044183//protein binding involved in protein folding;GO:0051082//unfolded protein binding;GO:0051787//misfolded protein binding	GO:0006986//response to unfolded protein;GO:0008340//determination of adult lifespan;GO:0009408//response to heat;GO:0016192//vesicle-mediated transport;GO:0030968//endoplasmic reticulum unfolded protein response;GO:0034620//cellular response to unfolded protein;GO:0042026//protein refolding;GO:0051085//chaperone mediated protein folding requiring cofactor	--
WBGene00018966	38	62	44	154	124	136	154	1.732	2.51	1.979	7.018	6.164	6.583	7.725	2.07366666666667	6.8725	1.72865099620623	3.53537928147756e-18	1.52365824021916e-16	F56D2.5	RBR-type E3 ubiquitin transferase [Source:UniProtKB/TrEMBL;Acc:Q20871]	-	-	-	-	GO:0000151//ubiquitin ligase complex;GO:0005737//cytoplasm	GO:0004842//ubiquitin-protein transferase activity;GO:0005515//protein binding;GO:0016740//transferase activity;GO:0031624//ubiquitin conjugating enzyme binding;GO:0046872//metal ion binding;GO:0061630//ubiquitin protein ligase activity	GO:0000209//protein polyubiquitination;GO:0006511//ubiquitin-dependent protein catabolic process;GO:0016567//protein ubiquitination;GO:0032436//positive regulation of proteasomal ubiquitin-dependent protein catabolic process;GO:0045087//innate immune response	--
WBGene00010661	629	690	606	921	950	883	931	22.225	21.652	21.125	32.533	36.603	33.129	36.197	21.6673333333333	34.6155	0.675896579810379	3.95070200958302e-18	1.69871041268529e-16	tyr-2	TYRosinase [Source:UniProtKB/TrEMBL;Acc:Q9XUS8]	-	-	-	-	-	GO:0004167//dopachrome isomerase activity;GO:0016491//oxidoreductase activity;GO:0046872//metal ion binding	GO:0044237//cellular metabolic process;GO:0055114//oxidation-reduction process	--
WBGene00016898	1000	1079	836	1373	1446	1432	1546	43.152	41.35	35.591	59.23	68.042	65.614	73.407	40.031	66.57325	0.733824944427607	4.2743082620035e-18	1.83360914472783e-16	clik-2	CaLponIn-liKe proteins [Source:RefSeq peptide;Acc:NP_509299]	-	-	-	-	-	-	-	--
WBGene00011799	15	13	19	95	77	90	68	0.79	0.608	0.987	5.003	4.423	5.034	3.941	0.795	4.60025	2.53268550086864	4.38410881713079e-18	1.87637837046554e-16	T16G1.5	NP_506235.1 CHK domain-containing protein [Caenorhabditis elegans]	-	-	-	-	-	-	-	--
MSTRG.12928	132	214	139	53	47	47	48	8.885	12.792	9.23	3.566	3.45	3.359	3.555	10.3023333333333	3.4825	-1.564775867	4.66597040335829e-18	1.99242299407771e-16	asp-1	CBN-ASP-1 protein [Caenorhabditis brenneri]	Cellular Processes	Transport and catabolism	ko04142//Lysosome	K01382	-	GO:0016787//hydrolase activity	GO:0019538//protein metabolic process	--
WBGene00010850	439	540	460	725	683	729	734	9.791	10.665	10.094	16.187	16.595	17.213	18.019	10.1833333333333	17.0035	0.739621861917775	5.34575578706533e-18	2.27746361799859e-16	M04C3.1	NP_001294731.1 SNF2_N domain-containing protein [Caenorhabditis elegans]	-	-	-	-	-	GO:0005524//ATP binding	-	--
WBGene00013540	184	241	164	368	380	339	384	5.417	6.301	4.763	10.831	12.199	10.597	12.44	5.49366666666667	11.51675	1.06789236771837	5.39315350494443e-18	2.29239877241059e-16	Y75B8A.3	NP_499576.4 Carboxyl ESTerase domain containing [Caenorhabditis elegans]	-	-	-	-	GO:0005615//extracellular space	GO:0052689//carboxylic ester hydrolase activity	-	--
WBGene00017075	10928	12501	11279	9702	8105	8593	8144	651.612	661.987	663.508	578.333	526.994	544.055	534.334	659.035666666667	545.929	-0.27164321	6.10076330022064e-18	2.58725292926024e-16	nap-1	Nucleosome Assembly Protein [Source:UniProtKB/TrEMBL;Acc:Q19007]	-	-	-	-	GO:0005634//nucleus;GO:0005737//cytoplasm	GO:0008134//transcription factor binding;GO:0015485//cholesterol binding	GO:0006334//nucleosome assembly	--
WBGene00012257	299	314	374	182	131	136	136	17.213	16.053	21.241	10.474	8.223	8.313	8.615	18.169	8.90625	-1.028589003	6.49568616395576e-18	2.74845946458948e-16	lpr-4	LiPocalin-Related protein [Source:UniProtKB/TrEMBL;Acc:Q23164]	-	-	-	-	GO:0005576//extracellular region;GO:0005737//cytoplasm	-	GO:0000302//response to reactive oxygen species;GO:0006629//lipid metabolic process;GO:0006869//lipid transport	--
WBGene00003055	913	1123	939	595	579	599	657	62.821	68.479	63.615	40.888	43.396	43.683	49.692	64.9716666666667	44.41475	-0.548771843	7.53870311124548e-18	3.18253205207693e-16	lon-1	NP_498166.1 Protein lon-1 [Caenorhabditis elegans]	-	-	-	-	GO:0005576//extracellular region;GO:0005615//extracellular space;GO:0005887//integral component of plasma membrane;GO:0005912//adherens junction	GO:0005515//protein binding	GO:0000003//reproduction;GO:0030512//negative regulation of transforming growth factor beta receptor signaling pathway;GO:0032876//negative regulation of DNA endoreduplication;GO:0040010//positive regulation of growth rate;GO:0040015//negative regulation of multicellular organism growth;GO:0042661//regulation of mesodermal cell fate specification;GO:1901048//transforming growth factor beta recept…	--
WBGene00007811	484	485	420	736	706	733	650	29.543	26.291	25.292	44.911	46.991	47.507	43.656	27.042	45.76625	0.759082229190154	7.78602549460784e-18	3.27948806263811e-16	C29F7.2	NP_510235.2 CHK domain-containing protein [Caenorhabditis elegans]	-	-	-	-	-	-	-	--
WBGene00012714	3110	3292	3000	2442	1951	2185	1884	111.816	105.114	106.412	87.772	76.49	83.415	74.533	107.780666666667	80.5525	-0.420097146	8.01533953407669e-18	3.36843737206956e-16	abce-1	ABC transporter, class E [Source:UniProtKB/TrEMBL;Acc:Q9U2K8]	-	-	-	-	-	GO:0000166//nucleotide binding;GO:0005506//iron ion binding;GO:0005524//ATP binding;GO:0016887//ATPase activity;GO:0043024//ribosomal small subunit binding	GO:0000054//ribosomal subunit export from nucleus;GO:0006413//translational initiation;GO:0006415//translational termination	--
WBGene00012608	7139	7551	7418	10072	8697	9206	8342	351.91	330.47	364.661	500.51	469.148	484.109	454.314	349.013666666667	477.02025	0.450766980868293	9.4041302665724e-18	3.94315394360231e-16	hphd-1	Hydroxyacid-oxoacid transhydrogenase, mitochondrial [Source:UniProtKB/Swiss-Prot;Acc:Q9U2M4]	-	-	-	-	GO:0005739//mitochondrion	GO:0004022//alcohol dehydrogenase (NAD) activity;GO:0016491//oxidoreductase activity;GO:0046872//metal ion binding;GO:0047988//hydroxyacid-oxoacid transhydrogenase activity	GO:0006539//glutamate catabolic process via 2-oxoglutarate;GO:0055114//oxidation-reduction process	--
WBGene00012186	1306	1674	1620	1076	1002	899	940	15.029	17.071	18.425	12.329	12.549	10.975	11.883	16.8416666666667	11.934	-0.496957234	9.58077773772218e-18	4.00817447022949e-16	mlt-11	NP_001256938.1 Uncharacterized protein CELE_W01F3.3 [Caenorhabditis elegans]	-	-	-	-	GO:0005615//extracellular space	GO:0004867//serine-type endopeptidase inhibitor activity	GO:0010951//negative regulation of endopeptidase activity	--
WBGene00018764	4474	4974	4563	6014	5299	5488	5486	303.75	311.033	302.132	401.525	386.941	392.149	409.923	305.638333333333	397.6345	0.379617436665009	9.65876872494639e-18	4.03172200148043e-16	F53F10.2	NP_740833.1 Uncharacterized protein CELE_F53F10.2 [Caenorhabditis elegans]	Metabolism;Metabolism;Metabolism	Global and overview maps;Metabolism of other amino acids;Amino acid metabolism	ko01100//Metabolic pathways;ko00480//Glutathione metabolism;ko00330//Arginine and proline metabolism	K01581;K01581;K01581	-	GO:0003824//catalytic activity	GO:0006596//polyamine biosynthetic process	--
WBGene00000609	32068	33872	31131	23622	23207	22190	24843	2425.908	2275.619	2323.392	1786.433	1914.367	1782.416	2067.917	2341.63966666667	1887.78325	-0.310825962	9.90962867832777e-18	4.12716037443808e-16	col-20	COLlagen [Source:UniProtKB/TrEMBL;Acc:P91249]	-	-	-	-	GO:0016020//membrane;GO:0016021//integral component of membrane	GO:0042302//structural constituent of cuticle	-	--
WBGene00001749	3197	4147	3371	2675	2305	2476	2421	333.727	384.449	347.164	279.152	262.376	274.441	278.08	355.113333333333	273.51225	-0.37667408	1.07941711326305e-17	4.48549728833583e-16	gst-1	Glutathione S-transferase P [Source:UniProtKB/Swiss-Prot;Acc:P10299]	Metabolism;Human Diseases;Human Diseases;Human Diseases;Metabolism;Metabolism;Metabolism;Metabolism;Human Diseases;Human Diseases;Human Diseases	Global and overview maps;Cancer: overview;Cardiovascular disease;Cancer: specific types;Metabolism of other amino acids;Xenobiotics biodegradation and metabolism;Xenobiotics biodegradation and metabolism;Xenobiotics biodegradation and metabolism;Cancer: overview;Drug resistance: antineoplastic;Cancer: specific types	ko01100//Metabolic pathways;ko05200//Pathways in cancer;ko05418//Fluid shear stress and atherosclerosis;ko05225//Hepatocellular carcinoma;ko00480//Glutathione metabolism;ko00983//Drug metabolism - other enzymes;ko00982//Drug metabolism - cytochrome P450;ko00980//Metabolism of xenobiotics by cytochrome P450;ko05204//Chemical carcinogenesis - DNA adducts;ko01524//Platinum drug resistance;ko05215//P…	K23790;K23790;K23790;K23790;K23790;K23790;K23790;K23790;K23790;K23790;K23790	GO:0005575//cellular_component;GO:0005829//cytosol	GO:0004364//glutathione transferase activity;GO:0005515//protein binding;GO:0016740//transferase activity	GO:0006749//glutathione metabolic process;GO:0045087//innate immune response;GO:0050829//defense response to Gram-negative bacterium;GO:1901215//negative regulation of neuron death;GO:1901216//positive regulation of neuron death	--
WBGene00013284	1069	1185	1202	1651	1471	1624	1445	63.933	62.939	70.921	98.71	95.932	103.129	95.091	65.931	98.2155	0.574993759783022	1.31180493888759e-17	5.43901266514217e-16	daf-22	Non-specific lipid-transfer protein-like 2 [Source:UniProtKB/Swiss-Prot;Acc:G5EDP2]	Metabolism;Cellular Processes;Metabolism;Organismal Systems;Metabolism;Metabolism	Global and overview maps;Transport and catabolism;Global and overview maps;Endocrine system;Lipid metabolism;Lipid metabolism	ko01100//Metabolic pathways;ko04146//Peroxisome;ko01212//Fatty acid metabolism;ko03320//PPAR signaling pathway;ko01040//Biosynthesis of unsaturated fatty acids;ko00120//Primary bile acid biosynthesis	K08764;K08764;K08764;K08764;K08764;K08764	GO:0005777//peroxisome	GO:0003824//catalytic activity;GO:0008289//lipid binding;GO:0016740//transferase activity;GO:0016747//transferase activity, transferring acyl groups other than amino-acyl groups;GO:0033814//propanoyl-CoA C-acyltransferase activity;GO:0050632//propionyl-CoA C2-trimethyltridecanoyltransferase activity	GO:0000038//very long-chain fatty acid metabolic process;GO:0006637//acyl-CoA metabolic process;GO:0006869//lipid transport;GO:0008355//olfactory learning;GO:0010888//negative regulation of lipid storage;GO:0019236//response to pheromone;GO:0032385//positive regulation of intracellular cholesterol transport;GO:0042811//pheromone biosynthetic process;GO:0043053//dauer entry;GO:0043054//dauer exit;…	--
WBGene00018286	151	140	151	356	265	270	289	9.055	7.454	9.032	21.263	17.451	17.379	19.303	8.51366666666667	18.849	1.14663547503616	1.55603024356233e-17	6.43725206551678e-16	F41E6.5	NP_001122941.1 FMN hydroxy acid dehydrogenase domain-containing protein [Caenorhabditis elegans]	Metabolism;Metabolism;Cellular Processes;Metabolism	Global and overview maps;Global and overview maps;Transport and catabolism;Carbohydrate metabolism	ko01100//Metabolic pathways;ko01200//Carbon metabolism;ko04146//Peroxisome;ko00630//Glyoxylate and dicarboxylate metabolism	K11517;K11517;K11517;K11517	-	GO:0003824//catalytic activity;GO:0004459//L-lactate dehydrogenase activity;GO:0010181//FMN binding;GO:0016491//oxidoreductase activity	GO:0019516//lactate oxidation;GO:0055114//oxidation-reduction process	--
WBGene00000197	4608	5362	4867	4081	3327	3388	3238	117.376	121.304	122.29	104.012	92.374	91.822	90.959	120.323333333333	94.79175	-0.344083032	1.62245891395395e-17	6.69714985037657e-16	aars-2	Alanine--tRNA ligase, cytoplasmic [Source:UniProtKB/Swiss-Prot;Acc:O01541]	Genetic Information Processing	Translation	ko00970//Aminoacyl-tRNA biosynthesis	K01872	GO:0005737//cytoplasm;GO:0005739//mitochondrion	GO:0000049//tRNA binding;GO:0000166//nucleotide binding;GO:0002161//aminoacyl-tRNA editing activity;GO:0003676//nucleic acid binding;GO:0003723//RNA binding;GO:0004812//aminoacyl-tRNA ligase activity;GO:0004813//alanine-tRNA ligase activity;GO:0005524//ATP binding;GO:0008270//zinc ion binding;GO:0016597//amino acid binding;GO:0016874//ligase activity;GO:0046872//metal ion binding	GO:0006400//tRNA modification;GO:0006412//translation;GO:0006419//alanyl-tRNA aminoacylation;GO:0043039//tRNA aminoacylation	--
WBGene00018522	1970	2367	1965	2740	2589	2646	2660	76.357	81.622	75.405	106.298	109.528	109.273	114.097	77.7946666666667	109.799	0.497121757453073	1.65077129921812e-17	6.79890839977309e-16	F46H5.7	NP_741830.1 Uncharacterized protein CELE_F46H5.7 [Caenorhabditis elegans]	-	-	-	-	GO:0031588//nucleotide-activated protein kinase complex	-	GO:0007165//signal transduction;GO:0045859//regulation of protein kinase activity	--
WBGene00022887	200	231	194	95	86	75	80	14.904	15.288	14.263	7.077	6.988	5.935	6.56	14.8183333333333	6.64	-1.158128045	1.88661395266251e-17	7.75306508201462e-16	ZK1290.5	Uncharacterized oxidoreductase ZK1290.5 [Source:UniProtKB/Swiss-Prot;Acc:Q09632]	-	-	-	-	GO:0005829//cytosol	GO:0004032//alditol:NADP+ 1-oxidoreductase activity;GO:0008106//alcohol dehydrogenase (NADP+) activity;GO:0016491//oxidoreductase activity	GO:0055114//oxidation-reduction process	--
WBGene00010540	150	186	167	327	290	301	314	2.764	3.044	3.036	6.024	5.828	5.89	6.367	2.948	6.02725	1.03176338211814	2.13039322105117e-17	8.73555277726834e-16	K03H1.5	NP_499205.1 Uncharacterized protein CELE_K03H1.5 [Caenorhabditis elegans]	-	-	-	-	-	-	GO:0007160//cell-matrix adhesion	--
WBGene00021979	85	81	62	186	185	201	163	6.56	5.552	4.721	14.331	15.57	16.473	13.843	5.611	15.05425	1.42384101712746	2.41759484627422e-17	9.89137098448096e-16	Y58A7A.5	NP_504362.2 Uncharacterized protein CELE_Y58A7A.5 [Caenorhabditis elegans]	-	-	-	-	-	-	-	--
WBGene00019064	578	656	632	890	973	870	1033	7.341	7.399	7.919	11.3	13.475	11.732	14.436	7.553	12.73575	0.753762229486394	2.48439590615355e-17	1.01423415289675e-15	myo-5	MYOsin heavy chain structural genes [Source:UniProtKB/TrEMBL;Acc:Q21000]	Human Diseases;Human Diseases;Cellular Processes	Infectious disease: bacterial;Infectious disease: bacterial;Cellular community - eukaryotes	ko05132//Salmonella infection;ko05130//Pathogenic Escherichia coli infection;ko04530//Tight junction	K10352;K10352;K10352	GO:0016459//myosin complex	GO:0000166//nucleotide binding;GO:0003774//motor activity;GO:0003779//actin binding;GO:0005524//ATP binding;GO:0051015//actin filament binding	-	--
WBGene00012256	313	374	420	180	176	153	189	11.582	12.29	15.332	6.658	7.101	6.011	7.695	13.068	6.86625	-0.928444068	2.53812763489331e-17	1.03389738636279e-15	lpr-5	LiPocalin-Related protein [Source:UniProtKB/TrEMBL;Acc:Q23163]	-	-	-	-	GO:0005576//extracellular region	-	GO:0006869//lipid transport	--
WBGene00003691	185	188	174	395	363	305	301	11.379	10.269	10.559	24.288	24.347	19.92	20.372	10.7356666666667	22.23175	1.05020973348864	2.6111222529615e-17	1.06130406671247e-15	nhr-101	Nuclear Hormone Receptor family [Source:UniProtKB/TrEMBL;Acc:Q95ZS3]	-	-	-	-	GO:0005634//nucleus	GO:0000977//RNA polymerase II regulatory region sequence-specific DNA binding;GO:0003677//DNA binding;GO:0003700//transcription factor activity, sequence-specific DNA binding;GO:0008270//zinc ion binding;GO:0043565//sequence-specific DNA binding;GO:0046872//metal ion binding	GO:0006355//regulation of transcription, DNA-templated;GO:0006357//regulation of transcription from RNA polymerase II promoter;GO:0030154//cell differentiation;GO:0048856//anatomical structure development	RXR-like
WBGene00018099	229	253	265	466	401	405	400	19.255	18.892	21.982	39.17	36.766	36.158	37.007	20.043	37.27525	0.895119563818695	2.83125404053831e-17	1.1482651485371e-15	ztf-28	Zinc finger putative Transcription Factor family [Source:UniProtKB/TrEMBL;Acc:O76398]	-	-	-	-	-	GO:0003676//nucleic acid binding	-	zf-C2H2
WBGene00008810	202	246	202	81	100	89	80	9.379	10.151	9.259	3.755	5.066	4.387	4.09	9.59633333333333	4.3245	-1.149949934	3.1132843098893e-17	1.25989664610444e-15	cyp-13A12	CYtochrome P450 family [Source:UniProtKB/TrEMBL;Acc:O17807]	-	-	-	-	-	GO:0004497//monooxygenase activity;GO:0005506//iron ion binding;GO:0016491//oxidoreductase activity;GO:0016705//oxidoreductase activity, acting on paired donors, with incorporation or reduction of molecular oxygen;GO:0020037//heme binding;GO:0046872//metal ion binding	GO:0055114//oxidation-reduction process	--
WBGene00019732	206	201	195	369	354	328	384	29.257	25.353	27.323	52.392	54.825	49.464	60.064	27.311	54.18625	0.988444668030354	3.35418936359436e-17	1.35443624845142e-15	M02D8.6	NP_001033554.1 Uncharacterized protein CELE_K01A12.4 [Caenorhabditis elegans]	-	-	-	-	-	-	-	--
WBGene00012819	42	39	41	135	133	105	123	5.043	4.158	4.856	16.203	17.412	13.386	16.249	4.68566666666667	15.8125	1.75473924863066	3.48913704424081e-17	1.40587246413824e-15	Y43F8B.9	NP_507790.1 Uncharacterized protein CELE_Y43F8B.9 [Caenorhabditis elegans]	-	-	-	-	-	-	-	--
WBGene00011213	28	38	30	128	104	105	96	2.045	2.464	2.168	9.344	8.745	8.141	7.714	2.22566666666667	8.486	1.93084713911891	3.70314356565362e-17	1.4888721154116e-15	R10E8.8	NP_872158.1 F-box domain-containing protein [Caenorhabditis elegans]	-	-	-	-	-	GO:0005515//protein binding	-	--
WBGene00020738	952	1237	1063	749	659	711	654	185.665	214.249	204.529	146.03	140.147	147.235	140.345	201.481	143.43925	-0.490203947	4.17093418272446e-17	1.67332834652499e-15	T23F2.5	UPF0057 membrane protein T23F2.5 [Source:UniProtKB/Swiss-Prot;Acc:Q22702]	-	-	-	-	GO:0016020//membrane;GO:0016021//integral component of membrane	-	-	--
WBGene00002055	355	451	359	621	609	562	645	16.896	19.063	16.857	29.548	31.607	28.402	33.78	17.6053333333333	30.83425	0.808521212251959	4.20909403925616e-17	1.68499831420653e-15	ifc-1	Intermediate filament protein ifc-1 [Source:UniProtKB/Swiss-Prot;Acc:O45168]	-	-	-	-	GO:0005737//cytoplasm;GO:0005882//intermediate filament	-	-	--
WBGene00000378	6564	7944	6760	5538	4544	5020	4120	283.313	304.15	287.57	238.955	213.81	229.914	195.518	291.677666666667	219.54925	-0.409830319	4.31027891202859e-17	1.72179421055766e-15	cct-2	T-complex protein 1 subunit beta [Source:UniProtKB/Swiss-Prot;Acc:P47207]	-	-	-	-	GO:0005737//cytoplasm;GO:0005829//cytosol;GO:0005832//chaperonin-containing T-complex	GO:0000166//nucleotide binding;GO:0005515//protein binding;GO:0005524//ATP binding;GO:0051082//unfolded protein binding	GO:0006457//protein folding	--
WBGene00011480	14241	16480	14971	12760	11991	12060	11509	430.809	445.278	451.854	391.256	400.952	392.505	386.172	442.647	392.72125	-0.17265098	4.76212918070047e-17	1.89476168049853e-15	enpl-1	Endoplasmin homolog [Source:UniProtKB/Swiss-Prot;Acc:Q22235]	Human Diseases;Genetic Information Processing;Human Diseases;Human Diseases;Environmental Information Processing;Organismal Systems;Human Diseases;Organismal Systems;Organismal Systems	Cancer: overview;Folding, sorting and degradation;Infectious disease: bacterial;Cardiovascular disease;Signal transduction;Endocrine system;Cancer: specific types;Endocrine system;Immune system	ko05200//Pathways in cancer;ko04141//Protein processing in endoplasmic reticulum;ko05132//Salmonella infection;ko05418//Fluid shear stress and atherosclerosis;ko04151//PI3K-Akt signaling pathway;ko04915//Estrogen signaling pathway;ko05215//Prostate cancer;ko04918//Thyroid hormone synthesis;ko04657//IL-17 signaling pathway	K09487;K09487;K09487;K09487;K09487;K09487;K09487;K09487;K09487	GO:0005783//endoplasmic reticulum;GO:0005788//endoplasmic reticulum lumen;GO:0048471//perinuclear region of cytoplasm	GO:0000166//nucleotide binding;GO:0005524//ATP binding;GO:0051082//unfolded protein binding	GO:0006457//protein folding;GO:0030433//ER-associated ubiquitin-dependent protein catabolic process	--
WBGene00006583	214	215	214	355	384	373	387	21.257	18.966	20.971	35.252	41.593	39.34	42.298	20.398	39.62075	0.957828485373045	4.7636807795037e-17	1.89476168049853e-15	tnc-2	Troponin C, isoform 2 [Source:UniProtKB/Swiss-Prot;Acc:Q09665]	Human Diseases;Human Diseases;Human Diseases;Human Diseases;Environmental Information Processing;Cellular Processes;Environmental Information Processing;Human Diseases;Cellular Processes;Environmental Information Processing;Environmental Information Processing;Organismal Systems;Human Diseases;Organismal Systems;Environmental Information Processing;Human Diseases;Organismal Systems;Organismal Sys…	Cancer: overview;Neurodegenerative disease;Substance dependence;Infectious disease: viral;Signal transduction;Cell growth and death;Signal transduction;Cardiovascular disease;Cell growth and death;Signal transduction;Signal transduction;Endocrine system;Infectious disease: viral;Endocrine system;Signal transduction;Infectious disease: bacterial;Nervous system;Circulatory system;Nervous system;Inf…	ko05200//Pathways in cancer;ko05010//Alzheimer disease;ko05034//Alcoholism;ko05170//Human immunodeficiency virus 1 infection;ko04024//cAMP signaling pathway;ko04114//Oocyte meiosis;ko04015//Rap1 signaling pathway;ko05418//Fluid shear stress and atherosclerosis;ko04218//Cellular senescence;ko04020//Calcium signaling pathway;ko04014//Ras signaling pathway;ko04910//Insulin signaling pathway;ko05163/…	K02183;K02183;K02183;K02183;K02183;K02183;K02183;K02183;K02183;K02183;K02183;K02183;K02183;K02183;K02183;K02183;K02183;K02183;K02183;K02183;K02183;K02183;K02183;K02183;K02183;K02183;K02183;K02183;K02183;K02183;K02183;K02183;K02183;K02183;K02183;K02183;K02183;K02183;K02183;K02183;K02183	-	GO:0005509//calcium ion binding;GO:0030234//enzyme regulator activity;GO:0031013//troponin I binding;GO:0046872//metal ion binding	GO:0000226//microtubule cytoskeleton organization;GO:0019722//calcium-mediated signaling;GO:0050790//regulation of catalytic activity	--
WBGene00020340	748	835	760	1078	1105	1049	1031	30.054	29.893	30.126	43.37	49.133	44.83	46.207	30.0243333333333	45.885	0.611890395237465	4.7972343959556e-17	1.90403053215546e-15	T08B1.1	NP_001300188.1 MFS domain-containing protein [Caenorhabditis elegans]	Human Diseases	Cancer: overview	ko05231//Choline metabolism in cancer	K08202	GO:0016020//membrane;GO:0016021//integral component of membrane	GO:0022857//transmembrane transporter activity	GO:0055085//transmembrane transport	--
WBGene00002000	8568	10524	8437	7134	5858	6658	6073	311.411	353.638	312.008	293.497	274.133	295.343	277.066	325.685666666667	285.00975	-0.192468955	4.82451320808162e-17	1.91077468742252e-15	hrp-2	HnRNP A1 homolog [Source:UniProtKB/TrEMBL;Acc:B3KYC2]	-	-	-	-	GO:0005634//nucleus;GO:1990904//ribonucleoprotein complex	GO:0003676//nucleic acid binding;GO:0003723//RNA binding;GO:0003729//mRNA binding	-	--
WBGene00001478	168	181	164	69	57	58	68	7.842	7.837	8.408	3.41	3.185	3.063	3.845	8.029	3.37575	-1.250012248	4.92037396645678e-17	1.9445946048284e-15	fmo-3	Flavin-containing monooxygenase [Source:UniProtKB/TrEMBL;Acc:A0A1X7RC69]	Metabolism	Xenobiotics biodegradation and metabolism	ko00982//Drug metabolism - cytochrome P450	K00485	GO:0005783//endoplasmic reticulum;GO:0005789//endoplasmic reticulum membrane;GO:0016020//membrane;GO:0031090//organelle membrane;GO:0043231//intracellular membrane-bounded organelle	GO:0004497//monooxygenase activity;GO:0004499//N,N-dimethylaniline monooxygenase activity;GO:0016491//oxidoreductase activity;GO:0050660//flavin adenine dinucleotide binding;GO:0050661//NADP binding	GO:0055114//oxidation-reduction process	--
WBGene00006512	3053	3283	3042	2400	1949	2234	1810	120.375	114.957	118.33	94.599	83.796	93.528	78.526	117.887333333333	87.61225	-0.428204205	5.81060217226729e-17	2.28910417126971e-15	abcf-1	ABC transporter, class F [Source:UniProtKB/TrEMBL;Acc:Q19554]	-	-	-	-	-	GO:0000166//nucleotide binding;GO:0005524//ATP binding;GO:0016887//ATPase activity	-	--
WBGene00004475	19619	23679	20512	17490	14396	15897	14709	1945.184	2085.039	2006.108	1733.097	1556.121	1673.38	1604.162	2012.11033333333	1641.69	-0.293527688	5.81672769227081e-17	2.28910417126971e-15	rps-6	40S ribosomal protein S6 [Source:UniProtKB/Swiss-Prot;Acc:Q9NEN6]	Organismal Systems;Genetic Information Processing;Environmental Information Processing;Organismal Systems;Human Diseases;Environmental Information Processing;Environmental Information Processing;Environmental Information Processing;Human Diseases	Environmental adaptation;Translation;Signal transduction;Endocrine system;Cancer: overview;Signal transduction;Signal transduction;Signal transduction;Drug resistance: antineoplastic	ko04714//Thermogenesis;ko03010//Ribosome;ko04151//PI3K-Akt signaling pathway;ko04910//Insulin signaling pathway;ko05205//Proteoglycans in cancer;ko04150//mTOR signaling pathway;ko04371//Apelin signaling pathway;ko04066//HIF-1 signaling pathway;ko01521//EGFR tyrosine kinase inhibitor resistance	K02991;K02991;K02991;K02991;K02991;K02991;K02991;K02991;K02991	GO:0005840//ribosome	GO:0003735//structural constituent of ribosome	GO:0006412//translation;GO:0008340//determination of adult lifespan	--
WBGene00004924	376	424	372	585	590	593	606	19.599	19.628	19.13	30.484	33.536	32.821	34.758	19.4523333333333	32.89975	0.758133402404562	7.36761601411242e-17	2.89330798017205e-15	snt-4	SyNapTotagmin [Source:UniProtKB/TrEMBL;Acc:P91493]	-	-	-	-	GO:0005886//plasma membrane;GO:0016020//membrane;GO:0016021//integral component of membrane;GO:0030424//axon;GO:0043005//neuron projection;GO:0045202//synapse;GO:0070382//exocytic vesicle	GO:0000149//SNARE binding;GO:0001786//phosphatidylserine binding;GO:0005509//calcium ion binding;GO:0005544//calcium-dependent phospholipid binding;GO:0030276//clathrin binding	GO:0006906//vesicle fusion;GO:0014059//regulation of dopamine secretion;GO:0016192//vesicle-mediated transport;GO:0017156//calcium ion regulated exocytosis;GO:0017158//regulation of calcium ion-dependent exocytosis;GO:0071277//cellular response to calcium ion	--
WBGene00015280	1837	2170	1780	2525	2396	2550	2373	86.616	101.571	88.927	131.195	131.876	143.414	143.033	92.3713333333333	137.3795	0.572649640898976	8.44397058644896e-17	3.30900324141961e-15	C01B10.6	NP_741428.1 EGF-like domain-containing protein [Caenorhabditis elegans]	-	-	-	-	-	-	-	--
WBGene00004432	16859	20492	17695	14216	12703	14122	13647	1874.91	2023.9	1941.45	1580.497	1540.489	1667.608	1669.984	1946.75333333333	1614.6445	-0.269853538	8.65289441527364e-17	3.38373713186753e-15	rpl-20	60S ribosomal protein L18a [Source:UniProtKB/Swiss-Prot;Acc:O44480]	Genetic Information Processing	Translation	ko03010//Ribosome	K02882	GO:0005840//ribosome;GO:0022625//cytosolic large ribosomal subunit	GO:0003735//structural constituent of ribosome	GO:0006412//translation	--
WBGene00004470	32919	38607	33143	28610	24536	27038	25462	3042.233	3168.385	3022.073	2643.483	2472.283	2652.861	2589.226	3077.56366666667	2589.46325	-0.249135619	8.85986007841003e-17	3.45739287723669e-15	rps-1	40S ribosomal protein S3a [Source:UniProtKB/Swiss-Prot;Acc:P48154]	Genetic Information Processing	Translation	ko03010//Ribosome	K02984	GO:0005737//cytoplasm;GO:0005829//cytosol;GO:0005840//ribosome;GO:0022627//cytosolic small ribosomal subunit	GO:0003735//structural constituent of ribosome	GO:0006412//translation	--
WBGene00003516	747	913	862	550	541	415	464	24.994	26.465	29.051	18.203	19.941	16.319	17.147	26.8366666666667	17.9025	-0.584044421	9.34926251690506e-17	3.64072434489542e-15	nab-1	NeurABin [Source:UniProtKB/TrEMBL;Acc:Q5R3Y6]	-	-	-	-	GO:0001725//stress fiber;GO:0005737//cytoplasm;GO:0005886//plasma membrane;GO:0014069//postsynaptic density;GO:0015629//actin cytoskeleton;GO:0030425//dendrite;GO:0030864//cortical actin cytoskeleton;GO:0036062//presynaptic periactive zone;GO:0048786//presynaptic active zone	GO:0005515//protein binding;GO:0051015//actin filament binding	GO:0007015//actin filament organization;GO:0007416//synapse assembly;GO:0019722//calcium-mediated signaling;GO:0031175//neuron projection development	--
WBGene00006945	1957	2302	1907	1568	1291	1439	1295	98.109	102.489	94.318	78.583	70.574	76.6	71.435	98.3053333333333	74.298	-0.403946313	9.42699440648688e-17	3.66331424896431e-15	wars-1	Tryptophanyl(W) Amino-acyl tRNA Synthetase; Tryptophanyl-tRNA synthetase (Cytosolic) [Source:UniProtKB/TrEMBL;Acc:G5EDY2]	Genetic Information Processing	Translation	ko00970//Aminoacyl-tRNA biosynthesis	K01867	GO:0005737//cytoplasm	GO:0000166//nucleotide binding;GO:0004812//aminoacyl-tRNA ligase activity;GO:0004830//tryptophan-tRNA ligase activity;GO:0005524//ATP binding;GO:0016874//ligase activity	GO:0006412//translation;GO:0006418//tRNA aminoacylation for protein translation;GO:0006436//tryptophanyl-tRNA aminoacylation	--
WBGene00006920	4083	4820	3973	3151	3040	3139	3125	204.576	213.535	197.517	158.188	167.379	166.97	173.46	205.209333333333	166.49925	-0.30158067	1.05033151520856e-16	4.07304966492672e-15	vha-11	V-type proton ATPase subunit C [Source:UniProtKB/Swiss-Prot;Acc:Q9XXU9]	Metabolism;Human Diseases;Metabolism;Environmental Information Processing;Cellular Processes;Organismal Systems;Human Diseases;Human Diseases;Human Diseases;Organismal Systems	Global and overview maps;Infectious disease: viral;Energy metabolism;Signal transduction;Transport and catabolism;Nervous system;Infectious disease: bacterial;Infectious disease: bacterial;Immune disease;Excretory system	ko01100//Metabolic pathways;ko05165//Human papillomavirus infection;ko00190//Oxidative phosphorylation;ko04150//mTOR signaling pathway;ko04145//Phagosome;ko04721//Synaptic vesicle cycle;ko05120//Epithelial cell signaling in Helicobacter pylori infection;ko05110//Vibrio cholerae infection;ko05323//Rheumatoid arthritis;ko04966//Collecting duct acid secretion	K02148;K02148;K02148;K02148;K02148;K02148;K02148;K02148;K02148;K02148	GO:0000221//vacuolar proton-transporting V-type ATPase, V1 domain;GO:0005737//cytoplasm;GO:0016471//vacuolar proton-transporting V-type ATPase complex;GO:0033180//proton-transporting V-type ATPase, V1 domain;GO:0043229//intracellular organelle	GO:0008553//hydrogen-exporting ATPase activity, phosphorylative mechanism;GO:0015078//hydrogen ion transmembrane transporter activity;GO:0016787//hydrolase activity;GO:0046961//proton-transporting ATPase activity, rotational mechanism	GO:0006811//ion transport;GO:0007275//multicellular organism development;GO:0009792//embryo development ending in birth or egg hatching;GO:0030728//ovulation;GO:1902600//hydrogen ion transmembrane transport	--
WBGene00000550	4974	5632	4830	4177	3512	3735	3343	90.29	90.793	86.498	75.799	69.517	71.99	66.772	89.1936666666667	71.0195	-0.32872607	1.12556943996506e-16	4.35571923903147e-15	clu-1	Clustered mitochondria protein homolog [Source:UniProtKB/Swiss-Prot;Acc:P34466]	-	-	-	-	GO:0005737//cytoplasm	GO:0003729//mRNA binding;GO:0005515//protein binding	GO:0007005//mitochondrion organization;GO:0048312//intracellular distribution of mitochondria	--
WBGene00011398	1111	1076	1134	771	683	725	687	104.637	89.999	105.368	72.593	70.145	72.503	71.196	100.001333333333	71.60925	-0.481801374	1.22277413481693e-16	4.72204356636682e-15	qdpr-1	Quinoid DihydroPteridine Reductase [Source:UniProtKB/TrEMBL;Acc:Q9XVJ3]	Metabolism;Metabolism	Global and overview maps;Metabolism of cofactors and vitamins	ko01100//Metabolic pathways;ko00790//Folate biosynthesis	K00357;K00357	GO:0005737//cytoplasm	GO:0004155//6,7-dihydropteridine reductase activity;GO:0016491//oxidoreductase activity;GO:0070402//NADPH binding;GO:0070404//NADH binding	GO:0006559//L-phenylalanine catabolic process;GO:0006729//tetrahydrobiopterin biosynthetic process;GO:0055114//oxidation-reduction process	--
WBGene00020446	827	795	801	1162	1107	1077	1121	55.462	47.353	53.004	77.937	80.988	76.74	82.762	51.9396666666667	79.60675	0.616054009413295	1.27533948233703e-16	4.91481968556233e-15	T12B3.3	NP_501176.1 GP-PDE domain-containing protein [Caenorhabditis elegans]	-	-	-	-	GO:0016020//membrane;GO:0016021//integral component of membrane	GO:0008081//phosphoric diester hydrolase activity	GO:0006629//lipid metabolic process	--
WBGene00001502	6661	8159	7275	5732	5331	5702	5394	463.736	502.833	498.741	399.512	405.479	421.796	412.612	488.436666666667	409.84975	-0.253076389	1.44518484741902e-16	5.55782785523982e-15	ftt-2	14-3-3-like protein 2 [Source:UniProtKB/Swiss-Prot;Acc:Q20655]	Cellular Processes;Human Diseases;Cellular Processes;Organismal Systems;Environmental Information Processing;Environmental Information Processing;Human Diseases;Environmental Information Processing;Human Diseases;Environmental Information Processing	Cell growth and death;Cancer: overview;Cell growth and death;Aging;Signal transduction;Signal transduction;Infectious disease: viral;Signal transduction;Infectious disease: viral;Signal transduction	ko04110//Cell cycle;ko05203//Viral carcinogenesis;ko04114//Oocyte meiosis;ko04212//Longevity regulating pathway - worm;ko04151//PI3K-Akt signaling pathway;ko04390//Hippo signaling pathway;ko05161//Hepatitis B;ko04013//MAPK signaling pathway - fly;ko05160//Hepatitis C;ko04391//Hippo signaling pathway - fly	K16197;K16197;K16197;K16197;K16197;K16197;K16197;K16197;K16197;K16197	GO:0005634//nucleus;GO:0005737//cytoplasm	GO:0005515//protein binding;GO:0008134//transcription factor binding;GO:0019904//protein domain specific binding	GO:0040024//dauer larval development;GO:0042308//negative regulation of protein import into nucleus;GO:0051220//cytoplasmic sequestering of protein	--
WBGene00009503	180	262	200	378	375	362	422	13.085	16.914	14.343	27.469	29.725	27.941	33.754	14.7806666666667	29.72225	1.00783199105362	1.47627213372414e-16	5.66565183552188e-15	F37A8.5	Protein yippee-like F37A8.5 [Source:UniProtKB/Swiss-Prot;Acc:Q9U3G6]	-	-	-	-	-	GO:0046872//metal ion binding	-	--
WBGene00016314	224	198	183	393	365	341	339	9.756	7.658	7.863	17.111	17.334	15.769	16.245	8.42566666666667	16.61475	0.979601838411446	1.49353739967433e-16	5.72009426782489e-15	C32D5.6	NP_495273.1 Uncharacterized protein CELE_C32D5.6 [Caenorhabditis elegans]	-	-	-	-	GO:0005575//cellular_component	GO:0003674//molecular_function;GO:0005515//protein binding	-	--
WBGene00020626	265	306	344	148	151	95	127	16.135	16.306	20.522	9.039	10.068	6.195	8.426	17.6543333333333	8.432	-1.066075571	1.51890429930723e-16	5.80527723449213e-15	T20F5.4	NP_491263.1 Uncharacterized protein CELE_T20F5.4 [Caenorhabditis elegans]	-	-	-	-	-	-	-	--
WBGene00020317	310	388	315	509	524	570	577	25.623	28.604	25.995	42.699	47.815	50.9	53.408	26.7406666666667	48.7055	0.865049262366969	1.53040171279508e-16	5.83720981830977e-15	pdf-1	PDF (Arthropod Pigment Dispersing Factor) homolog [Source:UniProtKB/TrEMBL;Acc:G8JYC6]	-	-	-	-	-	-	-	--
WBGene00012538	1078	1210	1107	1542	1421	1449	1412	57.89	57.706	58.649	82.782	83.211	82.623	83.434	58.0816666666667	83.0125	0.515245741059037	1.58793974626985e-16	6.0442583579841e-15	Y37A1B.5	NP_001255777.1 Uncharacterized protein CELE_Y37A1B.5 [Caenorhabditis elegans]	Metabolism;Metabolism	Global and overview maps;Energy metabolism	ko01100//Metabolic pathways;ko00920//Sulfur metabolism	K17285;K17285	-	GO:0008430//selenium binding	-	--
WBGene00001498	2594	2886	2646	2094	1720	1965	1618	108.938	107.637	109.629	87.913	78.767	87.624	74.768	108.734666666667	82.268	-0.402408696	1.60324850564976e-16	6.09004928270846e-15	fars-3	Phenylalanine--tRNA ligase beta subunit [Source:UniProtKB/Swiss-Prot;Acc:Q19713]	Genetic Information Processing	Translation	ko00970//Aminoacyl-tRNA biosynthesis	K01890	GO:0005737//cytoplasm;GO:0009328//phenylalanine-tRNA ligase complex	GO:0000166//nucleotide binding;GO:0000287//magnesium ion binding;GO:0003723//RNA binding;GO:0004812//aminoacyl-tRNA ligase activity;GO:0004826//phenylalanine-tRNA ligase activity;GO:0005524//ATP binding;GO:0016874//ligase activity	GO:0006412//translation;GO:0006432//phenylalanyl-tRNA aminoacylation	--
WBGene00019351	2202	2560	2230	2963	2903	2779	2954	88.551	91.411	88.459	119.098	127.308	118.602	130.644	89.4736666666667	123.913	0.469792506973508	1.62878300935765e-16	6.17441722424864e-15	lron-7	ELRR (Extracellular Leucine-Rich Repeat) ONly [Source:UniProtKB/TrEMBL;Acc:Q21164]	-	-	-	-	GO:0016020//membrane;GO:0016021//integral component of membrane	GO:0005515//protein binding	-	--
WBGene00020031	5560	6342	5431	7198	6978	6766	7282	154.476	156.484	148.865	199.925	211.408	199.603	222.62	153.275	208.389	0.443156721029774	1.67128331515784e-16	6.32262476151872e-15	suco-1	SUn (SUN) domain Containing Ossification factor homolog [Source:UniProtKB/TrEMBL;Acc:O61794]	-	-	-	-	GO:0005737//cytoplasm;GO:0016020//membrane;GO:0016021//integral component of membrane	-	-	--
WBGene00044294	449	555	530	312	279	303	256	31.999	35.126	37.264	22.228	21.682	22.929	20.075	34.7963333333333	21.7285	-0.679346707	1.72729312691939e-16	6.52123370579829e-15	C01B10.11	NP_001021280.1 Uncharacterized protein CELE_C01B10.11 [Caenorhabditis elegans]	-	-	-	-	-	-	-	--
WBGene00007422	438	493	449	692	658	671	647	20.648	20.639	20.882	32.61	33.818	33.587	33.562	20.723	33.39425	0.688366840838539	1.84976551975877e-16	6.9694512230262e-15	ugt-17	UDP-GlucuronosylTransferase [Source:UniProtKB/TrEMBL;Acc:Q17813]	Metabolism;Metabolism;Metabolism;Metabolism;Human Diseases;Metabolism;Metabolism;Metabolism;Metabolism;Metabolism	Global and overview maps;Xenobiotics biodegradation and metabolism;Xenobiotics biodegradation and metabolism;Xenobiotics biodegradation and metabolism;Cancer: overview;Metabolism of cofactors and vitamins;Carbohydrate metabolism;Carbohydrate metabolism;Lipid metabolism;Metabolism of cofactors and vitamins	ko01100//Metabolic pathways;ko00983//Drug metabolism - other enzymes;ko00982//Drug metabolism - cytochrome P450;ko00980//Metabolism of xenobiotics by cytochrome P450;ko05204//Chemical carcinogenesis - DNA adducts;ko00830//Retinol metabolism;ko00040//Pentose and glucuronate interconversions;ko00053//Ascorbate and aldarate metabolism;ko00140//Steroid hormone biosynthesis;ko00860//Porphyrin metaboli…	K00699;K00699;K00699;K00699;K00699;K00699;K00699;K00699;K00699;K00699	GO:0016020//membrane;GO:0016021//integral component of membrane;GO:0043231//intracellular membrane-bounded organelle	GO:0008194//UDP-glycosyltransferase activity;GO:0016740//transferase activity;GO:0016757//transferase activity, transferring glycosyl groups;GO:0016758//transferase activity, transferring hexosyl groups	-	--
WBGene00021703	15	24	18	85	73	78	100	0.549	0.78	0.65	3.108	2.912	3.03	4.025	0.659666666666667	3.26875	2.30892992969531	1.86258583470954e-16	7.00354896350803e-15	cpt-3	Carnitine Palmitoyl Transferase [Source:UniProtKB/TrEMBL;Acc:Q9N3N3]	-	-	-	-	GO:0005739//mitochondrion;GO:0016020//membrane;GO:0016021//integral component of membrane	GO:0004095//carnitine O-palmitoyltransferase activity;GO:0016746//transferase activity, transferring acyl groups	GO:0006631//fatty acid metabolic process;GO:0009437//carnitine metabolic process	--
WBGene00019968	50	67	40	144	161	125	147	3.261	3.881	2.574	9.389	11.45	8.657	10.549	3.23866666666667	10.01125	1.62815022528442	1.87008615983808e-16	7.01754553919036e-15	R08F11.4	NP_504052.1 Methyltranfer_dom domain-containing protein [Caenorhabditis elegans]	-	-	-	-	-	-	-	--
WBGene00017464	96	100	98	225	221	178	222	3.515	3.251	3.54	8.235	8.823	6.92	8.943	3.43533333333333	8.23025	1.26048616248371	1.93972483843282e-16	7.26419130521968e-15	sulp-2	Anion transporter SULP-2; SULfate Permease family [Source:UniProtKB/TrEMBL;Acc:G5EDS5]	-	-	-	-	GO:0005887//integral component of plasma membrane;GO:0016020//membrane;GO:0016021//integral component of membrane;GO:0016323//basolateral plasma membrane	GO:0008271//secondary active sulfate transmembrane transporter activity;GO:0015106//bicarbonate transmembrane transporter activity;GO:0015108//chloride transmembrane transporter activity;GO:0015116//sulfate transmembrane transporter activity;GO:0015301//anion:anion antiporter activity;GO:0019531//oxalate transmembrane transporter activity	GO:0008272//sulfate transport;GO:0015701//bicarbonate transport;GO:0019532//oxalate transport;GO:0055085//transmembrane transport;GO:0098656//anion transmembrane transport;GO:1902358//sulfate transmembrane transport;GO:1902476//chloride transmembrane transport	--
WBGene00001391	35	39	43	115	112	117	123	5.192	5.106	6.274	16.939	18.077	18.389	19.973	5.524	18.3445	1.73156235813618	2.01874092591854e-16	7.54489189113417e-15	far-7	Fatty Acid/Retinol binding protein [Source:UniProtKB/TrEMBL;Acc:A0A0K3AWY0]	-	-	-	-	GO:0005737//cytoplasm	GO:0008289//lipid binding;GO:0070538//oleic acid binding	-	--
WBGene00007507	269	293	236	478	477	386	477	15.473	14.972	13.364	27.423	29.87	23.528	30.133	14.603	27.7385	0.925624991084882	2.14517597162876e-16	8.00133407088437e-15	C10C5.3	Aminoacylase [Source:UniProtKB/TrEMBL;Acc:Q17898]	Metabolism;Metabolism;Metabolism;Metabolism	Global and overview maps;Global and overview maps;Global and overview maps;Amino acid metabolism	ko01100//Metabolic pathways;ko01230//Biosynthesis of amino acids;ko01210//2-Oxocarboxylic acid metabolism;ko00220//Arginine biosynthesis	K14677;K14677;K14677;K14677	GO:0005737//cytoplasm	GO:0004046//aminoacylase activity;GO:0008237//metallopeptidase activity;GO:0016787//hydrolase activity	GO:0006508//proteolysis;GO:0006520//cellular amino acid metabolic process	--
WBGene00003616	690	792	752	440	461	447	480	32.939	33.577	35.417	20.998	23.998	22.658	25.213	33.9776666666667	23.21675	-0.549420752	2.20604843403067e-16	8.21189371986366e-15	nhr-17	Nuclear Hormone Receptor family [Source:UniProtKB/TrEMBL;Acc:Q17589]	-	-	-	-	GO:0005634//nucleus	GO:0000977//RNA polymerase II regulatory region sequence-specific DNA binding;GO:0003677//DNA binding;GO:0003700//transcription factor activity, sequence-specific DNA binding;GO:0003707//steroid hormone receptor activity;GO:0005515//protein binding;GO:0008270//zinc ion binding;GO:0043565//sequence-specific DNA binding;GO:0046872//metal ion binding	GO:0006355//regulation of transcription, DNA-templated;GO:0006357//regulation of transcription from RNA polymerase II promoter;GO:0030154//cell differentiation;GO:0043401//steroid hormone mediated signaling pathway;GO:0048856//anatomical structure development	RXR-like
WBGene00018737	131	190	198	61	69	47	57	7.33	9.442	10.93	3.412	4.21	2.792	3.51	9.234	3.481	-1.407453918	2.72010456185134e-16	1.01051884472777e-14	F53B1.4	NP_508390.1 NAD(P)-bd_dom domain-containing protein [Caenorhabditis elegans]	Metabolism;Metabolism	Global and overview maps;Metabolism of terpenoids and polyketides	ko01100//Metabolic pathways;ko00523//Polyketide sugar unit biosynthesis	K01710;K01710	-	GO:0008460//dTDP-glucose 4,6-dehydratase activity	GO:0009225//nucleotide-sugar metabolic process;GO:0030968//endoplasmic reticulum unfolded protein response	--
WBGene00007950	95	93	92	222	214	179	192	9.472	8.235	9.049	22.127	23.266	18.95	21.064	8.91866666666667	21.35175	1.25945436903508	2.77381915935086e-16	1.02841698373138e-14	C35A5.6	NP_001041094.2 Uncharacterized protein CELE_C35A5.6 [Caenorhabditis elegans]	-	-	-	-	GO:0005576//extracellular region	-	-	--
WBGene00004414	52423	59454	51277	45252	37995	40993	40506	3413.981	3436.516	3294.656	2946.489	2697.929	2835.219	2905.284	3381.71766666667	2846.23025	-0.248703841	3.0724391968179e-16	1.13686370679069e-14	rpl-3	60S ribosomal protein L3 [Source:UniProtKB/Swiss-Prot;Acc:P50880]	Genetic Information Processing	Translation	ko03010//Ribosome	K02925	GO:0005737//cytoplasm;GO:0005840//ribosome;GO:0022625//cytosolic large ribosomal subunit	GO:0003723//RNA binding;GO:0003735//structural constituent of ribosome	GO:0000027//ribosomal large subunit assembly;GO:0006412//translation	--
WBGene00001824	2000	2577	2391	1627	1677	1481	1380	36.848	42.166	43.46	29.967	33.692	28.973	27.977	40.8246666666667	30.15225	-0.437175444	3.48187236151215e-16	1.28580077763595e-14	hbl-1	Hunchback-like protein [Source:UniProtKB/Swiss-Prot;Acc:Q9XYD3]	-	-	-	-	GO:0005634//nucleus	GO:0000977//RNA polymerase II regulatory region sequence-specific DNA binding;GO:0000981//RNA polymerase II transcription factor activity, sequence-specific DNA binding;GO:0003676//nucleic acid binding;GO:0003677//DNA binding;GO:0046872//metal ion binding	GO:0000122//negative regulation of transcription from RNA polymerase II promoter;GO:0002119//nematode larval development;GO:0006355//regulation of transcription, DNA-templated;GO:0006357//regulation of transcription from RNA polymerase II promoter;GO:0007275//multicellular organism development;GO:0009792//embryo development ending in birth or egg hatching;GO:0018991//oviposition;GO:0019538//prote…	zf-C2H2
WBGene00000915	47164	49207	47101	40086	33924	35541	31713	1663.839	1542.786	1644.944	1417.684	1311.117	1335.636	1234.706	1617.18966666667	1324.78575	-0.287729831	3.92195517269194e-16	1.44292002049552e-14	hsp-90	Heat shock protein 90 [Source:UniProtKB/Swiss-Prot;Acc:Q18688]	Human Diseases;Genetic Information Processing;Human Diseases;Human Diseases;Environmental Information Processing;Organismal Systems;Organismal Systems;Cellular Processes;Organismal Systems;Human Diseases;Organismal Systems;Organismal Systems;Organismal Systems	Cancer: overview;Folding, sorting and degradation;Infectious disease: bacterial;Cardiovascular disease;Signal transduction;Endocrine system;Endocrine system;Cell growth and death;Immune system;Cancer: specific types;Immune system;Immune system;Immune system	ko05200//Pathways in cancer;ko04141//Protein processing in endoplasmic reticulum;ko05132//Salmonella infection;ko05418//Fluid shear stress and atherosclerosis;ko04151//PI3K-Akt signaling pathway;ko04915//Estrogen signaling pathway;ko04914//Progesterone-mediated oocyte maturation;ko04217//Necroptosis;ko04621//NOD-like receptor signaling pathway;ko05215//Prostate cancer;ko04612//Antigen processing …	K04079;K04079;K04079;K04079;K04079;K04079;K04079;K04079;K04079;K04079;K04079;K04079;K04079	GO:0005737//cytoplasm;GO:0005829//cytosol;GO:0005886//plasma membrane;GO:0009986//cell surface;GO:0032991//macromolecular complex;GO:0045121//membrane raft;GO:0048471//perinuclear region of cytoplasm	GO:0000166//nucleotide binding;GO:0005515//protein binding;GO:0005524//ATP binding;GO:0016887//ATPase activity;GO:0035259//glucocorticoid receptor binding;GO:0042802//identical protein binding;GO:0051082//unfolded protein binding;GO:1990634//protein phosphatase 5 binding	GO:0002119//nematode larval development;GO:0006457//protein folding;GO:0006470//protein dephosphorylation;GO:0006611//protein export from nucleus;GO:0006935//chemotaxis;GO:0007049//cell cycle;GO:0008340//determination of adult lifespan;GO:0009593//detection of chemical stimulus;GO:0010035//response to inorganic substance;GO:0032516//positive regulation of phosphoprotein phosphatase activity;GO:00…	--
WBGene00011824	69	98	70	189	184	161	193	5.904	6.253	5.101	14.245	15.27	12.366	16.78	5.75266666666667	14.66525	1.35009888304223	3.92287811763252e-16	1.44292002049552e-14	T18D3.7	NP_001257192.1 TSC Twenty-two domain containing [Caenorhabditis elegans]	-	-	-	-	GO:0005575//cellular_component	GO:0003674//molecular_function;GO:0003700//transcription factor activity, sequence-specific DNA binding	GO:0006355//regulation of transcription, DNA-templated;GO:0008150//biological_process	TSC22
WBGene00006947	135	131	161	40	60	32	33	6.751	5.818	7.943	2	3.272	1.699	1.816	6.83733333333333	2.19675	-1.638063067	4.08787352265214e-16	1.50063736528189e-14	wrt-1	Warthog protein 1 Warthog protein 1 N-product Warthog protein 1 C-product [Source:UniProtKB/Swiss-Prot;Acc:Q94128]	-	-	-	-	GO:0005576//extracellular region;GO:0005615//extracellular space;GO:0005886//plasma membrane;GO:0009986//cell surface;GO:0016020//membrane	GO:0003674//molecular_function;GO:0008233//peptidase activity;GO:0016787//hydrolase activity	GO:0006508//proteolysis;GO:0007267//cell-cell signaling;GO:0007275//multicellular organism development;GO:0007367//segment polarity determination;GO:0016539//intein-mediated protein splicing;GO:0016540//protein autoprocessing	--
WBGene00022471	852	908	912	1206	1180	1175	1207	27.955	26.458	29.522	39.558	42.219	40.936	43.577	27.9783333333333	41.5725	0.571319484490665	4.39557705960706e-16	1.61041112193691e-14	rnf-145	RiNg Finger protein [Source:UniProtKB/TrEMBL;Acc:Q95Y82]	-	-	-	-	GO:0005783//endoplasmic reticulum;GO:0012505//endomembrane system;GO:0016020//membrane;GO:0016021//integral component of membrane	GO:0008270//zinc ion binding;GO:0046872//metal ion binding;GO:0061630//ubiquitin protein ligase activity	GO:0016567//protein ubiquitination	--
WBGene00016670	0	2	3	87	81	59	66	0	0.314	0.524	15.386	15.625	11.083	12.847	0.279333333333333	13.73525	5.61975161621166	4.76213937743075e-16	1.74127438849953e-14	ilys-3	Invertebrate-type lysozyme 3 [Source:UniProtKB/Swiss-Prot;Acc:O76357]	-	-	-	-	GO:0005576//extracellular region;GO:0005615//extracellular space;GO:0005764//lysosome;GO:0005768//endosome;GO:0031906//late endosome lumen;GO:0034777//recycling endosome lumen;GO:0043202//lysosomal lumen	GO:0003796//lysozyme activity;GO:0003824//catalytic activity;GO:0016787//hydrolase activity;GO:0016798//hydrolase activity, acting on glycosyl bonds	GO:0007586//digestion;GO:0008152//metabolic process;GO:0008340//determination of adult lifespan;GO:0019835//cytolysis;GO:0042742//defense response to bacterium;GO:0050830//defense response to Gram-positive bacterium	--
WBGene00010015	2553	2903	2539	2124	1834	1956	1757	100.421	101.392	98.294	83.264	78.562	81.538	75.67	100.035666666667	79.7585	-0.326804287	4.95031395363969e-16	1.80652419820938e-14	atad-3	ATPase family AAA domain-containing protein 3 [Source:UniProtKB/Swiss-Prot;Acc:Q20748]	-	-	-	-	GO:0005739//mitochondrion;GO:0005743//mitochondrial inner membrane;GO:0016020//membrane;GO:0016021//integral component of membrane;GO:0042645//mitochondrial nucleoid	GO:0000166//nucleotide binding;GO:0005524//ATP binding;GO:0008270//zinc ion binding	GO:0007005//mitochondrion organization	--
WBGene00011699	24	16	22	70	94	88	102	1.177	0.697	1.064	3.431	5.025	4.581	5.502	0.979333333333333	4.63475	2.24261962631262	5.00926872363573e-16	1.82163141985714e-14	cyp-34A2	CYtochrome P450 family [Source:UniProtKB/TrEMBL;Acc:O62377]	-	-	-	-	GO:0005737//cytoplasm;GO:0043231//intracellular membrane-bounded organelle	GO:0004497//monooxygenase activity;GO:0005506//iron ion binding;GO:0008395//steroid hydroxylase activity;GO:0016491//oxidoreductase activity;GO:0016705//oxidoreductase activity, acting on paired donors, with incorporation or reduction of molecular oxygen;GO:0016712//oxidoreductase activity, acting on paired donors, with incorporation or reduction of molecular oxygen, reduced flavin or flavoprotei…	GO:0006082//organic acid metabolic process;GO:0006805//xenobiotic metabolic process;GO:0042738//exogenous drug catabolic process;GO:0055114//oxidation-reduction process	--
WBGene00017123	749	741	830	1217	1085	1075	1003	56.341	49.502	61.596	91.517	88.997	85.862	83.018	55.813	87.3485	0.646181733888336	5.01132519809958e-16	1.82163141985714e-14	maoc-1	MAO-C-like dehydratase domain [Source:UniProtKB/TrEMBL;Acc:Q19058]	Metabolism;Cellular Processes;Metabolism;Metabolism;Metabolism	Global and overview maps;Transport and catabolism;Global and overview maps;Lipid metabolism;Lipid metabolism	ko01100//Metabolic pathways;ko04146//Peroxisome;ko01212//Fatty acid metabolism;ko01040//Biosynthesis of unsaturated fatty acids;ko00120//Primary bile acid biosynthesis	K12405;K12405;K12405;K12405;K12405	GO:0005778//peroxisomal membrane	GO:0016508//long-chain-enoyl-CoA hydratase activity;GO:0042802//identical protein binding	GO:0006635//fatty acid beta-oxidation;GO:0045087//innate immune response;GO:0050829//defense response to Gram-negative bacterium	--
WBGene00020155	878	949	927	1209	1253	1225	1221	101.453	97.385	105.676	139.658	157.88	150.299	155.244	101.504666666667	150.77025	0.570805727274557	5.23263473761069e-16	1.89836309084216e-14	T02B11.3	NP_503346.2 Uncharacterized protein CELE_T02B11.3 [Caenorhabditis elegans]	-	-	-	-	-	-	-	--
WBGene00003415	4554	5045	4525	3813	3012	3406	2961	198.298	190.748	193.909	175.838	159.251	172.48	157.038	194.318333333333	166.15175	-0.225920533	5.34301942471047e-16	1.93447213124536e-14	mars-1	Methionine--tRNA ligase, cytoplasmic [Source:UniProtKB/Swiss-Prot;Acc:Q20970]	Metabolism;Genetic Information Processing;Metabolism	Global and overview maps;Translation;Metabolism of other amino acids	ko01100//Metabolic pathways;ko00970//Aminoacyl-tRNA biosynthesis;ko00450//Selenocompound metabolism	K01874;K01874;K01874	GO:0005737//cytoplasm;GO:0005829//cytosol	GO:0000049//tRNA binding;GO:0000166//nucleotide binding;GO:0003723//RNA binding;GO:0004812//aminoacyl-tRNA ligase activity;GO:0004825//methionine-tRNA ligase activity;GO:0005524//ATP binding;GO:0016874//ligase activity	GO:0006412//translation;GO:0006418//tRNA aminoacylation for protein translation;GO:0006431//methionyl-tRNA aminoacylation	--
WBGene00012907	6103	6984	6298	7707	7422	7407	7505	174.535	177.378	177.693	220.34	231.454	224.922	236.166	176.535333333333	228.2205	0.37047142205715	5.35299421512849e-16	1.93447213124536e-14	cpt-1	Carnitine Palmitoyl Transferase [Source:UniProtKB/TrEMBL;Acc:Q9U2F2]	Organismal Systems;Metabolism;Organismal Systems;Environmental Information Processing;Human Diseases;Metabolism;Organismal Systems;Organismal Systems	Environmental adaptation;Global and overview maps;Endocrine system;Signal transduction;Endocrine and metabolic disease;Lipid metabolism;Endocrine system;Endocrine system	ko04714//Thermogenesis;ko01212//Fatty acid metabolism;ko04922//Glucagon signaling pathway;ko04152//AMPK signaling pathway;ko04931//Insulin resistance;ko00071//Fatty acid degradation;ko03320//PPAR signaling pathway;ko04920//Adipocytokine signaling pathway	K08765;K08765;K08765;K08765;K08765;K08765;K08765;K08765	GO:0005739//mitochondrion;GO:0016020//membrane;GO:0016021//integral component of membrane	GO:0004095//carnitine O-palmitoyltransferase activity;GO:0016740//transferase activity;GO:0016746//transferase activity, transferring acyl groups	GO:0006631//fatty acid metabolic process;GO:0009437//carnitine metabolic process	--
WBGene00004440	12743	14202	12171	10096	9234	10288	8882	2169.53	2147.425	2043.746	1718.823	1714.777	1860.745	1664.234	2120.23366666667	1739.64475	-0.285430544	5.39281939648291e-16	1.94508000562466e-14	rpl-26	60S ribosomal protein L26 [Source:UniProtKB/Swiss-Prot;Acc:Q19869]	Genetic Information Processing	Translation	ko03010//Ribosome	K02898	GO:0005840//ribosome;GO:0015934//large ribosomal subunit;GO:0022625//cytosolic large ribosomal subunit	GO:0003723//RNA binding;GO:0003735//structural constituent of ribosome	GO:0002181//cytoplasmic translation;GO:0006412//translation;GO:0042273//ribosomal large subunit biogenesis	--
WBGene00001000	5817	6473	5705	4595	4440	4713	4397	298.017	293.461	286.869	234.407	247.259	255.547	246.178	292.782333333333	245.84775	-0.252063351	6.1614570654197e-16	2.21800513546843e-14	dim-1	Disorganized muscle protein 1 [Source:UniProtKB/Swiss-Prot;Acc:Q18066]	-	-	-	-	GO:0005737//cytoplasm	-	-	--
WBGene00009126	8590	10149	8666	7392	6292	7032	6296	326.414	342.485	325.228	280.983	260.112	283.949	262.39	331.375666666667	271.8585	-0.285611731	6.665374845365e-16	2.39476475343627e-14	pyk-1	Pyruvate kinase [Source:UniProtKB/TrEMBL;Acc:Q7JL40]	Metabolism;Human Diseases;Human Diseases;Metabolism;Metabolism;Organismal Systems;Metabolism;Metabolism;Human Diseases;Metabolism;Human Diseases	Global and overview maps;Infectious disease: viral;Cancer: overview;Global and overview maps;Nucleotide metabolism;Endocrine system;Global and overview maps;Carbohydrate metabolism;Cancer: overview;Carbohydrate metabolism;Endocrine and metabolic disease	ko01100//Metabolic pathways;ko05165//Human papillomavirus infection;ko05203//Viral carcinogenesis;ko01200//Carbon metabolism;ko00230//Purine metabolism;ko04922//Glucagon signaling pathway;ko01230//Biosynthesis of amino acids;ko00010//Glycolysis / Gluconeogenesis;ko05230//Central carbon metabolism in cancer;ko00620//Pyruvate metabolism;ko04930//Type II diabetes mellitus	K00873;K00873;K00873;K00873;K00873;K00873;K00873;K00873;K00873;K00873;K00873	GO:0005737//cytoplasm	GO:0000287//magnesium ion binding;GO:0003824//catalytic activity;GO:0004743//pyruvate kinase activity;GO:0016301//kinase activity;GO:0016740//transferase activity;GO:0030955//potassium ion binding	GO:0006096//glycolytic process;GO:0016310//phosphorylation	--
WBGene00020989	109	110	75	226	203	228	193	6.334	5.677	4.3	13.129	12.863	14.068	12.341	5.437	13.10025	1.26871161059947	6.81376362056901e-16	2.44335249521369e-14	W03D8.8	NP_491047.2 Uncharacterized protein CELE_W03D8.8 [Caenorhabditis elegans]	-	-	-	-	-	GO:0016790//thiolester hydrolase activity;GO:0047617//acyl-CoA hydrolase activity	GO:0006631//fatty acid metabolic process;GO:0006637//acyl-CoA metabolic process	--
WBGene00000039	386	509	539	280	244	249	240	12.538	13.716	17.08	8.832	8.385	8.906	8.251	14.4446666666667	8.5935	-0.749219168	7.06374203244708e-16	2.52811191238352e-14	acn-1	Inactive angiotensin-converting enzyme-related protein [Source:UniProtKB/Swiss-Prot;Acc:Q18581]	Organismal Systems;Human Diseases;Human Diseases;Organismal Systems	Endocrine system;Infectious disease: parasitic;Cardiovascular disease;Endocrine system	ko04924//Renin secretion;ko05142//Chagas disease;ko05410//Hypertrophic cardiomyopathy;ko04614//Renin-angiotensin system	K01283;K01283;K01283;K01283	GO:0005575//cellular_component;GO:0005615//extracellular space;GO:0005886//plasma membrane;GO:0016020//membrane	GO:0008237//metallopeptidase activity;GO:0008238//exopeptidase activity;GO:0008241//peptidyl-dipeptidase activity	GO:0006508//proteolysis;GO:0007275//multicellular organism development;GO:0042395//ecdysis, collagen and cuticulin-based cuticle;GO:0045026//plasma membrane fusion;GO:0045138//nematode male tail tip morphogenesis	--
WBGene00014171	142	115	113	249	247	251	239	3.711	2.659	2.914	6.484	7.049	6.959	6.844	3.09466666666667	6.834	1.14294622580594	7.69782848682582e-16	2.74975315659211e-14	nep-26	NEPrilysin metallopeptidase family [Source:UniProtKB/TrEMBL;Acc:G5ED52]	-	-	-	-	GO:0016020//membrane;GO:0016021//integral component of membrane	GO:0004222//metalloendopeptidase activity;GO:0008237//metallopeptidase activity	GO:0006508//proteolysis	--
WBGene00007055	1337	1457	1405	1834	1716	1834	1920	68.619	66.335	71.14	94.097	95.944	99.9	108.381	68.698	99.5805	0.535595160708977	7.88084989042345e-16	2.80972719221911e-14	tag-196	NP_505215.2 Uncharacterized protein CELE_F41E6.6 [Caenorhabditis elegans]	Cellular Processes;Cellular Processes	Transport and catabolism;Cell growth and death	ko04142//Lysosome;ko04210//Apoptosis	K01373;K01373	GO:0005615//extracellular space;GO:0005764//lysosome	GO:0004197//cysteine-type endopeptidase activity;GO:0004869//cysteine-type endopeptidase inhibitor activity;GO:0008233//peptidase activity;GO:0008234//cysteine-type peptidase activity;GO:0016787//hydrolase activity	GO:0006508//proteolysis;GO:0010951//negative regulation of endopeptidase activity;GO:0051603//proteolysis involved in cellular protein catabolic process	--
WBGene00010677	10270	12369	10632	9276	7834	8159	7533	427.707	457.475	436.836	386.193	355.765	360.797	345.2	440.672666666667	361.98875	-0.283762553	8.08833550162153e-16	2.87817685713831e-14	gtbp-1	Ras-Gtpase-activating protein SH3 (Three) domain-Binding Protein [Source:UniProtKB/TrEMBL;Acc:Q21351]	-	-	-	-	GO:0005829//cytosol;GO:0010494//cytoplasmic stress granule;GO:1990904//ribonucleoprotein complex	GO:0003676//nucleic acid binding;GO:0003723//RNA binding;GO:0003729//mRNA binding;GO:0005515//protein binding	-	--
WBGene00004419	29651	38485	30165	25679	21985	23879	21324	2589.016	2984.698	2598.593	2241.458	2093.583	2213.969	2048.921	2724.10233333333	2149.48275	-0.341791368	9.16862934630374e-16	3.2563535393421e-14	rpl-7A	60S ribosomal protein L7a [Source:UniProtKB/Swiss-Prot;Acc:Q966C6]	Genetic Information Processing	Translation	ko03010//Ribosome	K02936	GO:0005840//ribosome;GO:0022625//cytosolic large ribosomal subunit;GO:1990904//ribonucleoprotein complex	GO:0003723//RNA binding;GO:0005516//calmodulin binding	GO:0000470//maturation of LSU-rRNA;GO:0042254//ribosome biogenesis	--
WBGene00015993	3	3	2	63	50	63	54	0.165	0.195	0.145	3.628	2.876	3.778	3.145	0.168333333333333	3.35675	4.31767230146981	9.43710768102509e-16	3.34531059494353e-14	C18H7.1	NP_499959.1 VWFA domain-containing protein [Caenorhabditis elegans]	-	-	-	-	-	GO:0005201//extracellular matrix structural constituent	GO:0030198//extracellular matrix organization	--
WBGene00006699	13196	14750	13304	11767	10562	10890	10401	293.058	289.09	292.659	264.306	259.662	260.292	257.814	291.602333333333	260.5185	-0.162616439	1.067481613929e-15	3.77685161499642e-14	uba-1	UBA (Human ubiquitin) related [Source:UniProtKB/TrEMBL;Acc:Q27481]	Human Diseases;Genetic Information Processing	Neurodegenerative disease;Folding, sorting and degradation	ko05012//Parkinson disease;ko04120//Ubiquitin mediated proteolysis	K03178;K03178	GO:0005634//nucleus;GO:0005737//cytoplasm	GO:0000166//nucleotide binding;GO:0004839//ubiquitin activating enzyme activity;GO:0005524//ATP binding;GO:0008641//small protein activating enzyme activity;GO:0016874//ligase activity	GO:0002119//nematode larval development;GO:0006464//cellular protein modification process;GO:0006511//ubiquitin-dependent protein catabolic process;GO:0006974//cellular response to DNA damage stimulus;GO:0007283//spermatogenesis;GO:0009792//embryo development ending in birth or egg hatching;GO:0016567//protein ubiquitination;GO:0032446//protein modification by small protein conjugation;GO:0045138…	--
WBGene00011212	22	33	16	99	102	74	92	0.353	0.47	0.253	1.589	1.786	1.261	1.625	0.358666666666667	1.56525	2.12567752404552	1.08993717434806e-15	3.84897015466068e-14	R10E8.6	NP_507572.2 Uncharacterized protein CELE_R10E8.6 [Caenorhabditis elegans]	-	-	-	-	-	GO:0005515//protein binding	-	--
WBGene00194674	544	404	440	236	235	236	194	114.47	75.497	91.343	49.645	53.922	52.73	44.918	93.77	50.30375	-0.89846048	1.12518952968463e-15	3.96591945235142e-14	F23D12.11	NP_001257244.1 Uncharacterized protein CELE_F23D12.11 [Caenorhabditis elegans]	-	-	-	-	-	-	-	--
WBGene00003625	515	676	518	323	349	319	301	16.981	19.834	17.147	10.942	12.505	11.134	10.872	17.9873333333333	11.36325	-0.662605801	1.12884328725397e-15	3.97126213271638e-14	nhr-31	Nuclear hormone receptor family member nhr-31 [Source:UniProtKB/Swiss-Prot;Acc:Q18192]	-	-	-	-	GO:0005634//nucleus	GO:0003677//DNA binding;GO:0003700//transcription factor activity, sequence-specific DNA binding;GO:0003707//steroid hormone receptor activity;GO:0008270//zinc ion binding;GO:0043565//sequence-specific DNA binding;GO:0046872//metal ion binding	GO:0006355//regulation of transcription, DNA-templated;GO:0006970//response to osmotic stress;GO:0009792//embryo development ending in birth or egg hatching;GO:0009886//post-embryonic morphogenesis;GO:0043401//steroid hormone mediated signaling pathway	RXR-like
WBGene00011771	1889	2122	1815	1428	1375	1387	1368	45.51	45.402	43.139	34.393	36.122	35.481	36.265	44.6836666666667	35.56525	-0.329279271	1.22619214394812e-15	4.30558016518645e-14	T14G8.3	NP_001024913.1 Uncharacterized protein CELE_T14G8.3 [Caenorhabditis elegans]	Genetic Information Processing	Folding, sorting and degradation	ko04141//Protein processing in endoplasmic reticulum	K09486	GO:0005783//endoplasmic reticulum;GO:0034663//endoplasmic reticulum chaperone complex	-	GO:0030968//endoplasmic reticulum unfolded protein response;GO:0071456//cellular response to hypoxia;GO:1903298//negative regulation of hypoxia-induced intrinsic apoptotic signaling pathway	--
WBGene00006586	650	632	609	894	946	878	859	63.178	54.665	58.455	86.981	100.468	90.798	92.056	58.766	92.57575	0.655652630033269	1.3982283377413e-15	4.900394598782e-14	tni-4	Troponin I 4 [Source:UniProtKB/Swiss-Prot;Acc:O44572]	-	-	-	-	GO:0005861//troponin complex;GO:0030017//sarcomere	GO:0003779//actin binding;GO:0030172//troponin C binding	GO:0006936//muscle contraction;GO:0009792//embryo development ending in birth or egg hatching;GO:0043050//pharyngeal pumping	--
WBGene00019300	239	284	277	437	446	402	432	15.499	16.356	17.722	28.331	31.539	27.682	30.827	16.5256666666667	29.59475	0.840632796666156	1.40453834849868e-15	4.91323913810977e-14	swt-1	Sugar transporter SWEET1 [Source:UniProtKB/Swiss-Prot;Acc:O45102]	-	-	-	-	GO:0000139//Golgi membrane;GO:0005794//Golgi apparatus;GO:0005886//plasma membrane;GO:0016020//membrane;GO:0016021//integral component of membrane	GO:0051119//sugar transmembrane transporter activity	GO:0008643//carbohydrate transport;GO:0034219//carbohydrate transmembrane transport	--
WBGene00010446	0	1	3	69	74	78	108	0	0.083	0.277	6.451	7.547	7.746	11.114	0.12	8.2145	6.09706645297226	1.41347210733745e-15	4.93519631462279e-14	K01A6.4	-	-	-	-	-	-	GO:0005515//protein binding	-	--
WBGene00006602	418	487	405	680	627	620	616	7.897	8.1	7.442	12.753	12.791	12.427	12.6	7.813	12.64275	0.694361787554236	1.47590717972585e-15	5.14352267606147e-14	tps-1	Alpha,alpha-trehalose-phosphate synthase [UDP-forming] 1 [Source:UniProtKB/Swiss-Prot;Acc:Q7YZT6]	-	-	-	-	GO:0005737//cytoplasm;GO:0005829//cytosol;GO:0005946//alpha,alpha-trehalose-phosphate synthase complex (UDP-forming)	GO:0003824//catalytic activity;GO:0003825//alpha,alpha-trehalose-phosphate synthase (UDP-forming) activity;GO:0016740//transferase activity;GO:0016757//transferase activity, transferring glycosyl groups	GO:0005992//trehalose biosynthetic process;GO:0070413//trehalose metabolism in response to stress	--
WBGene00017569	162	167	140	276	332	268	329	7.106	6.505	6.058	12.102	15.879	12.482	15.879	6.55633333333333	14.0855	1.10324966659809	1.50428634355104e-15	5.23260652274543e-14	F18E9.3	NP_509455.3 Uncharacterized protein CELE_F18E9.3 [Caenorhabditis elegans]	-	-	-	-	-	-	-	--
WBGene00017671	514	518	477	783	677	723	716	36.782	33.117	33.707	56.112	52.966	54.877	56.551	34.5353333333333	55.1265	0.674672858605873	1.50856713568707e-15	5.23768870007241e-14	pgal-1	Probable peptidyl-alpha-hydroxyglycine alpha-amidating lyase pgal-1 [Source:UniProtKB/Swiss-Prot;Acc:P91268]	-	-	-	-	GO:0005576//extracellular region;GO:0016020//membrane	GO:0003824//catalytic activity;GO:0004598//peptidylamidoglycolate lyase activity;GO:0005515//protein binding;GO:0016829//lyase activity;GO:0046872//metal ion binding	GO:0006518//peptide metabolic process	--
WBGene00006584	617	738	657	439	422	399	411	47.621	50.586	50.028	33.873	35.517	32.699	34.905	49.4116666666667	34.2485	-0.528810916	1.57957258422362e-15	5.47398521491673e-14	tni-1	Troponin I 1 [Source:UniProtKB/Swiss-Prot;Acc:Q20334]	Environmental Information Processing;Organismal Systems;Organismal Systems;Human Diseases;Human Diseases	Signal transduction;Circulatory system;Circulatory system;Cardiovascular disease;Cardiovascular disease	ko04024//cAMP signaling pathway;ko04261//Adrenergic signaling in cardiomyocytes;ko04260//Cardiac muscle contraction;ko05410//Hypertrophic cardiomyopathy;ko05414//Dilated cardiomyopathy	K12044;K12044;K12044;K12044;K12044	GO:0005861//troponin complex;GO:0005862//muscle thin filament tropomyosin	GO:0003779//actin binding;GO:0030172//troponin C binding;GO:0046872//metal ion binding	GO:0006936//muscle contraction;GO:0043057//backward locomotion	--
WBGene00011429	13	16	19	74	70	75	73	1.529	1.671	2.204	8.699	8.976	9.364	9.445	1.80133333333333	9.121	2.34012683202121	1.67918017900512e-15	5.8083373975829e-14	T04C12.7	NP_001024101.1 Uncharacterized protein CELE_T04C12.7 [Caenorhabditis elegans]	-	-	-	-	GO:0016020//membrane;GO:0016021//integral component of membrane	-	-	--
WBGene00009433	77	107	93	259	193	188	178	3.7	4.645	4.593	12.193	10	9.698	9.311	4.31266666666667	10.3005	1.25606225230505	1.70186914342684e-15	5.87587720058615e-14	F35E12.9	NP_001023882.1 CUB_2 domain-containing protein [Caenorhabditis elegans]	-	-	-	-	-	-	GO:0045087//innate immune response	--
WBGene00014152	188	214	173	356	323	307	388	18.559	18.761	16.849	35.133	34.77	32.18	42.145	18.0563333333333	36.057	0.997774410120515	1.78837059432851e-15	6.16307676987978e-14	ZK930.2	NP_496539.2 Uncharacterized protein CELE_ZK930.2 [Caenorhabditis elegans]	-	-	-	-	-	-	-	--
MSTRG.8046	128	196	170	311	316	317	273	6.009	8.281	7.94	14.724	16.349	16.322	14.7	7.41	15.52375	1.06693165710446	1.79283270432898e-15	6.16701249683533e-14	--	C-type lectin domain-containing protein [Caenorhabditis elegans]	-	-	-	-	-	-	-	--
WBGene00018911	105	107	87	0	0	0	1	21.281	19.217	17.489	0	0	0	0.308	19.329	0.077	-7.971692839	1.91842510260527e-15	6.58682925709665e-14	F56A4.3	NP_503673.2 GST N-terminal domain-containing protein [Caenorhabditis elegans]	Metabolism;Human Diseases;Human Diseases;Human Diseases;Metabolism;Metabolism;Metabolism;Metabolism;Human Diseases;Human Diseases;Human Diseases	Global and overview maps;Cancer: overview;Cardiovascular disease;Cancer: specific types;Metabolism of other amino acids;Xenobiotics biodegradation and metabolism;Xenobiotics biodegradation and metabolism;Xenobiotics biodegradation and metabolism;Cancer: overview;Drug resistance: antineoplastic;Cancer: specific types	ko01100//Metabolic pathways;ko05200//Pathways in cancer;ko05418//Fluid shear stress and atherosclerosis;ko05225//Hepatocellular carcinoma;ko00480//Glutathione metabolism;ko00983//Drug metabolism - other enzymes;ko00982//Drug metabolism - cytochrome P450;ko00980//Metabolism of xenobiotics by cytochrome P450;ko05204//Chemical carcinogenesis - DNA adducts;ko01524//Platinum drug resistance;ko05215//P…	K23790;K23790;K23790;K23790;K23790;K23790;K23790;K23790;K23790;K23790;K23790	GO:0005829//cytosol	GO:0004364//glutathione transferase activity;GO:0005515//protein binding	GO:0006749//glutathione metabolic process	--
WBGene00013391	1691	2342	1962	1333	1201	1340	1356	186.502	229.394	213.484	146.973	144.44	156.926	164.561	209.793333333333	153.225	-0.453317129	2.05344532876278e-15	7.03740719220823e-14	Y62H9A.3	NP_509984.1 Uncharacterized protein CELE_Y62H9A.3 [Caenorhabditis elegans]	-	-	-	-	-	-	-	--
WBGene00013025	11192	13733	11306	9528	9044	9254	8728	381.475	415.282	380.37	324.705	335.952	335.044	327.792	392.375666666667	330.87325	-0.245956916	2.12634432226752e-15	7.27313462487599e-14	vha-13	V-type proton ATPase catalytic subunit A [Source:UniProtKB/Swiss-Prot;Acc:Q9XW92]	Metabolism;Human Diseases;Metabolism;Environmental Information Processing;Cellular Processes;Organismal Systems;Human Diseases;Human Diseases;Human Diseases;Organismal Systems	Global and overview maps;Infectious disease: viral;Energy metabolism;Signal transduction;Transport and catabolism;Nervous system;Infectious disease: bacterial;Infectious disease: bacterial;Immune disease;Excretory system	ko01100//Metabolic pathways;ko05165//Human papillomavirus infection;ko00190//Oxidative phosphorylation;ko04150//mTOR signaling pathway;ko04145//Phagosome;ko04721//Synaptic vesicle cycle;ko05120//Epithelial cell signaling in Helicobacter pylori infection;ko05110//Vibrio cholerae infection;ko05323//Rheumatoid arthritis;ko04966//Collecting duct acid secretion	K02145;K02145;K02145;K02145;K02145;K02145;K02145;K02145;K02145;K02145	GO:0005623//cell;GO:0005774//vacuolar membrane;GO:0005886//plasma membrane;GO:0033180//proton-transporting V-type ATPase, V1 domain	GO:0000166//nucleotide binding;GO:0005524//ATP binding;GO:0046961//proton-transporting ATPase activity, rotational mechanism	GO:0006811//ion transport;GO:0007042//lysosomal lumen acidification;GO:0046034//ATP metabolic process;GO:1902600//hydrogen ion transmembrane transport	--
WBGene00017163	2070	2269	2091	1722	1497	1548	1463	103.803	101.183	103.542	86.679	81.927	82.751	81.071	102.842666666667	83.107	-0.307397021	2.13005934639706e-15	7.27313462487599e-14	dnpp-1	Aspartyl aminopeptidase [Source:UniProtKB/Swiss-Prot;Acc:Q19087]	-	-	-	-	GO:0005737//cytoplasm;GO:0005829//cytosol	GO:0004177//aminopeptidase activity;GO:0008233//peptidase activity;GO:0008237//metallopeptidase activity;GO:0008270//zinc ion binding;GO:0016787//hydrolase activity;GO:0042802//identical protein binding;GO:0046872//metal ion binding;GO:0070006//metalloaminopeptidase activity	GO:0006508//proteolysis	--
WBGene00018346	27	37	35	114	101	97	99	0.962	1.17	1.231	4.059	3.923	3.766	3.948	1.121	3.924	1.80753876341381	2.15771345899955e-15	7.35404174328744e-14	F42C5.4	NP_501162.1 RING-type domain-containing protein [Caenorhabditis elegans]	-	-	-	-	-	-	-	--
WBGene00019284	66	68	57	160	135	164	152	5.977	5.469	5.092	14.485	13.331	15.769	15.146	5.51266666666667	14.68275	1.41329992847895	2.37943934794169e-15	8.09488752527782e-14	K01A2.10	NP_493709.1 Uncharacterized protein CELE_K01A2.10 [Caenorhabditis elegans]	-	-	-	-	-	-	-	--
WBGene00016894	754	846	702	1061	1029	1050	1153	71.518	70.802	65.306	100.423	106.432	105.925	119.97	69.2086666666667	108.1875	0.644509203580847	2.48127037244608e-15	8.42588613677987e-14	C53B7.3	NP_001123119.1 Uncharacterized protein CELE_C53B7.3 [Caenorhabditis elegans]	-	-	-	-	-	-	-	--
WBGene00021835	341	414	375	197	213	213	181	43.934	47.893	48.356	25.403	30.596	29.814	26.459	46.7276666666667	28.068	-0.735350731	2.5163245501423e-15	8.52933002169583e-14	Y54E10A.17	NP_001343734.1 DOMON domain-containing protein [Caenorhabditis elegans]	-	-	-	-	-	-	-	--
WBGene00022748	7400	8529	7406	9542	9436	9071	8567	845.868	773.083	759.814	1024.12	1076.14	1067.578	991.15	792.921666666667	1039.747	0.390982269214018	2.67545653260559e-15	9.05220493499978e-14	oaz-1	Ornithine decarboxylase antizyme [Source:UniProtKB/Swiss-Prot;Acc:Q9NHZ6]	-	-	-	-	GO:0005634//nucleus;GO:0005737//cytoplasm	GO:0008073//ornithine decarboxylase inhibitor activity	GO:0043086//negative regulation of catalytic activity;GO:0045732//positive regulation of protein catabolic process	--
WBGene00021779	232	281	203	107	107	110	102	13.089	14.082	11.299	6.036	6.584	6.591	6.333	12.8233333333333	6.386	-1.005786871	2.84646986077146e-15	9.61330502978725e-14	Y51H7C.1	NP_493977.1 Uncharacterized protein CELE_Y51H7C.1 [Caenorhabditis elegans]	-	-	-	-	-	-	-	--
WBGene00007000	4891	5905	5050	4226	3652	3950	3363	229.059	245.264	232.774	197.12	185.239	195.81	172.85	235.699	187.75475	-0.328096231	3.0008202688219e-15	1.0116195370847e-13	tufm-1	Elongation factor Tu homologue; TU elongation Factor (EF-Tu), Mitochondrial [Source:UniProtKB/TrEMBL;Acc:G5ECM6]	-	-	-	-	GO:0005739//mitochondrion	GO:0003746//translation elongation factor activity;GO:0003924//GTPase activity;GO:0005525//GTP binding	GO:0006414//translational elongation;GO:0070125//mitochondrial translational elongation	--
WBGene00010899	274	379	365	182	175	154	165	8.271	10.16	10.87	5.492	5.76	4.936	5.48	9.767	5.417	-0.850421406	3.07578597488735e-15	1.03501312470168e-13	M28.8	NP_496294.1 Uncharacterized protein CELE_M28.8 [Caenorhabditis elegans]	-	-	-	-	GO:0016020//membrane;GO:0016021//integral component of membrane	-	-	--
WBGene00016219	109	111	137	266	223	243	215	9.62	8.7	11.929	23.469	21.461	22.772	20.879	10.083	22.14525	1.13507233556783	3.1698179750693e-15	1.06472638131849e-13	pals-24	Protein containing ALS2cr12 (ALS2CR12) signature [Source:UniProtKB/TrEMBL;Acc:Q336K9]	-	-	-	-	-	-	-	--
WBGene00016330	238	323	231	453	399	443	459	4.129	4.962	3.954	7.84	7.548	8.161	8.762	4.34833333333333	8.07775	0.893490958135195	3.24694922937312e-15	1.08866573890985e-13	C32E12.4	NP_491546.3 Uncharacterized protein CELE_C32E12.4 [Caenorhabditis elegans]	-	-	-	-	-	-	-	--
WBGene00003528	182	210	159	323	360	301	325	8.352	8.561	7.2	14.82	18.008	14.665	16.415	8.03766666666667	15.977	0.991147885805417	3.34782306792038e-15	1.12046510786705e-13	nas-9	Zinc metalloproteinase nas-9 [Source:UniProtKB/Swiss-Prot;Acc:P91137]	-	-	-	-	GO:0005576//extracellular region	GO:0004222//metalloendopeptidase activity;GO:0008233//peptidase activity;GO:0008237//metallopeptidase activity;GO:0008270//zinc ion binding;GO:0016787//hydrolase activity;GO:0046872//metal ion binding	GO:0006508//proteolysis	--
WBGene00000693	52387	61396	53994	32600	31479	30312	36550	4231.183	4403.911	4302.44	2632.252	2772.51	2599.598	3248.301	4312.51133333333	2813.16525	-0.616333947	3.54484592479679e-15	1.1842718175018e-13	col-119	COLlagen [Source:UniProtKB/TrEMBL;Acc:Q18799]	-	-	-	-	GO:0016020//membrane;GO:0016021//integral component of membrane	GO:0042302//structural constituent of cuticle	-	--
WBGene00019636	183	153	159	321	329	306	266	16.271	12.199	13.965	28.715	31.675	28.778	26.563	14.145	28.93275	1.03241127832765	3.59112378390457e-15	1.19757853296279e-13	gsto-3	Glutathione S-Transferase, Omega class [Source:UniProtKB/TrEMBL;Acc:Q8IA74]	Metabolism;Human Diseases;Organismal Systems;Human Diseases;Human Diseases;Metabolism;Metabolism;Metabolism;Metabolism;Human Diseases;Human Diseases	Global and overview maps;Cancer: overview;Aging;Cardiovascular disease;Cancer: specific types;Metabolism of other amino acids;Xenobiotics biodegradation and metabolism;Xenobiotics biodegradation and metabolism;Xenobiotics biodegradation and metabolism;Cancer: overview;Drug resistance: antineoplastic	ko01100//Metabolic pathways;ko05200//Pathways in cancer;ko04212//Longevity regulating pathway - worm;ko05418//Fluid shear stress and atherosclerosis;ko05225//Hepatocellular carcinoma;ko00480//Glutathione metabolism;ko00983//Drug metabolism - other enzymes;ko00982//Drug metabolism - cytochrome P450;ko00980//Metabolism of xenobiotics by cytochrome P450;ko05204//Chemical carcinogenesis - DNA adducts…	K00799;K00799;K00799;K00799;K00799;K00799;K00799;K00799;K00799;K00799;K00799	GO:0005737//cytoplasm	GO:0004364//glutathione transferase activity;GO:0005515//protein binding;GO:0045174//glutathione dehydrogenase (ascorbate) activity	GO:0055114//oxidation-reduction process;GO:0098869//cellular oxidant detoxification	--
WBGene00011462	139	138	129	254	245	248	268	7.07	6.234	6.635	12.916	13.589	13.394	15	6.64633333333333	13.72475	1.04614931499976	3.90611942251073e-15	1.30028975399887e-13	vap-2	Venom-Allergen-like Protein [Source:UniProtKB/TrEMBL;Acc:A0A0K3AST9]	-	-	-	-	GO:0005576//extracellular region;GO:0016020//membrane;GO:0016021//integral component of membrane	-	-	--
WBGene00010573	611	810	831	377	467	435	389	19.181	22.858	25.983	11.989	16.157	14.751	13.412	22.674	14.07725	-0.687673394	3.99592149215151e-15	1.32780396630974e-13	K04H4.2	NP_001022664.4 Uncharacterized protein CELE_K04H4.2 [Caenorhabditis elegans]	-	-	-	-	GO:0005576//extracellular region	GO:0008061//chitin binding	GO:0006030//chitin metabolic process	--
WBGene00008565	304	379	273	149	147	144	173	11.881	13.154	10.526	5.821	6.275	5.976	7.44	11.8536666666667	6.378	-0.894157391	4.16090459701577e-15	1.38015719445657e-13	acox-1.2	Acyl-coenzyme A oxidase [Source:UniProtKB/TrEMBL;Acc:O62137]	Metabolism;Environmental Information Processing;Metabolism;Cellular Processes;Metabolism;Metabolism;Organismal Systems;Metabolism;Metabolism;Metabolism;Metabolism	Global and overview maps;Signal transduction;Global and overview maps;Transport and catabolism;Global and overview maps;Lipid metabolism;Endocrine system;Carbohydrate metabolism;Lipid metabolism;Metabolism of other amino acids;Lipid metabolism	ko01100//Metabolic pathways;ko04024//cAMP signaling pathway;ko01200//Carbon metabolism;ko04146//Peroxisome;ko01212//Fatty acid metabolism;ko00071//Fatty acid degradation;ko03320//PPAR signaling pathway;ko00640//Propanoate metabolism;ko01040//Biosynthesis of unsaturated fatty acids;ko00410//beta-Alanine metabolism;ko00592//alpha-Linolenic acid metabolism	K00232;K00232;K00232;K00232;K00232;K00232;K00232;K00232;K00232;K00232;K00232	GO:0005777//peroxisome	GO:0000166//nucleotide binding;GO:0003997//acyl-CoA oxidase activity;GO:0005504//fatty acid binding;GO:0005524//ATP binding;GO:0016627//oxidoreductase activity, acting on the CH-CH group of donors;GO:0050660//flavin adenine dinucleotide binding;GO:0071949//FAD binding	GO:0006631//fatty acid metabolic process;GO:0006635//fatty acid beta-oxidation;GO:0033540//fatty acid beta-oxidation using acyl-CoA oxidase;GO:0055088//lipid homeostasis;GO:0055114//oxidation-reduction process;GO:1904070//ascaroside biosynthetic process	--
WBGene00015344	3199	3525	3313	2732	2532	2518	2402	70.457	68.965	72.005	60.172	60.824	58.909	58.218	70.4756666666667	59.53075	-0.24349015	4.57516498495779e-15	1.51486077710501e-13	nra-4	Nicotinic Receptor Associated [Source:UniProtKB/TrEMBL;Acc:H2KYE0]	-	-	-	-	GO:0005783//endoplasmic reticulum;GO:0005789//endoplasmic reticulum membrane;GO:0016020//membrane;GO:0016021//integral component of membrane	GO:0005515//protein binding	GO:0065003//macromolecular complex assembly	--
WBGene00000216	16456	19492	17281	20696	20556	21479	20841	896.346	942.896	928.64	1126.952	1220.938	1242.266	1249.098	922.627333333333	1209.8135	0.390964725785814	4.68554112883785e-15	1.54864637843706e-13	asp-3	Aspartic protease 3 [Source:UniProtKB/Swiss-Prot;Acc:P55956]	Cellular Processes;Cellular Processes;Human Diseases;Cellular Processes;Environmental Information Processing;Organismal Systems	Transport and catabolism;Transport and catabolism;Infectious disease: bacterial;Cell growth and death;Signal transduction;Endocrine system	ko04142//Lysosome;ko04140//Autophagy - animal;ko05152//Tuberculosis;ko04210//Apoptosis;ko04071//Sphingolipid signaling pathway;ko04915//Estrogen signaling pathway	K01379;K01379;K01379;K01379;K01379;K01379	GO:0005576//extracellular region;GO:0005737//cytoplasm;GO:0005764//lysosome	GO:0004190//aspartic-type endopeptidase activity;GO:0008233//peptidase activity;GO:0016787//hydrolase activity	GO:0006508//proteolysis;GO:0008219//cell death;GO:0012501//programmed cell death;GO:0030163//protein catabolic process;GO:0070265//necrotic cell death	--
WBGene00011508	122	136	173	40	53	48	48	15.633	15.477	21.871	5.124	7.406	6.531	6.768	17.6603333333333	6.45725	-1.451520785	5.04290930244037e-15	1.66380178140018e-13	T05H10.3	NP_495688.1 Uncharacterized protein CELE_T05H10.3 [Caenorhabditis elegans]	-	-	-	-	-	-	-	--
WBGene00009785	299	385	298	154	179	137	169	38.624	44.168	37.978	19.887	25.214	18.791	24.022	40.2566666666667	21.9785	-0.873134791	5.29549903541673e-15	1.74404068409337e-13	F46C5.10	NP_871958.1 Uncharacterized protein CELE_F46C5.10 [Caenorhabditis elegans]	-	-	-	-	-	-	-	--
WBGene00022042	11916	13892	12069	10766	9007	9413	8824	1275.401	1322.496	1275.057	1151.577	1053.407	1067.748	1040.894	1290.98466666667	1078.4065	-0.259570768	5.46371422704543e-15	1.79625649145786e-13	icd-2	Nascent polypeptide-associated complex subunit alpha [Source:UniProtKB/Swiss-Prot;Acc:Q86S66]	Cellular Processes;Genetic Information Processing	Transport and catabolism;Folding, sorting and degradation	ko04144//Endocytosis;ko04120//Ubiquitin mediated proteolysis	K05633;K05633	GO:0005854//nascent polypeptide-associated complex	GO:0005515//protein binding	GO:0015031//protein transport	--
WBGene00021691	881	802	861	1242	1180	1107	1241	64.447	52.327	62.328	90.766	93.987	85.851	99.82	59.7006666666667	92.606	0.633358627719962	5.77620115657952e-15	1.89563492020255e-13	Y48G8AL.13	NP_490836.1 TLC domain-containing protein [Caenorhabditis elegans]	-	-	-	-	GO:0016020//membrane;GO:0016021//integral component of membrane	-	-	--
WBGene00003786	5288	6086	5021	6937	6403	6497	6896	141.197	146.589	139.663	187.371	187.26	193.612	207.969	142.483	194.053	0.445660938896676	6.01228028461285e-15	1.96963150417431e-13	npa-1	Nematode Polyprotein Allergen related; Nematode polyprotein allergen related, post-translationnally cleaved, the diverse 14.5 kDa cleavage products bind lipids and retinol (164.6 kD) (Npa-1) [Source:UniProtKB/TrEMBL;Acc:G5EF32]	-	-	-	-	-	-	-	--
WBGene00014233	82	79	66	173	161	183	160	7.649	6.319	5.812	15.563	16.098	17.303	16.213	6.59333333333333	16.29425	1.30528302313006	6.11467029077654e-15	1.99964789878828e-13	ZK1128.7	NP_499252.2 SHSP domain-containing protein [Caenorhabditis elegans]	Genetic Information Processing;Organismal Systems	Folding, sorting and degradation;Aging	ko04141//Protein processing in endoplasmic reticulum;ko04213//Longevity regulating pathway - multiple species	K09542;K09542	-	GO:0005515//protein binding	-	--
WBGene00002008	7692	8811	8497	7019	6358	6456	6225	356.112	366.644	390.239	333.973	334.544	331.276	339.748	370.998333333333	334.88525	-0.147745872	6.51048290242488e-15	2.12534657139793e-13	hsp-4	Endoplasmic reticulum chaperone BiP homolog [Source:UniProtKB/Swiss-Prot;Acc:P20163]	Genetic Information Processing;Organismal Systems;Genetic Information Processing;Human Diseases	Folding, sorting and degradation;Endocrine system;Folding, sorting and degradation;Neurodegenerative disease	ko04141//Protein processing in endoplasmic reticulum;ko04918//Thyroid hormone synthesis;ko03060//Protein export;ko05020//Prion disease	K09490;K09490;K09490;K09490	GO:0005634//nucleus;GO:0005737//cytoplasm;GO:0005783//endoplasmic reticulum;GO:0005788//endoplasmic reticulum lumen;GO:0005791//rough endoplasmic reticulum;GO:0016020//membrane;GO:0034663//endoplasmic reticulum chaperone complex	GO:0000166//nucleotide binding;GO:0001085//RNA polymerase II transcription factor binding;GO:0005524//ATP binding;GO:0016787//hydrolase activity;GO:0016887//ATPase activity;GO:0031072//heat shock protein binding;GO:0042623//ATPase activity, coupled;GO:0044183//protein binding involved in protein folding;GO:0051082//unfolded protein binding;GO:0051787//misfolded protein binding	GO:0006986//response to unfolded protein;GO:0030433//ER-associated ubiquitin-dependent protein catabolic process;GO:0030968//endoplasmic reticulum unfolded protein response;GO:0034620//cellular response to unfolded protein;GO:0042026//protein refolding;GO:0051085//chaperone mediated protein folding requiring cofactor	--
WBGene00009653	386	497	533	248	274	206	248	7.769	8.883	10.583	4.99	6.013	4.402	5.492	9.07833333333333	5.22425	-0.797203524	6.52624094274022e-15	2.12675307914736e-13	F43D9.1	NP_499313.2 SSD domain-containing protein [Caenorhabditis elegans]	-	-	-	-	GO:0005813//centrosome;GO:0016020//membrane;GO:0016021//integral component of membrane	-	-	--
WBGene00014253	1128	1315	1157	1645	1473	1517	1451	130.908	135.581	132.47	190.85	186.408	186.963	185.317	132.986333333333	187.3845	0.494723630380819	6.78177786490058e-15	2.20615628442256e-13	ZK1320.3	NP_496084.1 Uncharacterized protein CELE_ZK1320.3 [Caenorhabditis elegans]	-	-	-	-	-	-	-	--
WBGene00018971	31	28	25	92	102	89	89	1.624	1.303	1.292	4.819	5.828	4.952	5.085	1.40633333333333	5.171	1.8785047179852	7.46036155399601e-15	2.4226611165293e-13	clec-67	C-type LECtin [Source:UniProtKB/TrEMBL;Acc:Q8ITX4]	-	-	-	-	-	GO:0030246//carbohydrate binding	-	--
WBGene00017498	66	69	73	12	15	15	9	9.817	9.104	10.779	1.793	2.451	2.372	1.501	9.9	2.02925	-2.286481912	8.09842077033656e-15	2.62527339980806e-13	pud-4	Protein Up-regulated in Daf-2(Gf) [Source:UniProtKB/TrEMBL;Acc:M1ZMJ3]	-	-	-	-	-	-	-	--
WBGene00006917	7486	8969	7665	6541	5950	6106	6163	457.635	486.934	462.284	399.744	396.634	396.347	414.561	468.951	401.8215	-0.222882426	8.38618285009494e-15	2.71382136655947e-13	vha-8	Vacuolar H ATPase [Source:UniProtKB/TrEMBL;Acc:Q95X44]	Metabolism;Human Diseases;Metabolism;Environmental Information Processing;Cellular Processes;Organismal Systems;Human Diseases;Human Diseases;Human Diseases;Organismal Systems	Global and overview maps;Infectious disease: viral;Energy metabolism;Signal transduction;Transport and catabolism;Nervous system;Infectious disease: bacterial;Infectious disease: bacterial;Immune disease;Excretory system	ko01100//Metabolic pathways;ko05165//Human papillomavirus infection;ko00190//Oxidative phosphorylation;ko04150//mTOR signaling pathway;ko04145//Phagosome;ko04721//Synaptic vesicle cycle;ko05120//Epithelial cell signaling in Helicobacter pylori infection;ko05110//Vibrio cholerae infection;ko05323//Rheumatoid arthritis;ko04966//Collecting duct acid secretion	K02150;K02150;K02150;K02150;K02150;K02150;K02150;K02150;K02150;K02150	GO:0005737//cytoplasm;GO:0005886//plasma membrane;GO:0016324//apical plasma membrane;GO:0033178//proton-transporting two-sector ATPase complex, catalytic domain	GO:0008553//hydrogen-exporting ATPase activity, phosphorylative mechanism;GO:0046961//proton-transporting ATPase activity, rotational mechanism	GO:1902600//hydrogen ion transmembrane transport	--
WBGene00021857	3438	4084	3470	2905	2468	2757	2349	75.214	79.347	74.894	63.534	58.876	64.044	56.546	76.485	60.75	-0.33229243	8.91244608026418e-15	2.87910758158099e-13	iffb-1	Eukaryotic translation initiation factor eIF5B; Initiation Factor Five B (eIF5B) [Source:UniProtKB/TrEMBL;Acc:G5EGT7]	Genetic Information Processing	Translation	ko03013//Nucleocytoplasmic transport	K03243	-	GO:0003743//translation initiation factor activity;GO:0003924//GTPase activity;GO:0005525//GTP binding	GO:0006413//translational initiation	--
WBGene00000220	528	662	667	393	374	365	295	30.007	33.412	37.397	22.328	23.177	22.025	18.447	33.6053333333333	21.49425	-0.644739443	8.96877231324095e-15	2.89227336316755e-13	atf-2	ATF (cAMP-dependent transcription factor) family [Source:UniProtKB/TrEMBL;Acc:Q21361]	-	-	-	-	GO:0005634//nucleus	GO:0001012//RNA polymerase II regulatory region DNA binding;GO:0003700//transcription factor activity, sequence-specific DNA binding;GO:0005515//protein binding	GO:0000122//negative regulation of transcription from RNA polymerase II promoter;GO:0006355//regulation of transcription, DNA-templated;GO:0007623//circadian rhythm	TF_bZIP
WBGene00006725	13389	16018	13256	11632	9871	10873	9711	1883.36	2001.223	1840.221	1636.145	1514.564	1624.335	1503.243	1908.268	1569.57175	-0.281892819	9.41591827084952e-15	3.03120765825008e-13	ubl-1	Ubiquitin-like protein 1-40S ribosomal protein S27a Ubiquitin-like protein 1 40S ribosomal protein S27a [Source:UniProtKB/Swiss-Prot;Acc:P37165]	Genetic Information Processing	Translation	ko03010//Ribosome	K02977	GO:0005575//cellular_component;GO:0005634//nucleus;GO:0005737//cytoplasm;GO:0005840//ribosome	GO:0003674//molecular_function;GO:0003735//structural constituent of ribosome;GO:0005515//protein binding;GO:0031386//protein tag;GO:0031625//ubiquitin protein ligase binding;GO:0046872//metal ion binding	GO:0006412//translation;GO:0008150//biological_process;GO:0016567//protein ubiquitination;GO:0019941//modification-dependent protein catabolic process	--
WBGene00022517	106	162	132	45	44	37	49	3.548	4.815	4.359	1.506	1.606	1.315	1.805	4.24066666666667	1.558	-1.444595852	1.01140997611274e-14	3.25033569313046e-13	ZC123.1	NP_490782.1 Uncharacterized protein CELE_ZC123.1 [Caenorhabditis elegans]	-	-	-	-	-	-	-	--
WBGene00015574	4	9	7	55	56	62	44	0.495	0.989	0.855	6.806	7.559	8.149	5.993	0.779666666666667	7.12675	3.19231495583688	1.0149312343357e-14	3.2560185971996e-13	irg-1	Infection Response protein [Source:UniProtKB/TrEMBL;Acc:O16327]	-	-	-	-	GO:0005575//cellular_component	GO:0003674//molecular_function	GO:0045087//innate immune response	--
WBGene00010405	4944	5487	4903	4153	3727	4006	3513	202.075	209.792	209.76	194.088	199.898	189.549	181.359	207.209	191.2235	-0.115826836	1.07085402167131e-14	3.42950231940422e-13	erfa-3	Eukaryotic Release FActor homolog [Source:UniProtKB/TrEMBL;Acc:O45622]	Genetic Information Processing	Translation	ko03015//mRNA surveillance pathway	K03267	GO:0005829//cytosol;GO:0018444//translation release factor complex	GO:0003747//translation release factor activity;GO:0003924//GTPase activity;GO:0005525//GTP binding	GO:0002184//cytoplasmic translational termination;GO:0006412//translation	--
WBGene00002130	1906	1998	1905	2438	2417	2308	2370	111.043	102.947	110.371	142.066	153.308	141.984	152.795	108.120333333333	147.53825	0.44845116378721	1.11417251931057e-14	3.56209200450842e-13	inx-8	Innexin-8 [Source:UniProtKB/Swiss-Prot;Acc:Q23593]	-	-	-	-	GO:0005886//plasma membrane;GO:0005921//gap junction;GO:0016020//membrane;GO:0016021//integral component of membrane;GO:0030054//cell junction	GO:0005243//gap junction channel activity;GO:0055077//gap junction hemi-channel activity	GO:0006811//ion transport;GO:0055085//transmembrane transport	--
WBGene00006536	13888	16104	14521	12522	10789	11774	10629	741.364	762.897	765.049	670.906	630.195	666.887	626.693	756.436666666667	648.67025	-0.221734023	1.20866309272149e-14	3.85754586723395e-13	tbb-1	Tubulin beta chain [Source:UniProtKB/TrEMBL;Acc:O17921]	Human Diseases;Human Diseases;Human Diseases;Cellular Processes;Cellular Processes	Neurodegenerative disease;Neurodegenerative disease;Infectious disease: bacterial;Transport and catabolism;Cellular community - eukaryotes	ko05010//Alzheimer disease;ko05016//Huntington disease;ko05130//Pathogenic Escherichia coli infection;ko04145//Phagosome;ko04540//Gap junction	K07375;K07375;K07375;K07375;K07375	GO:0005737//cytoplasm;GO:0005856//cytoskeleton;GO:0005874//microtubule;GO:0005876//spindle microtubule	GO:0000166//nucleotide binding;GO:0003924//GTPase activity;GO:0005200//structural constituent of cytoskeleton;GO:0005525//GTP binding	GO:0000226//microtubule cytoskeleton organization;GO:0000278//mitotic cell cycle;GO:0007017//microtubule-based process	--
WBGene00004415	35435	44093	35995	31491	26239	28899	25746	2485.45	2746.619	2490.817	2208.141	2006.89	2152.309	1987.051	2574.29533333333	2088.59775	-0.301642909	1.24169616999793e-14	3.95617604763491e-13	rpl-4	60S ribosomal protein L4 [Source:UniProtKB/Swiss-Prot;Acc:O02056]	Genetic Information Processing	Translation	ko03010//Ribosome	K02930	GO:0005840//ribosome;GO:0022625//cytosolic large ribosomal subunit	GO:0003723//RNA binding;GO:0003735//structural constituent of ribosome	GO:0006412//translation;GO:0008340//determination of adult lifespan	--
WBGene00019154	98	110	154	45	35	29	26	4.667	4.652	7.236	2.142	1.818	1.466	1.362	5.51833333333333	1.697	-1.70124604	1.24914743045086e-14	3.97310163024395e-13	glf-1	GaLactoFuranose synthesis (UGM, UDP-galactopyranose mutase); UDP-galactopyranose mutase [Source:UniProtKB/TrEMBL;Acc:G5ECS4]	-	-	-	-	GO:0005737//cytoplasm;GO:0005739//mitochondrion;GO:0031304//intrinsic component of mitochondrial inner membrane	GO:0004729//oxygen-dependent protoporphyrinogen oxidase activity;GO:0008767//UDP-galactopyranose mutase activity;GO:0016491//oxidoreductase activity;GO:0016853//isomerase activity	GO:0006783//heme biosynthetic process;GO:0033692//cellular polysaccharide biosynthetic process;GO:0055114//oxidation-reduction process	--
WBGene00020251	757	937	800	1137	1051	1132	1101	37.956	42.001	37.378	61.497	61.015	66.228	65.865	39.1116666666667	63.65125	0.702589831440387	1.29774515001367e-14	4.12061814726562e-13	camt-1	CAMTA (CAlModulin-binding Transcriptional activator) [Source:UniProtKB/TrEMBL;Acc:H2KY85]	-	-	-	-	GO:0005634//nucleus	GO:0003677//DNA binding;GO:0005515//protein binding;GO:0043565//sequence-specific DNA binding	GO:0045944//positive regulation of transcription from RNA polymerase II promoter	CG-1
WBGene00001633	275	257	286	147	131	119	132	16.479	13.444	16.967	8.868	8.551	7.444	8.697	15.63	8.39	-0.897575063	1.39314887877202e-14	4.41599665924749e-13	gly-8	Probable N-acetylgalactosaminyltransferase 8 [Source:UniProtKB/Swiss-Prot;Acc:O45293]	Metabolism;Metabolism;Metabolism	Global and overview maps;Glycan biosynthesis and metabolism;Glycan biosynthesis and metabolism	ko01100//Metabolic pathways;ko00514//Other types of O-glycan biosynthesis;ko00512//Mucin type O-glycan biosynthesis	K00710;K00710;K00710	GO:0000139//Golgi membrane;GO:0005794//Golgi apparatus;GO:0016020//membrane;GO:0016021//integral component of membrane	GO:0005112//Notch binding;GO:0016740//transferase activity;GO:0016757//transferase activity, transferring glycosyl groups;GO:0046872//metal ion binding	GO:0006486//protein glycosylation;GO:0008593//regulation of Notch signaling pathway	--
WBGene00003482	654	682	647	446	425	396	401	5.264	4.875	5.138	3.589	3.73	3.385	3.552	5.09233333333333	3.564	-0.514829521	1.4035281025248e-14	4.44131763277651e-13	mua-3	Transmembrane cell adhesion receptor mua-3 [Source:UniProtKB/Swiss-Prot;Acc:P34576]	-	-	-	-	GO:0005882//intermediate filament;GO:0005886//plasma membrane;GO:0016020//membrane;GO:0016021//integral component of membrane;GO:0030054//cell junction;GO:0030056//hemidesmosome	GO:0005509//calcium ion binding;GO:0005515//protein binding;GO:0005518//collagen binding;GO:0019215//intermediate filament binding	GO:0007155//cell adhesion;GO:0007160//cell-matrix adhesion	--
WBGene00004008	294	288	264	460	425	429	485	5.476	4.764	4.851	8.565	8.632	8.484	9.94	5.03033333333333	8.90525	0.824002110249544	1.44544837114287e-14	4.56619107040455e-13	pgp-14	p-GlycoProtein related; p-glycoprotein related (146.8 kD) (Pgp-14) [Source:UniProtKB/TrEMBL;Acc:G5EG61]	Human Diseases;Human Diseases;Organismal Systems;Environmental Information Processing	Cancer: overview;Cancer: specific types;Digestive system;Membrane transport	ko05206//MicroRNAs in cancer;ko05226//Gastric cancer;ko04976//Bile secretion;ko02010//ABC transporters	K05658;K05658;K05658;K05658	GO:0016020//membrane;GO:0016021//integral component of membrane	GO:0000166//nucleotide binding;GO:0005524//ATP binding;GO:0016887//ATPase activity;GO:0042626//ATPase activity, coupled to transmembrane movement of substances	GO:0055085//transmembrane transport;GO:0093002//response to nematicide	--
WBGene00018101	325	350	322	507	500	480	515	14.001	14.47	17.62	22.701	25.783	24.202	29.493	15.3636666666667	25.54475	0.733504248208575	1.76608690711985e-14	5.56962042440599e-13	math-27	MATH (Meprin-associated Traf homology) domain containing [Source:UniProtKB/TrEMBL;Acc:I2HAK4]	-	-	-	-	-	GO:0005515//protein binding	-	--
WBGene00003388	186	177	151	334	290	292	290	11.379	9.617	9.114	20.428	19.347	18.969	19.522	10.0366666666667	19.5665	0.963105506506248	1.8188040292529e-14	5.72614997345297e-13	moe-3	CCCH-type zinc finger protein moe-3 [Source:UniProtKB/Swiss-Prot;Acc:Q9XV46]	Cellular Processes	Cell growth and death	ko04218//Cellular senescence	K18753	GO:0005829//cytosol	GO:0003730//mRNA 3'-UTR binding;GO:0046872//metal ion binding	-	--
WBGene00022326	19	29	25	85	86	105	73	1.054	1.429	1.351	4.715	5.204	6.187	4.457	1.278	5.14075	2.00809101775431	1.85751596329579e-14	5.8381318135735e-13	fbxa-14	F-box A protein [Source:UniProtKB/TrEMBL;Acc:Q9GR36]	-	-	-	-	-	GO:0005515//protein binding	-	--
WBGene00011397	56	59	69	160	166	126	141	2.557	2.406	3.159	7.277	8.498	6.084	7.306	2.70733333333333	7.29125	1.42929364249796	1.91191039746562e-14	5.9989418298858e-13	T03E6.8	NP_507200.3 Uncharacterized protein CELE_T03E6.8 [Caenorhabditis elegans]	-	-	-	-	GO:0016020//membrane;GO:0016021//integral component of membrane	-	-	--
WBGene00011596	4	4	5	58	42	49	50	0.188	0.163	0.541	3.505	2.087	2.902	2.454	0.297333333333333	2.737	3.20244232016581	1.9872861285338e-14	6.22493083263328e-13	T07G12.5	NP_501947.1 Uncharacterized protein CELE_T07G12.5 [Caenorhabditis elegans]	-	-	-	-	GO:0016020//membrane;GO:0016021//integral component of membrane	GO:0022857//transmembrane transporter activity	GO:0055085//transmembrane transport	--
WBGene00004428	23711	28487	23990	21329	18555	19637	18005	2711.99	2867.652	2710.185	2444.816	2318.754	2393.658	2272.947	2763.27566666667	2357.54375	-0.22909495	2.00395623194077e-14	6.26658030442757e-13	rpl-16	60S ribosomal protein L13a [Source:UniProtKB/Swiss-Prot;Acc:Q27389]	Genetic Information Processing	Translation	ko03010//Ribosome	K02872	GO:0005840//ribosome;GO:0015934//large ribosomal subunit;GO:0022625//cytosolic large ribosomal subunit	GO:0003729//mRNA binding;GO:0003735//structural constituent of ribosome	GO:0006412//translation;GO:0017148//negative regulation of translation	--
WBGene00005657	3	2	2	47	55	56	52	0.195	0.115	0.128	3.047	3.889	3.856	3.711	0.146	3.62575	4.63423917866492	2.01375819064561e-14	6.28664846911634e-13	srr-6	Serpentine Receptor, class R [Source:UniProtKB/TrEMBL;Acc:O16246]	-	-	-	-	GO:0016020//membrane;GO:0016021//integral component of membrane	-	-	--
WBGene00023501	16	12	11	60	81	63	60	1.834	1.129	1.341	6.931	9.402	7.794	7.758	1.43466666666667	7.97125	2.47409039891155	2.02269557599964e-14	6.30395475238143e-13	F11E6.11	NP_001023128.1 Uncharacterized protein CELE_F11E6.11 [Caenorhabditis elegans]	-	-	-	-	GO:0016020//membrane;GO:0016021//integral component of membrane	-	-	--
WBGene00013643	210	206	211	373	351	350	314	9.751	8.495	9.666	17.315	17.773	17.257	16.044	9.304	17.09725	0.877841292169062	2.11879147269266e-14	6.59238720356219e-13	Y105C5A.24	NP_502888.2 Protein kinase domain-containing protein [Caenorhabditis elegans]	Human Diseases;Human Diseases;Human Diseases;Environmental Information Processing;Cellular Processes;Human Diseases;Environmental Information Processing;Human Diseases;Human Diseases;Environmental Information Processing;Human Diseases;Environmental Information Processing;Cellular Processes;Human Diseases;Human Diseases;Organismal Systems;Human Diseases;Cellular Processes;Organismal Systems;Human …	Infectious disease: bacterial;Infectious disease: bacterial;Infectious disease: viral;Signal transduction;Transport and catabolism;Cardiovascular disease;Signal transduction;Infectious disease: bacterial;Infectious disease: viral;Signal transduction;Infectious disease: viral;Signal transduction;Cellular community - eukaryotes;Infectious disease: bacterial;Infectious disease: viral;Immune system;I…	ko05131//Shigellosis;ko05132//Salmonella infection;ko05170//Human immunodeficiency virus 1 infection;ko04010//MAPK signaling pathway;ko04140//Autophagy - animal;ko05418//Fluid shear stress and atherosclerosis;ko04310//Wnt signaling pathway;ko05130//Pathogenic Escherichia coli infection;ko05169//Epstein-Barr virus infection;ko04152//AMPK signaling pathway;ko05161//Hepatitis B;ko04013//MAPK signali…	K04427;K04427;K04427;K04427;K04427;K04427;K04427;K04427;K04427;K04427;K04427;K04427;K04427;K04427;K04427;K04427;K04427;K04427;K04427;K04427;K04427;K04427;K04427;K04427;K04427;K04427;K04427;K04427	GO:0000407//pre-autophagosomal structure;GO:0005829//cytosol;GO:0016020//membrane	GO:0004672//protein kinase activity;GO:0004674//protein serine/threonine kinase activity;GO:0005524//ATP binding;GO:0016301//kinase activity	GO:0000045//autophagosome assembly;GO:0006468//protein phosphorylation;GO:0010506//regulation of autophagy;GO:0016310//phosphorylation;GO:0046777//protein autophosphorylation	--
WBGene00009057	713	913	739	535	468	505	495	38.548	43.837	39.417	28.916	27.59	29.356	29.447	40.6006666666667	28.82725	-0.494070201	2.18328558067928e-14	6.78169392326382e-13	cept-1	Choline/EthanolaminePhosphoTransferase [Source:UniProtKB/TrEMBL;Acc:G5EBS7]	Metabolism;Metabolism;Metabolism;Metabolism	Global and overview maps;Lipid metabolism;Lipid metabolism;Metabolism of other amino acids	ko01100//Metabolic pathways;ko00564//Glycerophospholipid metabolism;ko00565//Ether lipid metabolism;ko00440//Phosphonate and phosphinate metabolism	K13644;K13644;K13644;K13644	GO:0005789//endoplasmic reticulum membrane;GO:0005794//Golgi apparatus;GO:0016020//membrane;GO:0016021//integral component of membrane	GO:0004142//diacylglycerol cholinephosphotransferase activity;GO:0004307//ethanolaminephosphotransferase activity;GO:0016740//transferase activity;GO:0016780//phosphotransferase activity, for other substituted phosphate groups	GO:0006646//phosphatidylethanolamine biosynthetic process;GO:0006657//CDP-choline pathway;GO:0008654//phospholipid biosynthetic process	--
WBGene00018351	118	113	106	265	205	223	197	4.994	4.057	4.905	11.629	9.083	10.073	9.19	4.652	9.99375	1.10317503178184	2.39003178760299e-14	7.41149256339326e-13	F42G2.2	NP_001360423.1 Uncharacterized protein CELE_F42G2.2 [Caenorhabditis elegans]	-	-	-	-	-	GO:0005515//protein binding	-	--
WBGene00003762	909	949	840	470	496	500	625	175.919	163.812	163.371	91.749	105.756	106.484	134.476	167.700666666667	109.61625	-0.613426738	2.398776725298e-14	7.42621294540171e-13	nlp-24	Neuropeptide-Like Protein [Source:UniProtKB/TrEMBL;Acc:Q20011]	-	-	-	-	-	-	GO:0007218//neuropeptide signaling pathway	--
WBGene00004417	31372	36817	31436	27436	23962	26124	25349	3506.867	3660.991	3468.567	3063.084	2921.018	3101.439	3116.044	3545.475	3050.39625	-0.216982261	2.45951911574184e-14	7.60159194257982e-13	rpl-6	60S ribosomal protein L6 [Source:UniProtKB/Swiss-Prot;Acc:P47991]	Genetic Information Processing	Translation	ko03010//Ribosome	K02934	GO:0005737//cytoplasm;GO:0005783//endoplasmic reticulum;GO:0005791//rough endoplasmic reticulum;GO:0005829//cytosol;GO:0005840//ribosome;GO:0022625//cytosolic large ribosomal subunit	GO:0003723//RNA binding;GO:0003735//structural constituent of ribosome;GO:0005515//protein binding	GO:0000027//ribosomal large subunit assembly;GO:0002181//cytoplasmic translation;GO:0006412//translation;GO:0008340//determination of adult lifespan	--
WBGene00020507	3408	4189	3505	2973	2738	2697	2635	154.22	168.348	156.487	134.494	135.107	129.59	131.209	159.685	132.6	-0.268148024	2.61631590337639e-14	8.07276875501934e-13	vha-15	Probable V-type proton ATPase subunit H 2 [Source:UniProtKB/Swiss-Prot;Acc:Q22494]	Metabolism;Cellular Processes;Human Diseases;Metabolism;Human Diseases;Environmental Information Processing;Cellular Processes;Organismal Systems;Human Diseases;Human Diseases;Human Diseases	Global and overview maps;Transport and catabolism;Infectious disease: viral;Energy metabolism;Infectious disease: bacterial;Signal transduction;Transport and catabolism;Nervous system;Infectious disease: bacterial;Infectious disease: bacterial;Immune disease	ko01100//Metabolic pathways;ko04142//Lysosome;ko05165//Human papillomavirus infection;ko00190//Oxidative phosphorylation;ko05152//Tuberculosis;ko04150//mTOR signaling pathway;ko04145//Phagosome;ko04721//Synaptic vesicle cycle;ko05120//Epithelial cell signaling in Helicobacter pylori infection;ko05110//Vibrio cholerae infection;ko05323//Rheumatoid arthritis	K02144;K02144;K02144;K02144;K02144;K02144;K02144;K02144;K02144;K02144;K02144	GO:0000221//vacuolar proton-transporting V-type ATPase, V1 domain	GO:0046961//proton-transporting ATPase activity, rotational mechanism	GO:0006811//ion transport;GO:1902600//hydrogen ion transmembrane transport	--
WBGene00000175	3004	3570	3106	4101	3927	3814	4348	226.156	237.78	230.28	307.841	322.675	303.674	359.74	231.405333333333	323.4825	0.483265550865143	2.73109697784919e-14	8.41295627919549e-13	aqp-7	AQuaPorin or aquaglyceroporin related [Source:UniProtKB/TrEMBL;Acc:Q21473]	-	-	-	-	GO:0016020//membrane;GO:0016021//integral component of membrane	GO:0015250//water channel activity;GO:0015267//channel activity	GO:0006833//water transport;GO:0015793//glycerol transport;GO:0055085//transmembrane transport	--
WBGene00019404	30	24	38	90	95	101	107	1.789	1.271	2.235	5.365	6.177	6.395	7.02	1.765	6.23925	1.82170443432325	2.8243914702181e-14	8.68593899988431e-13	K05B2.4	NP_508837.3 Uncharacterized protein CELE_K05B2.4 [Caenorhabditis elegans]	Metabolism;Metabolism;Metabolism;Organismal Systems	Global and overview maps;Lipid metabolism;Lipid metabolism;Endocrine system	ko01100//Metabolic pathways;ko00062//Fatty acid elongation;ko01040//Biosynthesis of unsaturated fatty acids;ko04913//Ovarian steroidogenesis	K01068;K01068;K01068;K01068	-	GO:0016790//thiolester hydrolase activity;GO:0047617//acyl-CoA hydrolase activity	GO:0006631//fatty acid metabolic process;GO:0006637//acyl-CoA metabolic process	--
WBGene00010456	869	1046	927	672	635	640	608	42.443	44.876	44.174	32.467	33.565	32.718	32.531	43.831	32.82025	-0.417365366	2.88688330051449e-14	8.86344748876968e-13	K01C8.1	NP_495741.2 ACT domain-containing protein [Caenorhabditis elegans]	Metabolism;Metabolism;Metabolism;Metabolism;Metabolism	Global and overview maps;Global and overview maps;Global and overview maps;Amino acid metabolism;Amino acid metabolism	ko01100//Metabolic pathways;ko01200//Carbon metabolism;ko01230//Biosynthesis of amino acids;ko00260//Glycine, serine and threonine metabolism;ko00290//Valine, leucine and isoleucine biosynthesis	K01754;K01754;K01754;K01754;K01754	-	GO:0003941//L-serine ammonia-lyase activity;GO:0004794//L-threonine ammonia-lyase activity	GO:0006565//L-serine catabolic process;GO:0006567//threonine catabolic process	--
WBGene00017781	70	81	84	175	179	161	159	4.967	5.104	5.88	12.413	13.849	12.129	12.413	5.317	12.701	1.25625771902664	2.90434024033029e-14	8.902330027085e-13	F25E2.3	NP_508159.2 Uncharacterized protein CELE_F25E2.3 [Caenorhabditis elegans]	Metabolism;Cellular Processes;Metabolism	Global and overview maps;Transport and catabolism;Lipid metabolism	ko01100//Metabolic pathways;ko04146//Peroxisome;ko00120//Primary bile acid biosynthesis	K11992;K11992;K11992	GO:0005782//peroxisomal matrix	GO:0047617//acyl-CoA hydrolase activity	GO:0006637//acyl-CoA metabolic process;GO:0009062//fatty acid catabolic process	--
WBGene00013902	88	116	103	191	210	217	201	2.783	3.283	3.232	6.164	7.569	7.571	7.278	3.09933333333333	7.1455	1.20507704101841	2.9308872977497e-14	8.96890140950588e-13	ZC455.1	NP_001256455.1 Uncharacterized protein CELE_ZC455.1 [Caenorhabditis elegans]	-	-	-	-	-	-	-	--
WBGene00000381	7146	8543	7592	6485	5352	5941	5453	299.164	317.627	313.565	271.409	244.324	264.092	251.196	310.118666666667	257.75525	-0.266818554	3.00146667380816e-14	9.16977688585305e-13	cct-6	T-complex protein 1 subunit zeta [Source:UniProtKB/Swiss-Prot;Acc:P46550]	-	-	-	-	GO:0005737//cytoplasm;GO:0005832//chaperonin-containing T-complex	GO:0000166//nucleotide binding;GO:0005524//ATP binding;GO:0051082//unfolded protein binding	GO:0006457//protein folding	--
WBGene00000542	3623	4237	3720	4696	4413	4460	4510	109.078	112.861	110.309	141.425	144.898	142.544	149.467	110.749333333333	144.5835	0.384604905658199	3.23220116441418e-14	9.85847892101698e-13	clp-1	Calpain clp-1 [Source:UniProtKB/Swiss-Prot;Acc:P34308]	-	-	-	-	GO:0005623//cell;GO:0005737//cytoplasm;GO:0030017//sarcomere;GO:0031430//M band	GO:0004198//calcium-dependent cysteine-type endopeptidase activity;GO:0008233//peptidase activity;GO:0008234//cysteine-type peptidase activity;GO:0016787//hydrolase activity	GO:0006508//proteolysis;GO:0007005//mitochondrion organization;GO:0010940//positive regulation of necrotic cell death;GO:0046716//muscle cell cellular homeostasis;GO:0060298//positive regulation of sarcomere organization;GO:0071277//cellular response to calcium ion	--
WBGene00016628	65	56	49	142	130	145	134	3.29	2.517	2.497	7.286	7.174	7.792	7.611	2.768	7.46575	1.43144325602277	3.3448398064038e-14	1.01853113776968e-12	slc-36.5	SLC (SoLute Carrier) homolog [Source:UniProtKB/TrEMBL;Acc:Q18595]	Organismal Systems	Digestive system	ko04974//Protein digestion and absorption	K14209	GO:0005774//vacuolar membrane;GO:0016020//membrane;GO:0016021//integral component of membrane	GO:0015171//amino acid transmembrane transporter activity	GO:0003333//amino acid transmembrane transport	--
WBGene00004476	28373	32143	27148	23639	20956	22893	19407	3218.056	3237.658	3037.758	2680.311	2591.794	2757.023	2421.996	3164.49066666667	2612.781	-0.276387108	3.45877683586104e-14	1.05150212317707e-12	rps-7	40S ribosomal protein S7 [Source:UniProtKB/Swiss-Prot;Acc:Q23312]	Genetic Information Processing	Translation	ko03010//Ribosome	K02993	GO:0005840//ribosome;GO:0022627//cytosolic small ribosomal subunit;GO:0032040//small-subunit processome	GO:0003735//structural constituent of ribosome	GO:0006364//rRNA processing;GO:0006412//translation;GO:0042274//ribosomal small subunit biogenesis	--
WBGene00004219	250	242	306	126	120	110	136	6.397	5.499	7.725	3.223	3.348	2.989	3.829	6.54033333333333	3.34725	-0.966387858	3.57933016342197e-14	1.08637349322816e-12	ptr-4	PaTched Related family [Source:UniProtKB/TrEMBL;Acc:Q95YD0]	-	-	-	-	GO:0016020//membrane;GO:0016021//integral component of membrane	-	GO:0006897//endocytosis;GO:0018996//molting cycle, collagen and cuticulin-based cuticle;GO:0045138//nematode male tail tip morphogenesis	--
WBGene00000198	4614	5464	4675	3992	3643	3841	3546	324.771	341.559	324.644	280.904	279.616	287.073	274.64	330.324666666667	280.55825	-0.235584369	3.76913562461116e-14	1.14211572964359e-12	art-1	Probable very-long-chain enoyl-CoA reductase art-1 [Source:UniProtKB/Swiss-Prot;Acc:Q9N5Y2]	Metabolism;Metabolism;Metabolism;Metabolism	Global and overview maps;Global and overview maps;Lipid metabolism;Lipid metabolism	ko01100//Metabolic pathways;ko01212//Fatty acid metabolism;ko00062//Fatty acid elongation;ko01040//Biosynthesis of unsaturated fatty acids	K10258;K10258;K10258;K10258	GO:0005783//endoplasmic reticulum;GO:0005789//endoplasmic reticulum membrane;GO:0016020//membrane;GO:0016021//integral component of membrane	GO:0005515//protein binding;GO:0016491//oxidoreductase activity;GO:0016627//oxidoreductase activity, acting on the CH-CH group of donors	GO:0006629//lipid metabolic process;GO:0006631//fatty acid metabolic process;GO:0006633//fatty acid biosynthetic process;GO:0042761//very long-chain fatty acid biosynthetic process;GO:0055114//oxidation-reduction process	--
WBGene00014173	13	23	22	89	86	59	78	1.83	2.875	3.055	12.525	13.202	8.819	12.082	2.58666666666667	11.657	2.17203049314066	3.96396550921019e-14	1.19919640608435e-12	ZK970.7	NP_496220.1 DUF148 domain-containing protein [Caenorhabditis elegans]	-	-	-	-	-	-	-	--
WBGene00016874	503	602	551	354	319	351	329	36.933	39.256	39.914	25.985	25.541	27.366	26.581	38.701	26.36825	-0.553569019	4.25217629681807e-14	1.28429552379505e-12	C52B11.5	NP_508236.1 Uncharacterized protein CELE_C52B11.5 [Caenorhabditis elegans]	Human Diseases;Cellular Processes;Environmental Information Processing;Human Diseases;Cellular Processes;Organismal Systems;Human Diseases	Infectious disease: bacterial;Transport and catabolism;Signal transduction;Infectious disease: bacterial;Transport and catabolism;Excretory system;Infectious disease: parasitic	ko05132//Salmonella infection;ko04144//Endocytosis;ko04014//Ras signaling pathway;ko05152//Tuberculosis;ko04145//Phagosome;ko04962//Vasopressin-regulated water reabsorption;ko05146//Amoebiasis	K07888;K07888;K07888;K07888;K07888;K07888;K07888	GO:0005794//Golgi apparatus;GO:0012505//endomembrane system	GO:0003924//GTPase activity;GO:0005525//GTP binding	GO:0006886//intracellular protein transport;GO:0032482//Rab protein signal transduction;GO:0034389//lipid particle organization	--
WBGene00022722	1718	2045	1803	1409	1343	1376	1279	73.11	77.286	75.696	59.942	62.32	62.175	59.889	75.364	61.0815	-0.303140048	4.41294517769946e-14	1.33068923174947e-12	tomm-70	Mitochondrial import receptor subunit tomm-70 [Source:UniProtKB/Swiss-Prot;Acc:Q02335]	-	-	-	-	GO:0005739//mitochondrion;GO:0005741//mitochondrial outer membrane;GO:0016020//membrane;GO:0016021//integral component of membrane	GO:0005515//protein binding	-	--
WBGene00044623	140	140	184	52	69	45	52	6.144	5.527	7.952	2.352	3.364	2.162	2.462	6.541	2.585	-1.339346934	4.85965411200008e-14	1.46301580438252e-12	bus-8	Glycosyltransferase [Source:UniProtKB/TrEMBL;Acc:G5ECB6]	Metabolism;Metabolism;Metabolism	Global and overview maps;Glycan biosynthesis and metabolism;Glycan biosynthesis and metabolism	ko01100//Metabolic pathways;ko00510//N-Glycan biosynthesis;ko00513//Various types of N-glycan biosynthesis	K03843;K03843;K03843	GO:0005783//endoplasmic reticulum	GO:0000033//alpha-1,3-mannosyltransferase activity;GO:0004378//GDP-Man:Man1GlcNAc2-PP-Dol alpha-1,3-mannosyltransferase activity;GO:0016740//transferase activity	GO:0006486//protein glycosylation;GO:0006490//oligosaccharide-lipid intermediate biosynthetic process;GO:0033577//protein glycosylation in endoplasmic reticulum;GO:0097502//mannosylation	--
WBGene00004989	403	452	388	213	259	233	210	74.062	73.816	70.188	39.33	52.085	45.683	42.256	72.6886666666667	44.8385	-0.696992426	4.96850797090487e-14	1.49239670074191e-12	spp-4	SaPosin-like Protein family [Source:UniProtKB/TrEMBL;Acc:Q22338]	-	-	-	-	-	-	-	--
WBGene00016431	249	258	252	114	143	102	117	11.691	10.758	11.673	5.351	7.322	5.085	6.045	11.374	5.95075	-0.934596295	4.97331659628124e-14	1.49239670074191e-12	C35A11.4	NP_504430.2 MFS domain-containing protein [Caenorhabditis elegans]	-	-	-	-	GO:0016020//membrane;GO:0016021//integral component of membrane	GO:0022857//transmembrane transporter activity	GO:0055085//transmembrane transport	--
WBGene00022122	10782	12130	10560	8759	8166	8493	8823	775.304	774.622	749.141	629.644	640.303	648.46	698.097	766.355666666667	654.126	-0.228445545	4.98948142960628e-14	1.49483254120866e-12	trap-1	TRanslocon-Associated Protein [Source:UniProtKB/TrEMBL;Acc:Q95XT5]	Genetic Information Processing	Folding, sorting and degradation	ko04141//Protein processing in endoplasmic reticulum	K13249	GO:0005783//endoplasmic reticulum;GO:0005789//endoplasmic reticulum membrane;GO:0016020//membrane;GO:0016021//integral component of membrane	-	-	--
WBGene00021043	2985	3143	2936	3637	3672	3641	3764	115.654	108.27	112.414	141.012	155.222	149.918	160.575	112.112666666667	151.68175	0.436098228947859	5.14222264479887e-14	1.53811248997003e-12	pck-1	Phosphoenolypyruvate CarboxyKinase [Source:UniProtKB/TrEMBL;Acc:Q8ITY1]	Metabolism;Environmental Information Processing;Organismal Systems;Environmental Information Processing;Organismal Systems;Environmental Information Processing;Human Diseases;Metabolism;Organismal Systems;Organismal Systems;Metabolism;Metabolism;Organismal Systems	Global and overview maps;Signal transduction;Endocrine system;Signal transduction;Endocrine system;Signal transduction;Endocrine and metabolic disease;Carbohydrate metabolism;Endocrine system;Endocrine system;Carbohydrate metabolism;Carbohydrate metabolism;Excretory system	ko01100//Metabolic pathways;ko04151//PI3K-Akt signaling pathway;ko04910//Insulin signaling pathway;ko04068//FoxO signaling pathway;ko04922//Glucagon signaling pathway;ko04152//AMPK signaling pathway;ko04931//Insulin resistance;ko00010//Glycolysis / Gluconeogenesis;ko03320//PPAR signaling pathway;ko04920//Adipocytokine signaling pathway;ko00020//Citrate cycle (TCA cycle);ko00620//Pyruvate metaboli…	K01596;K01596;K01596;K01596;K01596;K01596;K01596;K01596;K01596;K01596;K01596;K01596;K01596	GO:0005623//cell;GO:0005737//cytoplasm;GO:0005829//cytosol;GO:0055120//striated muscle dense body	GO:0004611//phosphoenolpyruvate carboxykinase activity;GO:0004613//phosphoenolpyruvate carboxykinase (GTP) activity;GO:0005525//GTP binding;GO:0017076//purine nucleotide binding;GO:0030145//manganese ion binding	GO:0006090//pyruvate metabolic process;GO:0006094//gluconeogenesis;GO:0019543//propionate catabolic process;GO:0033993//response to lipid;GO:0042594//response to starvation;GO:0046327//glycerol biosynthetic process from pyruvate;GO:0071333//cellular response to glucose stimulus	--
WBGene00015947	35	28	34	104	103	97	87	3.588	2.549	3.439	10.658	11.514	10.559	9.814	3.192	10.63625	1.73645703589495	5.3655753831593e-14	1.6023402370126e-12	C18A11.1	NP_509358.1 Uncharacterized protein CELE_C18A11.1 [Caenorhabditis elegans]	-	-	-	-	-	-	-	--
MSTRG.15319	746	873	756	1049	1053	1032	1126	70.426	73.192	70.411	99	108.399	103.448	116.966	71.343	106.95325	0.584136534437283	5.52429978752023e-14	1.64709259314909e-12	--	-	-	-	-	-	-	-	-	--
WBGene00021978	12	8	9	86	51	46	59	0.359	0.215	0.264	2.481	1.612	1.42	1.881	0.279333333333333	1.8485	2.72629539520905	5.78547237607304e-14	1.72219790681982e-12	Y58A7A.4	NP_504361.1 Uncharacterized protein CELE_Y58A7A.4 [Caenorhabditis elegans]	-	-	-	-	-	-	-	--
WBGene00001623	38	49	30	118	107	94	128	1.7	1.947	1.324	5.278	5.221	4.466	6.302	1.657	5.31675	1.68197102819471	5.95021178526976e-14	1.7655868882373e-12	glt-5	Amino acid transporter [Source:UniProtKB/TrEMBL;Acc:O18210]	Human Diseases;Organismal Systems;Organismal Systems;Human Diseases	Neurodegenerative disease;Nervous system;Nervous system;Neurodegenerative disease	ko05016//Huntington disease;ko04721//Synaptic vesicle cycle;ko04724//Glutamatergic synapse;ko05014//Amyotrophic lateral sclerosis	K05613;K05613;K05613;K05613	GO:0016020//membrane;GO:0016021//integral component of membrane	GO:0015293//symporter activity	GO:0055085//transmembrane transport	--
WBGene00004995	2596	3033	2820	3410	3422	3282	3364	234.945	245.004	252.192	305.207	335.504	314.228	332.366	244.047	321.82625	0.399122988163302	5.95024167987374e-14	1.7655868882373e-12	spp-10	SaPosin-like Protein family [Source:UniProtKB/TrEMBL;Acc:Q4JFH6]	Cellular Processes	Transport and catabolism	ko04142//Lysosome	K12382	GO:0005764//lysosome	-	GO:0006629//lipid metabolic process;GO:0006665//sphingolipid metabolic process	--
WBGene00003130	2643	2890	2572	2186	1699	1954	1691	127.493	123.739	122.465	105.184	89.148	100.776	90.016	124.565666666667	96.281	-0.37158345	6.19101888048188e-14	1.83410168588439e-12	map-2	Methionine aminopeptidase 2 [Source:UniProtKB/TrEMBL;Acc:H1UBK1]	-	-	-	-	GO:0005737//cytoplasm	GO:0004177//aminopeptidase activity;GO:0008233//peptidase activity;GO:0008235//metalloexopeptidase activity;GO:0008238//exopeptidase activity;GO:0016787//hydrolase activity;GO:0046872//metal ion binding;GO:0070006//metalloaminopeptidase activity	GO:0006508//proteolysis;GO:0007276//gamete generation;GO:0070084//protein initiator methionine removal	--
WBGene00016883	27	29	33	115	92	99	74	1.037	0.989	1.25	4.415	3.853	3.967	3.054	1.092	3.82225	1.80744928677889	6.47274455696463e-14	1.91451003416589e-12	C52E2.4	NP_494092.1 Uncharacterized protein CELE_C52E2.4 [Caenorhabditis elegans]	-	-	-	-	-	-	-	--
WBGene00016258	5508	6181	5449	4791	4421	4371	4325	300.017	298.997	292.816	260.883	262.588	252.803	259.217	297.276666666667	258.87275	-0.199563121	6.53581520731836e-14	1.93009169278122e-12	vha-16	V-type proton ATPase subunit [Source:UniProtKB/TrEMBL;Acc:Q95YD5]	Metabolism;Cellular Processes;Human Diseases;Human Diseases;Metabolism;Human Diseases;Cellular Processes;Organismal Systems;Human Diseases;Human Diseases;Human Diseases;Organismal Systems	Global and overview maps;Transport and catabolism;Infectious disease: viral;Cancer: overview;Energy metabolism;Infectious disease: bacterial;Transport and catabolism;Nervous system;Infectious disease: bacterial;Infectious disease: bacterial;Immune disease;Excretory system	ko01100//Metabolic pathways;ko04142//Lysosome;ko05165//Human papillomavirus infection;ko05203//Viral carcinogenesis;ko00190//Oxidative phosphorylation;ko05152//Tuberculosis;ko04145//Phagosome;ko04721//Synaptic vesicle cycle;ko05120//Epithelial cell signaling in Helicobacter pylori infection;ko05110//Vibrio cholerae infection;ko05323//Rheumatoid arthritis;ko04966//Collecting duct acid secretion	K02146;K02146;K02146;K02146;K02146;K02146;K02146;K02146;K02146;K02146;K02146;K02146	GO:0005623//cell;GO:0005765//lysosomal membrane;GO:0005769//early endosome;GO:0016471//vacuolar proton-transporting V-type ATPase complex;GO:0033179//proton-transporting V-type ATPase, V0 domain;GO:0033181//plasma membrane proton-transporting V-type ATPase complex	GO:0008553//hydrogen-exporting ATPase activity, phosphorylative mechanism;GO:0015078//hydrogen ion transmembrane transporter activity;GO:0046961//proton-transporting ATPase activity, rotational mechanism	GO:0006811//ion transport;GO:0007034//vacuolar transport;GO:0007035//vacuolar acidification;GO:1902600//hydrogen ion transmembrane transport	--
WBGene00015512	4411	4813	4621	5688	5314	5131	5279	152.726	147.8	157.837	196.72	200.295	188.247	200.963	152.787666666667	196.55625	0.363414147830626	7.36055728582083e-14	2.17019605689082e-12	mthf-1	Probable methylenetetrahydrofolate reductase [Source:UniProtKB/Swiss-Prot;Acc:Q17693]	Metabolism;Metabolism;Human Diseases;Metabolism	Global and overview maps;Global and overview maps;Drug resistance: antineoplastic;Metabolism of cofactors and vitamins	ko01100//Metabolic pathways;ko01200//Carbon metabolism;ko01523//Antifolate resistance;ko00670//One carbon pool by folate	K00297;K00297;K00297;K00297	GO:0005829//cytosol	GO:0004489//methylenetetrahydrofolate reductase (NAD(P)H) activity;GO:0016491//oxidoreductase activity;GO:0071949//FAD binding	GO:0006555//methionine metabolic process;GO:0006730//one-carbon metabolic process;GO:0009086//methionine biosynthetic process;GO:0035999//tetrahydrofolate interconversion;GO:0055114//oxidation-reduction process	--
WBGene00006752	277	311	279	474	454	407	433	4.515	4.474	4.478	7.585	7.998	6.944	7.659	4.489	7.5465	0.749413594091114	7.79229651109447e-14	2.29123108914561e-12	unc-13	Phorbol ester/diacylglycerol-binding protein unc-13 [Source:UniProtKB/Swiss-Prot;Acc:P27715]	Organismal Systems	Nervous system	ko04721//Synaptic vesicle cycle	K15293	GO:0005886//plasma membrane;GO:0030672//synaptic vesicle membrane;GO:0031594//neuromuscular junction;GO:0042734//presynaptic membrane;GO:0043195//terminal bouton;GO:0045202//synapse;GO:0048786//presynaptic active zone;GO:0098831//presynaptic active zone cytoplasmic component	GO:0005509//calcium ion binding;GO:0005516//calmodulin binding;GO:0005543//phospholipid binding;GO:0017075//syntaxin-1 binding;GO:0019992//diacylglycerol binding;GO:0046872//metal ion binding	GO:0007268//synaptic transmission;GO:0007283//spermatogenesis;GO:0007528//neuromuscular junction development;GO:0016079//synaptic vesicle exocytosis;GO:0016081//synaptic vesicle docking;GO:0016082//synaptic vesicle priming;GO:0016188//synaptic vesicle maturation;GO:0035249//synaptic transmission, glutamatergic;GO:0035556//intracellular signal transduction;GO:0043051//regulation of pharyngeal pump…	--
WBGene00020921	829	944	963	621	622	590	590	39.968	40.344	44.978	29.541	30.98	29.099	30.695	41.7633333333333	30.07875	-0.473492252	7.79573646481843e-14	2.29123108914561e-12	W01C8.5	XG314 [Source:UniProtKB/TrEMBL;Acc:G5EBU2]	-	-	-	-	-	-	-	--
WBGene00016513	84	95	74	184	212	159	169	5.97	5.997	5.189	13.074	16.431	12	13.217	5.71866666666667	13.6805	1.25837023897715	8.06345796263391e-14	2.36617269598618e-12	C38C3.4	NP_001023703.2 Protein kinase domain-containing protein [Caenorhabditis elegans]	-	-	-	-	GO:0005634//nucleus;GO:0005737//cytoplasm	GO:0004672//protein kinase activity;GO:0004674//protein serine/threonine kinase activity;GO:0005524//ATP binding;GO:0016301//kinase activity	GO:0006468//protein phosphorylation;GO:0016310//phosphorylation;GO:0018105//peptidyl-serine phosphorylation	--
WBGene00002135	773	879	842	578	565	550	526	42.983	43.407	46.191	32.13	34.259	32.474	32.183	44.1936666666667	32.7615	-0.431838221	8.42802286950035e-14	2.46925117982601e-12	inx-13	Innexin [Source:UniProtKB/TrEMBL;Acc:O44887]	-	-	-	-	GO:0005886//plasma membrane;GO:0005921//gap junction;GO:0016020//membrane;GO:0016021//integral component of membrane;GO:0030054//cell junction	GO:0005243//gap junction channel activity	GO:0006811//ion transport;GO:0055085//transmembrane transport	--
WBGene00016970	570	730	653	420	365	393	426	38.81	44.708	43.895	28.735	27.427	28.785	32.622	42.471	29.39225	-0.531042275	8.53689415954472e-14	2.49720959076446e-12	C56E6.2	NP_495318.2 Uncharacterized protein CELE_C56E6.2 [Caenorhabditis elegans]	-	-	-	-	GO:0012505//endomembrane system	GO:0003924//GTPase activity;GO:0005525//GTP binding	GO:0006886//intracellular protein transport;GO:0032482//Rab protein signal transduction	--
WBGene00006589	568	626	477	783	868	816	995	36.245	35.511	30.199	49.992	60.978	55.889	69.915	33.985	59.1935	0.800540640326399	8.97246371197926e-14	2.62049549449709e-12	tnt-4	TropoNin T [Source:UniProtKB/TrEMBL;Acc:K8ERV5]	-	-	-	-	GO:0005861//troponin complex	GO:0005509//calcium ion binding;GO:0005523//tropomyosin binding;GO:0030899//calcium-dependent ATPase activity	GO:0002119//nematode larval development;GO:0003009//skeletal muscle contraction;GO:0006936//muscle contraction;GO:0006937//regulation of muscle contraction;GO:0045214//sarcomere organization;GO:0060048//cardiac muscle contraction;GO:0060465//pharynx development	--
WBGene00021371	69	58	76	157	154	148	153	4.773	3.563	5.203	10.856	11.616	10.87	11.645	4.513	11.24675	1.31734947899896	9.26624886148163e-14	2.70204980536925e-12	nape-1	N-Acyl Phosphatidyl Ethanolamine specific phospholipase D (NAPE-PLD) homolog [Source:UniProtKB/TrEMBL;Acc:Q965X7]	-	-	-	-	GO:0005737//cytoplasm;GO:0043025//neuronal cell body;GO:0043227//membrane-bounded organelle	GO:0008270//zinc ion binding;GO:0070290//N-acylphosphatidylethanolamine-specific phospholipase D activity	GO:0070291//N-acylethanolamine metabolic process;GO:0070292//N-acylphosphatidylethanolamine metabolic process	--
WBGene00270321	125	138	127	55	53	39	36	10.096	9.899	10.12	4.441	4.668	3.345	3.199	10.0383333333333	3.91325	-1.359080573	9.38139486746406e-14	2.73133870945368e-12	Y41C4A.32	NP_499518.2 WD_REPEATS_REGION domain-containing protein [Caenorhabditis elegans]	-	-	-	-	GO:0030126//COPI vesicle coat	GO:0005515//protein binding	GO:0006886//intracellular protein transport;GO:0006888//ER to Golgi vesicle-mediated transport;GO:0006890//retrograde vesicle-mediated transport, Golgi to ER;GO:0006891//intra-Golgi vesicle-mediated transport	--
WBGene00000515	319	347	318	195	158	182	175	22.557	21.814	22.389	13.727	12.203	13.567	13.643	22.2533333333333	13.285	-0.744223226	9.69910207278132e-14	2.81941816904402e-12	ckc-1	Choline Kinase C [Source:UniProtKB/TrEMBL;Acc:Q22820]	Metabolism;Metabolism	Global and overview maps;Lipid metabolism	ko01100//Metabolic pathways;ko00564//Glycerophospholipid metabolism	K00894;K00894	-	GO:0016301//kinase activity	GO:0016310//phosphorylation	--
WBGene00019322	37962	44477	37672	33795	30194	31819	29090	1937.582	2006.591	1902.15	1730.914	1682.84	1727.335	1638.776	1948.77433333333	1694.96625	-0.20131049	1.03818112163499e-13	3.0131584897453e-12	ahcy-1	Adenosylhomocysteinase [Source:UniProtKB/Swiss-Prot;Acc:P27604]	Metabolism;Metabolism	Global and overview maps;Amino acid metabolism	ko01100//Metabolic pathways;ko00270//Cysteine and methionine metabolism	K01251;K01251	GO:0005829//cytosol	GO:0004013//adenosylhomocysteinase activity;GO:0016787//hydrolase activity	GO:0006730//one-carbon metabolic process;GO:0019510//S-adenosylhomocysteine catabolic process;GO:0033353//S-adenosylmethionine cycle	--
WBGene00011445	66	90	72	171	152	167	160	5.034	6.024	5.164	12.426	12.048	12.89	12.798	5.40733333333333	12.5405	1.21360567197084	1.05971878661545e-13	3.07086996277411e-12	T04F8.7	NP_001123177.1 Uncharacterized protein CELE_T04F8.7 [Caenorhabditis elegans]	-	-	-	-	-	GO:0005515//protein binding	-	--
WBGene00015920	3442	3791	3352	2866	2414	2501	2082	141.877	139.158	136.215	118.591	108.586	109.89	93.939	139.083333333333	107.7515	-0.368241596	1.08938118612173e-13	3.1519089614036e-12	eif-3.L	Eukaryotic translation initiation factor 3 subunit L [Source:UniProtKB/Swiss-Prot;Acc:Q95QW0]	-	-	-	-	GO:0005737//cytoplasm;GO:0005852//eukaryotic translation initiation factor 3 complex;GO:0016282//eukaryotic 43S preinitiation complex;GO:0033290//eukaryotic 48S preinitiation complex	GO:0003743//translation initiation factor activity	GO:0001732//formation of cytoplasmic translation initiation complex;GO:0002183//cytoplasmic translational initiation;GO:0006412//translation;GO:0006413//translational initiation	--
WBGene00016424	62	65	57	168	137	125	141	4.034	4.467	3.659	10.927	9.72	8.635	10.629	4.05333333333333	9.97775	1.29960569904659	1.14223609278614e-13	3.2996944671077e-12	C34H4.1	NP_500097.1 Uncharacterized protein CELE_C34H4.1 [Caenorhabditis elegans]	-	-	-	-	GO:0016020//membrane;GO:0016021//integral component of membrane	-	GO:0045087//innate immune response	--
WBGene00015776	679	709	662	970	990	919	838	52.833	47.313	50.664	76.2	84.938	74.705	71.841	50.27	76.921	0.613679829308377	1.21410520388445e-13	3.50186400033443e-12	dct-1	NIP3 homolog [Source:UniProtKB/Swiss-Prot;Acc:Q09969]	Human Diseases;Cellular Processes;Environmental Information Processing;Cellular Processes;Human Diseases	Infectious disease: bacterial;Transport and catabolism;Signal transduction;Transport and catabolism;Infectious disease: bacterial	ko05131//Shigellosis;ko04140//Autophagy - animal;ko04068//FoxO signaling pathway;ko04137//Mitophagy - animal;ko05134//Legionellosis	K15464;K15464;K15464;K15464;K15464	GO:0005739//mitochondrion;GO:0005740//mitochondrial envelope;GO:0005741//mitochondrial outer membrane;GO:0016020//membrane;GO:0016021//integral component of membrane;GO:0031966//mitochondrial membrane;GO:0032991//macromolecular complex	GO:0002020//protease binding;GO:0005515//protein binding;GO:0042803//protein homodimerization activity	GO:0000422//mitophagy;GO:0006914//autophagy;GO:0006915//apoptotic process;GO:0008340//determination of adult lifespan;GO:0043065//positive regulation of apoptotic process;GO:0043067//regulation of programmed cell death;GO:0051726//regulation of cell cycle;GO:0097345//mitochondrial outer membrane permeabilization;GO:2001272//positive regulation of cysteine-type endopeptidase activity involved in e…	--
WBGene00021337	89	128	91	229	252	184	187	11.084	14.216	11.199	28.571	34.252	24.417	25.697	12.1663333333333	28.23425	1.21455187198551	1.27996859908436e-13	3.68611112061891e-12	Y34F4.2	NP_497313.1 Uncharacterized protein CELE_Y34F4.2 [Caenorhabditis elegans]	-	-	-	-	GO:0016020//membrane;GO:0016021//integral component of membrane	-	-	--
WBGene00006876	4087	5047	4513	3308	3469	3042	3362	30.708	33.668	33.475	24.805	28.413	24.19	27.752	32.617	26.29	-0.311109952	1.29736752006288e-13	3.73043369739443e-12	vab-10	VAB-10B protein [Source:UniProtKB/TrEMBL;Acc:G5EFM4]	-	-	-	-	GO:0005737//cytoplasm;GO:0005856//cytoskeleton;GO:0005882//intermediate filament;GO:0009925//basal plasma membrane;GO:0016020//membrane;GO:0016324//apical plasma membrane;GO:0030056//hemidesmosome;GO:0043229//intracellular organelle	GO:0003779//actin binding;GO:0005198//structural molecule activity;GO:0005515//protein binding;GO:0008017//microtubule binding;GO:0051015//actin filament binding	GO:0031122//cytoplasmic microtubule organization;GO:0042060//wound healing;GO:0045104//intermediate filament cytoskeleton organization;GO:0048730//epidermis morphogenesis	--
WBGene00006495	1108	1333	1108	1551	1526	1440	1558	25.125	26.883	24.806	35.367	37.8	34.738	38.978	25.6046666666667	36.72075	0.520188747720148	1.3333717861633e-13	3.82803414651984e-12	cpna-1	Copine family protein 1 [Source:UniProtKB/Swiss-Prot;Acc:H2KYS8]	-	-	-	-	GO:0005737//cytoplasm;GO:0005886//plasma membrane;GO:0009925//basal plasma membrane;GO:0016020//membrane;GO:0016021//integral component of membrane;GO:0031430//M band;GO:0055120//striated muscle dense body	GO:0005515//protein binding;GO:0019902//phosphatase binding;GO:0030674//protein binding, bridging	GO:0060298//positive regulation of sarcomere organization	--
WBGene00021095	519	542	616	358	356	284	282	38.426	35.638	44.995	26.497	28.741	22.327	22.974	39.6863333333333	25.13475	-0.658958937	1.35084903169763e-13	3.87222542650979e-12	mlt-8	NP_493759.2 Uncharacterized protein CELE_W08F4.6 [Caenorhabditis elegans]	-	-	-	-	-	GO:0008047//enzyme activator activity	GO:0006689//ganglioside catabolic process;GO:0043085//positive regulation of catalytic activity	--
WBGene00001064	358	360	476	223	221	190	177	21.621	19.308	28.361	13.464	14.554	12.184	11.762	23.0966666666667	12.991	-0.830172167	1.47774799281009e-13	4.22945592703349e-12	dpy-2	Cuticle collagen dpy-2 [Source:UniProtKB/Swiss-Prot;Acc:P35799]	-	-	-	-	GO:0005581//collagen trimer	GO:0042302//structural constituent of cuticle;GO:0042329//structural constituent of collagen and cuticulin-based cuticle	GO:0040014//regulation of multicellular organism growth;GO:0040032//post-embryonic body morphogenesis;GO:0042338//cuticle development involved in collagen and cuticulin-based cuticle molting cycle	--
WBGene00019831	7668	8989	7721	9946	9475	9199	10102	378.973	394.889	377.542	493.05	512.254	484.597	551.829	383.801333333333	510.4325	0.411360467083557	1.49201049152128e-13	4.26370690461659e-12	R02F2.1	NP_498175.1 CYCLIN domain-containing protein [Caenorhabditis elegans]	-	-	-	-	GO:0000307//cyclin-dependent protein kinase holoenzyme complex;GO:0005634//nucleus;GO:0005737//cytoplasm	GO:0004672//protein kinase activity;GO:0016538//cyclin-dependent protein serine/threonine kinase regulator activity;GO:0019901//protein kinase binding	GO:0000079//regulation of cyclin-dependent protein serine/threonine kinase activity;GO:0006468//protein phosphorylation;GO:0044772//mitotic cell cycle phase transition	--
WBGene00008499	150	198	197	322	355	274	333	7.684	9.007	9.956	16.489	19.829	14.903	18.769	8.88233333333333	17.4975	0.978138189616671	1.50550356725318e-13	4.29565725986604e-12	cyp-37A1	CYtochrome P450 family [Source:UniProtKB/TrEMBL;Acc:Q9XVA6]	-	-	-	-	GO:0016020//membrane;GO:0016021//integral component of membrane	GO:0004497//monooxygenase activity;GO:0005506//iron ion binding;GO:0016491//oxidoreductase activity;GO:0016705//oxidoreductase activity, acting on paired donors, with incorporation or reduction of molecular oxygen;GO:0020037//heme binding;GO:0046872//metal ion binding	GO:0055114//oxidation-reduction process	--
WBGene00019022	134	96	103	220	204	262	232	11.279	7.273	8.563	18.821	19.204	23.671	21.487	9.03833333333333	20.79575	1.20216004717576	1.52120372355776e-13	4.33379741795787e-12	F58A6.1	NP_494954.1 Uncharacterized protein CELE_F58A6.1 [Caenorhabditis elegans]	Cellular Processes	Transport and catabolism	ko04146//Peroxisome	K12663	GO:0005739//mitochondrion	GO:0003824//catalytic activity;GO:0051750//delta3,5-delta2,4-dienoyl-CoA isomerase activity	-	--
WBGene00002005	54996	69530	58648	41635	32532	38123	32091	2135.593	2397.617	2246.664	1616.292	1377.278	1571.949	1371.115	2259.958	1484.1585	-0.606650789	1.5805814053975e-13	4.49606425807942e-12	hsp-1	Heat shock 70 kDa protein A [Source:UniProtKB/Swiss-Prot;Acc:P09446]	Genetic Information Processing;Genetic Information Processing;Cellular Processes;Environmental Information Processing;Organismal Systems;Organismal Systems;Human Diseases;Human Diseases;Organismal Systems;Human Diseases	Folding, sorting and degradation;Transcription;Transport and catabolism;Signal transduction;Endocrine system;Aging;Infectious disease: parasitic;Infectious disease: viral;Immune system;Infectious disease: bacterial	ko04141//Protein processing in endoplasmic reticulum;ko03040//Spliceosome;ko04144//Endocytosis;ko04010//MAPK signaling pathway;ko04915//Estrogen signaling pathway;ko04213//Longevity regulating pathway - multiple species;ko05145//Toxoplasmosis;ko05162//Measles;ko04612//Antigen processing and presentation;ko05134//Legionellosis	K03283;K03283;K03283;K03283;K03283;K03283;K03283;K03283;K03283;K03283	GO:0005634//nucleus;GO:0005737//cytoplasm;GO:0005829//cytosol;GO:0005886//plasma membrane	GO:0000166//nucleotide binding;GO:0005515//protein binding;GO:0005524//ATP binding;GO:0016887//ATPase activity;GO:0031072//heat shock protein binding;GO:0042623//ATPase activity, coupled;GO:0044183//protein binding involved in protein folding;GO:0051082//unfolded protein binding;GO:0051787//misfolded protein binding	GO:0006986//response to unfolded protein;GO:0008340//determination of adult lifespan;GO:0009408//response to heat;GO:0016192//vesicle-mediated transport;GO:0034620//cellular response to unfolded protein;GO:0042026//protein refolding;GO:0042147//retrograde transport, endosome to Golgi;GO:0051085//chaperone mediated protein folding requiring cofactor	--
WBGene00000017	66	89	64	172	165	173	134	7.518	9.003	7.192	19.586	20.494	20.924	16.795	7.90433333333333	19.44975	1.29903591829972	1.61751340730888e-13	4.59408433344991e-12	abf-6	ABF-6; AntiBacterial Factor related [Source:UniProtKB/TrEMBL;Acc:G5EBS3]	-	-	-	-	-	-	-	--
WBGene00009968	236	270	221	381	425	365	384	3.559	3.394	4.108	3.835	6.973	4.421	4.8	3.687	5.00725	0.441571071096245	1.68886231268305e-13	4.78940724550957e-12	fig-1	NP_001122947.2 Uncharacterized protein CELE_F53B7.5 [Caenorhabditis elegans]	-	-	-	-	GO:0016020//membrane;GO:0016021//integral component of membrane	-	-	--
WBGene00017201	189	272	145	78	82	81	70	25.442	32.517	19.257	10.497	12.037	11.578	10.368	25.7386666666667	11.12	-1.210780532	1.94611586639118e-13	5.51053387472806e-12	grsp-4	Glycine Rich Secreted Protein [Source:UniProtKB/TrEMBL;Acc:P91207]	-	-	-	-	-	-	-	--
WBGene00001167	69664	78621	70215	63327	51853	55633	50630	2008.956	2008.309	2004.617	1834.866	1642.077	1719.074	1615.039	2007.294	1702.764	-0.237373444	1.95798390618854e-13	5.53570031315862e-12	eef-2	Elongation factor 2 [Source:UniProtKB/Swiss-Prot;Acc:P29691]	Organismal Systems;Environmental Information Processing	Endocrine system;Signal transduction	ko04921//Oxytocin signaling pathway;ko04152//AMPK signaling pathway	K03234;K03234	GO:0005737//cytoplasm;GO:1990904//ribonucleoprotein complex	GO:0000166//nucleotide binding;GO:0003746//translation elongation factor activity;GO:0003924//GTPase activity;GO:0005525//GTP binding;GO:0043022//ribosome binding	GO:0006412//translation;GO:0006414//translational elongation;GO:0010629//negative regulation of gene expression;GO:0050829//defense response to Gram-negative bacterium	--
WBGene00020382	765	773	789	546	497	517	479	41.869	37.572	42.602	29.874	29.661	30.045	28.846	40.681	29.6065	-0.458441194	2.14144899555622e-13	6.04519986207551e-12	T09B4.8	NP_491777.3 Uncharacterized protein CELE_T09B4.8 [Caenorhabditis elegans]	Metabolism;Metabolism;Metabolism;Metabolism;Metabolism	Global and overview maps;Amino acid metabolism;Amino acid metabolism;Amino acid metabolism;Amino acid metabolism	ko01100//Metabolic pathways;ko00280//Valine, leucine and isoleucine degradation;ko00270//Cysteine and methionine metabolism;ko00250//Alanine, aspartate and glutamate metabolism;ko00260//Glycine, serine and threonine metabolism	K00827;K00827;K00827;K00827;K00827	-	GO:0003824//catalytic activity;GO:0008483//transaminase activity;GO:0030170//pyridoxal phosphate binding	-	--
WBGene00003765	330	386	237	137	136	160	156	83.24	86.469	58.978	34.547	37.408	42.854	43.298	76.229	39.52675	-0.947510613	2.14486889415456e-13	6.04566611667996e-12	nlp-27	Neuropeptide-Like Protein [Source:UniProtKB/TrEMBL;Acc:O44666]	-	-	-	-	GO:0016020//membrane;GO:0016021//integral component of membrane	-	GO:0007218//neuropeptide signaling pathway;GO:0050829//defense response to Gram-negative bacterium;GO:0098542//defense response to other organism	--
WBGene00007764	146	182	119	258	284	262	321	2.583	2.859	2.077	4.563	5.478	4.921	6.248	2.50633333333333	5.3025	1.08109441507584	2.17461278747158e-13	6.12021704958857e-12	C27B7.7	Ig-like and fibronectin type-III domain-containing protein C27B7.7 [Source:UniProtKB/Swiss-Prot;Acc:Q18245]	-	-	-	-	GO:0005576//extracellular region	GO:0005515//protein binding	-	--
WBGene00002134	1016	1180	1067	750	738	742	773	55.775	57.433	57.804	41.494	44.413	43.292	46.616	57.004	43.95375	-0.375076901	2.2005143895749e-13	6.18374505088559e-12	inx-12	Innexin-12 [Source:UniProtKB/Swiss-Prot;Acc:O01634]	-	-	-	-	GO:0005886//plasma membrane;GO:0005921//gap junction;GO:0016020//membrane;GO:0016021//integral component of membrane;GO:0030054//cell junction	GO:0005243//gap junction channel activity;GO:0055077//gap junction hemi-channel activity	GO:0006811//ion transport;GO:0055085//transmembrane transport	--
WBGene00000083	646	749	568	394	417	381	404	25.379	25.437	20.226	15.594	19.225	15.789	14.388	23.6806666666667	16.249	-0.543358763	2.26477654338178e-13	6.35471666062185e-12	adt-2	A disintegrin and metalloproteinase with thrombospondin motifs adt-2 [Source:UniProtKB/Swiss-Prot;Acc:Q19204]	-	-	-	-	GO:0005576//extracellular region	GO:0004222//metalloendopeptidase activity;GO:0008233//peptidase activity;GO:0008237//metallopeptidase activity;GO:0016787//hydrolase activity;GO:0046872//metal ion binding	GO:0006508//proteolysis;GO:0007229//integrin-mediated signaling pathway;GO:0008340//determination of adult lifespan;GO:0008361//regulation of cell size;GO:0030199//collagen fibril organization;GO:0040018//positive regulation of multicellular organism growth	--
WBGene00021167	29	29	24	87	79	97	84	1.462	1.298	1.194	4.385	4.343	5.193	4.66	1.318	4.64525	1.81740587191419	2.33443274673568e-13	6.54028480703095e-12	cyp-32B1	CYtochrome P450 family [Source:UniProtKB/TrEMBL;Acc:Q9N4Q5]	-	-	-	-	-	GO:0004497//monooxygenase activity;GO:0005506//iron ion binding;GO:0016491//oxidoreductase activity;GO:0016705//oxidoreductase activity, acting on paired donors, with incorporation or reduction of molecular oxygen;GO:0020037//heme binding;GO:0046872//metal ion binding	GO:0055114//oxidation-reduction process	--
WBGene00001427	4673	5935	4748	3958	3489	3859	3192	741.383	836.226	743.164	627.755	603.603	650.086	557.232	773.591	609.669	-0.34354482	2.34993345732999e-13	6.57379728462419e-12	fkb-2	Peptidylprolyl isomerase [Source:UniProtKB/TrEMBL;Acc:Q9U2Q8]	-	-	-	-	GO:0005737//cytoplasm	GO:0003755//peptidyl-prolyl cis-trans isomerase activity;GO:0016853//isomerase activity	GO:0000413//protein peptidyl-prolyl isomerization;GO:0061077//chaperone-mediated protein folding	--
WBGene00003724	76	93	80	189	170	150	180	4.429	4.814	4.724	11.012	10.804	9.282	11.543	4.65566666666667	10.66025	1.19518159807782	2.53983610810703e-13	7.09435424181776e-12	nhr-134	Nuclear hormone receptor family member nhr-134 [Source:UniProtKB/Swiss-Prot;Acc:O16361]	-	-	-	-	GO:0005634//nucleus	GO:0003677//DNA binding;GO:0003700//transcription factor activity, sequence-specific DNA binding;GO:0008270//zinc ion binding;GO:0043565//sequence-specific DNA binding;GO:0046872//metal ion binding	GO:0006355//regulation of transcription, DNA-templated	Miscellaneous
WBGene00001331	1416	1608	1430	1139	1084	975	1036	72.302	72.917	72.036	58.14	60.356	52.862	58.207	72.4183333333333	57.39125	-0.335524177	2.58024405601281e-13	7.19640140246817e-12	erd-2.1	ER lumen protein-retaining receptor [Source:UniProtKB/Swiss-Prot;Acc:P48583]	Human Diseases	Infectious disease: bacterial	ko05110//Vibrio cholerae infection	K10949	GO:0005783//endoplasmic reticulum;GO:0005789//endoplasmic reticulum membrane;GO:0005794//Golgi apparatus;GO:0005801//cis-Golgi network;GO:0016020//membrane;GO:0016021//integral component of membrane	GO:0046923//ER retention sequence binding	GO:0006621//protein retention in ER lumen;GO:0006888//ER to Golgi vesicle-mediated transport;GO:0015031//protein transport;GO:0016192//vesicle-mediated transport	--
WBGene00012794	275	327	284	466	425	434	450	17.549	18.532	17.88	29.729	29.575	29.408	31.598	17.987	30.0775	0.741730073495185	2.6111995326284e-13	7.27181878839169e-12	Y43E12A.2	NP_502046.2 zf-3CxxC domain-containing protein [Caenorhabditis elegans]	-	-	-	-	GO:0005739//mitochondrion	-	-	--
WBGene00009628	1988	2452	2260	2774	2690	2785	2600	89.154	97.657	99.991	124.366	131.547	132.617	128.3	95.6006666666667	129.2075	0.434597231459857	2.68735439984059e-13	7.47269580494595e-12	tatn-1	Tyrosine AminoTraNsferase [Source:UniProtKB/TrEMBL;Acc:Q93703]	Metabolism;Metabolism;Metabolism;Metabolism;Metabolism;Metabolism;Metabolism	Global and overview maps;Global and overview maps;Amino acid metabolism;Amino acid metabolism;Metabolism of cofactors and vitamins;Amino acid metabolism;Amino acid metabolism	ko01100//Metabolic pathways;ko01230//Biosynthesis of amino acids;ko00270//Cysteine and methionine metabolism;ko00350//Tyrosine metabolism;ko00130//Ubiquinone and other terpenoid-quinone biosynthesis;ko00360//Phenylalanine metabolism;ko00400//Phenylalanine, tyrosine and tryptophan biosynthesis	K00815;K00815;K00815;K00815;K00815;K00815;K00815	-	GO:0003824//catalytic activity;GO:0004838//L-tyrosine:2-oxoglutarate aminotransferase activity;GO:0008483//transaminase activity;GO:0016740//transferase activity;GO:0030170//pyridoxal phosphate binding	GO:0006520//cellular amino acid metabolic process;GO:0006559//L-phenylalanine catabolic process;GO:0009058//biosynthetic process;GO:0009072//aromatic amino acid family metabolic process;GO:0043053//dauer entry	--
WBGene00077593	6	9	9	55	68	37	55	0.569	0.701	0.759	4.697	6.335	3.356	5.175	0.676333333333333	4.89075	2.85424935608263	2.88384228922204e-13	8.00708079556046e-12	C49G7.12	NP_001122885.1 Uncharacterized protein CELE_C49G7.12 [Caenorhabditis elegans]	-	-	-	-	-	-	-	--
WBGene00015047	475	511	481	680	673	666	694	20.835	19.84	20.741	29.633	32.029	30.979	33.252	20.472	31.47325	0.620474109838382	3.34822222472855e-13	9.28257131706459e-12	faah-1	Fatty acid amide hydrolase 1 [Source:UniProtKB/Swiss-Prot;Acc:Q17449]	Organismal Systems;Organismal Systems	Development and regeneration;Nervous system	ko04361//Axon regeneration;ko04723//Retrograde endocannabinoid signaling	K15528;K15528	-	GO:0004040//amidase activity;GO:0016787//hydrolase activity;GO:0017064//fatty acid amide hydrolase activity	GO:0006629//lipid metabolic process;GO:0009062//fatty acid catabolic process;GO:0016042//lipid catabolic process;GO:0048680//positive regulation of axon regeneration	--
WBGene00004416	23881	27781	23340	21430	17711	18920	18043	1855.729	1917.194	1789.328	1664.761	1500.752	1561.106	1542.757	1854.08366666667	1567.344	-0.242384491	3.47376743018282e-13	9.61627869085633e-12	rpl-5	60S ribosomal protein L5 [Source:UniProtKB/Swiss-Prot;Acc:P49405]	Genetic Information Processing	Translation	ko03010//Ribosome	K02932	GO:0005634//nucleus;GO:0005737//cytoplasm;GO:0005840//ribosome;GO:0022625//cytosolic large ribosomal subunit	GO:0003723//RNA binding;GO:0003735//structural constituent of ribosome;GO:0008097//5S rRNA binding;GO:0019843//rRNA binding	GO:0000027//ribosomal large subunit assembly;GO:0006412//translation	--
WBGene00011107	138	137	143	52	63	53	43	3.53	3.112	3.609	1.33	1.757	1.44	1.21	3.417	1.43425	-1.25243373	3.51699315614968e-13	9.72145057670837e-12	R07E3.6	NP_509731.1 Uncharacterized protein CELE_R07E3.6 [Caenorhabditis elegans]	-	-	-	-	-	-	-	--
WBGene00004182	381	413	416	642	534	569	575	16.743	14.214	16.007	25.056	22.564	24.038	24.744	15.6546666666667	24.1005	0.622470287942245	3.56423501743728e-13	9.83739456892979e-12	prk-1	Pim (Mammalian oncogene) Related Kinase [Source:UniProtKB/TrEMBL;Acc:K8ESD7]	-	-	-	-	GO:0005737//cytoplasm	GO:0000166//nucleotide binding;GO:0004672//protein kinase activity;GO:0004674//protein serine/threonine kinase activity;GO:0005524//ATP binding;GO:0016301//kinase activity	GO:0006468//protein phosphorylation;GO:0016310//phosphorylation;GO:0043066//negative regulation of apoptotic process;GO:0046777//protein autophosphorylation	--
WBGene00009493	64	56	62	12	8	8	15	8.363	6.238	8.041	1.564	1.224	1.02	2.28	7.54733333333333	1.522	-2.309998634	3.58040920858739e-13	9.86737404295412e-12	hrg-4	Heme transporter hrg-4 [Source:UniProtKB/Swiss-Prot;Acc:Q20106]	-	-	-	-	GO:0005765//lysosomal membrane;GO:0005886//plasma membrane;GO:0016020//membrane;GO:0016021//integral component of membrane	GO:0015232//heme transporter activity;GO:0020037//heme binding	GO:0015886//heme transport	--
WBGene00009926	1525	1724	1834	1237	1240	1027	1032	47.689	47.878	56.581	38.671	42.284	34.101	35.51	50.716	37.6415	-0.430116844	3.8590290271944e-13	1.06194761748349e-11	noah-2	NOmpA Homolog (Drosophila nompA: no mechanoreceptor potential A) [Source:UniProtKB/TrEMBL;Acc:Q9XUE5]	-	-	-	-	GO:0016020//membrane;GO:0016021//integral component of membrane	-	GO:0018996//molting cycle, collagen and cuticulin-based cuticle	--
WBGene00017436	277	287	336	167	147	151	158	17.551	16.149	21.003	10.578	10.156	10.159	11.175	18.2343333333333	10.517	-0.793934223	3.95224618579726e-13	1.0859907233903e-11	F13H8.3	NP_495254.2 IU_nuc_hydro domain-containing protein [Caenorhabditis elegans]	-	-	-	-	-	-	-	--
WBGene00013639	177	180	164	311	293	266	304	4.849	4.47	4.448	8.528	8.807	7.834	9.131	4.589	8.575	0.901956864535264	4.31436866041852e-13	1.18374295224925e-11	Y105C5A.15	NP_001294099.1 BED-type domain-containing protein [Caenorhabditis elegans]	-	-	-	-	-	GO:0003677//DNA binding	-	--
WBGene00018811	10753	12177	10837	9563	8602	9176	8561	546.264	549.375	543.136	485.662	476.514	494.966	478.546	546.258333333333	483.922	-0.174808855	4.32889651457894e-13	1.18597717932602e-11	pmt-2	Phosphoethanolamine MethylTransferase [Source:UniProtKB/TrEMBL;Acc:Q22993]	Metabolism	Lipid metabolism	ko00564//Glycerophospholipid metabolism	K05929	-	GO:0000773//phosphatidyl-N-methylethanolamine N-methyltransferase activity;GO:0008168//methyltransferase activity;GO:0016740//transferase activity;GO:0080101//phosphatidyl-N-dimethylethanolamine N-methyltransferase activity	GO:0006656//phosphatidylcholine biosynthetic process;GO:0032259//methylation	--
[truncated: 19,870 more rows]
