# Supplementary material for: Pore-Forming Protein LIN-24 Enhances Starvation Resilience in Caenorhabditis elegans by Modulating Lipid Metabolism and Mitochondrial Dynamics
Source: Toxins (Basel). 2025 Feb 6;17(2):72. doi: 10.3390/toxins17020072 (PMC11860826; doi:10.3390/toxins17020072)
Supplement: Supplementary file 1 [file toxins-17-00072-s001.zip › Table S3-N2 24h-vs-N2 0h VS LIN-24-OE 0h vs N2 0h common.xls]

## Sheet: up common
id	N2-0h-1_tpm	N2-0h-2_tpm	N2-0h-3_tpm	N2-0h-4_tpm	L07-0h-1_tpm	L07-0h-2_tpm	L07-0h-3_tpm	L07-0h-4_tpm	N2-24h-1_tpm	N2-24h-2_tpm	N2-24h-3_tpm	N2-24h-4_tpm	L07-24h-1_tpm	L07-24h-2_tpm	L07-24h-4_tpm	N2-0h-1_count	N2-0h-2_count	N2-0h-3_count	N2-0h-4_count	L07-0h-1_count	L07-0h-2_count	L07-0h-3_count	L07-0h-4_count	N2-24h-1_count	N2-24h-2_count	N2-24h-3_count	N2-24h-4_count	L07-24h-1_count	L07-24h-2_count	L07-24h-4_count	Symbol	KEGG_A_class	KEGG_B_class	K_ID	TF_family
MSTRG.12928	8.885	10.715	12.792	9.23	3.359	3.555	3.566	3.45	1.489	1.94	0.598	1.5	0.7	0.996	0.847	132	157	214	139	47	48	53	47	33	32	9	23	12	15	13	asp-1	Cellular Processes	Transport and catabolism	K01382	--
WBGene00000115	105.631	101.307	90.566	97.476	60.043	65.901	62.818	64.312	55.408	61.188	67.952	63.16	54.021	58.07	55.281	2469	2339	2407	2308	1320	1399	1470	1368	1925	1589	1614	1522	1466	1376	1334	alh-9	Metabolism;Metabolism;Metabolism;Metabolism;Metabolism;Metabolism;Metabolism;Metabolism;Metabolism;Metabolism;Metabolism;Metabolism;Metabolism	Global and overview maps;Amino acid metabolism;Lipid metabolism;Amino acid metabolism;Carbohydrate metabolism;Amino acid metabolism;Lipid metabolism;Amino acid metabolism;Carbohydrate metabolism;Carbohydrate metabolism;Metabolism of other amino acids;Amino acid metabolism;Amino acid metabolism	K14085;K14085;K14085;K14085;K14085;K14085;K14085;K14085;K14085;K14085;K14085;K14085;K14085	--
WBGene00000133	6.247	4.645	3.945	4.611	2.653	4.022	2.452	3.229	0.683	1	0.685	0.448	0.642	1.552	0.896	135	99	96	101	54	79	53	64	22	24	15	10	16	34	20	amt-1	-	-	-	--
WBGene00000515	22.557	24.677	21.814	22.389	13.567	13.643	13.727	12.203	13.43	11.337	11.991	9.525	10.863	12.065	12.289	319	344	347	318	182	175	195	158	281	176	173	140	176	171	178	ckc-1	Metabolism;Metabolism	Global and overview maps;Lipid metabolism	K00894;K00894	--
WBGene00000597	1972.02	1929.41	1945.24	1903.65	1163.02	1338.39	1121.71	1231.12	432.135	451.906	535.834	533.123	247.227	210.292	199.726	22714	21916	25229	22225	12616	14010	12924	13004	7424	5780	6251	6336	3285	2455	2376	col-8	-	-	-	--
WBGene00000620	2.738	2.618	3.335	3.088	1.412	0.947	1.017	0.768	0.105	0.07	0.386	0.227	0.068	0.154	0	35	33	48	40	17	11	13	9	2	1	5	3	1	2	0	col-43	-	-	-	--
WBGene00000656	1708.5	1692.42	1806.47	1698.53	1052.76	1254.22	1075.33	1123.86	75.693	49.622	52.353	73.765	66.579	91.648	99.847	22200	21687	26431	22371	12883	14811	13977	13392	1467	716	689	989	998	1207	1340	col-80	-	-	-	--
WBGene00000668	2287.91	2268.86	2332.45	2278.21	1302.91	1435.73	1306.53	1399.02	30.642	31.834	75.981	110.339	42.404	25.934	25.803	28555.6	27926.3	32780.1	28821.8	15315	16285.5	16312	16013	570.44	441.2	960.5	1420.98	610.54	328.07	332.63	col-93	-	-	-	--
WBGene00000670	100.967	101.544	114.929	116.53	57.334	66.992	61.002	61.583	48.715	53.959	55.216	57.737	27.045	20.25	20.272	1466	1454	1879	1715	784	884	886	820	1055	870	812	865	453	298	304	col-95	-	-	-	--
WBGene00000673	518.164	524.335	498.619	494.745	310.601	333.659	309.538	339.127	126.165	65.856	24.352	20.21	71.932	142.885	173.705	7206	7191	7808	6974	4068	4217	4306	4325	2617	1017	343	290	1154	2014	2495	col-98	-	-	-	--
WBGene00000675	1457.73	1544.15	1519.38	1430.95	734.962	803.153	760.336	801.449	21.909	27.084	76.235	94.941	21.684	8.488	8.05	20163	21063	23664	20062	9574	10096	10520	10166	452	416	1068	1355	346	119	115	col-101	-	-	-	--
WBGene00000677	472.993	467.626	488.885	441.604	263.064	308.358	255.469	281.27	128.131	69.359	34.308	26.981	73.227	125.727	151.99	6915	6742	8048	6544	3622	4097	3736	3771	2794	1126	508	407	1235	1863	2295	col-103	-	-	-	--
WBGene00000693	4231.18	4232.69	4403.91	4302.44	2599.6	3248.3	2632.25	2772.51	1239.14	1339.49	1535.97	1554.64	970.885	1101.62	1139.55	52386.5	51680.7	61396	53994	30312	36550	32600	31479.5	22883	18416	19261	19860.7	13867	13824	14572	col-119	-	-	-	--
WBGene00000716	1032.96	1066.04	1000.39	1058.36	532.224	567.567	543.482	591.899	48.069	59.747	103.425	123.335	43.048	25.158	20.879	13125	13358	14312.9	13630.9	6368.86	6554	6907.71	6897	911	843	1331	1617	631	324	274	col-143	-	-	-	--
WBGene00000722	6.943	8.046	8.877	7.603	1.863	3.526	2.898	2.912	0.307	0.137	0	0.074	0.198	0.075	0.222	91	104	131	101	23	42	38	35	6	2	0	1	3	1	3	col-149	-	-	-	--
WBGene00000723	8.224	8.092	8.388	8.274	4.237	5.465	3.989	5.061	2.784	1.833	2.01	1.42	2.612	2.892	2.838	101	98	116	103	49	61	49	57	51	25	25	18	37	36	36	col-150	-	-	-	--
WBGene00000731	2.63	2.4	2.278	2.66	0.838	1.447	2.235	1.147	0.265	0.533	0.325	0.255	0.057	0.065	0.318	40	36	39	41	12	20	34	16	6	9	5	4	1	1	5	col-158	-	-	-	--
WBGene00000732	85.494	85.099	94.249	79.018	52.1	54.97	60.941	55.94	5.276	4.306	2.51	5.008	3.207	4.566	6.269	1109.83	1089.42	1377.65	1039.73	636.96	648.51	791.34	665.94	102.16	62.07	33	67.08	48.02	60.07	84.05	col-159	-	-	-	--
WBGene00000733	1137.79	1117.91	1172.43	1083.75	659.509	696.886	671.531	722.618	304.693	191.488	112.269	126.219	200.894	310.626	344.503	15710.2	15222.6	18228.3	15168.3	8576.04	8744.49	9274.66	9150.06	6274.84	2935.93	1570	1797.92	3199.98	4346.93	4912.95	col-160	-	-	-	--
WBGene00001068	1.148	1.425	1.265	1.367	0.399	0.566	0.455	0.496	0.756	0.641	0.391	0.23	0.738	1.581	0.939	58	71	72	70	19	26	23	23	57	36	20	12	43	81	49	dpy-6	-	-	-	--
WBGene00001156	86.607	82.948	75.099	84.536	51.898	54.456	56.017	54.3	39.076	33.702	34.83	31.711	26.325	29.761	36.234	847	800	827	838	478	484	548	487	570	366	345	320	297	295	366	ech-7	Metabolism;Metabolism;Metabolism;Metabolism;Metabolism;Metabolism;Metabolism;Metabolism;Metabolism;Metabolism;Metabolism	Global and overview maps;Global and overview maps;Global and overview maps;Amino acid metabolism;Lipid metabolism;Amino acid metabolism;Amino acid metabolism;Carbohydrate metabolism;Lipid metabolism;Metabolism of other amino acids;Carbohydrate metabolism	K07511;K07511;K07511;K07511;K07511;K07511;K07511;K07511;K07511;K07511;K07511	--
WBGene00001240	247.579	247.304	241.674	241.672	122.984	133.119	119.02	123.614	36.221	33.682	29.634	28.193	34.89	49.659	52.681	3217	3169	3536	3183	1505	1572	1547	1473	702	486	390	378	523	654	707	elo-2	Metabolism;Metabolism;Metabolism;Metabolism	Global and overview maps;Global and overview maps;Lipid metabolism;Lipid metabolism	K10203;K10203;K10203;K10203	--
WBGene00001243	275.314	287.552	283.817	278.701	128.739	132.878	122.425	134.399	23.686	19.994	23.264	24.51	23.441	21.234	30.141	3240	3335	3761	3323	1426	1421	1441	1453	416	261	277	298	320	253	368	elo-5	Metabolism;Metabolism;Metabolism;Metabolism	Global and overview maps;Global and overview maps;Lipid metabolism;Lipid metabolism	K10203;K10203;K10203;K10203	--
WBGene00001244	319.325	332.471	261.963	311.884	162.014	166.657	160.305	159.32	59.283	44.169	42.032	43.769	39.073	34.249	40.047	3698	3797	3416	3661	1767	1754	1857	1692	1024	568	493	523	522	402	479	elo-6	Metabolism;Metabolism;Metabolism;Metabolism	Global and overview maps;Global and overview maps;Lipid metabolism;Lipid metabolism	K10203;K10203;K10203;K10203	--
WBGene00001247	16.04	17.627	15.648	14.265	8.474	8.607	8.373	8.53	6.834	6.546	5.851	5.82	5.068	3.976	4.131	203	220	223	183	101	99	106	99	129	92	75	76	74	51	54	elo-9	Metabolism;Metabolism;Metabolism;Metabolism	Global and overview maps;Global and overview maps;Lipid metabolism;Lipid metabolism	K10203;K10203;K10203;K10203	--
WBGene00001397	75.398	81.89	76.222	85.532	45.605	48.694	41.272	46.519	8.789	8.088	5.435	4.843	7.032	5.502	7.644	1041	1115	1185	1197	593	611	570	589	181	124	76	69	112	77	109	fat-5	Metabolism;Organismal Systems;Metabolism;Environmental Information Processing;Organismal Systems;Metabolism	Global and overview maps;Aging;Global and overview maps;Signal transduction;Endocrine system;Lipid metabolism	K00507;K00507;K00507;K00507;K00507;K00507	--
WBGene00001478	7.842	8.223	7.837	8.408	3.063	3.845	3.41	3.185	10.468	7.525	4.286	3.935	5.98	8.244	10.203	168	171	181	164	58	68	69	57	306	178	93	84	147	179	218	fmo-3	Metabolism	Xenobiotics biodegradation and metabolism	K00485	--
WBGene00001692	137.473	145.032	138.119	140.421	79.866	86.965	69.525	80.758	34.757	19.8	17.48	17.271	16.25	24.204	30.475	1188	1236	1344	1230	650	683	601	640	448	190	153	154	162	212	272	grd-3	-	-	-	--
WBGene00001694	139.893	150.226	139.173	134.545	66.559	74.526	61.748	68.187	39.771	38.826	27.322	29.19	23.326	21.42	20.872	915	969	1025	892	410	443	404	409	388	282	181	197	176	142	141	grd-5	-	-	-	--
WBGene00001912	5.159	4.25	3.722	3.34	2.225	1.064	2.095	2.461	0.54	0.871	0.159	0.469	0.559	0.636	0.624	32	26	26	21	13	6	13	14	5	6	1	3	4	4	4	his-38	Human Diseases;Human Diseases;Human Diseases	Substance dependence;Cancer: overview;Immune disease	K11254;K11254;K11254	--
WBGene00002021	49.62	48.139	56.612	55.03	29.314	30.375	30.129	30.841	14.88	13.558	14.201	13.391	18.296	21.985	23.767	416	401	534	469	232	239	247	237	176	122	118	112	176	182	210	hsp-17	Genetic Information Processing;Organismal Systems	Folding, sorting and degradation;Aging	K09542;K09542	--
WBGene00002024	59.688	55.444	61.348	61.3	39.203	43.372	38.121	39.86	34.35	38.849	37.829	36.91	42.725	50.924	50.261	978	896	1132	1018	605	646	625	599	840	707	628	624	808	846	851	hsp-43	-	-	-	--
WBGene00002199	4.274	3.373	2.736	3.628	1.794	2.351	1.59	1.788	2.647	1.208	0.276	0.38	0.862	2.108	1.828	86	66	62	74	34	43	32	33	77	27	5	7	20	43	38	kin-15	-	-	-	--
WBGene00002260	4.499	4.693	4.909	4.185	1.092	1.415	1.157	2.804	0	0	0.508	0	0.223	0	0.124	35	36	43	33	8	10	9	20	0	0	4	0	2	0	1	lbp-8	Organismal Systems	Endocrine system	K08752	--
WBGene00003485	38.845	41.19	40.327	37.916	14.596	14.762	12.917	14.675	20.73	20.112	13.613	12.042	14.457	23.256	21.463	941	984	1100	931	333	325	313	326	749	541	334	301	404	571	537	mua-6	-	-	-	--
WBGene00003522	2.285	3.475	3.297	3.24	0.455	0.471	0.285	0.234	0.048	0.257	0.07	0.415	0	0.07	0	32	48	52	46	6	6	4	3	1	4	1	6	0	1	0	nas-3	-	-	-	--
WBGene00003572	11.038	11.678	11.325	11.147	7.245	7.475	6.719	7.131	4.433	3.754	2.69	2.535	3.842	6.022	6.367	303.84	317	351	311	187.81	187	185	180	182	114.76	75	72	122	168	181	ncx-7	-	-	-	--
WBGene00003664	1.488	2.112	1.982	1.733	0.797	0.409	0.921	1.136	0.15	0	0	0.072	0.322	0	0.072	20	28	30	23.62	10.09	5	12.38	14	3	0	0	1	5	0	1	nhr-74	-	-	-	Miscellaneous
WBGene00003762	175.919	169.206	163.812	163.371	106.484	134.476	91.749	105.756	185.562	128.898	51.241	41.434	94.685	143.312	144.763	909	852	949	840	500	625	470	496	1423	736	267	221	557	733	771	nlp-24	-	-	-	--
WBGene00003765	83.24	67.781	86.469	58.978	42.854	43.298	34.547	37.408	24.014	12.948	12.95	15.401	9.84	8.71	15.875	330	265	386	237	160	156	137	136	142	57	52	63	45	35	65	nlp-27	-	-	-	--
WBGene00003995	11.802	11.354	11.417	11.874	4.971	4.486	4.895	5.382	1.622	1.458	1.483	1.569	1.809	1.848	1.549	605	574	659	617	240	209	251	253	124	83	77	83	107	96	82	pgp-1	Human Diseases;Human Diseases;Organismal Systems;Environmental Information Processing	Cancer: overview;Cancer: specific types;Digestive system;Membrane transport	K05658;K05658;K05658;K05658	--
WBGene00004020	47.118	50.233	43.747	46.257	32.099	27.841	31.407	29.541	18.35	16.338	10.645	9.375	10.754	13.852	10.629	899	951	949	897	577	488	605	525	523	344	210	185	239	269	212	pho-1	Metabolism;Cellular Processes;Metabolism	Global and overview maps;Transport and catabolism;Metabolism of cofactors and vitamins	K14410;K14410;K14410	--
WBGene00004989	74.062	59.638	73.816	70.188	45.683	42.256	39.33	52.085	4.031	4.479	10.202	12.828	3.522	1.132	0.741	403	318	452	388	233	210	213	259	33	26	57	72	22	6	4	spp-4	-	-	-	--
WBGene00005712	15.992	15.033	14.812	16.387	10.13	8.534	9.194	9.805	7.961	8.901	7.861	8.315	9.341	10.158	9.636	233	216	243	242	139	113	134	131	173	144	116	125	157	150	145	srv-1	-	-	-	--
WBGene00006351	70.495	75.349	73.451	72.034	34.339	33.061	32.588	29.135	13.906	15.624	19.111	19.757	16.299	18.615	16.766	2182	2300	2560	2260	1001	930	1009	827	642	537	600	631	582	584	536	sur-5	Metabolism;Metabolism;Metabolism	Global and overview maps;Amino acid metabolism;Carbohydrate metabolism	K01907;K01907;K01907	--
WBGene00006404	58.783	59.465	55.892	57.964	34.376	41.448	33.772	35.899	26.944	26.711	26.628	29.241	21.311	23.438	25.61	1120	1107	1196	1115	609	699	623	619	750	544	503	548	445	426	484	tag-10	-	-	-	--
WBGene00006670	3.912	3.822	3.22	3.907	1.317	2.047	1.192	1.821	0.736	0.773	1.413	0.647	0.786	1.083	0.878	82	79	76	83	26	39	25	35	23	18	30	14	19	23	19	twk-16	-	-	-	--
WBGene00006675	2.958	2.588	2.554	2.831	1.76	1.6	1.365	1.554	0.696	0.772	0.938	0.717	0.637	1.077	0.741	100	86	97	97	56	49	46	48	35	29	32	25	25	36	24	twk-22	-	-	-	--
WBGene00006925	1469.96	1515.73	1634.75	1484.88	895.875	871.789	833.373	878.394	26.43	55.516	248.579	248.891	48.785	14.548	12.418	93535.3	95114.3	117129	95770.7	53686.8	50414.4	53044.6	51257.3	2508.47	3922.67	16020.3	16341.2	3581.08	938.28	816.14	vit-1	-	-	-	--
WBGene00006927	2508.08	2511.15	2758.33	2587.1	1497.33	1417.39	1378.67	1471.58	90.988	178.789	553.422	593.997	117.886	13.401	8.824	154448	152499	191263	161483	86838	79324	84924.3	83103.6	8357.24	12225.8	34517.1	37742.5	8374.53	836.4	561.21	vit-3	-	-	-	--
WBGene00006928	2336.65	2356.49	2553.41	2419.09	1380.92	1320.14	1291.62	1356.57	29.203	64.388	280.928	303.462	63.511	7.174	5.505	142459	141683	175292	149493	79289.5	73145.9	78770.4	75846.7	2655.59	4359.15	17347.2	19090.1	4466.89	443.33	346.67	vit-4	-	-	-	--
WBGene00007071	22.666	23.238	21.38	23.161	13.641	15.438	13.98	16.3	7.967	5.602	4.606	3.815	5.209	7.406	7.378	986	999	1051	1018	558	606	605	650	505	267	197	171	259	325	329	AC3.5	Metabolism;Metabolism;Organismal Systems;Organismal Systems	Global and overview maps;Metabolism of other amino acids;Endocrine system;Immune system	K11140;K11140;K11140;K11140	--
WBGene00007341	5.442	3.832	5.504	5.368	2.568	2.827	3.022	3.873	3.091	2.586	3.134	3.809	2.752	2.386	2.854	72	50	82	72	32	34	40	47	61	38	42	52	42	32	39	C05D12.4	-	-	-	--
WBGene00007362	37.402	37.292	35.02	35.358	23.839	23.042	20.882	23.857	5.099	5.535	11.829	13.934	9.212	3.392	1.715	718	706	757	688	431	402	401	420	146	118	230	276	204	66	34	cyp-35C1	-	-	-	--
WBGene00007384	17.282	17.31	12.813	13.296	8.866	9.479	7.819	7.953	5.953	6.377	5.635	5.173	6.414	9.594	9.313	327	323	273	255	158	163	148	138	168	134	108	101	140	184	182	swt-3	-	-	-	--
WBGene00007521	5.631	9.326	6.557	6.358	4.119	4.406	3.628	3.927	0.419	0.282	0.901	0.728	0.542	0.741	0.3	90	147	118	103	62	64	58	55	10	5	14	12	10	12	4	C11E4.7	-	-	-	--
WBGene00007533	30.344	28.171	25.537	28.925	16.545	16.976	14.706	17.718	7.114	4.616	7.034	8.296	6.398	6.018	8.089	592	542	561	572	304	301	287	317	207	100	139	167	144	119	163	cbl-1	-	-	-	--
WBGene00007536	14.696	13.655	13.498	10.75	8.722	8.915	6.983	7.19	3.896	2.315	3.365	2.112	2.809	3.032	2.867	263	241	272	195	147	145	125	118	104	46	61	39	58	55	53	daf-36	Organismal Systems;Metabolism	Aging;Metabolism of terpenoids and polyketides	K14938;K14938	--
WBGene00007583	3.498	3.504	3.144	3.409	1.962	2.25	2.045	1.938	1.523	1.956	2.131	2.091	2.189	2.588	2.076	248	245	251	245	131	145	145	126	161	154	153	153	179	186	152	C14B4.2	-	-	-	--
WBGene00007605	65.731	67.797	63.991	60.892	24.524	25.476	24.049	25.985	28.887	30.346	23.974	21.618	10.769	13.984	9.437	1164	1184	1276	1093	409	410	426	422	763	595	430	395	220	251	171	hrg-7	Cellular Processes;Cellular Processes;Human Diseases;Cellular Processes;Environmental Information Processing;Organismal Systems	Transport and catabolism;Transport and catabolism;Infectious disease: bacterial;Cell growth and death;Signal transduction;Endocrine system	K01379;K01379;K01379;K01379;K01379;K01379	--
WBGene00007724	2.832	3.707	2.956	3.435	1.976	2.026	1.944	1.755	1.398	1.281	0.81	0.964	1.312	1.758	1.756	66.98	86.46	78.71	82.33	44.01	43.54	45.99	38.06	49.31	33.63	19.41	23.53	35.78	42.14	42.89	C25F9.4	-	-	-	--
WBGene00007913	7.982	7.388	7.666	8.699	5.223	4.494	4.315	5.212	1.618	1.588	2.428	3.013	1.368	1.145	1.438	172	157	186	190	106	88	93	103	52	38	53	67	34	25	32	cyp-36A1	-	-	-	--
WBGene00007963	14.838	13.981	14.794	12.614	3.562	3.318	3.246	3.158	2.672	2.847	2.418	2.679	1.42	1.339	2.15	290.79	270.19	326.45	250.56	65.75	59.09	63.63	56.75	78.09	61.95	48	54.17	32.1	26.6	43.51	cyp-25A1	-	-	-	--
WBGene00007964	23.784	25.693	23.704	24.749	10.636	10.973	9.449	11.196	9.127	6.651	5.457	5.249	4.79	6.445	6.611	466.99	497.5	524.06	492.56	196.67	195.81	185.58	201.6	267.3	145.01	108.52	106.35	108.49	128.25	134.07	cyp-25A2	-	-	-	--
WBGene00008016	2.009	2.115	2.127	2.82	1.148	1.275	1.236	1.601	0.725	0.209	0.61	0.824	0.469	0.305	0.748	26	27	31	37	14	15	16	19	14	3	8	11	7	4	10	C38D9.8	-	-	-	--
WBGene00008333	5.827	5.98	5.299	4.917	3.056	3.708	3.509	3.368	4.377	2.276	1.386	1.293	2.738	4.017	4.418	83	84	85	71	41	48	50	44	93	36	20	19	45	58	65	C55A6.4	-	-	-	--
WBGene00008354	42.435	40.461	36.561	38.428	14.963	11.15	12.821	13.467	8.28	7.272	3.439	5.985	5.627	7.499	8.278	268	252	260	246	89	64	81	78	78	51	22	39	41	48	54	gcsh-1	Metabolism;Metabolism;Metabolism;Metabolism	Global and overview maps;Global and overview maps;Carbohydrate metabolism;Amino acid metabolism	K02437;K02437;K02437;K02437	--
WBGene00008390	29.102	33.999	34.293	33.264	5.9	4.663	6.685	6.265	3.662	4.75	5.021	5.842	0.98	2.044	1.55	309	356	410	358	59	45	71	61	58	56	54	64	12	22	17	D1086.3	-	-	-	--
WBGene00008565	11.881	12.364	13.154	10.526	5.976	7.44	5.821	6.275	1.572	1.76	2.392	2.689	1.863	3.046	2.195	304	312	379	273	144	173	149	147.25	60	50	62	71	55	79	58	acox-1.2	Metabolism;Environmental Information Processing;Metabolism;Cellular Processes;Metabolism;Metabolism;Organismal Systems;Metabolism;Metabolism;Metabolism;Metabolism	Global and overview maps;Signal transduction;Global and overview maps;Transport and catabolism;Global and overview maps;Lipid metabolism;Endocrine system;Carbohydrate metabolism;Lipid metabolism;Metabolism of other amino acids;Lipid metabolism	K00232;K00232;K00232;K00232;K00232;K00232;K00232;K00232;K00232;K00232;K00232	--
WBGene00008629	18.585	18.845	18.7	19.151	12.042	12.099	11.684	11.172	21.706	16.663	11.118	7.664	11.355	16.444	12.921	537	536	610	557	326	317	335	293	939	532	327	229	377	484	384	cpt-5	-	-	-	--
WBGene00008692	6.724	6.775	7.759	6.507	4.639	4.854	3.853	4.95	3.79	3.703	1.987	1.536	2.228	4.69	3.649	157	156	204	154	102	103	90	106	132	96	47	37	60	111	88	scav-4	Cellular Processes	Transport and catabolism	K12384	--
WBGene00008793	2.797	3.691	3.143	3.422	1.807	2.543	1.654	1.954	4.288	2.32	0.878	1.279	2.171	3.632	3.78	54	71	68	68	30	45	32	30	115	44	17	18	49	65	67	F14D7.6	Cellular Processes	Transport and catabolism	K12307	--
WBGene00008810	9.379	8.996	10.151	9.259	4.387	4.09	3.755	5.066	1.111	0.392	0.642	1.036	0.765	0.229	0.675	201.87	190.95	246	202	88.92	80	80.84	100	35.68	9.36	14	23	19	5	15	cyp-13A12	-	-	-	--
WBGene00009493	8.363	8.112	6.238	8.041	1.02	2.28	1.564	1.224	1.849	1.769	0.614	1.058	0.542	0.692	1.63	64	61	56	62	8	15	12	8	21	14	5	9	5	5	12	hrg-4	-	-	-	--
WBGene00009624	12.946	14.929	13.075	15.527	6.469	10.055	6.09	9.688	11.913	7.086	6.516	6.396	6.821	9.267	11.306	51	58	58	62	24	36	24	35	70	31	26	26	31	37	46	cnc-8	-	-	-	--
WBGene00009626	35.456	35.766	34.167	34.676	12.484	11.447	10.523	11.478	23.441	14.856	7.05	5.667	9.178	14.394	18.535	576	573	625	571	191	169	171	171	568	268	116	95	172	237	311	F42A8.1	-	-	-	--
WBGene00009785	38.624	36.677	44.168	37.978	18.791	24.022	19.887	25.214	13.164	9.655	7.27	6.51	10.526	14.784	19.636	299	280	385	298	137	169	154	179	152	83	57	52	94	116	157	F46C5.10	-	-	-	--
WBGene00009787	504.466	519.544	538.02	495.429	143.714	162.939	150.199	162.029	116.097	63.867	16.971	12.34	53.531	110.047	134.62	3962	4024	4758	3944	1063	1163	1180	1167	1360	557	135	100	485	876	1092	F46F2.3	-	-	-	--
WBGene00009789	5.595	6.535	5.221	5.45	2.406	2.026	1.558	2.24	1.187	1.403	1.329	0.824	1.535	2.166	1.646	79	91	83	78	32	26	22	29	25	22	19	12	25	31	24	F46F2.5	-	-	-	--
WBGene00009824	5.253	4.336	4.503	4.52	3.243	3.226	3.053	2.265	2.089	2.42	2.895	3.197	1.483	2.17	2.07	86	70	83	75	50	48	50	34	51	44	48	54	28	36	35	gpdh-1	Metabolism	Lipid metabolism	K00006	--
WBGene00009902	23.714	27.226	27.384	25.868	11.168	9.632	10.384	12.181	5.475	5.53	6.425	6.021	4.247	3.287	3.985	363	411	472	400	161	134	159	171	125	94	98	94	75	51	63	drd-1	-	-	-	--
WBGene00010274	23.417	20.27	19.106	19.534	15.364	12.569	9.516	9.965	2.553	1.714	2.632	3.875	2.475	0.751	1.29	123	105	113	104	76	60	50	48	20	10	14	21	15	4	7	F58G6.3	Human Diseases;Organismal Systems	Drug resistance: antineoplastic;Digestive system	K14686;K14686	--
WBGene00010289	1.287	1.044	2.114	1.65	0.751	1.203	0.643	0.912	0.733	0.406	1.207	0.748	0.446	0.571	0.81	20	16	37	26	11	17	10	13	17	7	19	12	8	9	13	F58H1.6	-	-	-	--
WBGene00010595	18.588	19.742	16.01	16.362	10.209	13.577	9.051	10.222	18.855	13.565	10.363	8.464	5.973	9.012	10.705	232	243	225	207	120	154	113	117	351	188	131	109	86	114	138	haao-1	Metabolism;Metabolism	Global and overview maps;Amino acid metabolism	K00452;K00452	--
WBGene00010833	9.331	11.827	8.747	12.786	4.679	2.852	3.368	3.957	1.651	1.867	0.896	1.758	2.022	1.534	2.51	72	90	76	100	34	20	26	28	19	16	7	14	18	12	20	M03B6.1	-	-	-	--
WBGene00010928	9.508	5.848	5.399	7.996	4.634	3.087	3.74	3.739	1.568	2.948	4.155	3.474	1.486	1.23	0.755	61	37	39	52	28	18	24	22	15	21	27	23	11	8	5	clec-258	-	-	-	--
WBGene00010989	7.673	7.526	6.293	6.329	4.675	3.968	3.27	4.435	2.305	2.417	3.188	3.332	3.199	3.434	2.679	183	177	169	153	105	86	78	97	82	64	77	82	88	83	66	R03D7.2	-	-	-	--
WBGene00011105	9.566	10.663	9.274	10.734	5.117	4.018	4.964	3.822	4.945	4.537	3.677	4.671	4.811	5.404	5.02	131	144	143	149	66	50	68	48	101	69	51	66	76	75	71	R07E3.4	Human Diseases;Human Diseases;Human Diseases;Human Diseases;Cellular Processes;Environmental Information Processing;Environmental Information Processing;Cellular Processes;Human Diseases	Neurodegenerative disease;Neurodegenerative disease;Neurodegenerative disease;Infectious disease: viral;Cell growth and death;Signal transduction;Signal transduction;Cell growth and death;Infectious disease: viral	K05863;K05863;K05863;K05863;K05863;K05863;K05863;K05863;K05863	--
WBGene00011112	21.398	23.601	21.004	21.666	5.082	3.614	4.222	5.117	16.863	14.537	9.729	9.732	8.217	9.63	9.087	228	248	252	234	51	35	45	50	268	172	105	107	101	104	100	R07E5.4	-	-	-	--
WBGene00011307	3.4	4.158	3.471	4.044	2.474	2.496	2.12	2.067	1.441	1.486	1.166	1.265	1.294	1.011	1.084	55	67	64	68	38	37	35	31	36	27	19	21	24	17	18	mpst-7	Metabolism;Metabolism;Metabolism;Genetic Information Processing	Global and overview maps;Amino acid metabolism;Energy metabolism;Folding, sorting and degradation	K01011;K01011;K01011;K01011	--
WBGene00011407	11.731	14.437	13.268	12.414	8.198	8.771	7.217	6.451	3.294	4.199	5.296	4.47	3.433	2.819	2.524	234	284	298	251	154	159	144	118	98	93	107	92	79	57	52	ppat-1	Metabolism;Metabolism;Metabolism	Global and overview maps;Nucleotide metabolism;Amino acid metabolism	K00764;K00764;K00764	--
WBGene00011694	17.466	17.793	17.148	16.441	4.764	5.995	4.646	4.893	15.202	12.194	7.752	7.532	8.959	11.146	13.265	218	219	241	208	56	68	58	56	283	169	98	97	129	141	171	T10G3.3	-	-	-	--
WBGene00011870	39.728	33.457	39.169	35.707	21.271	27.97	21.709	28.269	14.672	13.947	16.621	19.414	15.468	11.46	16.299	236	196	262	215	119	151	129	154	130	92	100	119	106	69	100	T20G5.8	-	-	-	--
WBGene00011979	4.159	5.175	6.044	2.984	1.004	1.664	1.323	0.825	1.014	0.851	0.933	1.832	0.655	0.373	0.183	22	27	36	16	5	8	7	4	8	5	5	10	4	2	1	T24B8.5	-	-	-	--
WBGene00012123	58.586	51.052	48.942	49.034	35.411	34.854	26.774	32.715	5.352	3.479	3.56	2.745	2.567	4.319	3.615	455	391	428	386	259	246	208	233	62	30	28	22	23	34	29	T28D6.3	-	-	-	--
WBGene00012615	1235.41	1122.84	1218.72	1129.38	845.207	656.077	720.404	653.203	99.03	102.545	125.787	151.051	55.805	26.323	27.153	5889	5277	6541	5457	3795	2842	3435	2855	705	543	608	744	309	128	135	dct-16	-	-	-	--
WBGene00012834	30.601	31.825	28.696	27.164	18.783	20.564	15.759	18.279	13.677	8.993	8.733	7.881	8.78	10.416	13.467	429	440	453	386	248	262	221	235	286	140	124	114	142	148	195	Y43F8C.13	-	-	-	--
WBGene00012917	0.799	0.648	0.908	0.977	0.17	0.281	0.255	0.279	0.15	0.115	0.158	0.155	0.083	0.126	0.093	25	20	32	31	5	8	8	8	7	4	5	5	3	4	3	Y46G5A.29	-	-	-	--
WBGene00013007	17.451	18.488	16.886	14.775	1.659	2.149	1.888	1.704	0.044	0.117	0.257	0.063	0.113	0	0	268	280	292	230	24	30	29	24	1	2	4	1	2	0	0	Y48E1B.8	-	-	-	--
WBGene00013083	12.872	11.583	11.205	11.942	7.015	7.832	7.286	6.739	4.744	3.8	3.577	2.85	3.621	4.037	3.714	302	268	296	284	155	167	171	145	166	99	85	69	98	96	90	Y51A2D.18	-	-	-	--
WBGene00013207	2.742	3.732	2.756	2.634	1.379	1.429	1.226	1.653	0.435	0.91	0.784	0.35	0.876	0.498	0.489	38	51	43	37	18	18	17	21	9	14	11	5	14	7	7	zipt-2.3	-	-	-	--
WBGene00013654	73.679	74.526	76.104	72.087	41.254	42.079	37.011	37.843	12.145	12.358	20.896	21.044	7.508	4.995	4.606	1208	1205	1405	1198	637	627	607	569	297	225	347	356	142	83	78	Y105C5B.15	-	-	-	--
WBGene00013794	2.932	3.011	2.729	3.775	1.503	2.447	1.314	2.033	0.789	0.546	1.497	1.372	1.052	0.997	0.391	29	30	31	39	14	22	13	19	12	6	15	14	12	10	4	dct-13	-	-	-	--
WBGene00013931	9.557	8.096	8.487	7.996	6.165	4.659	5.805	6.2	5.596	4.358	6.211	5.041	2.622	2.387	2.928	79	66	79	67	48	35	48	47	69	40	52	43	25	20	25	clec-97	-	-	-	--
WBGene00014666	18.762	18.189	19.754	17.684	12.111	11.311	11.003	11.783	1.835	1.99	1.936	2.527	2.871	4.497	3.25	764	725	892	726	464	415	447	437	112	89	79	104	133	181	133	C05D12.3	-	-	-	--
WBGene00015435	0.841	0.586	0.467	0.57	0	0.302	0.158	0.344	0.147	0.148	0.156	0.102	0	0.104	0.153	16	11	10	11	0	5	3	6	4	3	3	2	0	2	3	C04E12.5	-	-	-	--
WBGene00015449	20.336	23.634	19.925	21.832	7.234	7.327	8.04	7.541	0.103	0.046	0.152	0.099	0.089	0.152	0.099	397	455	438	432	133	130	157	135	3	1	3	2	2	3	2	ugt-63	-	-	-	--
WBGene00015522	0.939	0.714	0.782	1.68	0.561	0.775	0.411	0.128	0.748	0.264	0.29	0.512	0.356	0.174	0.171	16	12	15	29	9	12	7	2	19	5	5	9	7	3	3	C06E1.7	-	-	-	--
WBGene00015802	33.975	37.39	35.132	32.324	19.073	20.054	18.325	20.161	19.247	20.35	22.571	21.799	16.529	17.67	20.604	645	700	751	622	341	346	348	351	545	429	434	427	362	340	404	kynu-1	Metabolism;Metabolism	Global and overview maps;Amino acid metabolism	K01556;K01556	--
WBGene00015860	2.229	2.318	2.386	2.481	0.364	0.566	0.686	0.374	0.958	0.772	0.451	0.609	0.595	0.62	0.719	39	40	47	44	6	9	12	6	25	15	8	11	12	11	13	C16D9.5	-	-	-	--
WBGene00016431	11.691	11.046	10.758	11.673	5.085	6.045	5.351	7.322	3.274	3.298	3.523	4.232	2.564	4.216	2.637	249	232	258	252	102	117	114	143	104	78	76	93	63	91	58	C35A11.4	-	-	-	--
WBGene00016644	28.085	30.897	27.197	26.104	12.883	11.616	10.552	13.318	2.37	2.018	2.04	2.429	2.866	2.652	2.731	487	504	517	461	203	171	194	198	62	41	32	36	59	44	54	abhd-3.2	-	-	-	--
WBGene00016667	8.32	8.327	7.197	6.396	4.36	4.994	4.537	4.595	3.695	2.238	0.853	1.257	2.81	6.183	8.16	77	76	75	60	38	42	42	39	51	23	8	12	30	58	78	C45E5.4	-	-	-	--
WBGene00016896	2.632	2.058	2.289	2.705	0.699	0.905	0.822	0.897	1.213	1.432	1.408	1.169	0.285	0.054	0.212	48	37	47	50	12	15	15	15	33	29	26	22	6	1	4	nep-4	-	-	-	--
WBGene00017262	35.161	34.338	29.25	31.396	9.58	11.899	10.811	11.388	15.95	14.413	10.555	12.277	10.392	11.889	12.923	569	548	533	515	146	175	175	169	385	259	173	205	194	195	216	F08F3.4	Metabolism;Metabolism	Global and overview maps;Amino acid metabolism	K15789;K15789	--
WBGene00017436	17.551	17.154	16.149	21.003	10.159	11.175	10.578	10.156	5.013	6.219	5.755	4.298	4.174	4.376	4.377	277	267	287	336	151	158	167	147	118	109	92	70	76	70	70	F13H8.3	-	-	-	--
WBGene00017501	22.351	23.027	24.112	22.592	4.619	1.969	2.599	3.569	8.933	6.649	4.765	5.184	2.391	4.907	3.224	191	195	242	191	36	16	22	28	118	61	41	44	24	41	29	pud-3	-	-	-	--
WBGene00017556	1.758	1.945	1.703	2.011	0.721	0.967	1.198	1.002	0.884	0.72	0.986	1.239	0.866	0.71	0.929	44	48	48	51	17	22	30	23	33	20	25	32	25	18	24	F18A12.7	-	-	-	--
WBGene00017703	4.636	4.379	5.246	5.451	1.618	2.097	2.349	1.939	1.065	0.858	0.815	0.985	0.44	1.003	0.861	73	68	93	87	24	30	37	28	25	15	13	16	8	16	14	F22E5.1	-	-	-	--
WBGene00017730	11.328	11.937	12.23	11.943	6.368	4.521	4.885	6.055	2.085	3	1.974	2.583	1.348	1.753	1.075	102	106	124	109	54	37	44	50	28	30	18	24	14	16	10	F22H10.6	-	-	-	--
WBGene00017748	8.339	7.71	8.822	8.348	4.167	4.993	6.743	5.617	7.236	6.958	4.965	3.803	6.698	5.808	7.362	68	62	81	69	32	37	55	42	88	63	41	32	63	48	62	F23F1.7	-	-	-	--
WBGene00018050	2.617	1.867	1.98	1.912	0.926	1.173	0.775	0.951	0.26	0.175	0.096	0.282	0.168	0.383	0.845	27	19	23	20	9	11	8	9	4	2	1	3	2	4	9	clec-139	-	-	-	--
WBGene00018055	4.9	3.614	5.341	3.626	1.774	1.838	2.338	1.943	0.149	0.201	0	0.216	0.097	0.44	0.216	44	32	54	33	15	15	21	16	2	2	0	2	1	4	2	F35F10.5	-	-	-	--
WBGene00018250	14.849	11.399	11.397	11.108	5.331	6.033	6.359	5.948	4.747	3.484	2.108	3.007	2.259	5.455	5.948	127	101	110	101	43	45	53	46	60	35	18	26	22	46	52	F40H3.2	-	-	-	--
WBGene00018278	1.036	1.46	1.296	1.128	0.318	0.577	0.45	0.065	0.301	0.287	0.535	0.654	0	0	0	17	24	24	16	4	7	6	1	6	5	8	9	0	0	0	F41C6.4	-	-	-	--
WBGene00018293	9.354	11.091	8.508	11.684	2.884	2.988	2.564	3.126	4.501	5.299	2.532	2.632	3.466	2.828	2.921	124	145	127	157	36	36	34	38	89	78	34	36	53	38	40	F41E6.12	-	-	-	--
WBGene00018343	91.979	93.148	96.691	84.639	58.75	62.191	55.551	59.556	80.095	56.899	31.368	30.56	53.842	80.066	78.225	773	772	915	721	465	475	467	459	1004	531	267	265	522	682	679	F42A10.7	-	-	-	--
WBGene00018398	19.005	19.053	16.541	18.333	7.904	8.894	7.069	8.954	10.171	9.8	8.635	8.434	7.651	6.595	7.121	451	446	442	441	177	192	168	195	361	259	208	207	210	159	175	sptl-2	Metabolism;Environmental Information Processing;Metabolism	Global and overview maps;Signal transduction;Lipid metabolism	K00654;K00654;K00654	--
WBGene00018488	147.517	151.74	153.196	153.167	91.685	94.87	79.428	88.489	15.758	17.955	22.928	23.538	22.398	24.374	24.329	4318	4442	5093	4536	2526	2530	2336	2361	673	571	668	706	755	729	733	acs-1	-	-	-	--
WBGene00018715	4.772	5.425	3.981	5.421	2.457	2.546	2.024	2.68	3.102	3.125	1.999	1.541	3.51	3.139	3.22	33	37	31	38	16	16	14	17	32	24	14	11	28	22	23	F52H2.3	-	-	-	--
WBGene00018910	673.924	692.199	669.237	720.252	131.691	130.001	124.525	127.756	167.507	208.306	299.576	311.675	27.5	14.742	13.12	7509.5	7606.5	8397	8135	1382	1316.5	1388	1305.5	2784	2577.5	3381	3583.5	353.5	166.5	151	F56A4.2	-	-	-	--
WBGene00018911	21.281	19.931	19.217	17.489	0	0.308	0	0	14.065	9.343	8.067	8.343	0	0	0	104.86	96.85	106.62	87.35	0	1.38	0	0	103.37	51.12	40.26	42.42	0	0	0	F56A4.3	Metabolism;Human Diseases;Human Diseases;Human Diseases;Metabolism;Metabolism;Metabolism;Metabolism;Human Diseases;Human Diseases;Human Diseases	Global and overview maps;Cancer: overview;Cardiovascular disease;Cancer: specific types;Metabolism of other amino acids;Xenobiotics biodegradation and metabolism;Xenobiotics biodegradation and metabolism;Xenobiotics biodegradation and metabolism;Cancer: overview;Drug resistance: antineoplastic;Cancer: specific types	K23790;K23790;K23790;K23790;K23790;K23790;K23790;K23790;K23790;K23790;K23790	--
WBGene00018917	2.194	3.242	3.154	1.958	0.323	0.323	0.113	0.379	0.71	0.957	1.578	1.227	0.287	0.081	0.488	31.55	45.77	50.1	28.13	4.22	4.43	1.7	5.24	15.69	15.46	23.79	18.43	4.72	1.11	7	irld-35	-	-	-	--
WBGene00019473	2.754	2.792	2.97	2.717	0.992	1.677	1.868	1.984	0.429	0.399	0.971	0.763	0.639	0.582	0.667	56	56	68	56	19	31	38	37	13	9	20	16	15	12	14	cyp-35A5	-	-	-	--
WBGene00019550	14.214	13.475	13.487	14.617	4.228	4.891	3.842	4.645	2.142	2.21	2.194	2.333	1.405	0.685	1.076	307	287	328	320	86	96	83	92	69	53	48	52	35	15	24	K09C4.5	-	-	-	--
WBGene00020128	10.691	10.512	12.087	10.801	2.956	3.153	3.027	3.375	2.972	3.396	2.402	2.384	1.383	1.894	1.335	791	767	1007	810	206	212	224	229	328	279	180	182	118	142	102	R193.2	-	-	-	--
WBGene00020191	2.833	3.119	2.731	4.551	1.633	0.98	0.971	1.324	2.387	1.749	1.358	1.177	0.421	0.799	0.94	35	38	38	57	19	11	12	15	44	24	17	15	6	10	12	clec-53	-	-	-	--
WBGene00020247	10.009	9.232	8.437	8.536	5.104	5.351	4.692	5.18	1.896	2.139	3.35	2.411	1.863	2.455	2.19	177	161	168	153	85	86	83	84	50	42	60	44	38	44	40	T05B11.4	-	-	-	--
WBGene00020611	0.816	0.909	0.555	0.714	0.29	0.258	0.26	0.426	0.105	0.07	0.039	0.076	0.203	0.116	0.189	20.9	22.96	16	18.53	7	6	6.67	10	4	2	1	2	6	3	5	T20D4.5	-	-	-	--
WBGene00021222	5.619	5.259	6.081	6.059	0.595	1.115	0.537	0.521	6.078	2.312	1.722	2.436	0.562	0.564	0.488	68.45	66.23	84.9	72.87	6.78	12.57	6.3	6.76	107.31	31.54	25.21	31.57	8.28	6.89	7	irld-53	-	-	-	--
WBGene00021224	673.924	692.199	669.237	720.252	131.691	130.001	124.525	127.756	167.507	208.306	299.576	311.675	27.5	14.742	13.12	7509.5	7606.5	8397	8135	1382	1316.5	1388	1305.5	2784	2577.5	3381	3583.5	353.5	166.5	151	clec-209	-	-	-	--
WBGene00021412	1.976	2.404	2.018	1.998	1.678	0.924	0.938	1.239	1.424	1.379	0.634	0.957	1.07	1.023	1.195	40	48	46	41	32	17	19	23	43	31	13	20	25	21	25	cyp-29A3	-	-	-	--
WBGene00021448	4.817	3.734	4.204	4.513	2.134	1.899	2.274	1.932	0.276	0.288	0.268	0.266	0.395	0.18	0.796	106	81	104	101	44	38	50	39	9	7	6	6	10	4	18	Y39D8A.1	-	-	-	--
WBGene00021645	23.965	22.792	19.896	21.734	14.599	15.537	12.581	14.825	16.045	14.095	7.925	6.434	10.523	15.564	13.685	505	474	472	465	290	298	266	287	506	331	170	140	258	333	300	Y47G6A.19	-	-	-	--
WBGene00021743	25.619	28.073	24.543	23.802	13.635	16.071	14.395	14.518	1.592	1.417	0.737	0.942	1.519	2.241	2.301	749	831	837	740	391	445	431	408	66	45	23	27	54	70	68	Y50D4B.4	-	-	-	--
WBGene00021835	43.934	40.388	47.893	48.356	29.814	26.459	25.403	30.596	45.923	38.693	23.582	20.523	24.066	32.114	34.495	341	308	414	375	213	181	197	213	531	329	184	161	214	251	275	Y54E10A.17	-	-	-	--
WBGene00022072	71.601	74.816	68.269	62.93	46.504	40.393	43.602	36.462	7.067	6.219	4.486	7.397	4.726	2.689	4.399	394	406	423	351	241	202	240	184	58	38	25	42	30	15	25	cpg-9	-	-	-	--
WBGene00022261	4.6	3.979	4.986	4.004	2.514	1.414	2.164	2.287	0.408	0.183	0.735	1.377	0.528	0.067	0.131	68	58	83	60	35	19	32	31	9	3	11	21	9	1	2	clec-210	-	-	-	--
WBGene00022262	2.836	1.83	1.889	2.226	1.369	1.631	1.708	1.3	0.821	0.929	1.018	1.374	0.643	0.636	0.593	88	56	66	70	40	46	53	37	38	32	32	44	23	20	19	Y73C8C.3	-	-	-	--
WBGene00022382	57.697	53.47	55.452	58.518	29.506	30.515	29.621	29.876	21.324	23.366	47.876	37.639	17.994	15.58	20.746	1034	945	1119	1063	498	497	531	491	570	465	869	696	372	283	384	Y94H6A.10	-	-	-	--
WBGene00022645	196.184	204.054	209.709	199.005	131.204	140.202	125.18	138.849	8.003	6.53	11.342	13.434	7.412	4.559	8.574	3064	3138	3688	3147	1927	1987	1952	1988	186	113	179	216	134	72	138	ZK6.11	-	-	-	--
WBGene00022813	8.662	8.194	8.021	7.347	5.496	6.044	3.59	4.838	1.204	1.237	2.034	2.764	1.007	1.146	1.227	164	153	171	141	98	104	68	84	34	26	39	54	22	22	24	ZK742.3	-	-	-	--
WBGene00022887	14.904	14.962	15.288	14.263	5.935	6.56	7.077	6.988	10.592	7.449	6.769	5.489	12.274	17.499	22.124	200	198	231	194	75	80	95	86	212	111	92	76	190	238	307	ZK1290.5	-	-	-	--
WBGene00044922	5.316	4.267	6.491	2.841	1.176	1.462	0.221	2.415	7.574	2.992	0.875	0.429	3.072	2.404	2.788	24	19	33	13	5	6	1	10	51	15	4	2	16	11	13	Y43C5A.7	-	-	-	--
WBGene00045488	2.169	10.113	1.627	2.247	1.077	0.276	1.064	1.024	0.588	0.564	0.297	0.303	0.217	0.309	0.061	34	25	28	34	15	4	17	15	14	10	4	5	4	5	1	F57B1.9	-	-	-	--
WBGene00194674	114.47	95.165	75.497	91.343	52.73	44.918	49.645	53.922	39.078	53.627	53.601	55.878	26.814	19.515	14.058	544	446	404	440	236	194	236	235	277	283	258	274	147	94	69	F23D12.11	-	-	-	--
WBGene00270321	10.096	8.845	9.899	10.12	3.345	3.199	4.441	4.668	1.679	2.473	3.589	4.54	1.96	1.514	0.86	125	108	138	127	39	36	55	53	31	34	45	58	28	19	11	Y41C4A.32	-	-	-	--
WBGene00303058	52.726	40.908	74.261	52.491	41.19	32.645	45.537	34.749	3.244	6.922	20.005	15.006	11.25	11.596	3.173	260.46	199.29	413.07	262.83	191.63	146.56	225.02	157.42	23.9	37.97	100.09	76.49	64.11	58.06	16.19	F47G4.14	-	-	-	--

## Sheet: down common
id	N2-0h-1_tpm	N2-0h-2_tpm	N2-0h-3_tpm	N2-0h-4_tpm	L07-0h-1_tpm	L07-0h-2_tpm	L07-0h-3_tpm	L07-0h-4_tpm	N2-24h-1_tpm	N2-24h-2_tpm	N2-24h-3_tpm	N2-24h-4_tpm	L07-24h-1_tpm	L07-24h-2_tpm	L07-24h-4_tpm	N2-0h-1_count	N2-0h-2_count	N2-0h-3_count	N2-0h-4_count	L07-0h-1_count	L07-0h-2_count	L07-0h-3_count	L07-0h-4_count	N2-24h-1_count	N2-24h-2_count	N2-24h-3_count	N2-24h-4_count	L07-24h-1_count	L07-24h-2_count	L07-24h-4_count	Symbol	KEGG_A_class	KEGG_B_class	K_ID	TF_family
MSTRG.10538	0.63	0.383	0.727	0.497	1.539	1.733	2.016	2.955	2.239	2.497	1.369	1.282	2.239	1.803	2.684	10	6	13	8	23	25	32	43	53	44	22	21	41	29	44	btb-14	-	-	-	--
MSTRG.12256	0.058	0.146	0.23	0.199	0.764	0.475	0.633	0.721	0.926	1.243	0.738	0.976	1.446	2.242	1.476	2	5	9	7	25	15	22	23	48	48	26	35	58	79	53	MGAM	Metabolism;Metabolism;Metabolism	Global and overview maps;Carbohydrate metabolism;Carbohydrate metabolism	K01187;K01187;K01187	--
MSTRG.12584	1.183	0.971	0.601	1.001	2.752	2.232	2.76	2.274	2.758	1.928	2.225	2.075	2.1	1.835	2.455	21	17	12	18	46	36	49	37	73	38	40	38	43	33	45	nhr-150	-	-	-	--
MSTRG.12790	0.388	0.668	0.585	0.535	2.181	1.365	1.356	1.944	4.6	4.433	3.061	2.479	3.897	5.545	5.291	10	17	17	14	53	32	35	46	177	127	80	66	116	145	141	fbxa-224	-	-	-	--
MSTRG.13079	2.339	2.409	2.239	2.776	5.782	4.343	4.384	3.865	5.611	7.24	9.417	8.146	6.653	6.598	6.652	64	65	69	77	149	108	120	97	229	220	261	230	210	183	188	Ttf2	Organismal Systems	Endocrine system	K15173	--
MSTRG.13351	91.862	65.56	78.089	67.209	624.392	639.325	547.235	598.46	5233.72	3806.71	2662.02	2781.42	4041.1	3377.41	4111.73	587	420	582	439	3879	3782	3596	3573	51422	27759	17787	18836	30617	22384	27741	--	-	-	-	--
MSTRG.2701	0	0.077	0.134	0.075	0.964	0.916	0.908	0.907	5.072	6.267	8.589	6.232	7.738	6.046	4.175	0	1	2	1	12	11	12	11	100	92	115	85	118	81	57	--	-	-	-	--
MSTRG.2995	8.241	8.582	9.198	8.79	15.018	17.401	15.141	12.994	14.336	13.439	14.844	13.707	16.218	15.603	14.233	74	76	93	80	127	142	136	107	192	134	135	127	168	142	132	--	-	-	-	--
MSTRG.4109	23.826	19.401	20.278	23.862	33.157	38.431	31.668	35.822	121.862	91.92	52.127	54.229	66.967	80.049	87.73	264	212	253	268	346	387	351	364	2014	1131	585	620	856	899	1004	--	-	-	-	--
MSTRG.5388	0.683	0.639	0.373	0.726	2.733	2.255	3.256	3.208	4.192	3.927	7.573	6.415	3.643	2.747	2.136	13	12	8	14	49	39	62	56	119	83	146	126	80	53	42	--	-	-	-	--
MSTRG.8046	6.009	8.91	8.281	7.94	16.322	14.7	14.724	16.349	14.381	18.009	14.503	14.02	21.171	20.108	19.639	128	179	196	170	317	273	311	316	438	413	303	299	502	421	423	--	-	-	-	--
MSTRG.8333	0.291	0.147	0	0.048	0.669	0.747	0.872	0.634	2.404	1.135	1.914	1.174	1.806	2.678	2.628	6	3	0	1	13	14	18	12	74	26	40	25	43	56	56	--	-	-	-	--
MSTRG.8371	0.749	1.085	0.927	0.898	1.676	1.678	2.087	1.663	1.597	1.783	2.034	1.452	2.227	2.35	1.658	28	40	39	34	59	57	78	57	89	74	77	56	96	89	64	wago-4	-	-	-	--
MSTRG.8777	7.007	7.184	7.883	6.222	13.31	13.879	12.22	14.009	12.946	14.303	11.992	13.205	18.425	20.357	22.615	90	91	114	81	161	162	157	165	248	204	156	175	273	265	300	gyg-1	Metabolism;Metabolism	Global and overview maps;Carbohydrate metabolism	K00750;K00750	--
WBGene00000006	5.363	5.438	5.072	4.775	8.287	9.739	6.494	6.466	13.972	11.661	8.007	8.155	13.19	15.142	13.466	123	123	131	111	179	203	149	136	478	297	186	193	349	352	319	aat-5	-	-	-	--
WBGene00000009	0.874	0.997	0.776	0.916	2.9	2.765	3.276	3.157	3.589	2.656	1.78	2.064	3.267	2.371	4.019	16	18	16	17	50	46	60	53	98	54	33	39	69	44	76	aat-8	-	-	-	--
WBGene00000017	7.518	9.009	9.003	7.192	20.924	16.795	19.586	20.494	32.532	19.182	14.283	12.364	24.388	35.513	39.04	66	78	89	64	173	134	172	165	426	187	127	112	247	316	354	abf-6	-	-	-	--
WBGene00000059	0.236	0.461	0.279	0.233	0.369	0.676	0.782	0.9	2.031	1.626	1.143	1.123	1.702	2.612	2.255	5	10	7	5	8	13	18	19	67	40	26	26	44	58	52	acr-20	-	-	-	--
WBGene00000089	4.077	4.64	4.655	4.351	7.951	8.24	6.322	7.349	14.114	12.738	11.748	9.435	11.901	14.284	13.615	49	55	63	53	90	90	76	81	253	170	143	117	165	174	169	aex-6	-	-	-	--
WBGene00000103	7.433	9.621	9.561	7.526	12.534	13.56	12.876	13.022	23.043	24.278	37.348	33.74	26.936	24.672	23.974	187	238	270	191	297	309	323	299	861	675	949	875	778	627	622	akt-2	Human Diseases;Human Diseases;Human Diseases;Human Diseases;Human Diseases;Human Diseases;Environmental Information Processing;Environmental Information Processing;Environmental Information Processing;Cellular Processes;Organismal Systems;Human Diseases;Human Diseases;Cellular Processes;Human Diseases;Human Diseases;Environmental Information Processing;Environmental Information Processing;Organis…	Cancer: overview;Neurodegenerative disease;Infectious disease: bacterial;Infectious disease: bacterial;Infectious disease: viral;Infectious disease: viral;Signal transduction;Signal transduction;Signal transduction;Transport and catabolism;Aging;Cardiovascular disease;Infectious disease: viral;Cell growth and death;Cancer: specific types;Endocrine and metabolic disease;Signal transduction;Signal …	K04456;K04456;K04456;K04456;K04456;K04456;K04456;K04456;K04456;K04456;K04456;K04456;K04456;K04456;K04456;K04456;K04456;K04456;K04456;K04456;K04456;K04456;K04456;K04456;K04456;K04456;K04456;K04456;K04456;K04456;K04456;K04456;K04456;K04456;K04456;K04456;K04456;K04456;K04456;K04456;K04456;K04456;K04456;K04456;K04456;K04456;K04456;K04456;K04456;K04456;K04456;K04456;K04456;K04456;K04456;K04456;K04456;…	--
WBGene00000219	1255.67	1234.73	1364.05	1284.03	2848.7	2763.32	2833.45	2901.03	3150.26	3350.26	2384.1	2279.62	3599.43	4117.84	3693.83	20022	19416	24491	20753	42779	40044	45194	42421	74923	59321	38503	37506	66210	66550	60833	asp-6	-	-	-	--
WBGene00000625	2.396	2.25	3.468	3.502	4.052	5.859	5.589	6.484	90.856	95.424	52.924	44.897	41.927	45.269	37.12	27	25	44	40	43	60	63	67	1527	1194	604	522	545	517	432	col-48	-	-	-	--
WBGene00000830	33.12	33.823	32.562	32.483	65.397	58.15	66.819	60.823	79.705	91.055	92.913	103.671	77.995	68.724	60.525	634.62	641.53	709.86	632.68	1180.58	1011.04	1284.13	1066.63	2276.6	1941.43	1817.41	2044.57	1737.51	1341.52	1193.9	ctl-1	Metabolism;Metabolism;Organismal Systems;Cellular Processes;Environmental Information Processing;Organismal Systems;Organismal Systems;Metabolism;Metabolism;Human Diseases	Global and overview maps;Global and overview maps;Aging;Transport and catabolism;Signal transduction;Aging;Aging;Amino acid metabolism;Carbohydrate metabolism;Neurodegenerative disease	K03781;K03781;K03781;K03781;K03781;K03781;K03781;K03781;K03781;K03781	--
WBGene00000831	60.069	59.404	60.291	62.592	101.066	91.416	101.208	95.249	96.43	106.733	105.42	113.395	88.319	90.189	80.844	1227.86	1199.98	1401.84	1295.04	1950.2	1709.41	2090.03	1795.38	2946.69	2426.59	2186.48	2389.5	2107.61	1876.34	1717.14	ctl-2	Metabolism;Metabolism;Organismal Systems;Cellular Processes;Environmental Information Processing;Organismal Systems;Organismal Systems;Metabolism;Metabolism;Human Diseases	Global and overview maps;Global and overview maps;Aging;Transport and catabolism;Signal transduction;Aging;Aging;Amino acid metabolism;Carbohydrate metabolism;Neurodegenerative disease	K03781;K03781;K03781;K03781;K03781;K03781;K03781;K03781;K03781;K03781	--
WBGene00000966	11.895	10.657	10.2	10.084	16.261	18.376	15.393	15.008	14.029	16.956	22.824	20.41	12.076	10.022	8.688	177	154	173	149	228	250	229	205	309	279	344	311	205	152	135	dhs-2	Metabolism;Metabolism	Global and overview maps;Metabolism of cofactors and vitamins	K11154;K11154	--
WBGene00000978	0.597	0.605	0.379	0.505	1.358	1.876	1.108	1.208	4.801	3.531	2.188	1.735	2.734	4.878	5.282	7	7	5	6	15	20	13	13	84	46	26	21	37	58	64	dhs-15	-	-	-	--
WBGene00001172	38.739	37.212	41.101	37.723	62.385	71.286	60.337	65.78	78.718	81.713	62.383	59.438	106	161.503	135.217	1233	1168	1473	1217	1870	2062	1921	1920	3737	2888	2011	1952	3892	5210	4445	egl-3	-	-	-	--
WBGene00001184	3.519	3.991	4.195	4.199	5.582	7.428	6.749	7.216	8.304	7.866	8.265	8.011	10.404	13.664	10.671	162	181	217	198	241	312	307	306	569	407	392	381	557	646	505	egl-15	Human Diseases;Cellular Processes;Environmental Information Processing;Environmental Information Processing;Environmental Information Processing;Environmental Information Processing;Cellular Processes;Human Diseases;Cellular Processes;Human Diseases;Human Diseases;Human Diseases	Cancer: overview;Transport and catabolism;Signal transduction;Signal transduction;Signal transduction;Signal transduction;Cell motility;Cancer: specific types;Cellular community - eukaryotes;Cancer: specific types;Cancer: overview;Drug resistance: antineoplastic	K05093;K05093;K05093;K05093;K05093;K05093;K05093;K05093;K05093;K05093;K05093;K05093	--
WBGene00001189	46.139	45.488	45.098	42.247	66.092	77.038	66.393	70.147	104.979	94.105	62.485	64.87	103.191	149.464	146.995	974	947	1072	904	1314	1478	1402	1358	3305	2206	1336	1413	2513	3198	3205	egl-21	Human Diseases	Endocrine and metabolic disease	K01294	--
WBGene00001391	5.192	7.07	5.106	6.274	18.389	19.973	16.939	18.077	144.439	118.95	73.765	81.664	118.337	151.307	177.854	35	47	39	43	117	123	115	112	1453	891	504	568	921	1034	1239	far-7	-	-	-	--
WBGene00001395	131.204	140.123	127.329	130.154	220.16	242.009	216.488	236.535	669.807	592.645	475.036	466.139	631.44	761.499	824.443	2438	2522	2674	2388	3868	3894	4040	3921	16421	11461	8756	8710	13510	14400	15282	fat-3	-	-	-	--
WBGene00001439	23.717	20.176	26.609	27.669	38.365	44.55	41.747	41.575	34.015	38.343	43.865	44.089	43.906	60.173	40.254	611	594	741	687	926	983	1039	953	985	1033	1155	1229	1363	1515	992	fkh-7	-	-	-	Fork_head
WBGene00001441	26.726	30.016	35.08	31.769	57.046	65.119	57.776	63.835	59.084	78.384	83.762	83.059	98.439	107.698	81.785	650	713	947	779	1305	1428	1394	1403	2123	2113	2061	2087	2760	2672	2057	fkh-9	-	-	-	Fork_head
WBGene00001444	27.734	25.986	24.49	24.044	43.151	42.384	38.881	38.022	120.388	77.738	55.645	56.968	84.745	109.911	119.322	231	213	228	203	336	320	320	289	1489	716	470	490	810	923	1020	flp-1	-	-	-	--
WBGene00001446	12.846	12.648	11.491	12.857	19.966	22.943	21.403	21.722	27.335	22.382	18.473	18.043	31.308	40.778	40.557	138	134	139	140	202	224	230	214	438	267	201	200	388	444	450	flp-3	-	-	-	--
WBGene00001451	5.857	5.895	7.375	5.735	10.833	13.837	12.097	9.444	23.179	15.749	11.062	7.703	16.188	23.527	22.055	50	49	70	49	86	106	102	73	292	148	95	67	158	201	191	flp-8	-	-	-	--
WBGene00001452	21.511	20.821	20.262	20.794	36.223	38.373	35.624	36.607	74.15	52.538	33.467	38.958	56.318	68.387	78.366	198	189	210	194	314	321	328	309	1018	537	312	370	598	638	745	flp-9	-	-	-	--
WBGene00001453	25.245	22.471	22.521	25.131	40.632	43.238	36.999	37.618	62.57	57.812	46.015	39.412	70.799	113.717	116.239	221	194	222	223	335	344	324	302	817	562	408	356	715	1009	1051	flp-10	-	-	-	--
WBGene00001455	10.43	10.408	7.351	12.086	16.699	14.209	16.55	15.886	47.061	36.824	24.681	23.585	31.859	39.528	43.438	63	62	50	74	95	78	100	88	424	247	151	147	222	242	271	flp-12	-	-	-	--
WBGene00001456	7.45	9.789	7.921	9.317	13.816	14.895	12.484	13.159	26.031	18.333	13.78	10.983	18.829	24.33	26.111	71	92	85	90	124	129	119	115	370	194	133	108	207	235	257	flp-13	-	-	-	--
WBGene00001460	11.65	13.102	10.722	11.389	22.941	18.413	16.305	23.559	41.467	30.329	22.377	16.833	32.132	40.961	45.221	110	122	114	109	204	158	154	204	584	318	214	164	350	392	441	flp-17	-	-	-	--
WBGene00001461	14.247	12.441	11.884	12.006	26.745	28.85	21.17	26.621	61.923	46.895	32.2	31.588	44.512	62.005	69.57	153	128	140	127	262	271	220	254	980	554	344	340	541	659	759	flp-18	-	-	-	--
WBGene00001462	7.792	10.333	9.475	8.634	12.602	14.906	12.943	16.079	24.594	19.648	17.044	14.174	23.901	32.527	32.964	65	85	89	73	99	113	108	123	306	182	144	122	230	275	284	flp-19	-	-	-	--
WBGene00001464	5.403	4.018	5.118	4.975	11.473	7.926	9.002	8.052	19.319	20.759	10.491	10.298	19.046	18.301	26.155	30	22	32	28	60	40	50	41	160	128	59	59	122	103	150	flp-21	-	-	-	--
WBGene00001476	3.262	3.591	3.807	2.816	14.065	12.966	13.724	13.587	30.957	33.463	33.617	30.083	33.185	25.127	27.452	70	76	92	61	286	254	297	270	995	800	735	672	835	549	614	fmo-1	Metabolism	Xenobiotics biodegradation and metabolism	K00485	--
WBGene00001477	2.241	1.547	1.651	1.552	12.201	14.743	12.393	14.142	4.443	5.84	8.945	11.09	9.465	3.858	2.862	47	32	39	33	241	281	260	272	139	136	190	240	229	82	62	fmo-2	Metabolism	Xenobiotics biodegradation and metabolism	K00485	--
WBGene00001479	13.036	14.223	13.583	12.197	20.574	21.32	19.291	22.511	41.788	44.746	44.912	43.778	38.126	36.201	28.927	329	354	386	312	489	489	487	521	1573	1254	1148	1140	1110	926	754	fmo-4	Metabolism	Xenobiotics biodegradation and metabolism	K00485	--
WBGene00001500	2.214	2.744	3.496	1.942	50.74	49.201	46.355	46.548	78.3	73.498	52.591	53.334	49.79	56.802	56.692	18	22	32	16	389	364	378	347	951	664	433	449	468	468	477	ftn-1	Cellular Processes;Organismal Systems;Cellular Processes	Cell growth and death;Digestive system;Cell growth and death	K00522;K00522;K00522	--
WBGene00001537	1.393	1.28	1.276	1.074	1.988	2.228	1.654	2.16	2.598	2.313	2.214	2.152	3.151	3.372	3.583	64	58	66	50	86	93	76	91	178	118	103	102	167	157	170	gcy-11	Metabolism;Metabolism	Global and overview maps;Nucleotide metabolism	K01769;K01769	--
WBGene00001564	208.664	204.453	212.054	215.569	594.549	624.033	607.987	630.953	360.45	459.182	555.305	681.167	548.879	407.17	293.939	8279	8003	9475	8671	22218	22506	24132	22965	21341	20238	22322	27889	25124	16378	12048	icl-1	Metabolism;Metabolism;Metabolism	Global and overview maps;Global and overview maps;Carbohydrate metabolism	K01637;K01637;K01637	--
WBGene00001591	9.278	9.458	10.145	10.058	35.387	36.435	32.198	37.254	28.481	27.856	19.481	19.099	30.281	48.193	47.143	193	194	239	211	691	689	668	714	884	641	406	408	729	1022	1017	glc-1	-	-	-	--
WBGene00001623	1.7	1.543	1.947	1.324	4.466	6.302	5.278	5.221	8.61	6.528	4.02	4.944	8.495	9.448	7.972	38	34	49	30	94	128	118	107	287	162	91	114	219	214	184	glt-5	Human Diseases;Organismal Systems;Organismal Systems;Human Diseases	Neurodegenerative disease;Nervous system;Nervous system;Neurodegenerative disease	K05613;K05613;K05613;K05613	--
WBGene00001852	4.144	4.559	3.602	4.175	13.48	13.678	13.308	14.132	174.482	155.924	149.801	145.676	166.369	159.001	158.85	47	51	46	48	144	141	151	147	2952	1964	1721	1705	2177	1828	1861	hil-1	-	-	-	--
WBGene00002012	13.708	11.827	11.853	12.1	34.217	34.929	30.773	31.993	57.479	63.129	74.436	81.224	44.09	24.913	20.024	114	97	111	102	268	264	256	244	713	583	627	697	423	210	172	hsp-12.3	Genetic Information Processing;Organismal Systems	Folding, sorting and degradation;Aging	K09542;K09542	--
WBGene00002048	21.046	20.694	21.603	20.733	31.73	35.788	32.728	32.85	59.494	63.448	47.884	45.031	66.813	89.738	77.448	693	672	801	692	984	1071	1078	992	2922	2320	1597	1530	2538	2995	2634	ida-1	Human Diseases	Endocrine and metabolic disease	K07817	--
WBGene00002069	9.344	8.548	9.711	9.885	14.904	16.844	14.946	16.563	23.273	19.479	17.313	18.035	25.437	25.343	29.374	235	212	275	252	353	385	376	382	873	544	441	468	738	646	763	ikb-1	Organismal Systems;Environmental Information Processing	Immune system;Signal transduction	K09258;K09258	--
WBGene00002100	11.403	13.704	8.752	10	24.066	20.736	17.592	21.798	42.153	31.44	24.463	22.648	35.367	51.391	54.384	81	96	70	72	161	134	125	142	447	248	176	166	290	370	399	ins-17	-	-	-	--
WBGene00002163	2.582	2.908	3.207	3.213	6.097	6.272	5.857	5.785	7.2	7.076	5.82	6.829	9.25	10.47	7.927	113	129	161	143	250	250	255	233	467	342	263	308	477	467	358	ist-1	Human Diseases;Cellular Processes;Organismal Systems;Human Diseases;Environmental Information Processing;Organismal Systems;Environmental Information Processing;Environmental Information Processing;Human Diseases;Environmental Information Processing;Organismal Systems;Environmental Information Processing;Human Diseases;Organismal Systems;Organismal Systems;Organismal Systems;Organismal Systems;Or…	Neurodegenerative disease;Transport and catabolism;Aging;Endocrine and metabolic disease;Signal transduction;Endocrine system;Signal transduction;Signal transduction;Cancer: overview;Signal transduction;Nervous system;Signal transduction;Endocrine and metabolic disease;Aging;Endocrine system;Aging;Endocrine system;Endocrine system;Endocrine and metabolic disease;Excretory system	K16172;K16172;K16172;K16172;K16172;K16172;K16172;K16172;K16172;K16172;K16172;K16172;K16172;K16172;K16172;K16172;K16172;K16172;K16172;K16172	--
WBGene00002174	6.47	6.226	7.219	6.495	10.391	10.706	9.68	10.459	10.392	12.222	10.777	10.787	11.312	12.025	10.061	383	369	480	389	578	573	573	571	911	806	653	663	781	727	617	itx-1	-	-	-	--
WBGene00002188	1.496	0.99	0.867	1.155	3.247	5.154	3.317	3.831	7.066	8.73	9.7	8.512	11.787	7.896	6.929	23	15	15	18	47	72	51	54	162	149	151	135	209	123	110	kgb-2	Human Diseases;Human Diseases;Human Diseases;Genetic Information Processing;Human Diseases;Human Diseases;Human Diseases;Environmental Information Processing;Environmental Information Processing;Cellular Processes;Organismal Systems;Organismal Systems;Human Diseases;Human Diseases;Human Diseases;Environmental Information Processing;Environmental Information Processing;Organismal Systems;Organisma…	Cancer: overview;Neurodegenerative disease;Neurodegenerative disease;Folding, sorting and degradation;Infectious disease: bacterial;Infectious disease: bacterial;Infectious disease: viral;Signal transduction;Signal transduction;Transport and catabolism;Aging;Development and regeneration;Cardiovascular disease;Infectious disease: viral;Endocrine and metabolic disease;Signal transduction;Signal tra…	K04440;K04440;K04440;K04440;K04440;K04440;K04440;K04440;K04440;K04440;K04440;K04440;K04440;K04440;K04440;K04440;K04440;K04440;K04440;K04440;K04440;K04440;K04440;K04440;K04440;K04440;K04440;K04440;K04440;K04440;K04440;K04440;K04440;K04440;K04440;K04440;K04440;K04440;K04440;K04440;K04440;K04440;K04440;K04440;K04440;K04440;K04440;K04440;K04440;K04440;K04440;K04440;K04440;K04440;K04440;K04440;K04440;…	--
WBGene00002263	115.38	118.655	118.587	117.374	207.989	191.231	211.053	205.967	412.853	368.682	298.845	280.149	425.439	536.367	570.436	3890	3886	4408	3951	6045	5420	6547	5835	17785	12753	9789	9268	15926	17767	18292	lea-1	-	-	-	--
WBGene00002265	199.962	205.882	208.876	195.291	297.794	316.327	292.19	306.291	589.813	538.191	378.625	356.183	635.972	996.093	1027.29	3869	3907	4520	3781	6256	6406	6556	6366	19020	14304	10100	9690	21020	30598	27087	lec-2	-	-	-	--
WBGene00003388	11.379	9.43	9.617	9.114	18.969	19.522	20.428	19.347	17.432	19.669	27.303	23.42	26.835	27.162	22.154	186	152	177	151	292	290	334	290	425	357	452	395	506	450	374	moe-3	Cellular Processes	Cell growth and death	K18753	--
WBGene00003473	2.144	3.043	1.523	0.634	9.333	6.605	7.286	7.714	365.924	417.955	381.828	395.16	178.581	119.501	84.891	10	14	8	3	41	28	34	33	2546	2165	1804	1902	961	565	409	mtl-1	Organismal Systems;Organismal Systems	Aging;Digestive system	K14739;K14739	--
WBGene00003528	8.352	7.957	8.561	7.2	14.665	16.415	14.82	18.008	20.211	17.77	11.466	11.606	14.243	23.365	24.568	182	171	210	159	301	325	323	360	657	430	253	261	358	516	553	nas-9	-	-	-	--
WBGene00003553	11.858	14.366	12.803	12.082	23.18	27.241	23.737	25.612	23.073	20.722	19.388	18.505	31.591	42.744	45.572	343	410	415	354	632	718	686	679	993	665	565	550	1051	1251	1357	nas-37	-	-	-	--
WBGene00003561	3.839	4.065	3.485	3.467	5.271	5.876	5.151	5.637	5.616	6.362	10.595	10.251	10.248	8.635	6.508	225	235	230	206	291	313	302	303	491	416	629	620	693	513	394	ncr-1	Cellular Processes;Organismal Systems	Transport and catabolism;Digestive system	K12385;K12385	--
WBGene00003562	0.487	0.329	0.288	0.1	0.754	1.071	0.872	0.951	1.061	1.187	1.242	1.317	2.198	1.681	2.18	24	16	16	5	35	48	43	43	78	65	62	67	125	84	111	ncr-2	Cellular Processes;Organismal Systems	Transport and catabolism;Digestive system	K12385;K12385	--
WBGene00003617	3.741	3.455	2.314	3.097	6.951	8.747	9.416	9.615	25.842	25.446	21.04	19.94	25.305	29.856	30.528	56	51	39	47	98	119	141	132	577	423	319	308	437	453	472	nhr-18	-	-	-	Miscellaneous
WBGene00003618	6.238	5.775	6.583	7.358	12.287	11.24	13.421	14.294	19.668	14.573	11.47	12.091	16.143	21.585	22.013	138	126	164	165	256	226	297	290	649	358	257	276	412	484	503	nhr-19	-	-	-	RXR-like
WBGene00003632	6.162	7.265	5.981	5.443	12.401	11.51	12.248	11.798	17.534	13.034	11.46	9.999	14.658	16.613	14.637	86	100	94	77	163	146	171	151	365	202	162	144	236	235	211	nhr-42	-	-	-	Miscellaneous
WBGene00003648	2.438	2.219	1.999	2.899	4.049	4.678	4.75	4.84	5.826	5.123	5.494	4.302	5.961	5.12	5.569	39	35	36	47	61	68	76	71	139	91	89	71	110	83	92	nhr-58	-	-	-	Miscellaneous
WBGene00003669	3.166	3.601	2.911	3.681	6.133	7.442	6.877	7.275	6.91	10.234	16.42	12.194	8.412	5.046	5.549	58	56	57	66	104	115	124	120	178	202	294	228	172	92	105	nhr-79	-	-	-	Miscellaneous
WBGene00003680	6.188	6.275	5.172	6.045	8.439	10.614	9.947	9.196	13.626	12.238	13.118	10.407	12.779	13.288	15.507	102	102	96	101	131	159	164	139	335	224	219	177	243	222	264	nhr-90	-	-	-	Miscellaneous
WBGene00003686	3.373	2.75	2.996	2.675	5.829	5.749	5.289	6.202	6.607	6.373	5.355	5.448	6.536	7.047	6.596	51	41	51	41	83	79	80	86	149	107	82	85	114	108	103	nhr-96	-	-	-	Miscellaneous
WBGene00003689	1.21	1.165	0.698	0.835	6.294	6.722	7.195	7.519	7.502	6.155	3.404	2.99	5.4	8.534	10.307	20	19	13	14	98	101	119	114	185	113	57	51	103	143	176	nhr-99	-	-	-	Miscellaneous
WBGene00003693	2.767	2.737	2.577	3.062	5.374	4.678	4.25	6.181	12.984	10.148	10.793	8.371	12.05	10.719	13.262	41	40	43	46	75	63	63	84	287	167	162	128	206	161	203	nhr-103	-	-	-	Miscellaneous
WBGene00003697	4.022	4.217	3.583	4.588	9.989	7.801	10.154	7.656	13.528	9.883	5.721	6.144	10.459	10.425	12.408	59	61	59	67	138	104	149	103	296	161	85	93	177	155	188	nhr-107	-	-	-	Miscellaneous
WBGene00003699	5.199	4.906	3.644	4.913	7.689	6.72	6.992	7.801	13.71	11.861	12.235	9.208	11.978	11.787	14.422	79	73	62	75	109	92	105	103	295	196	183	143	209	180	214	nhr-109	-	-	-	Miscellaneous
WBGene00003705	1.792	1.942	1.701	1.463	3.74	3.876	2.903	2.897	3.77	4.507	5.43	5.09	3.696	3.59	2.692	29	31	31	24	57	57	47	43	91	81	89	85	69	59	45	nhr-115	-	-	-	Miscellaneous
WBGene00003710	3.28	3.326	3.378	2.861	6.36	7.062	5.418	6.221	9.211	6.464	7.134	6.358	8.407	9.475	8.837	69	69	80	61	126	135	114	120	289	151	152	138	204	202	192	nhr-120	-	-	-	Miscellaneous
WBGene00003716	2.521	2.167	3.553	3.352	5.761	5.548	6.849	5.916	8.378	8.045	7.089	8.073	6.746	7.678	7.323	46	39	73	62	99	92	125	99	228	163	131	152	142	142	138	nhr-126	-	-	-	Miscellaneous
WBGene00003721	4.782	5.948	4.741	4.435	8.293	8.718	9.511	7.972	5.828	6.68	7.823	7.134	6.381	5.821	6.964	74	104	95	80	139	141	168	122	154	132	141	131	131	105	128	nhr-131	-	-	-	Miscellaneous
WBGene00003722	2.519	2.311	2.397	2.486	3.439	3.96	3.958	4.579	7.762	7.185	5.449	4.942	6.448	7.102	7.608	42	38	45	42	54	60	66	70	193	133	92	85	124	120	131	nhr-132	-	-	-	Miscellaneous
WBGene00003724	4.429	4.858	4.814	4.724	9.282	11.543	11.012	10.804	11.51	10.659	8.418	8.39	11.178	12.765	13.999	76	80	93	80	150	180	189	170	291	196	145	148	216	222	243	nhr-134	-	-	-	Miscellaneous
WBGene00003741	14.79	11.873	11.493	11.4	20.776	20.343	16.788	19.488	39.045	29.136	25.707	27.325	31.251	38.306	40.127	96	76	84	75	127	120	109	116	378	210	169	183	234	252	269	nlp-3	-	-	-	--
WBGene00003746	9.054	9.374	8.887	7.992	15.685	14.262	14.101	15.9	43.066	38.879	20.513	17.18	31.228	45.417	53.151	95	97	105	85	155	136	148	153	674	453	218	186	378	483	576	nlp-8	-	-	-	--
WBGene00003747	13.527	16.632	16.027	18.358	25.771	27.823	23.35	24.616	37.925	35.613	21.956	23.245	37.71	44.975	46.975	119	144	158	165	213	223	205	198	496	346	197	209	383	400	424	nlp-9	-	-	-	--
WBGene00003749	12.639	11.674	10.669	11.975	16.476	18.588	17.388	20.877	29.951	26.933	18.903	17.464	28.637	37.038	43.374	101	92	96	97	124	135	139	153	357	239	153	144	264	300	358	nlp-11	-	-	-	--
WBGene00003752	10.677	10.59	11.27	9.457	21.929	18.437	20.335	16.062	34.224	31.442	23.931	22.055	29.117	36.063	36.521	137	134	162	123	265	215	261	189	655	448	311	292	431	469	484	nlp-14	-	-	-	--
WBGene00003753	11.712	11.66	13.711	9.454	22.046	21.088	21.82	20.202	38.262	31.45	21.866	21.154	32.765	44.856	48.039	110	108	145	90	195	180	205	174	536	328	208	205	355	427	466	nlp-15	-	-	-	--
WBGene00003756	17.416	20.523	20.426	16.622	27.076	31.27	27.8	26.357	61.827	48.819	33.795	36.233	50.363	75.98	79.394	115	133	151	111	168	187	183	159	609	358	226	246	382	508	541	nlp-18	-	-	-	--
WBGene00003759	13.896	16.099	12.882	14.686	21.445	20.952	17.951	29.313	43.854	35.042	23.648	21.627	30.726	41.958	41.879	121	142	131	135	181	171	158	232	597	346	209	193	315	398	384	nlp-21	-	-	-	--
WBGene00003766	23.433	15.433	14.803	17.636	25.138	34.556	25.116	29.24	52.962	43.509	27.668	27.626	25.338	31.7	31.342	97	63	69	74	98	130	104	111	327	200	116	118	121	133	134	nlp-28	-	-	-	--
WBGene00003769	11.347	9.169	11.494	12.419	16.567	26.727	18.079	21.073	32.689	20.916	17.155	18.214	18.75	22.566	33.645	64	51	73	71	88	137	102	109	275	131	98	106	122	129	196	nlp-31	-	-	-	--
WBGene00003778	1.984	2.213	2.181	2.153	3.819	4.094	4.537	3.949	19.522	22.112	19.223	21.176	19.887	22.659	17.41	80	88	99	88	145	150	183	146	1174	990	785	881	925	926	725	nnt-1	Metabolism;Metabolism	Global and overview maps;Metabolism of cofactors and vitamins	K00323;K00323	--
WBGene00003861	10.283	10.427	9.677	10.296	15.156	17.563	16.724	15.397	37.249	27.642	16.062	15.32	23.282	30.588	32.394	67	67	71	68	93	104	109	92	362	200	106	103	175	202	218	oig-3	Human Diseases;Human Diseases	Cardiovascular disease;Cardiovascular disease	K12567;K12567	--
WBGene00003878	3.471	4.748	4.217	5.007	6.71	8.395	7.791	8.498	11.525	9.849	8.406	6.156	9.963	15.216	17.437	106	143	145	155	193	233	238	238	525	334	260	194	351	471	550	pept-3	Organismal Systems	Digestive system	K14206	--
WBGene00003887	4.479	4.838	6.237	4.933	8.858	9.575	8.891	6.553	29.197	25.297	17.845	16.498	22.895	28.619	30.415	116	125	184	131	217	228	232	155	1141	736	472	446	692	760	811	osm-7	-	-	-	--
WBGene00003907	8.822	10.323	9.185	9.891	17.44	15.137	15.736	14.634	15.067	16.12	21.47	23.458	18.741	12.923	10.626	142	159	168	162	252	222	241	216	361	279	313	382	344	200	178	paf-2	Metabolism;Metabolism	Global and overview maps;Lipid metabolism	K01062;K01062	--
WBGene00003943	5.881	5.066	4.998	4.835	9.165	11.55	8.408	9.792	11.426	14.179	14.859	15.995	13.539	11.573	10.561	186	158	178	155	273	332	266	284	539	498	476	522	494	371	345	pbo-4	Environmental Information Processing;Human Diseases;Organismal Systems;Cellular Processes;Environmental Information Processing;Organismal Systems;Organismal Systems;Organismal Systems;Organismal Systems;Organismal Systems;Organismal Systems	Signal transduction;Cancer: overview;Circulatory system;Cell motility;Signal transduction;Endocrine system;Digestive system;Digestive system;Digestive system;Digestive system;Circulatory system	K05742;K05742;K05742;K05742;K05742;K05742;K05742;K05742;K05742;K05742;K05742	--
WBGene00003969	2.076	1.849	1.572	1.772	3.297	4.307	3.33	3.475	7.08	5.068	4.458	4.521	5.022	6.431	6.206	58	50	50	52	86	105	95	90	287	157	129	129	161	187	176	pef-1	Organismal Systems	Sensory system	K13807	--
WBGene00003999	1.445	1.562	1.888	1.899	16.765	18.96	20.156	20.187	4.802	4.565	5.282	5.064	7.017	5.364	4.692	66.83	71	97	89	733.92	816.22	949	868.44	330.41	235.75	249.12	246.39	390.38	256.69	219.37	pgp-5	Environmental Information Processing	Membrane transport	K05660	--
WBGene00004000	2.046	2.16	1.885	1.878	19.539	19.226	20.141	21.299	8.727	7.634	8.865	7.823	8.282	10.133	9.03	100.42	106	106	95	916.01	869.48	1002.58	972.27	650.13	421.38	447.18	402.43	476.04	511.68	460.35	pgp-6	Environmental Information Processing	Membrane transport	K05660	--
WBGene00004023	14.751	11.995	10.735	11.547	21.068	26.218	21.754	20.653	38.443	27.438	19.49	21.251	33.337	45.244	50.123	263	216	215	213	358	427	388	342	1025	552	353	391	692	819	930	pho-4	Metabolism;Cellular Processes;Metabolism	Global and overview maps;Transport and catabolism;Metabolism of cofactors and vitamins	K14410;K14410;K14410	--
WBGene00004096	41.724	37.651	39.76	39.42	70.708	66.355	64.932	68.264	53.424	46.77	81.604	79.152	58.13	51.37	52.648	581	510	621	553	919	839	901	863	1112	719	1142	1125	930	722	752	pqm-1	-	-	-	--
WBGene00004123	1.118	0.857	1.936	1.51	2.836	2.625	3.023	2.997	5.262	7.394	5.456	4.587	4.837	8.243	5.802	40	32	74	55	91	84	106	101	250	266	179	149	193	278	196	pqn-36	-	-	-	--
WBGene00004173	12.049	11.107	11.349	10.086	20.16	25.411	20.897	24.486	41.125	29.839	19.467	15.835	32.362	46.471	44.808	132	120	140	112	208	253	229	246	672	363	216	179	409	516	507	pqn-94	-	-	-	--
WBGene00004218	0.4	0.676	0.689	0.607	1.618	1.471	1.653	1.949	3.916	2.934	2.451	2.637	4.555	6.109	6.413	15	25	29	23	57	50	62	67	219	122	93	102	197	232	248	ptr-3	-	-	-	--
WBGene00004249	14.786	15.664	16.528	15.385	23.276	26.468	22.871	24.546	39.258	32.592	27.236	24.025	36.283	43.038	51.708	201	210	253	212	298	327	311	306	796	492	375	337	569	593	726	pvf-1	Human Diseases;Organismal Systems;Human Diseases	Neurodegenerative disease;Development and regeneration;Substance dependence	K02090;K02090;K02090	--
WBGene00004265	0.49	0.738	0.713	0.525	1.144	1.056	1.335	1.069	2.011	1.854	1.249	1.469	1.941	2.172	1.899	25	39	41	30	55	49	71	51	155	107	74	84	119	118	102	qui-1	-	-	-	--
WBGene00004316	1.749	2.221	1.805	2.001	2.985	3.733	3.372	4.24	5.61	4.663	3.269	2.992	5.185	6.611	5.316	70	92	85	83	114	137	139	159	344	210	134	129	244	274	225	rbf-1	-	-	-	--
WBGene00004509	1.139	1.222	1.275	1.401	2.244	1.816	2.145	2.556	2.435	2.557	2.966	2.72	4.193	4.805	5.306	69	73	87	86	128	100	130	142	220	172	182	170	293	295	332	rrf-2	-	-	-	--
WBGene00004740	0.762	0.881	0.945	0.612	1.205	1.326	1.116	1.566	1.795	1.437	1.47	1.203	1.567	2.781	2.111	43	49	60	35	64	68	63	81	151	90	84	70	102	159	123	scd-2	Human Diseases;Human Diseases;Human Diseases	Cancer: overview;Cancer: overview;Cancer: specific types	K05119;K05119;K05119	--
WBGene00004779	1.579	1.922	2.431	1.818	2.962	3.823	3.263	2.927	6.6	4.835	3.69	2.908	5.339	5.298	6.014	30	36	52	35	53	66	62	51	187	102	71	57	117	102	118	ser-4	Environmental Information Processing;Environmental Information Processing;Organismal Systems;Organismal Systems	Signal transduction;Signaling molecules and interaction;Nervous system;Sensory system	K04153;K04153;K04153;K04153	--
WBGene00004810	21.722	21.789	23.984	20.735	42.39	36.822	40.849	42.38	42.588	48.111	44.981	39.601	45.09	33.827	33.537	185	183	230	179	340	285	348	331	541	455	388	348	443	292	295	skr-4	Human Diseases;Genetic Information Processing;Human Diseases;Human Diseases;Human Diseases;Cellular Processes;Cellular Processes;Environmental Information Processing;Genetic Information Processing;Environmental Information Processing;Environmental Information Processing;Organismal Systems	Cancer: overview;Folding, sorting and degradation;Infectious disease: bacterial;Infectious disease: bacterial;Infectious disease: viral;Cell growth and death;Cell growth and death;Signal transduction;Folding, sorting and degradation;Signal transduction;Signal transduction;Environmental adaptation	K03094;K03094;K03094;K03094;K03094;K03094;K03094;K03094;K03094;K03094;K03094;K03094	--
WBGene00004811	0.319	0.486	0.425	0.945	3.728	2.634	3.51	2.785	21.179	17.822	12.606	10.518	18.401	17.303	14.68	2	3	3	6	22	15	22	16	197.93	124	80	68	133	109.88	95	skr-5	Human Diseases;Genetic Information Processing;Human Diseases;Human Diseases;Human Diseases;Cellular Processes;Cellular Processes;Environmental Information Processing;Genetic Information Processing;Environmental Information Processing;Environmental Information Processing;Organismal Systems	Cancer: overview;Folding, sorting and degradation;Infectious disease: bacterial;Infectious disease: bacterial;Infectious disease: viral;Cell growth and death;Cell growth and death;Signal transduction;Folding, sorting and degradation;Signal transduction;Signal transduction;Environmental adaptation	K03094;K03094;K03094;K03094;K03094;K03094;K03094;K03094;K03094;K03094;K03094;K03094	--
WBGene00004856	3.957	3.565	3.259	2.923	4.743	6.195	5.824	5.321	11.043	9.497	8.122	5.132	9.246	13.79	13.586	75	66	69	56	82	104	111	92	307	197	153	101	197	259	265	sma-2	Human Diseases;Environmental Information Processing;Cellular Processes;Environmental Information Processing;Environmental Information Processing	Cancer: overview;Signal transduction;Cellular community - eukaryotes;Signal transduction;Signal transduction	K04676;K04676;K04676;K04676;K04676	MH1
WBGene00004898	18.248	17.219	18.569	18.753	29.467	31.513	28.123	32.887	32.37	28.529	30.028	25.422	28.67	30.506	31.287	144	134	165	150	219	226	222	238	381	250	240	207	261	244	255	snb-2	Organismal Systems;Organismal Systems;Organismal Systems;Organismal Systems;Genetic Information Processing	Nervous system;Digestive system;Endocrine system;Excretory system;Folding, sorting and degradation	K13504;K13504;K13504;K13504;K13504	--
WBGene00004910	4.331	4.812	3.78	4.831	5.839	7.17	6.288	6.777	23.08	18.892	15.916	15.806	17.728	23.04	20.166	115	126	113	130	146	173	167	165	914	557	428	433	543	620	553	snf-11	Organismal Systems;Organismal Systems	Nervous system;Nervous system	K05034;K05034	--
WBGene00004924	19.599	17.39	19.628	19.13	32.821	34.758	30.484	33.536	47.109	39.759	28.563	23.794	40.079	61.457	57.181	376	329	424	372	593	606	585	590	1348	847	555	471	887	1195	1133	snt-4	-	-	-	--
WBGene00004933	13.84	13.271	10.577	12.01	20.979	21.779	18.686	23.436	38.42	36.427	26.428	28.6	40.384	49.928	57.212	132	125	112	115	186	188	175	202	542	382	253	279	440	474	554	sod-4	Human Diseases;Cellular Processes;Organismal Systems;Human Diseases;Human Diseases	Neurodegenerative disease;Transport and catabolism;Aging;Neurodegenerative disease;Neurodegenerative disease	K04565;K04565;K04565;K04565;K04565	--
WBGene00004986	32.459	34.319	25.849	29.815	43.226	43.926	43.47	52.749	132.796	99.348	57.196	63.429	88.476	90.718	99.402	164	171	148	153	206	202	220	245	1003	560	293	332	517	466	519	spp-1	-	-	-	--
WBGene00004987	16.415	14.832	9.959	13.148	52.633	54.722	45.167	52.812	37.919	28.393	20.86	26.147	31.135	31.749	31.943	101	90	69	82	305	306	278	298	348	194	130	166	221	198	203	spp-2	-	-	-	--
WBGene00004993	31.246	31.217	29.9	31.225	52.215	51.255	50.198	54.943	164.191	140.434	88.112	78.947	136.129	189.977	213.279	542	534	584	549	853	808	871	874	4248	2705	1548	1413	2724	3340	3821	spp-8	Cellular Processes	Transport and catabolism	K12382	--
WBGene00005228	0.174	0.526	0.403	0.781	2.304	3.685	3.099	2.865	2.906	2.833	1.724	1.943	2.721	1.991	2.035	2	5	4	5	26	35	34	34	49	34	21	26	29	24	21	srh-2	-	-	-	--
WBGene00005643	8.62	7.591	6.802	8.166	13.051	17.232	14.425	14.627	32.56	29.236	27.371	26.997	25.479	24.65	30.024	127	112	113	122	184	231	216	199	727	486	415	417	440	374	464	srp-2	Human Diseases	Infectious disease: parasitic	K13963	--
WBGene00005655	8.743	8.25	7.58	9.224	14.474	18.439	16.873	17.147	29.593	23.445	13.128	11.651	19.105	24.32	24.395	144	134	141	154	225	276	278	259	727	429	219	198	363	406	415	srr-4	-	-	-	--
WBGene00005657	0.195	0.066	0.115	0.128	3.856	3.711	3.047	3.889	1.783	1.168	1.473	0.88	1.574	2.431	1.633	3	1	2	2	56	52	47	55	41	20	23	14	28	38	26	srr-6	-	-	-	--
WBGene00005833	0	0	0.134	0	3.538	2.333	1.06	1.817	4.569	2.182	4.635	3.963	7.089	7.919	9.091	0	0	1	0	22	14	7	11	45	16	31	27	54	53	62	srw-86	-	-	-	--
WBGene00006306	1.564	1.888	1.885	1.58	3.124	3.237	3.165	2.762	8.54	7.882	5.405	3.826	6.102	8.966	6.599	42	50	57	43	79	79	85	68	342	235	147	106	189	244	183	sue-1	-	-	-	--
WBGene00006309	1.679	2.254	1.974	2.241	3.776	3.587	3.012	3.77	5.993	6.405	4.535	3.829	6.336	7.212	6.025	34	45	45	46	72	66	61	70	181	144	93	80	148	148	126	sul-2	Cellular Processes;Metabolism	Transport and catabolism;Lipid metabolism	K01134;K01134	--
WBGene00006464	0.291	0.222	0.55	0.359	1.315	1.082	0.837	0.834	9.326	9.181	5.86	5.364	9.248	12.753	12.727	8	6	17	10	34	27	23	21	382	280	163	152	293	355	361	bath-47	-	-	-	--
WBGene00006533	5.256	4.371	5.192	5.069	9.782	9.617	8.619	9.08	17.936	15.369	17.026	14.995	13.515	14.625	13.951	89	73	99	87	156	148	146	141	453	289	292	262	264	251	244	tba-7	Human Diseases;Human Diseases;Human Diseases;Cellular Processes;Cellular Processes;Cellular Processes;Cellular Processes	Neurodegenerative disease;Neurodegenerative disease;Infectious disease: bacterial;Cellular community - eukaryotes;Cell growth and death;Transport and catabolism;Cellular community - eukaryotes	K07374;K07374;K07374;K07374;K07374;K07374;K07374	--
WBGene00006583	21.257	24.979	18.966	20.971	39.34	42.298	35.252	41.593	83.844	58.322	29.422	25.414	47.357	71.346	71.456	214	248	215	214	373	387	355	384	1259	652	300	264	550	728	743	tnc-2	Human Diseases;Human Diseases;Human Diseases;Human Diseases;Environmental Information Processing;Cellular Processes;Environmental Information Processing;Human Diseases;Cellular Processes;Environmental Information Processing;Environmental Information Processing;Organismal Systems;Human Diseases;Organismal Systems;Environmental Information Processing;Human Diseases;Organismal Systems;Organismal Sys…	Cancer: overview;Neurodegenerative disease;Substance dependence;Infectious disease: viral;Signal transduction;Cell growth and death;Signal transduction;Cardiovascular disease;Cell growth and death;Signal transduction;Signal transduction;Endocrine system;Infectious disease: viral;Endocrine system;Signal transduction;Infectious disease: bacterial;Nervous system;Circulatory system;Nervous system;Inf…	K02183;K02183;K02183;K02183;K02183;K02183;K02183;K02183;K02183;K02183;K02183;K02183;K02183;K02183;K02183;K02183;K02183;K02183;K02183;K02183;K02183;K02183;K02183;K02183;K02183;K02183;K02183;K02183;K02183;K02183;K02183;K02183;K02183;K02183;K02183;K02183;K02183;K02183;K02183;K02183;K02183	--
WBGene00006602	7.897	8.808	8.1	7.442	12.427	12.6	12.753	12.791	13.791	13.715	15.803	16.461	17.755	18.822	15.052	418	466	487	405	620	616	680	627	1097	811	862	907	1103	1030	835	tps-1	-	-	-	--
WBGene00006627	0.884	0.806	0.785	0.61	2.345	2.042	1.413	1.831	13.032	10.025	6.455	5.309	3.983	4.184	4.448	10	9	10	7	25	21	16	19	220	126	74	62	52	48	52	tsp-1	-	-	-	--
WBGene00006632	1.688	1.284	1.374	1.249	2.838	2.476	2.601	2.761	3.678	3.547	3.333	3.612	4.267	4.51	4.766	24	18	22	18	38	32	37	36	78	56	48	53	70	65	70	tsp-6	Organismal Systems	Immune system	K06460	--
WBGene00006662	1.677	1.664	1.813	1.547	5.769	6.098	5.541	5.129	10.952	11.525	10.152	10.778	15.961	20.361	16.522	46	45	56	43	149	152	152	129	448	351	282	305	505	566	468	twk-7	-	-	-	--
WBGene00006705	21.502	20.83	22.676	20.55	49.434	47.742	47.501	51.29	64.614	55.238	56.391	54.144	60.993	68.663	63.292	224	214	266	217	485	452	495	490	1004	639	595	582	733	725	681	ubc-8	Genetic Information Processing	Folding, sorting and degradation	K10576	--
WBGene00006980	2.555	2.257	1.83	1.789	5.164	3.628	4.78	3.775	7.572	10.393	4.232	4.793	10.79	18.137	22.747	31	27	25	22	59	40	58	42	137	140	52	60	151	223	285	zig-3	-	-	-	--
WBGene00007041	0.86	1.196	0.922	1.214	1.692	2.144	1.37	2.083	4.559	4.15	2.643	2.181	3.84	5.185	4.349	37	50	44	54	68	84	59	81	292	196	114	96	190	224	191	tag-180	Environmental Information Processing;Organismal Systems;Organismal Systems;Organismal Systems;Human Diseases;Human Diseases;Human Diseases	Signal transduction;Endocrine system;Circulatory system;Circulatory system;Cardiovascular disease;Cardiovascular disease;Cardiovascular disease	K04858;K04858;K04858;K04858;K04858;K04858;K04858	--
WBGene00007044	8.422	7.365	8.209	8.229	13.768	14.116	12.654	13.654	15.792	15.72	13.658	12.702	15.243	15.429	13.229	244	209	266	240	374	369	364	362	679	504	398	377	506	450	393	cpna-5	-	-	-	--
WBGene00007097	0.843	1.184	1.325	1.024	3.03	2.783	1.686	1.626	11.739	9.694	2.945	1.194	2.417	1.92	3.139	13	18	23	16	44	39	26	23	270	166	46	19	43	30	50	B0024.4	-	-	-	--
WBGene00007103	8.905	9.32	9.089	8.284	13.167	13.518	13.887	13.596	13.893	15.015	14.661	13.02	19.719	22.397	17.893	356	356	402	327	489	482	534	495	786	627	567	522	868	888	705	crm-1	-	-	-	--
WBGene00007206	2.232	1.944	1.675	1.923	4.105	3.597	3.645	4.216	5.353	5.321	4.779	4.782	6.348	7.412	5.691	35.5	30.5	30	31	61.5	52	58	61.5	127	94	77	78.5	116.5	119.5	93.5	B0564.6	-	-	-	--
WBGene00007208	2.232	1.944	1.675	1.923	4.105	3.597	3.645	4.216	5.353	5.321	4.779	4.782	6.348	7.412	5.691	35.5	30.5	30	31	61.5	52	58	61.5	127	94	77	78.5	116.5	119.5	93.5	B0564.9	-	-	-	--
WBGene00007228	14.333	16.302	14.236	14.698	39.498	36.107	37.989	37.53	31.135	28.192	24.578	23.76	20.516	18.979	15.84	304	341	340	316	789	696	806	730	985	664	528	520	502	408	347	acs-7	Metabolism;Metabolism	Global and overview maps;Metabolism of cofactors and vitamins	K01904;K01904	--
WBGene00007260	4.123	4.945	4.753	4.185	6.062	6.63	6.222	7.954	6.804	10.317	9.276	10.028	11.1	16.428	12.513	104	123	135	107	144	152	157	184	256	289	237	261	323	420	326	olrn-1	Environmental Information Processing	Signal transduction	K20235	--
WBGene00007322	0.561	0.426	0.581	0.645	1.638	1.337	1.729	2.038	2.695	2.231	1.8	2.265	2.107	2.72	2.579	12	9	14	14	33	26	37	40	86	53	39	50	52	59	57	C05B5.5	-	-	-	--
WBGene00007336	18.772	21.222	20.36	22.933	30.874	39.641	38.571	36.933	88.26	48.053	46.454	44.592	45.84	56.272	50.891	235	262	287	291	364	451	483	424	1648	668	589	576	662	714	658	C05C12.4	-	-	-	--
WBGene00007366	2.293	2.791	2.376	2.187	18.75	16.991	19.411	19.339	6.611	3.029	4.755	6.594	3.048	2.263	2.961	30	36	35	29	231	202	254	232	129	44	63	89	46	30	40	C06B3.7	-	-	-	--
WBGene00007378	0.612	1.207	0.877	0.532	1.535	2.58	1.299	1.372	2.101	3.127	1.67	2.285	3.623	3.834	4.616	10	20	13	10	21	36	20	22	45	50	24	33	58	65	69	lido-17	-	-	-	--
WBGene00007392	9.338	6.988	8.234	8.286	12.718	16.314	14.344	14.293	15.381	15.015	21.025	19.817	10.947	11.128	17.346	145.04	107.04	144.01	130.46	186.39	231.02	223.5	204.03	356.77	259.63	331.11	317.61	196.16	175.19	279.3	fbxa-156	-	-	-	--
WBGene00007393	1.319	1.472	1.056	0.752	4.183	4.434	4.195	3.673	3.688	3.057	1.298	3.547	2.97	3.834	3.372	19.96	21.96	17.99	11.54	59.61	60.98	63.5	50.97	83.23	51.37	19.89	55.39	51.84	58.81	52.7	fbxa-157	-	-	-	--
WBGene00007395	19.961	20.359	19.541	18.426	29.313	34.102	27.248	33.159	44.453	39.841	31.406	29.81	36.681	51.712	53.346	342	344	377	320	473	531	467	521	1136	758	545	527	725	898	944	dcar-1	-	-	-	--
WBGene00007398	0.612	1.138	0.634	0.302	2.166	2.693	3.263	3.448	3.419	3.306	2.719	2.471	4.244	6.138	5.135	6	11	7	3	20	24	32	31	50	36	27	25	48	61	52	C07A4.3	-	-	-	--
WBGene00007404	0.557	0.395	0.396	0.604	2.602	1.838	2.505	1.943	3.92	3.51	2.364	2.482	2.269	4.175	2.588	10	7	8	11	44	30	45	32	105	70	43	46	47	76	48	best-5	-	-	-	--
WBGene00007414	3.57	3.29	3.318	2.867	5.349	7.412	6.988	6.789	20.173	20.144	16.138	15.028	14.064	16.605	15.167	68	66	76	57	98	126	130	116	557	423	304	293	322	370	322	C07E3.3	-	-	-	--
WBGene00007440	1.108	0.346	1.514	0.925	4.073	5.347	5.539	5.02	15.66	17.733	23.398	21.728	15.961	8.663	8.749	13	4	20	11	45	57	65	54	274	231	278	263	216	103	106	C08E8.4	-	-	-	--
WBGene00007452	0.453	0.306	0.335	0.521	1.844	2.243	2.944	2.717	8.96	6.12	4.026	3.586	7.331	9.536	9.869	6	4	5	7	23	27	39	33	177	90	54	49	112	128	135	C08F11.3	-	-	-	--
WBGene00007460	7.067	8.288	7.084	7.313	29.888	30.433	28.664	30.675	53.132	41.086	34.168	33.173	33.97	43.138	42.61	124	121	126	129	471	446	488	473	1371	786	604	543	680	702	769	C08F11.13	-	-	-	--
WBGene00007506	1.013	1.135	1.042	0.947	6.622	7.508	9.326	7.15	6.933	5.713	11.211	10.023	6.007	3.892	3.923	19	21	22	18	117	128	175	123	194	119	213	194	130	74	76	C10C5.2	-	-	-	--
WBGene00007525	4.72	6.569	5.096	5.387	9.434	10.387	9.437	9.991	11.045	11.251	8.498	8.252	8.424	9.861	10.125	51	70	62	59	96	102	102	99	178	135	93	92	105	108	113	C11G10.1	-	-	-	--
WBGene00007550	1.028	0.946	0.834	0.876	1.829	2.298	2.48	2.447	5.317	3.544	2.259	2.164	2.959	4.883	5.593	22.18	20.12	20.25	19.15	37.16	45.06	53.52	48.41	171.09	84.89	49.36	48.16	73.65	106.77	124.62	C13C4.6	-	-	-	--
WBGene00007599	3.938	4.383	3.839	4.169	6.272	7.134	5.953	7.489	25.308	18.078	11.664	12.241	20.399	29.804	35.664	82	90	90	88	123	135	124	143	786	418	246	263	490	629	767	C15A11.7	-	-	-	--
WBGene00007689	37.71	30.054	29.794	40.19	55.04	60.923	45.138	55.561	45.576	45.772	73.967	73.217	44.387	37.579	33.337	299	235	266	323	411	439	358	404	539	403	594	599	406	302	273	C18E9.9	-	-	-	--
WBGene00007716	0.8	0.405	0.873	0.805	2.914	4.897	4.597	3.882	1.79	2.138	3.003	2.444	2.411	1.025	1.149	10	5	13	11	37	60	62	48	36	32	41	34	37	14	16	fbxa-82	-	-	-	--
WBGene00007717	1.94	1.628	2.02	3.367	9.378	10.455	10.502	11.018	3.365	3.133	5.88	5.253	5.162	2.113	1.555	29	24	34	51	132	142	157	151	75	52	89	81	89	32	24	C25D7.5	-	-	-	--
WBGene00007730	29.845	31.405	24.504	31.888	44.246	44.612	49.538	47.772	115.298	94.929	73.499	74.766	85.325	102.004	119.727	265	275	245	287	370	360	440	389	1527	936	661	685	874	918	1098	C25G4.2	-	-	-	--
WBGene00007748	3.675	3.115	3.76	3.761	12.568	13.04	11.508	11.608	11.03	8.809	8.522	8.678	15.182	15.964	16.211	67	56	77	69	216	217	210	194	300	179	158	164	320	296	304	C26E1.2	-	-	-	--
WBGene00007749	2.743	4.172	4.434	3.245	9.915	10.021	9.17	11.57	8.863	9.264	7.458	6.245	8.831	12.732	11.809	57	83	104	68	195	187	190	219	270	215	159	135	213	276	255	ceh-79	-	-	-	Homeobox
WBGene00007811	29.543	27.976	26.291	25.292	47.507	43.656	44.911	46.991	84.998	89.378	99.137	99.678	86.722	78.35	78.069	484	452	485	420	733	650	736	706	2077	1626	1645	1685	1639	1301	1321	C29F7.2	-	-	-	--
WBGene00007840	2.387	2.03	2.701	2.344	4.235	4.233	3.71	3.666	3.122	4.629	4.806	3.892	5.127	7.212	5.669	85	71.28	108.29	84.6	142	136.98	132.14	119.69	165.79	183	173.32	142.98	210.58	260.28	208.48	C31C9.6	-	-	-	--
WBGene00007919	4.51	2.631	3.505	3.777	16.074	18.501	14.647	16.035	58.295	51.885	42.81	36.154	63.643	85.559	100.267	82	48	73	64	280	311	271	272	1517	1026	802	690	1358	1604	1878	cup-16	-	-	-	--
WBGene00007926	4.304	3.609	3.161	3.267	5.801	6.376	5.627	5.325	10.877	10.063	8.091	7.942	11.194	10.617	9.778	52	43	43	40	66	70	68	59	196	135	99	99	156	130	122	C34C12.7	-	-	-	--
WBGene00007950	9.472	10.211	8.235	9.049	18.95	21.064	22.127	23.266	41.109	22.805	14.274	15.074	26.101	35.905	51.645	95	101	93	92	179	192	222	214	615	254	145	156	302	365	535	C35A5.6	-	-	-	--
WBGene00007958	3.564	4.291	2.176	3.516	5.864	7.107	5.704	6.315	28.671	17.852	16.224	9.282	15.397	19.071	21.134	16	19	11	16	25	29	26	26	192	89	74	43	80	87	98	C35C5.9	-	-	-	--
WBGene00007973	2.974	4.176	2.438	3.5	8.745	9.44	9.606	8.732	24.849	17.513	11.52	10.976	20.824	20.88	25.363	26	36	24	29	72	75	84	70	324	170	102	99	210	185	229	C36B1.6	-	-	-	--
WBGene00007989	6.202	5.988	4.816	4.931	19.537	25.812	22.345	25.261	19.19	10.777	10.269	7.099	14.097	16.339	18.685	51.11	48.67	44.69	41.19	151.64	193.33	184.21	190.92	235.9	98.63	85.72	60.37	134.03	136.48	159.05	fipr-22	-	-	-	--
WBGene00008021	0.584	0.635	0.445	0.412	1.064	1.286	1.961	1.911	1.427	1.691	0.989	0.93	1.121	2.059	1.01	14	15	12	10	24	28	47	42	51	45	24	23	31	50	25	C39B10.1	-	-	-	--
WBGene00008100	4.546	3.925	3.772	3.623	9.798	11.24	11.058	11.046	6.739	8.456	12.071	10.957	12.618	17.042	13.369	109	93	102	88	221	245	265	243	241	225	293	271	349	414	331	C44H9.5	-	-	-	--
WBGene00008127	4.353	3.832	3.406	4.559	8.251	7.94	8.505	6.607	10.397	7.683	7.869	7.182	8.852	9.782	8.182	55	52	54	61	107	100	113	79	210	117	101	102	142	138	119	ddo-1	Metabolism;Cellular Processes;Metabolism	Global and overview maps;Transport and catabolism;Amino acid metabolism	K00272;K00272;K00272	--
WBGene00008130	3.246	3.864	4.325	4.456	5.995	6.445	6.632	6.772	8.848	7.563	8.153	5.814	9.421	9.261	11.548	46	54	69	64	80	83	94	88	187	119	117	85	154	133	169	fbxa-140	-	-	-	--
WBGene00008139	11.615	12.205	13.156	12.954	20.734	21.579	20.279	21.018	31.206	29.334	23.435	20.067	33.927	44.429	49.956	138	143	176	156	232	233	241	229	553	387	282	246	465	535	613	C47D12.5	-	-	-	--
WBGene00008152	1.432	1.694	0.954	0.824	3.168	3.414	2.028	2.473	6.721	2.794	2.71	3.586	4.138	3.65	4.738	12	14	9	7	25	26	17	19	84	26	23	31	40	31	41	C47E12.9	-	-	-	--
WBGene00008227	2.749	1.697	2.017	2.83	3.934	5.524	5.257	5.213	7.773	7.104	6.018	4.981	4.559	5.896	4.282	23	14	19	24	31	42	44	40	97	66	51	43	44	50	37	C50B8.5	-	-	-	--
WBGene00008301	0.243	0.123	0.27	0.36	1.162	1.271	1.277	0.995	7.175	7.666	4.563	4.125	4.797	4.26	3.356	4	2	5	6	18	19	21	15	176	140	76	70	91	71	57	pals-39	-	-	-	--
WBGene00008311	35.25	38.925	35.127	36.434	54.946	54.688	55.607	56.252	67.234	65.418	54.888	51.086	60.301	72.868	67.274	921	946	1036	890	1383	1267	1431	1325	2228	1822	1582	1487	1961	2193	1724	rskn-2	Human Diseases;Human Diseases;Environmental Information Processing;Human Diseases;Organismal Systems;Organismal Systems;Organismal Systems;Environmental Information Processing;Human Diseases	Cancer: overview;Infectious disease: bacterial;Signal transduction;Cancer: overview;Circulatory system;Nervous system;Environmental adaptation;Signal transduction;Cancer: specific types	K04445;K04445;K04445;K04445;K04445;K04445;K04445;K04445;K04445	--
WBGene00008341	21.126	23.789	23.016	18.661	31.04	34.194	28.487	32.279	164.616	187.265	156.198	146.776	163.117	129.184	119.875	172	191	211	154	238	253	232	241	1999	1693	1288	1233	1532	1066	1008	ttr-44	-	-	-	--
WBGene00008352	2.12	1.411	1.412	1.438	3.165	2.187	3.046	3.467	9.949	10.202	7.784	6.356	8.786	9.02	8.916	32	21	24	22	45	30	46	48	224	171	119	99	153	138	139	fbxa-6	-	-	-	--
WBGene00008366	10.917	12.447	13.182	12.569	22.863	21.922	23.14	23.86	42.475	25.154	28.747	23.992	26.72	24.984	31.9	205	236	224	204	393	369	414	379	802	467	495	460	545	505	567	tpra-1	-	-	-	--
WBGene00008389	0.678	1.718	0.602	0.557	2.518	2.113	2.371	2.709	17.87	15.866	12.823	13.791	17.818	18.274	20.995	6	15	6	5	21	17	21	22	236	156	115	126	182	164	192	D1086.2	-	-	-	--
WBGene00008412	65.92	64.521	55.852	62.21	97.68	105.322	107.384	106.848	109.161	119.093	116.315	115.293	133.802	138.72	134.486	1661	1608	1595	1594	2329	2400	2705	2454	4063	3338	2976	2998	3916	3568	3498	D2030.2	-	-	-	--
WBGene00008425	5.592	5.576	6.952	5.517	26.718	25.534	24.782	26.219	13.059	11.414	12.238	10.116	15.43	17.93	18.498	60	59	84	60	270	249	266	258	209	136	133	112	191	195	205	D2045.8	-	-	-	--
WBGene00008439	11.316	11.998	11.676	12.414	25.476	22.112	25.675	28.211	37.649	26.427	26.1	25.892	35.858	45.538	49.552	241	252	280	268	511	428	547	551	1196	625	563	569	881	983	1090	mfb-1	Environmental Information Processing	Signal transduction	K10305	--
WBGene00008476	3.6	3.494	3.653	3.247	18.018	19.011	17.787	19.569	11.86	11.021	12.693	12.309	11.545	16.539	19.765	70	67	80	64	330	336	346	349	344	238	250	247	259	326	397	E03H4.8	-	-	-	--
WBGene00008499	7.684	10.7	9.007	9.956	14.903	18.769	16.489	19.829	17.378	17.345	15.173	14.546	16.118	16.173	16.317	150	206	198	197	274	333	322	355	506	376	300	293	363	320	329	cyp-37A1	-	-	-	--
WBGene00008513	0.76	0.578	0.337	0.187	1.008	1.881	1.329	1.657	3.693	3.848	1.688	2.025	1.893	3.56	5.517	8	6	4	2	10	18	14	16	58	45	18	22	23	38	60	F02A9.1	-	-	-	--
WBGene00008572	140.679	133.644	155.442	136.82	248.851	235.704	246.021	247.522	399.263	355.319	270.97	257.206	267.334	292.556	354.797	859	806	1070	846	1429	1310	1505	1387	3641	2409	1678	1623	1886	1813	2241	F08B12.4	-	-	-	--
WBGene00008577	0.714	1.034	0.906	1.61	2.816	2.918	3.263	3.114	17.026	32.514	63.642	66.721	56.494	7.346	6.024	7	10	10	16	26	26	32	28	249	354	632	675	639	73	61	F08G2.5	-	-	-	--
WBGene00008820	8.277	11.877	10.541	9.861	19.733	15.294	12.802	19.755	33.087	34.316	20.816	22.855	31.002	35.594	40.222	53	75	76	64	119	89	82	116	316	244	135	151	229	231	266	nlp-55	-	-	-	--
WBGene00008831	1.77	4.242	1.286	5.238	5.979	9.029	8.364	7.018	8.521	9.128	7.466	8.42	7.113	5.556	7.166	11	26	9	33	35	51	52	40	79	63	47	54	51	35	46	F14H3.12	-	-	-	--
WBGene00008886	7.595	5.99	6.183	6.591	12.694	12.381	11.671	11.043	36.588	28.816	22.15	21.674	27.616	43.644	49.093	108	84	99	95	170	160	166	144	776	455	319	318	453	629	721	F16C3.2	-	-	-	--
WBGene00008900	4.136	3.775	4.469	5.168	7.832	7.585	10.199	10.072	10.768	10.367	9.324	8.818	11.234	10.814	11.146	60	54	73	76	107	100	148	134	233	167	137	132	188	159	167	F16H6.10	-	-	-	--
WBGene00008905	0.061	0.031	0.108	0.06	0.517	0.669	0.365	0.929	2.365	1.589	1.351	1.621	2.32	3.211	3.033	2	1	4	2	16	20	12	28	116	58	45	55	88	107	103	F17B5.1	-	-	-	--
WBGene00008914	13.749	11.034	11.069	11.233	18.302	18.181	15.704	22.62	40.162	31.532	17.558	19.587	34.883	46.876	50.02	114	90	103	93	140	137	128	172	494	290	146	164	326	385	427	F17C11.2	-	-	-	--
WBGene00009042	5.399	3.008	2.082	3.335	12.035	15.446	11.467	7.715	92.623	95.593	73.311	89.067	74.299	41.614	31.751	42	21	18	25	85	102	83	54	1019	781	546	669	632	312	243	F22B5.4	-	-	-	--
WBGene00009106	5	5.61	5.023	5.782	7.92	9.561	7.252	9.475	14.948	14.505	15.013	15.372	13.927	13.587	13.135	122	135	138	143	182	212	177	212	544	393	371	387	392	336	331	acs-12	Metabolism;Metabolism	Global and overview maps;Metabolism of cofactors and vitamins	K01904;K01904	--
WBGene00009213	0.228	0.231	0.202	0.337	3.386	2.507	2.505	3.602	5.728	2.667	1.799	1.214	2.271	5.956	7.841	2	2	2	3	28	20	22	29	75	26	16	11	23	53	71.1	thn-1	-	-	-	--
WBGene00009215	25.317	28.026	22.183	24.769	75.315	79.395	79.372	85.467	59.365	57.853	42.39	48.703	54.5	63.426	71.22	240	262	238	238	673	684	755	743	840	609	407	477	596	610	697.9	thn-2	-	-	-	--
WBGene00009226	0	0.049	0.171	0.143	1.64	1.965	1.495	1.263	20.415	18.904	17.2	19.035	18.029	21.996	21.913	0	1	4	3	32	37	31	24	631	435	361	407	431	462	469	cyp-37B1	-	-	-	--
WBGene00009291	4.107	4.501	3.765	4.052	6.683	8.82	8.411	7.802	36.11	24.52	19.753	19.39	33.997	44.119	51.249	62	67	64	62	95	121	127	108	813	411	302	302	592	675	799	clec-264	Organismal Systems	Digestive system	K14616	--
WBGene00009315	1.195	1.957	1.714	2.086	4.587	4.045	5.325	3.808	7.868	7.378	4.174	4.471	8.587	7.424	8.327	13	21	21	23	47	40	45	38	126	70	46	48	81	79	82	F32B4.5	-	-	-	--
WBGene00009349	4.198	3.805	2.513	2.098	5.232	5.246	5.242	6.989	10.718	9.263	7.977	10.002	9.751	11.035	16.432	31	29	21	16	37	36	39	48	120	76	60	76	84	83	129	F32H5.3	-	-	-	--
WBGene00009393	12.81	13.838	14.26	13.958	33.1	36.202	34.361	36.841	41.082	40.071	31.469	31.763	44.214	46.567	46.633	201	214	252	222	489	516	539	530	961	698	500	514	800	740	755	clec-62	-	-	-	--
WBGene00009394	397.906	391.594	421.39	397.368	875.775	919.408	868.331	875.256	896.073	807.767	625.039	620.089	828.463	911.453	951.753	6455	6264	7698	6534	13380	13554	14089	13021	21683	14551	10270	10379	15506	14986	15950	clec-63	-	-	-	--
WBGene00009433	3.7	4.641	4.645	4.593	9.698	9.311	12.193	10	16.129	18.061	16.391	14.154	11.046	12.08	9.7	77	100	107	93	188	178	259	193	522	430	348	309	274	267	217	F35E12.9	-	-	-	--
WBGene00009466	0.476	2.091	1.127	1.252	3.538	3.666	3.807	2.941	4.042	4.715	2.82	3.229	5.089	8.296	6.452	3	13	8	8	21	21	24	17	38	33	18	21	37	53	42	F36D1.7	-	-	-	--
WBGene00009476	11.951	13.426	13.515	13.402	31.588	32.923	29.568	33.096	63.985	50.715	33.107	27.081	49.041	68.543	74.755	139	154	177	158	346	348	344	353	1110	655	390	325	658	808	898	F36F2.2	-	-	-	--
WBGene00009486	0	0	0	0.118	0.381	0.789	0.836	0.261	10.978	8.073	9.795	8.688	4.455	4.835	4.05	0	0	0	1	3	6	7	2	137	75	83	75	43	41	35	F36G9.7	-	-	-	--
WBGene00009503	13.085	12.457	16.914	14.343	27.941	33.754	27.469	29.725	35.577	33.713	27.201	28.109	38.627	38.944	48.352	180	169	262	200	362	422	378	375	730	515	379	399	613	543	687	F37A8.5	-	-	-	--
WBGene00009547	2.294	2.801	2.083	2.314	3.819	4.049	2.605	3.979	8.842	7.558	4.786	3.233	6.206	8.537	7.54	44	53	45	45	69	71	50	70	253	161	93	64	138	166	150	F38H4.3	-	-	-	--
WBGene00009562	24.86	26.842	21.5	26.686	35.749	39.616	36.356	45.163	69.778	48.281	33.56	32.716	50.763	57.132	71.807	152	162	148	166	206	220	223	253	636	328	208	206	358	354	454	flp-22	-	-	-	--
WBGene00009579	0.821	0.832	0.517	1.282	1.879	2.473	1.673	2.138	5.878	5.003	2.18	2.093	3.83	3.651	4.323	18	18	13	28	37	47	35	41	185	117	47	46	97	79	95	arrd-6	-	-	-	--
WBGene00009595	22.769	20.593	19.631	20.973	45.913	48.389	55.286	43.809	35.661	43.938	53.43	51.33	38.657	33.029	33.886	263	227	250	240	486	491	619	451.67	592	548	601	594	498	378	397	cbp-3	Human Diseases;Human Diseases;Human Diseases;Cellular Processes;Human Diseases;Environmental Information Processing;Human Diseases;Environmental Information Processing;Human Diseases;Human Diseases;Environmental Information Processing;Human Diseases;Organismal Systems;Organismal Systems;Organismal Systems;Human Diseases;Cellular Processes;Environmental Information Processing;Organismal Systems;Hu…	Cancer: overview;Neurodegenerative disease;Infectious disease: viral;Cell growth and death;Cancer: overview;Signal transduction;Infectious disease: viral;Signal transduction;Infectious disease: bacterial;Cancer: overview;Signal transduction;Infectious disease: viral;Endocrine system;Endocrine system;Endocrine system;Infectious disease: viral;Cellular community - eukaryotes;Signal transduction;End…	K04498;K04498;K04498;K04498;K04498;K04498;K04498;K04498;K04498;K04498;K04498;K04498;K04498;K04498;K04498;K04498;K04498;K04498;K04498;K04498;K04498;K04498;K04498;K04498;K04498;K04498	--
WBGene00009660	13.87	12.285	14.544	13.189	30.342	36.499	26.478	31.524	50.865	42.663	36.628	32.796	39.039	38.663	47.001	166	145	196	160	342	397	317	346	908	567	444	405	539	469	581	F43G6.8	-	-	-	--
WBGene00009663	5.503	4.813	4.396	3.887	7.187	6.994	5.754	8.04	20.215	18.42	13.81	13.505	19.609	21.328	20.422	108.94	93.96	98	78	134	125.84	113.95	145.96	596.93	404.94	276.91	275.87	447.83	427.96	417.57	hda-5	Human Diseases;Human Diseases	Substance dependence;Cancer: overview	K18671;K18671	--
WBGene00009724	108.931	91.531	96.575	96.568	305.48	337.263	300.211	359.25	436.003	397.886	321.496	305.537	290.764	389.552	422.257	1370	1118.6	1374	1228	3570	3817.82	3754	4095	8101.89	5594	4134	4008.85	4274	5025	5497.7	F45D3.4	-	-	-	--
WBGene00009729	5.364	4.802	6.085	6.308	12.042	10.949	9.896	11.717	9.107	12.823	10.383	12.686	11.691	9.562	10.615	123	109	158	147	259	228	226	245	309	324.68	241	298	308	222	251	F45E10.2	Human Diseases	Cancer: overview	K08202	--
WBGene00009773	0.944	0.638	1.23	1.18	2.741	2.771	2.832	2.403	27.438	22.113	19.146	22.15	18.12	23.978	27.981	15	10	22	19	41	40	45	35	650	390	308	363	332	386	459	lipl-2	Cellular Processes;Organismal Systems;Metabolism	Transport and catabolism;Digestive system;Lipid metabolism	K01052;K01052;K01052	--
WBGene00009778	0.837	1.167	1.859	2.375	14.002	15.317	11.718	13.581	4.07	2.828	3.307	6.593	32.026	18.174	18.747	8	11	20	23	126	133	112	119	58	30	32	65	353	176	185	F46C5.1	-	-	-	--
WBGene00009803	8.482	7.684	6.127	6.36	14.651	17.547	13.229	15.539	53.079	47.462	36.068	38.473	44.706	53.227	55.628	75	67	61	57	122	141	117	126	700	466	323	351	456	477	508	F47B8.2	-	-	-	--
WBGene00009804	5.575	5.356	4.951	5.5	9.191	7.184	10.194	8.639	19.847	12.089	13.544	10.38	12.591	14.331	18.893	76	72	76	76	118	89	139	108	403.54	183	187	146	198	198	266	F47B8.3	-	-	-	--
WBGene00009805	0.321	0.109	0	0.564	3.712	2.86	3.226	4.508	16.796	11.06	8.851	8.938	9.325	9.817	8.072	3	1	0	6	39	29	36	46	279.46	137	100	102	120	111	93	F47B8.4	-	-	-	--
WBGene00009835	0.716	0.875	0.614	0.673	2.213	2.924	2.345	1.831	6.587	5.78	4.351	5.288	7.661	10.64	7.677	29	31	28	27	82	94	95	68	394	260	176	221	358	428	305	F47H4.2	-	-	-	--
WBGene00009840	1.756	1.689	1.719	1.51	4.542	4.36	4.501	5.597	5.222	4.298	5.823	4.451	4.527	3.909	5.013	39	37	43	34	95	88	100	114	173	106	131	102	116	88	115	fbxa-189	-	-	-	--
WBGene00009865	0.998	0.988	0.992	1.266	2.044	2.459	1.426	1.84	3.155	2.911	1.619	1.613	3.029	4.034	3.82	42	41	47	54	81	94	60	71	198	136	69	70	147	172	166	F49B2.6	Organismal Systems	Endocrine system	K11141	--
WBGene00009895	8.78	8.972	8.521	6.293	125.754	128.709	133.687	129.837	761.496	664.022	530.259	511.801	573.364	592.581	619.052	81	81	89	59	1086	1072	1226	1093	10421	6765	4934	4846	6067	5510	5867	scl-2	-	-	-	--
WBGene00009908	0.083	0.415	0.242	0.407	2.101	2.807	1.842	2.753	6.214	5.468	3.031	1.455	12.065	23.089	25.696	1	6	4	5	29	37	27	37	134	89	45	22	204	343	389	F49H6.5	Metabolism;Metabolism	Global and overview maps;Metabolism of cofactors and vitamins	K20967;K20967	--
WBGene00009947	19.196	19.852	18.176	17.307	28.886	29.375	30.5	30.358	43.552	40.182	54.347	44.723	43.969	39.759	52.926	151	154	161	138	214	210	240	219	511	351	433	363	399	317	430	ttc-36	-	-	-	--
WBGene00009957	22.102	18.826	19.89	19.092	76.872	78.688	82.784	76.803	82.983	102.527	166.237	140.138	62.672	36.926	37.663	225	189	228	197	737	728	843	717	1260	1159	1714	1472	736	381	396	F53B2.8	-	-	-	--
WBGene00009984	1.94	2.296	1.723	2.552	5.424	4.395	3.96	4.96	8.743	6.99	4.231	3.056	6.952	7.194	10.032	24	28	24	32	63	49	49	56	161	96	53	39	99	90	128	F53F1.6	-	-	-	--
WBGene00010004	0.088	0	0.063	0	0.374	0.499	0.571	0.843	1.685	1.181	0.828	0.745	2.134	3.635	4.052	2	0	2	0	10	13	9	14	45	31	16	17	48	78	89	F53H2.1	-	-	-	--
WBGene00010018	3.874	4.315	2.707	3.509	6.676	7.268	7.81	5.333	12.902	9.895	7.65	6.894	8.919	12.532	12.421	61	67	48	56	99	104	123	77	303	173	122	112	162	200	202	fbxa-69	-	-	-	--
WBGene00010019	2.417	2.859	2.325	1.192	6.844	5.762	5.638	6.15	22.821	17.05	8.949	10.15	16.412	13.513	14.626	12	14	13	6	32	26	28	28	169	94	45	52	94	68	75	F54B8.4	-	-	-	--
WBGene00010041	25.359	28.263	19.275	28.625	48.759	40.221	42.024	39.361	68.773	51.846	32.707	38.526	40.4	31.782	36.719	111	122	95	127	201	160	184	158	449	252	145	174	204	141	166	F54C9.3	-	-	-	--
WBGene00010043	0.298	0.377	0.132	0.294	1.264	0.9	0.595	0.892	4.189	2.679	1.983	1.225	2.515	3.669	4.681	4	5	2	4	16	11	8	11	84	40	27	17	39	50	65	F54C9.7	-	-	-	--
WBGene00010049	182.601	180.562	192.665	164.806	296.957	335.395	284.895	304.681	446.427	381.397	266.657	259.488	391.169	470.282	517.088	1409	1374	1674	1289	2158	2352	2199	2156	5138	3268	2084	2066	3482	3678	4121	F54D5.3	-	-	-	--
WBGene00010150	12.521	11.818	12.334	10.971	17.758	19.847	17.669	19.146	89.214	85.089	56.439	51.291	65.037	64.864	62.739	265	245	295	237	354	381	374	370	2839	2018	1218	1127	1602	1406	1381	F56D5.6	-	-	-	--
WBGene00010251	5.548	6.251	4.575	5.387	9.023	10.659	9.332	10.323	15.853	13.442	8.477	8.577	12.405	17.855	14.665	126	140	117	124	193	220	212	215	537	339	195	201	325	411	344	sta-2	Human Diseases;Human Diseases;Human Diseases;Human Diseases;Cellular Processes;Organismal Systems;Organismal Systems;Environmental Information Processing;Human Diseases;Human Diseases;Organismal Systems;Human Diseases;Environmental Information Processing;Human Diseases;Human Diseases;Organismal Systems;Organismal Systems	Cancer: overview;Cancer: overview;Infectious disease: viral;Infectious disease: viral;Cell growth and death;Endocrine system;Immune system;Signal transduction;Infectious disease: viral;Endocrine and metabolic disease;Endocrine system;Cancer: specific types;Signal transduction;Cancer: specific types;Cancer: specific types;Immune system;Immune system	K11224;K11224;K11224;K11224;K11224;K11224;K11224;K11224;K11224;K11224;K11224;K11224;K11224;K11224;K11224;K11224;K11224	--
WBGene00010262	12.67	11.228	10.307	11.765	21.593	26.594	21.607	24.73	37.619	32.121	24.914	24.559	44.671	41.179	44.328	119	104	109	112	191	227	203	213	527	335	237	238	484	392	430	droe-4	-	-	-	--
WBGene00010290	5.958	4.558	5.151	5.991	9.524	10.918	11.041	10.909	25.811	16.615	14.46	11.547	18.509	24.307	30.609	63	48	62	64	96	105	116	107	409	197	156	127	226	260	337	F58H1.7	-	-	-	--
WBGene00010334	2.043	1.97	2.079	2.015	3.967	4.231	4.383	4.346	6.613	6.416	6.395	5.311	6.457	7.422	7.504	41	39	47	41	75	78	88	80	198	143	130	110	152	151	158	del-5	-	-	-	--
WBGene00010336	5.687	5.767	5.017	5.987	8.47	8.819	11.905	9.115	24.873	31.897	66.663	61.071	35.037	15.59	12.047	149	149	148	159	209	210	312	219	972	928	1769	1651	1059	414	326	acox-1.6	Metabolism;Environmental Information Processing;Metabolism;Cellular Processes;Metabolism;Metabolism;Organismal Systems;Metabolism;Metabolism;Metabolism;Metabolism	Global and overview maps;Signal transduction;Global and overview maps;Transport and catabolism;Global and overview maps;Lipid metabolism;Endocrine system;Carbohydrate metabolism;Lipid metabolism;Metabolism of other amino acids;Lipid metabolism	K00232;K00232;K00232;K00232;K00232;K00232;K00232;K00232;K00232;K00232;K00232	--
WBGene00010399	0	0	0	0	0.342	0.708	0.515	0.983	2.547	1.247	0.159	0.094	4.13	7.082	8.197	0	0	0	0	5	10	8	14	59	21.5	2.5	1.5	74	111.5	131.5	clec-13	-	-	-	--
WBGene00010453	1.88	1.849	2.699	2.297	7.221	9.117	6.377	9.001	3.312	3.845	3.767	3.899	6.109	7.765	5.952	67	65	109	83	246	298	240	296	177	154	136	147	253	285	220	fozi-1	-	-	-	--
WBGene00010475	3.725	3.273	3.749	4.328	14.854	10.93	15.143	12.095	13.375	10.361	11.523	12.354	11.265	11.597	12.823	45	39	51	53	169	120	183	134	241	139	141	154	157	142	160	K01F9.2	-	-	-	--
WBGene00010488	12.688	14.566	11.977	13.463	21.861	20.459	21.221	21.842	38.522	38.735	26.867	23.975	32.789	41.336	43.963	159	180	169	171	258	233	266	251	720	539	341	310	474	525	569	endu-1	-	-	-	--
WBGene00010522	2.866	2.313	3.48	3.001	4.969	7.016	5.731	6.57	12.628	12.695	9.183	9.297	11.155	11.6	12.969	49	39	67	52	80	109	98	103	322	241	159	164	220	201	229	K03A11.5	-	-	-	--
WBGene00010540	2.764	3.364	3.044	3.036	5.89	6.367	6.024	5.828	6.585	7.949	10.644	10.43	11.39	12.637	9.207	150	180	186	167	301	314	327	290	533	479	585	584	713	695	516	K03H1.5	-	-	-	--
WBGene00010545	8.999	8.958	8.667	9.356	25.42	25.985	26.234	21.667	21.419	20.295	19.26	16.542	19.954	26.539	28.57	138	136	151	146	367	362	404	307.33	489	345	299	261	352	413	453	cbp-2	Human Diseases;Human Diseases;Human Diseases;Cellular Processes;Human Diseases;Environmental Information Processing;Human Diseases;Environmental Information Processing;Human Diseases;Human Diseases;Environmental Information Processing;Human Diseases;Organismal Systems;Organismal Systems;Organismal Systems;Human Diseases;Cellular Processes;Environmental Information Processing;Organismal Systems;Hu…	Cancer: overview;Neurodegenerative disease;Infectious disease: viral;Cell growth and death;Cancer: overview;Signal transduction;Infectious disease: viral;Signal transduction;Infectious disease: bacterial;Cancer: overview;Signal transduction;Infectious disease: viral;Endocrine system;Endocrine system;Endocrine system;Infectious disease: viral;Cellular community - eukaryotes;Signal transduction;End…	K04498;K04498;K04498;K04498;K04498;K04498;K04498;K04498;K04498;K04498;K04498;K04498;K04498;K04498;K04498;K04498;K04498;K04498;K04498;K04498;K04498;K04498;K04498;K04498;K04498;K04498	--
WBGene00010628	9.673	9.17	7.93	8.527	16.47	16.69	14.419	16.977	15.925	13.814	15.202	15.532	15.728	9.883	12.691	169	158	156	151	271	265	252	272	415	268	269	280	317	175	229	ceeh-2	-	-	-	--
WBGene00010644	4.335	4.745	4.278	4.413	5.334	6.057	7.43	7.654	19.515	8.862	8.493	8.203	10.32	12.221	11.326	63	68	70	65	73	80	108	102	423	143	125	123	173	180	170	K07G5.5	-	-	-	--
WBGene00010722	1.179	1.122	1.197	1.023	2.242	2.739	1.821	2.337	6.93	6.006	4.608	3.578	6.773	8.561	7.23	33	32	39	30	60	72	51	62	299	192	135	106	226	251	216	K09E4.4	Metabolism;Cellular Processes;Metabolism	Global and overview maps;Transport and catabolism;Glycan biosynthesis and metabolism	K01205;K01205;K01205	--
WBGene00010723	4.023	3.74	2.903	3.886	14.685	16.785	17.093	18.462	43.719	34.947	20.523	18.927	26.665	37.048	43.416	48	44	39	47	165	182	204	202	778	463	248	233	367	448	535	cpg-7	-	-	-	--
WBGene00010724	5.749	6.176	5.337	5.611	8.595	8.544	8.447	9.19	10.418	10.078	8.69	9.548	9.001	8.712	9.301	140	149	147	137	198	188	205	205	367	272	215	241	254	216	235	K09E9.1	Human Diseases	Cancer: overview	K08202	--
WBGene00010740	5.711	5.893	5.25	4.844	11.704	10.144	11.72	12.784	15.854	11.821	8.904	10.294	14.071	13.544	11.739	57	58	59	49	110	92	117	117	236	131	90	106	162	137	121	K10D3.6	-	-	-	--
WBGene00010752	0.654	0.929	0.93	1.033	2.501	3.024	2.093	2.426	1.228	2.003	3.489	2.283	3.971	4.39	2.788	5	7	8	8	18	21	16	17	14	17	27	18	35	34	22	K10G4.3	-	-	-	--
WBGene00010790	86.446	78.849	82.259	81.603	348.515	413.465	347.207	370.52	599.917	477.885	429.23	527.877	602.453	656.909	663.066	1413	1271	1514	1352	5365	6142	5677	5554	14626	8674	7106	8903	11360	10883	11194	sodh-1	Metabolism;Metabolism;Metabolism;Metabolism;Metabolism;Metabolism;Metabolism	Global and overview maps;Xenobiotics biodegradation and metabolism;Xenobiotics biodegradation and metabolism;Lipid metabolism;Carbohydrate metabolism;Metabolism of cofactors and vitamins;Amino acid metabolism	K13953;K13953;K13953;K13953;K13953;K13953;K13953	--
WBGene00010795	4.531	3.808	6.04	4.943	18.164	21.276	17.268	21.24	9.606	11.726	16.612	16.618	12.575	12.793	10.951	53	44	77	59	199	225	197	227	166	151	198	200	172	153	128	M01A8.1	-	-	-	--
WBGene00010811	7.483	6.929	7.891	6.845	15.82	18.306	17.926	18.784	25.436	24.948	20.885	19.299	24.776	34.904	29.787	193	178	229	179	386	434	469	444	987	713	550	513	739	916	795	hmit-1.3	-	-	-	--
WBGene00010822	3.804	4.027	4.789	4	7.989	8.739	8.023	8.159	11.63	15.32	22.904	20.862	16.667	11.547	11.858	91	95	129	97	180	190	192	179	415	407	555	515	460	280	293	M01G12.9	-	-	-	--
WBGene00010884	2.323	2.174	2.063	2.204	4.364	4.031	3.662	4.287	8.745	7.161	7.674	8.918	7.28	5.906	5.017	26	24	26	25	46	41	41	44	146	89	87	103	94	67	58	M7.8	-	-	-	--
WBGene00010931	1.192	1.154	1.01	1.069	5.12	5.424	5.903	5.376	2.651	3.269	2.781	2.048	4.039	4.009	3.829	22	21	21	20	89	91	109	91	73	67	52	39	86	75	73	M162.5	Cellular Processes	Transport and catabolism	K12301	--
WBGene00010935	37.081	37.166	41.705	41.597	70.386	83.258	74.355	70.332	80.822	83.418	98.102	94.561	117.095	130.945	126.352	518	512	656	589	926	1057	1039	901	1684	1294	1388	1363	1887	1854	1823	M163.1	-	-	-	--
WBGene00011042	0.655	0.569	0.747	0.646	3.972	4.734	3.646	4.181	9.468	5.474	1.847	1.903	6.729	10.15	12.496	7	6	9	7	40	46	39	41	151	65	20	21	83	110	138	R05H10.1	-	-	-	--
WBGene00011060	6.021	4.642	6.496	6.087	8.982	10.95	10.297	10.58	27.188	26.168	22.697	19.482	25.75	35.641	30.399	121	92	147	124	170	200	207	195	815	584	462	404	597	726	631	R06C1.6	-	-	-	--
WBGene00011081	1.443	1.377	2.11	1.702	3.664	4.202	3.365	3.825	6.523	7.412	5.25	5.208	4.781	6.056	4.656	51	48	84	61	122	135	119	124	344	291	188	190	195	217	170	R07B1.9	-	-	-	--
WBGene00011097	0.838	0.701	1.014	0.441	3.81	2.796	2.867	2.331	4.473	2.912	2.557	2.593	3.399	5.12	4.476	15	10	16	8	57	41	47	34	112	55	44	42	61	77	75	nhr-206	-	-	-	ESR-like
WBGene00011166	3.082	2.741	3.505	3.36	7.233	8.269	6.107	7.782	14.499	10.224	6.352	7.283	11.107	16.803	19.054	57	50	73	63	126	139	113	132	400	210	119	139	237	315	364	chil-22	-	-	-	--
WBGene00011167	0.245	0.435	0.327	0.363	1.693	1.889	1.533	1.805	8.551	4.694	2.543	1.307	3.933	7.078	8.787	4	7	6	6	26	28	25	27	208	85	42	22	74	117	148	chil-23	-	-	-	--
WBGene00011213	2.045	1.333	2.464	2.168	8.141	7.714	9.344	8.745	14.688	12.692	14.636	12.88	14.749	15.202	17.958	28	18	38	30	105	96	128	104	300	193	203	182	233	211	254	R10E8.8	-	-	-	--
WBGene00011321	0	0.263	0.058	0.064	1.035	1.287	1.104	0.921	2.265	0.877	0.641	0.63	2.534	3.204	3.459	0	4	1	1	15	18	17	13	52	15	10	10	45	50	55	fil-1	-	-	-	--
WBGene00011331	14.373	13.846	13.743	14.852	25.995	28.889	26.055	27.741	29.262	27.44	27.672	28.37	32.227	32.096	33.63	300	285	323	314	511	548	544	531	911	636	585	611	776	679	725	T01E8.1	-	-	-	--
WBGene00011362	0.114	0.386	0.135	0.113	0.728	0.713	0.609	0.582	1.456	2.161	1.73	1.661	1.585	1.165	1.18	3	10	4	3	18	17	16	14	57	63	46	45	48	31	32	cest-1	Metabolism	Xenobiotics biodegradation and metabolism	K03927	--
WBGene00011364	3.646	3.953	3.366	3.668	11.844	10.05	10.177	9.762	17.62	11.996	10.194	10.916	11.891	12.822	13.631	101	108	105	103	309	253	282	248	728	369	286	312	380	360	390	T02B5.3	-	-	-	--
WBGene00011382	1.174	1.288	0.902	0.971	1.989	1.362	1.967	2.181	3.448	3.23	1.755	1.846	3.082	2.819	3.196	37	40	32	31	59	39	62	63	162	113	56	60	112	90	104	dop-5	Environmental Information Processing;Environmental Information Processing;Cellular Processes;Organismal Systems;Organismal Systems	Signal transduction;Signaling molecules and interaction;Cellular community - eukaryotes;Sensory system;Nervous system	K04157;K04157;K04157;K04157;K04157	--
WBGene00011392	47.845	47.369	49.934	49.804	76.303	86.119	76.453	86.782	177.309	134.262	90.014	84.979	140.179	187.984	204.627	508	496	597	536	763	831	812	845	2808	1583	968	931	1717	2023	2244	sbt-1	-	-	-	--
WBGene00011397	2.557	2.942	2.406	3.159	6.084	7.306	7.277	8.498	18.266	15.479	9.669	9.444	15.525	20.441	20.011	56	62	59	69	126	141	160	166	622	397	214	220	392	456	477	T03E6.8	-	-	-	--
WBGene00011430	4.022	2.586	2.286	2.246	8.2	7.081	6.234	5.965	5.204	7.679	9.372	12.162	4.602	6.667	3.583	25	15	16	12	48	40	37	34	46	53	59	78	33	42	23	T04C12.8	-	-	-	--
WBGene00011445	5.034	4.202	6.024	5.164	12.89	12.798	12.426	12.048	22.339	24.179	21.874	20.241	23.465	21.734	20.048	66	57	90	72	167	160	171	152	437	366	303	285	370	296	276	T04F8.7	-	-	-	--
WBGene00011479	3.046	3.299	3.028	2.436	6.752	5.294	6.369	4.715	8.585	7.799	5.842	4.718	8.099	6.56	8.489	33	35	37	27	69	52	68	47	139	94	64	52	101	72	95	T05E11.2	-	-	-	--
WBGene00011486	7.101	7.482	6.225	7.097	30.26	35.315	33.837	36.004	58.68	46.344	27.044	29.317	64.517	100.366	117.691	77	80	76	78	309	348	367	358	949	558	297	328	807	1103	1318	T05E12.3	-	-	-	--
WBGene00011495	0.406	0.694	0.54	0.7	2.153	1.757	2.128	1.99	9.295	6.801	4.079	4.642	5.954	7.702	7.582	16	27	24	28	80	63	84	72	547	298	163	189	271	308	309	T05F1.11	-	-	-	--
WBGene00011522	4.078	3.834	3.976	3.75	7.808	9.126	7.803	9.294	16.787	16.028	15.52	14.304	29.757	43.917	41.005	583	544	635	548	1050	1192	1118	1225	3564	2533	2258	2120	4921	6370	6093	srap-1	-	-	-	--
WBGene00011578	1.489	1.116	0.977	1.15	3.162	2.565	2.654	2.965	4.775	3.09	2.173	2.698	4.041	5.749	6.018	23	17	17	18	46	36	41	42	110	53	34	43	72	90	96	npr-20	-	-	-	--
WBGene00011584	0	0	0	0	0.342	0.708	0.515	0.983	2.547	1.247	0.159	0.094	4.13	7.082	8.197	0	0	0	0	5	10	8	14	59	21.5	2.5	1.5	74	111.5	131.5	clec-15	-	-	-	--
WBGene00011596	0.188	0.177	0.163	0.541	2.902	2.454	3.505	2.087	12.655	9.485	7.763	4.322	9.083	12.633	16.931	4	3	4	5	49	50	58	42	276	179	121	100	222	274	315	T07G12.5	-	-	-	--
WBGene00011643	0.461	0.595	0.67	0.248	2.136	2.121	2.053	1.782	2.135	1.472	2.11	1.543	2.688	3.68	3.611	11	14	18	6	48	46	49	39	76	39	51	38	74	89	89	slc-17.9	Cellular Processes	Transport and catabolism	K12301	--
WBGene00011684	2.365	2.569	3.051	2.889	4.604	4.709	4.898	3.868	6.38	6.389	5.226	6.058	5.809	5.445	5.779	42	45	61	52	77	76	87	63	169	126	94	111	119	98	106	T10B10.8	-	-	-	--
WBGene00011692	4.846	4.554	3.412	3.732	6.212	7.673	8.035	5.22	18.028	14.476	10.27	8.477	11.168	12.07	13.79	82	76	65	64	99	118	136	81	455	272	176	148	218	207	241	T10G3.1	-	-	-	--
WBGene00011699	1.177	0.795	0.697	1.064	4.581	5.502	3.431	5.025	4.635	3.002	2.178	1.663	3.23	3.918	3.56	24	16	16	22	88	102	70	94	141	68	45	35	76	81	75	cyp-34A2	-	-	-	--
WBGene00011726	1.534	2.03	2.184	1.948	3.364	4.384	3.691	4.074	5.475	4.05	3.474	3.394	5.033	6.21	5.376	65.64	85.67	105.22	84.47	135.54	170.46	157.98	159.84	349.4	192.42	150.52	149.84	248.39	269.3	237.55	lpr-2	-	-	-	--
WBGene00011727	2.522	2.667	2.417	2.681	8.106	9.145	9.828	8.899	12.091	10.165	7.528	6.916	12.091	12.427	14.976	44	44	47	47	132	141	172	138	307	193	127	121	232	212	266	T12A7.6	-	-	-	--
WBGene00011732	8.535	7.735	7.343	7.42	14.443	14.028	12.798	15.007	21.315	19.311	12.113	11.012	17.895	24.631	23.344	160	143	155	141	255	239	240	258	596	402	230	213	387	468	452	arrd-17	-	-	-	--
WBGene00011799	0.79	0.961	0.608	0.987	5.034	3.941	5.003	4.423	3.638	3.226	3.328	4.084	3.927	3.43	2.703	15	18	13	19	90	68	95	77	103	68	64	80	86	66	53	T16G1.5	-	-	-	--
WBGene00011821	2.129	2.579	3.309	3.501	7.599	7.614	18.938	8.19	10.746	18.533	10.219	30.619	9.792	11.32	11.911	36	43	63	60	121	117	113	127	271	155	175	172	191	194	208	cdf-2	-	-	-	--
WBGene00011824	5.904	6.638	6.253	5.101	12.366	16.78	14.245	15.27	18.833	18.72	17.774	16.171	22.969	24.08	24.156	69	84	98	70	161	193	189	184	377	260	236	218	335	313	331	T18D3.7	-	-	-	TSC22
WBGene00011850	6.148	4.47	4.705	5.028	14.129	13.574	13.424	13.363	20.609	21.526	21.165	23.754	23.42	23.743	20.402	152	109	131	126	329	305	332	303	760	591	530	606	668	595	521	T20B3.1	Cellular Processes	Transport and catabolism	K05940	--
WBGene00011894	1.089	1.577	1.52	1.381	7.764	8.73	4.994	5.598	21.756	15.001	10.137	9.649	13.755	13.046	19.818	7	10	11	9	47	51	33	33	210	108	66	64	102	85	132	ttr-23	-	-	-	--
WBGene00012013	3.183	3.296	2.674	2.715	10.687	11.548	10.922	9.052	14.851	11.957	11.878	11.505	15.063	13.363	12.619	74	74	70	63	234	244	254	193	504	308	278	276	404	312	303	ugt-54	Metabolism;Metabolism;Metabolism;Metabolism;Human Diseases;Metabolism;Metabolism;Metabolism;Metabolism;Metabolism	Global and overview maps;Xenobiotics biodegradation and metabolism;Xenobiotics biodegradation and metabolism;Xenobiotics biodegradation and metabolism;Cancer: overview;Metabolism of cofactors and vitamins;Carbohydrate metabolism;Carbohydrate metabolism;Lipid metabolism;Metabolism of cofactors and vitamins	K00699;K00699;K00699;K00699;K00699;K00699;K00699;K00699;K00699;K00699	--
WBGene00012140	369.693	330.153	385.013	327.472	802.531	719.78	746.034	732.097	891.495	1051.69	1657.69	1636.57	1084.66	607.091	544.957	2838	2496	3303	2509	5522	4800	5478	4923	9604	8423	12220	12212	9073	4446	4074	T28F4.5	-	-	-	--
WBGene00012144	40.21	37.199	37.934	42.543	126.026	139.032	133.517	140.344	221.357	202.45	180.949	177.47	172.776	201.842	229.388	787	718	836	844	2323	2473	2614	2519	6462	4400	3587	3584	3901	4004	4637	T28H10.3	Cellular Processes;Organismal Systems	Transport and catabolism;Immune system	K01369;K01369	--
WBGene00012216	16.519	17.059	18.361	19.097	32.283	31.335	29.482	27.517	24.257	27.014	28.717	30.251	42.695	31.697	33.754	163	166	204	191	300	281	291	249	357	296	287	308	486	317	344	W02D9.10	-	-	-	--
WBGene00012381	0.775	0.768	0.95	0.308	1.274	2.297	1.336	1.068	1.818	1.434	2.044	1.726	1.746	3.338	2.129	18	17	24	7	27	48	30	22	61	37	50	41	46	80	52	Y2H9A.4	-	-	-	--
WBGene00012383	64.663	60.771	66.25	62.238	98.468	98.917	102.01	103.359	205.238	162.621	101.682	87.277	111.422	139.889	140.79	410	380	473	400	588	570	647	601	1941	1145	653	571	815	899	922	ttr-17	-	-	-	--
WBGene00012398	0.05	0.304	0.489	0.247	2.496	2.421	2.5	1.745	10.628	12.654	15.553	14.297	20.33	10.016	7.505	1	6	11	5	47	44	50	32	317	281	315	295	469	203	155	Y6E2A.4	-	-	-	--
WBGene00012399	0	0.181	0.211	0.586	1.703	1.373	2.316	1.425	2.071	1.765	0.997	1.727	2.266	3.81	3.796	0	3	4	10	27	21	39	22	52	33	17	30	44	65	66	Y6E2A.5	-	-	-	--
WBGene00012404	1.575	1.742	2.193	1.412	3.877	4.017	5.475	5.074	8.663	8.252	8.305	8.568	11.573	10.736	8.941	44	48	69	40	102	102	153	130	361	256	235	247	373	304	258	Y6G8.2	-	-	-	--
WBGene00012444	16.064	14.56	17.056	14.697	27.348	25.477	26.376	27.694	94.283	87.04	131.757	124.809	100.743	81.46	89.236	179	160	214	166	287	258	294	283	1567	1077	1487	1435	1295	920	1027	Y15E3A.5	-	-	-	--
WBGene00012462	6.726	6.441	6.902	6.783	9.363	11.594	9.413	11.245	20.843	13.527	12.396	11.009	13.798	13.935	15.339	90	85	104	92	118	141	126	138	416	201	168	152	213	189	212	Y17G7B.8	-	-	-	--
WBGene00012491	0.919	1.037	1.152	1.08	1.815	1.7	2.02	1.231	1.948	2.014	2.114	1.903	2.741	3.335	2.527	36	41	50	43	67	60	78	45	112	86	83	76	123	132	101	Y20C6A.1	-	-	-	--
WBGene00012531	8.557	8.708	7.763	7.625	18.466	18.832	16.987	18.964	19.535	18.81	18.23	18.4	17.867	19.065	18.174	279	280	285	252	567	558	554	567	950	681	602	619	672	630	612	Y32F6B.1	-	-	-	--
WBGene00012610	2.675	2.562	2.112	3.592	4.577	5.806	3.863	4.538	7.922	6.625	6.53	4.897	6.506	9.898	7.123	36	34	32	49	58	71	52	56	159	99	89	68	101	135	99	Y38F1A.8	-	-	-	--
WBGene00012750	1.389	1.7	0.979	1.087	3.307	2.741	2.059	2.194	3.244	2.589	1.797	2.507	2.492	4.774	4.128	29	35	23	23	65	52	43	42	101	60	38	54	60	101	89	faah-6	Organismal Systems;Organismal Systems	Development and regeneration;Nervous system	K15528;K15528	--
WBGene00012763	3.019	2.026	2.911	3.176	5.315	4.844	4.36	4.979	10.957	8.361	5.859	4.857	8.122	11.693	9.795	59	41	59	59	94	86	84	83	310	174	122	97	177	239	201	atln-2	-	-	-	--
WBGene00012776	0.803	0.884	0.591	0.928	1.485	1.236	1.559	1.05	3.044	2.065	1.721	1.445	2.564	3.846	3.397	35	38	29	41	61	49	68	42	198	100	76	65	129	170	153	Y42A5A.1	Metabolism;Metabolism;Organismal Systems;Organismal Systems	Global and overview maps;Metabolism of other amino acids;Endocrine system;Immune system	K11140;K11140;K11140;K11140	--
WBGene00012783	12.327	11.374	8.581	9.751	30.896	40.448	35.638	37.42	92.104	63.307	45.285	43.698	57.762	72.865	85.483	111	101	87	89	262	331	321	309	1237	633	413	406	600	665	795	Y43C5A.3	-	-	-	--
WBGene00012819	5.043	4.748	4.158	4.856	13.386	16.249	16.203	17.412	15.535	13.947	10.194	11.519	10.199	13.978	13.368	42	39	39	41	105	123	135	133	193	129	86	99	98	118	115	Y43F8B.9	-	-	-	--
WBGene00012825	7.448	7.585	9.394	8.614	11.431	12.982	13.14	15.357	20.416	25.196	25.585	25.569	28.214	27.574	22.271	238	239	338	279	344	377	420	450	973	894	828	843	1040	893	735	Y43F8C.3	-	-	-	--
WBGene00012850	24.265	22.31	21.214	22.14	37.98	44.269	42.168	44.556	44.548	42.967	46.177	45.388	45.174	34.67	35.788	386	350	380	357	569	640	671	650	1057	759	744	745	829	559	588	Y44A6C.1	-	-	-	--
WBGene00012906	4.636	4.156	3.998	5.237	7.277	8.651	7.053	7.84	7.343	7.564	7.165	8.205	8.271	9.348	10.995	69	61	67	79	102	117	105	107	163	125	108	126	142	141	169	Y46G5A.15	-	-	-	--
WBGene00012910	1.999	1.448	1.395	2.677	4.7	5.342	5.567	4.982	8.041	9.258	7.754	6.504	7.922	6.199	5.668	14	10	11	19	31	34	39	32	84	72	55	47	64	44	41	Y46G5A.20	-	-	-	--
WBGene00012923	1.276	1.374	2.195	1.573	7.195	7.807	5.499	6.085	4.276	3.374	4.329	4.249	4.492	3.068	3.937	16	17	31	20	85	89	69	70	80	47	55	55	65	39	51	fbxa-128	-	-	-	--
WBGene00012959	0.153	0.155	0	0.303	0.814	0.844	0.996	1.338	4.986	5.109	2.422	2.972	4.585	5.143	4.676	2	2	0	4	10	10	13	16	97	74	32	40	69	68	63	Y47H10A.3	-	-	-	--
WBGene00012961	3.509	3.785	3.978	3.315	6.501	8.133	5.971	5.862	15.918	16.405	10.689	12.735	12.297	12.67	14.385	47	50	60	45	82	99	80	72	318	244	145	176	190	172	199	Y47H10A.5	-	-	-	--
WBGene00012969	0.322	0.093	0.449	0.499	0.732	1.214	0.965	1.25	2.061	1.72	1.041	0.802	2.858	4.709	3.421	7	2	11	11	15	24	21	24.95	66.9	41.56	22.95	18	71.74	103.85	76.88	Y48A6B.8	-	-	-	--
WBGene00012989	2.322	2.807	2.741	3.295	4.423	5.742	4.274	6.031	6.139	6.015	6.128	4.397	5.999	7.635	7.807	52	61	68	74	93	115	95	123	207	149	140	102	157	175	182	Y48C3A.5	-	-	-	--
WBGene00013079	8.373	6.368	6.94	5.022	11.558	11.823	8.789	13.543	46.121	29.029	15.707	13.524	27.459	40.137	44.046	60	45	56	37	78	77	63	89	494	231	114	100	227	292	326	ttr-26	-	-	-	--
WBGene00013091	1.624	1.9	1.886	1.787	3.582	3.643	4.746	4.564	6.952	7.988	5.798	4.904	8.393	7.766	7.5	26	30	34	29	54	53	76	67	166	142	94	81	155	126	124	Y51B9A.9	Human Diseases;Human Diseases;Human Diseases;Genetic Information Processing;Human Diseases;Human Diseases;Human Diseases;Environmental Information Processing;Environmental Information Processing;Cellular Processes;Organismal Systems;Organismal Systems;Human Diseases;Human Diseases;Human Diseases;Environmental Information Processing;Environmental Information Processing;Organismal Systems;Organisma…	Cancer: overview;Neurodegenerative disease;Neurodegenerative disease;Folding, sorting and degradation;Infectious disease: bacterial;Infectious disease: bacterial;Infectious disease: viral;Signal transduction;Signal transduction;Transport and catabolism;Aging;Development and regeneration;Cardiovascular disease;Infectious disease: viral;Endocrine and metabolic disease;Signal transduction;Signal tra…	K04440;K04440;K04440;K04440;K04440;K04440;K04440;K04440;K04440;K04440;K04440;K04440;K04440;K04440;K04440;K04440;K04440;K04440;K04440;K04440;K04440;K04440;K04440;K04440;K04440;K04440;K04440;K04440;K04440;K04440;K04440;K04440;K04440;K04440;K04440;K04440;K04440;K04440;K04440;K04440;K04440;K04440;K04440;K04440;K04440;K04440;K04440;K04440;K04440;K04440;K04440;K04440;K04440;K04440;K04440;K04440;K04440;…	--
WBGene00013257	5.351	5.324	4.393	5.976	9.434	7.443	9.084	8.917	11.372	10.183	7.875	8.611	9.452	9.961	9.677	53	52	49	60	88	67	90	81	168	112	79	88	108	100	99	Y57A10A.14	-	-	-	--
WBGene00013273	1.923	2.243	2.434	2.988	5.208	4.55	5.239	5.348	6.351	6.019	5.317	4.94	7.252	6.072	5.447	40	46	57	63	102	86	109	102	197	139	112	106	174	128	117	2025-03-05	-	-	-	--
WBGene00013415	2.922	2.691	2.285	2.909	3.871	4.69	3.886	4.268	7.656	5.866	4.182	3.793	6.529	8.278	6.93	109	99	96	110	136	159	145	146	426	243	158	146	281	313	267	ilcr-1	-	-	-	--
WBGene00013485	0.586	0.621	0.535	0.367	1.135	0.615	1.685	1.237	2.116	2.409	1.961	1.034	2.358	3.713	2.85	13	14	13	8	22	12	37	24	67	54	39	24	56	79	63	Y69H2.10	-	-	-	--
WBGene00013515	16.819	16.762	16.302	15.455	36.941	34.686	32.955	36.575	93.881	66.902	35.773	36.046	65.815	84.107	100.682	175	172	191	163	362	328	343	349	1457	773	377	387	790	887	1082	Y73F4A.2	-	-	-	--
WBGene00013516	3.431	3.345	4.453	1.432	8.687	6.679	5.936	8.057	42.374	28.28	16.285	17.519	24.935	39.836	45.608	26	25	38	11	62	46	45	56	479	238	125	137	218	306	357	Y73F4A.3	-	-	-	--
WBGene00013639	4.849	5.352	4.47	4.448	7.834	9.131	8.528	8.807	6.191	6.516	7.566	7.133	7.044	9.035	9.234	177	190	180	164	266	304	311	293	332	258	277	263	290	331	343	Y105C5A.15	-	-	-	--
WBGene00013643	9.751	8.993	8.495	9.666	17.257	16.044	17.315	17.773	13.169	14.845	15.45	13.816	13.645	13.836	15.691	210	191	206	211	350	314	373	351	423	355	337	307	339	302	349	Y105C5A.24	Human Diseases;Human Diseases;Human Diseases;Environmental Information Processing;Cellular Processes;Human Diseases;Environmental Information Processing;Human Diseases;Human Diseases;Environmental Information Processing;Human Diseases;Environmental Information Processing;Cellular Processes;Human Diseases;Human Diseases;Organismal Systems;Human Diseases;Cellular Processes;Organismal Systems;Human …	Infectious disease: bacterial;Infectious disease: bacterial;Infectious disease: viral;Signal transduction;Transport and catabolism;Cardiovascular disease;Signal transduction;Infectious disease: bacterial;Infectious disease: viral;Signal transduction;Infectious disease: viral;Signal transduction;Cellular community - eukaryotes;Infectious disease: bacterial;Infectious disease: viral;Immune system;I…	K04427;K04427;K04427;K04427;K04427;K04427;K04427;K04427;K04427;K04427;K04427;K04427;K04427;K04427;K04427;K04427;K04427;K04427;K04427;K04427;K04427;K04427;K04427;K04427;K04427;K04427;K04427;K04427	--
WBGene00013692	6.614	7.051	6.853	5.94	10.534	11.476	8.985	11.373	18.874	19.014	15.823	14.463	16.759	17.234	21.099	78	82	91	71	117	123	106	123	332	249	189	176	228	206	257	Y105E8B.7	-	-	-	--
WBGene00013836	0.731	0.741	0.288	1.041	2.327	2.054	3.652	1.062	7.402	4.606	2.885	2.439	3.167	5.126	6.131	9	9	4	13	27	23	45	12	136	63	36	31	45	64	78	fbxa-29	-	-	-	--
WBGene00013837	0.087	0	0	0.086	0.462	0.383	0.697	0.855	0.701	0.941	1.29	0.76	0.906	0.602	0.843	1	0	0	1	5	4	8	9	12	12	15	9	12	7	10	fbxa-30	-	-	-	--
WBGene00013898	18.094	21.414	19.984	19.671	53.718	57.81	57.595	59.358	93.507	81.517	73.887	75.905	88.109	91.535	99.602	353	412	439	389	987	1025	1124	1062	2721	1766	1460	1528	1983	1810	2007	ZC443.3	-	-	-	--
WBGene00013899	5.741	6.629	5.843	5.21	11.436	10.191	10.055	9.048	12.84	12.19	9.558	10.276	15.003	17.78	18.421	137	156	157	126	257	221	240	198	457	323	231	253	413	430	454	ZC443.4	-	-	-	--
WBGene00013900	0.812	0.775	0.933	0.848	9.332	9.934	9.741	8.282	16.012	15.27	18.204	16.388	22.815	16.636	16.557	17	16	22	18	184	189	204	159	500	355	386	354	551	353	358	ugt-18	Metabolism;Metabolism;Metabolism;Metabolism;Human Diseases;Metabolism;Metabolism;Metabolism;Metabolism;Metabolism	Global and overview maps;Xenobiotics biodegradation and metabolism;Xenobiotics biodegradation and metabolism;Xenobiotics biodegradation and metabolism;Cancer: overview;Metabolism of cofactors and vitamins;Carbohydrate metabolism;Carbohydrate metabolism;Lipid metabolism;Metabolism of cofactors and vitamins	K00699;K00699;K00699;K00699;K00699;K00699;K00699;K00699;K00699;K00699	--
WBGene00013969	13.132	13.017	12.751	12.586	22.151	26.728	22.79	25.579	30.718	27.706	25.979	25.746	28.7	35.364	34.397	779	761	844	753	1229	1428	1345	1385	2678	1806	1553	1558	1947	2110	2087	tep-1	-	-	-	--
WBGene00014000	41.999	39.596	41.366	40.822	89.437	88.497	86.533	91.256	112.58	119.407	151.764	145.585	106.124	75.828	70.88	541	503	600	533	1085	1036	1115	1078	2163	1708	1980	1935	1577	990	943	ZK550.6	Cellular Processes	Transport and catabolism	K00477	--
WBGene00014035	2.802	3.278	2.335	3.147	5.904	5.881	5.516	5.358	5.433	5.784	5.405	3.843	7.361	7.315	6.719	65	75	61	74	129	124	128	114	188	149	127	92	197	172	161	seb-2	Environmental Information Processing;Organismal Systems	Signaling molecules and interaction;Development and regeneration	K04576;K04576	--
WBGene00014046	0.256	0.389	0	0.189	6.113	7.954	6.331	5.999	1.501	2.189	2.4	1.612	6.044	4.923	7.061	4	6	0	3	90	113	99	86	35	38	38	26	109	78	114	clec-60	-	-	-	--
WBGene00014047	0	0	0.057	0.063	1.089	1.199	1.154	0.979	12.467	12.415	6.648	5.096	15.619	26.508	25.144	0	0	1	1	16	17	18	14	290	215	105	82	281	419	405	clec-61	-	-	-	--
WBGene00014053	16.945	18.081	15.048	14.75	40.806	43.626	44.175	38.524	34.972	27.128	22.525	20.93	24.385	35.104	47.824	153	161	153	135	347	358	399	319	471	272	206	195	254	321.26	446	ZK669.3	Organismal Systems	Immune system	K08059	--
WBGene00014125	9.323	4.56	5.26	4.653	14.325	14.483	13.707	16.266	66.552	50.771	25.45	24.556	50.583	81.597	92.924	85	41	54	43	123	120	125	136	905	514	235	231	532	754	875	ZK863.8	-	-	-	--
WBGene00014152	18.559	18.319	18.761	16.849	32.18	42.145	35.133	34.77	77.502	64.363	45.614	45.253	65.891	88.339	110.872	188	183	214	173	307	388	356	323	1171	724	468	473	770	907	1160	ZK930.2	-	-	-	--
WBGene00014164	12.52	10.935	13.268	12.144	19.494	23.327	16.461	19.159	109.406	95.837	60.094	55.164	91.659	111.331	123.208	238	205	284	234	349	403	313	334	3102	2023	1157	1082	2010	2145	2419	lact-2	-	-	-	--
WBGene00014171	3.711	3.761	2.659	2.914	6.959	6.844	6.484	7.049	8.609	7.629	5.501	5.166	8.824	11.827	8.571	142	142	115	113	251	239	249	247	490	323	213	204	389	460	339	nep-26	-	-	-	--
WBGene00014233	7.649	5.564	6.319	5.812	17.303	16.213	15.563	16.098	26.894	23.332	15.506	15.852	21.617	24.936	27.801	82	59	79	66	183	160	173	161	443	285	171	178	272	274	316	ZK1128.7	Genetic Information Processing;Organismal Systems	Folding, sorting and degradation;Aging	K09542;K09542	--
WBGene00015044	8.623	6.554	5.566	4.646	29.813	27.937	27.431	29.873	30.98	31.336	24.705	23.162	26.905	31.212	24.011	143	113	110	96	546	514	554	556	889	706	507	466	630	641	502	cyp-34A9	-	-	-	--
WBGene00015048	27.125	24.426	26.195	26.022	61.668	60.792	60.597	61.607	26.833	31.096	55.699	47.779	34.368	23.109	21.832	652	579	709	634	1396	1328	1457	1358	962	830	1356	1185	953	563	542	faah-2	-	-	-	--
WBGene00015052	5.294	5.605	3.872	5.07	7.606	6.682	7.939	8.66	14.564	15.285	9.686	11.545	13.161	10.14	15.454	68	71	56	66	92	78	102	102	279	218	126	153	195	132	205	clec-52	-	-	-	--
WBGene00015057	5.216	5.942	5.296	4.326	9.245	9.283	7.541	8.792	9.306	9.02	9.581	8.237	8.7	10.395	8.873	251	282	287	211	419	406	363	388	668	482	467	409	483	507	441	gad-3	Metabolism;Metabolism;Metabolism;Metabolism;Metabolism;Metabolism;Environmental Information Processing;Metabolism;Metabolism	Global and overview maps;Xenobiotics biodegradation and metabolism;Amino acid metabolism;Metabolism of cofactors and vitamins;Amino acid metabolism;Amino acid metabolism;Signal transduction;Metabolism of cofactors and vitamins;Metabolism of cofactors and vitamins	K00157;K00157;K00157;K00157;K00157;K00157;K00157;K00157;K00157	--
WBGene00015139	1.189	0.632	0.553	0.726	2.766	2.866	3.17	2.717	3.239	2.499	2.684	2.489	2.662	3.799	4.441	21	11	11	13	46	46	56	44	86	49	48	46	55	68	81	B0310.3	-	-	-	--
WBGene00015223	0.339	0.344	0.301	0.297	1.24	1.7	1.243	1.808	0.733	1.256	0.744	0.694	2.058	2.231	1.715	9	9	9	8	31	41	33	44	29	37	20	19	63	60	47	B0507.6	-	-	-	--
WBGene00015350	25.094	24.832	23.767	26.965	54.762	56.316	54.659	56.253	55.116	49.4	49.497	47.11	61.168	65.497	66.346	643	631	686	678	1292	1285	1354	1290	2021	1357	1243	1202	1738	1649	1705	fbxl-1	-	-	-	--
WBGene00015354	16.993	18.183	17.028	19.991	31.88	36.068	28.874	27.518	39.228	36.878	29.144	24.446	46.223	66.131	58.648	141	151	158	166	248	277	240	211	476	336	243	208	438	551	497	snet-1	-	-	-	--
WBGene00015362	2.789	2.898	2.043	2.338	3.775	4.142	4.6	4.713	9.675	8.35	6.47	7.297	5.862	6.328	7.965	40	41	33	34	51	54	66	62	207	133	94	108	97	92	118	fbxa-105	-	-	-	--
WBGene00015369	3.874	4.025	4.12	3.303	6.043	6.104	6.645	4.954	6.733	6.675	7.933	8.853	7.711	6.275	7.316	81	83	97	70	119	116	139	95	210	155	168	191	186	133	158	ugt-51	-	-	-	--
WBGene00015402	4.006	2.968	3.557	4.484	8.507	7.29	6.161	7.308	34.242	25.737	15.44	16.201	26.11	37.85	37.814	52	38	52	59	104	86	80	87	663	371	203	217	391	498	507	C03G6.17	-	-	-	--
WBGene00015476	10.527	10.307	9.733	8.863	28.727	36.994	29.27	30.613	51.271	42.219	32.092	32.312	48.75	69.429	87.541	98	91	101	84	250	318	272	268	728	446	313	316	523	664	852	C05D9.9	-	-	-	--
WBGene00015537	0.852	0.288	0.588	1.027	2.311	1.249	2.27	2.373	9.961	4.602	3.363	3.118	5.168	6.629	6.597	9	3	7	11	23	12	24	23	157	54	36	34	63	71	72	C06E4.8	-	-	-	--
WBGene00015574	0.495	0.502	0.989	0.855	8.149	5.993	6.806	7.559	3.319	2.564	2.322	2.639	4.614	2.32	3.595	4	4	9	7	62	44	55	56	40	23	19	22	43	19	30	irg-1	-	-	-	--
WBGene00015598	0	0.133	0	0	0.349	0.506	0.328	0.143	19.278	22.761	28.649	26.913	35.738	14.768	12.204	0	2	0	0	5	7	5	2	438	385	442	423	628	228	192	fbxa-163	-	-	-	--
WBGene00015602	0.068	0.069	0.121	0	1.371	0.822	0.543	0.444	1.412	0.551	0.537	0.461	1.943	1.735	1.973	1	1	2	0	19	11	8	6	31	9	8	7	33	26	30	fbxa-158	-	-	-	--
WBGene00015776	52.833	43.526	47.313	50.664	74.705	71.841	76.2	84.938	69.54	80.094	99.169	115.734	116.977	100.385	90.716	679	560	709	662	919	838	970	990	1353	1145	1302	1520	1699	1267	1200	dct-1	Human Diseases;Cellular Processes;Environmental Information Processing;Cellular Processes;Human Diseases	Infectious disease: bacterial;Transport and catabolism;Signal transduction;Transport and catabolism;Infectious disease: bacterial	K15464;K15464;K15464;K15464;K15464	--
WBGene00015865	1.263	1.281	1.122	1.287	3.419	3.408	3.015	3.066	10.301	8.001	5.03	3.634	7.702	14.476	12.785	31	31	31	32	79	76	74	69	377	218	125	92	218	360	324	C16E9.1	-	-	-	--
WBGene00015878	0.246	0.125	0.109	0.122	1.177	0.542	1.601	0.94	3.139	2.219	1.338	0.716	5.34	7.05	9.424	2	1	1	1	9	4	13	7	38	20	11	6	50	58	79	C17B7.4	-	-	-	--
WBGene00015947	3.588	2.703	2.549	3.439	10.559	9.814	10.658	11.514	20.825	22.156	23.381	22.354	16.351	10.822	11.811	35	26	28	34	97	87	104	103	303	240	231	225	184	107	119	C18A11.1	-	-	-	--
WBGene00015993	0.165	0.267	0.195	0.145	3.778	3.145	3.628	2.876	50.238	33.344	13.436	8.895	33.697	58.67	59.392	3	5	3	2	63	54	63	50	1418	702	258	174	737	1127	1163	C18H7.1	-	-	-	--
WBGene00016044	1.274	1.349	0.984	0.929	1.883	2.256	2.437	1.934	3.529	2.695	3.064	1.933	2.21	3.663	3.434	23	24	20	17	32	37	44	32	95	54	56	36	46	67	64	C24B5.1	-	-	-	--
WBGene00016052	19.633	13.031	13.632	16.024	32.786	38.1	35.864	31.53	163.7	168.447	287.067	280.572	184.425	73.785	65.668	110	72	86	91	173	194	201	162	1368	1048	1629	1622	1192	419	380	dod-3	-	-	-	--
WBGene00016061	18.109	23.084	18.798	19.858	37.245	38.735	38.015	39.932	61.244	59.598	46.676	46.645	68.079	65.779	63.139	419	516	477	464	799	800	868	840	2085	1523	1097	1119	1819	1541	1516	hpo-15	Cellular Processes	Transport and catabolism	K00308	--
WBGene00016121	16.443	22.724	15.427	17.792	25.063	25.826	25.585	27.04	28.183	28.302	20.424	27.759	25.748	21.98	27.219	124	169	131	136	178	177	193	187	317	237	156	216	224	168	212	ift-43	-	-	-	--
WBGene00016191	3.797	4.871	3.165	3.058	8.721	8.27	8.52	8.449	9.714	11.024	12.622	11.189	9.403	9.326	10.278	49	62	46	40	106	97	110	100	187	158	165	149	140	122	137	C28G1.6	-	-	-	--
WBGene00016218	13.38	14.401	12.761	12.892	22.322	23.259	26.604	27.081	22.267	26.642	26.743	28.146	22.728	20.975	15.524	159	167	167	154	246	244	308	289	393	350	315	341	309	242	189	pals-23	-	-	-	--
WBGene00016219	9.62	12.708	8.7	11.929	22.772	20.879	23.469	21.461	13.964	16.373	22.83	20.785	19.968	9.404	10.083	109	142	111	137	243	215	266	223	236	206	262	243	261	108	118	pals-24	-	-	-	--
WBGene00016269	19.271	13.519	18.707	17.056	35.858	39.144	35.316	44.325	53.584	47.405	39.216	30.608	52.166	65.34	67.71	200	154	224	200	399	417	408	400	832	555	408	377	695	731	788	C30G4.4	-	-	-	TSC22
WBGene00016281	0.138	0.14	0.367	0.204	1.61	2.048	1.516	1.729	4.021	2.669	1.77	1.336	4.541	5.781	9.143	2	2	6	3	22	27	22	23	87	43	26	20	76	85	137	pals-32	-	-	-	--
WBGene00016330	4.129	4.363	4.962	3.954	8.161	8.762	7.84	7.548	7.607	7.485	6.681	7.266	9.16	8.595	8.35	238	248	323	231	443	459	453	399	654	481	391	434	610	504	499	C32E12.4	-	-	-	--
WBGene00016332	21.632	21.073	23.053	22.18	52.911	52.79	45.568	52.4	252.715	206.562	137.453	133.875	205.129	285.459	312.144	280	269	336	291	645	621	590	622	4879	2969	1802	1788	3063	3745	4173	C32F10.4	-	-	-	--
WBGene00016407	15.036	13.241	15.383	12.999	40.428	43.246	41.103	44.558	29.965	32.651	53.333	51.654	50.264	58.561	34.128	656	570	762	576	1687	1729	1822	1793	2048	1633	2381	2331	2538	2579	1589	C34D10.2	-	-	-	--
WBGene00016500	29.916	27.654	27.962	28.986	46.641	49.596	46.367	48.575	39.369	46.403	46.943	48.835	49.603	47.58	44.118	530	485	562	522	783	802	831	795	1052	921	859	913	1037	878	827	memo-1	-	-	-	--
WBGene00016506	5.056	4.596	3.303	4.873	7.836	9.463	8.54	7.097	5.454	5.652	8.377	8.56	5.894	5.217	5.626	87	78	64	85	127	148	147	112	140	108	146	152	117	91	100	abhd-5.1	-	-	-	--
WBGene00016513	5.97	6.919	5.997	5.189	12	13.217	13.074	16.431	34.596	24.771	18.105	18.668	30.745	31.907	41.015	84	96	95	74	159	169	184	212	726	387	258	271	499	455	596	C38C3.4	-	-	-	--
WBGene00016594	260.586	255.12	258.238	254.538	593.069	592.581	573.098	616.89	858.791	664.159	498.15	447.367	515.804	627.132	711.776	2848	2760	3190	2825	6114	5873	6268	6196	14008	8074	5527	5047	6497	6963	8073	C42D4.1	-	-	-	--
WBGene00016599	4.733	5.347	4.378	5.057	7.224	8.778	9.561	5.913	18.244	16.999	13.726	13.029	13.769	14.689	13.937	48	54	50	53	69	82	97	55	276	193	141	137	162	151	146	C42D8.1	-	-	-	--
WBGene00016628	3.29	2.669	2.517	2.497	7.792	7.611	7.286	7.174	34.169	25.174	16.039	15.989	22.018	28.717	28.393	65	52	56	49	145	134	142	130	989	543	321	326	500	574	576	slc-36.5	Organismal Systems	Digestive system	K14209	--
WBGene00016645	2.081	1.959	2.904	3.812	6.47	8.34	6.686	9.562	12.655	10.574	7.337	5.618	9.92	9.238	9.354	14	13	22	26	41	51	45	59	127	79	50	39	77	63	65	C44C1.6	-	-	-	--
WBGene00016670	0	0.179	0.314	0.524	11.083	12.847	15.386	15.625	43.291	28.198	8.908	5.315	52.292	91.982	117.327	0	1	2	3	59	66	87	81	365	177	51	31	341	527	685	ilys-3	-	-	-	--
WBGene00016716	23.905	18.868	20.982	19.881	46.232	50.106	43.941	47.104	32.476	39.859	40.023	37.453	43.737	45.795	36.812	779	605	770	650	1400	1478	1415	1397	1563	1432	1311	1255	1631	1507	1226	acs-17	Metabolism;Organismal Systems;Cellular Processes;Metabolism;Metabolism;Organismal Systems;Organismal Systems;Cellular Processes;Metabolism	Global and overview maps;Environmental adaptation;Transport and catabolism;Global and overview maps;Lipid metabolism;Endocrine system;Endocrine system;Cell growth and death;Lipid metabolism	K01897;K01897;K01897;K01897;K01897;K01897;K01897;K01897;K01897	--
WBGene00016719	2.643	2.559	2.881	2.667	5.677	5.421	5.585	5.175	12.325	9.305	7.592	7.977	10.207	12.625	13.204	44	42	54	45	89	82	93	79	306	172	128	137	196	213	227	math-24	-	-	-	--
WBGene00016762	2.092	2.856	1.807	1.544	3.944	2.674	4.101	3.943	6.237	5.082	6.182	4.87	4.44	4.659	6.782	44	57	42	33	76	50	83	74	195	119	130	105	108	98	145	ugt-24	Metabolism;Metabolism;Metabolism;Metabolism;Human Diseases;Metabolism;Metabolism;Metabolism;Metabolism;Metabolism	Global and overview maps;Xenobiotics biodegradation and metabolism;Xenobiotics biodegradation and metabolism;Xenobiotics biodegradation and metabolism;Cancer: overview;Metabolism of cofactors and vitamins;Carbohydrate metabolism;Carbohydrate metabolism;Lipid metabolism;Metabolism of cofactors and vitamins	K00699;K00699;K00699;K00699;K00699;K00699;K00699;K00699;K00699;K00699	--
WBGene00016768	4.71	4.259	4.462	4.382	7.532	8.019	7.488	9.05	20.857	16.284	9.96	9.17	11.103	18.475	18.183	93	83	99	87	138	144	148	164	607	355	198	186	252	370	365	cyp-33E1	-	-	-	--
WBGene00016783	1.108	1.556	1.287	1.43	10.952	9.568	11.59	12.642	4.001	6.218	22.052	18.589	7.759	2.523	3.632	13	18	17	17	121	102	136	136	70	81	262	225	105	30	44	irg-2	-	-	-	--
WBGene00016845	1.653	1.676	2.097	1.631	50.809	46.763	48.308	57.928	11.345	9.71	5.284	4.576	29.95	31.448	24.155	21	21	30	21	608	540	614	675	215	137	68	60	439	405	317	C50F7.5	-	-	-	--
WBGene00016865	4.852	5.307	6.498	4.353	11.212	8.626	9.642	9.432	17.404	15.51	14.137	13.658	10.932	12.017	14.043	55	58	76	49	126	85	108	100	276	205	159	155	155	143	154	ets-9	-	-	-	ETS
WBGene00016866	8.767	9.481	9.185	9.861	37.442	37.926	36.851	38.711	32.342	32.618	32.915	33.596	36.291	40.169	37.891	186	196	218	212	743	728	774	749	1010	762	699	728	880	853	819	coel-1	-	-	-	--
WBGene00016883	1.037	0.74	0.989	1.25	3.967	3.054	4.415	3.853	6.128	5.853	4.523	4.318	7.908	10.393	10.509	27	19	29	33	99	74	115	92	238	170	121	116	241	276	285	C52E2.4	-	-	-	--
WBGene00016884	0.808	0.728	1.036	1.284	2.62	2.962	2.691	2.349	2.497	2.707	2.348	2.174	3.501	5.268	6.126	18	16	26	29	55	60	60	48	83	67	53	50	90	119	141	C52E2.5	-	-	-	--
WBGene00016894	71.518	66.807	70.802	65.306	105.925	119.97	100.423	106.432	313.551	278.485	208.455	184.26	300.981	422.959	414.772	754	698	846	702	1050	1153	1061	1029	4943	3279	2248	2026	3682	4542	4534	C53B7.3	-	-	-	--
WBGene00016915	0.069	0.069	0.061	0.203	0.655	0.679	0.548	0.374	2.618	2.715	1.894	1.793	2.019	1.893	1.26	1	1	1	3	9	9	8	5	57	44	28	27	34	28	19	C54D2.1	-	-	-	--
WBGene00016919	2.776	3.191	3.041	3.287	3.832	7.128	4.533	6.156	9.99	8.001	5.026	5.83	7.14	9.496	9.14	30	34	37	36	39	70	49	61	161	96	55	65	89	104	102	C54E4.4	-	-	-	--
WBGene00016926	0.259	0.393	0.344	0.319	1.922	1.707	2.133	0.987	1.994	1.455	0.83	1.002	1.681	1.658	2.253	4	6	6	5	28	24	33	14	46	25	13	16	30	26	36	nhr-171	-	-	-	ESR-like
WBGene00016997	16.411	16.264	15.954	15.312	22.802	28.339	23.952	23.989	18.13	26.975	33.721	33.608	30.555	36.965	32.654	229	218	252	214	297	359	329	307	372	418	472	483	496	518	461	cebp-1	Organismal Systems	Development and regeneration	K23479	--
WBGene00017054	2.637	3.102	1.593	2.498	3.808	3.83	4.324	4.946	19.803	14.06	13.644	11.45	18.106	19.359	21.244	25	29	17	24	34	33	41	43	280	148	131	112	198	186	208	gstk-2	Metabolism;Metabolism;Cellular Processes;Metabolism;Metabolism;Human Diseases	Global and overview maps;Metabolism of other amino acids;Transport and catabolism;Xenobiotics biodegradation and metabolism;Xenobiotics biodegradation and metabolism;Cancer: overview	K13299;K13299;K13299;K13299;K13299;K13299	--
WBGene00017198	0.824	0.896	0.837	0.929	2.251	2.397	2.413	1.926	3.513	2.757	2.442	2.454	2.96	4.415	3.763	14	15	16	16	36	37	41	30	89	52	42	43	58	76	66	nhr-36	-	-	-	RXR-like
WBGene00017214	0.052	0.053	0.046	0	1.773	2.125	0.991	1.024	0.98	0.517	0.515	0.405	4.072	4.429	4.245	1	1	1	0	32	37	19	18	28	11	10	8	90	86	84	F07E5.9	-	-	-	--
WBGene00017303	23.124	17.97	18.617	21.321	79.167	77.759	68.054	73.054	139.674	130.198	142.533	161.273	159.422	84.009	96.251	107	82	97	100	345	327	315	310	964	669	668	770	851	394	460	F09F7.6	-	-	-	--
WBGene00017304	31.626	34.175	29.319	32.119	49.533	61.89	53.176	53.171	201.073	161.139	125.354	120.08	150.042	195.924	220.519	346	364	353	347	530	592	600	543	3287	1961	1353	1332	1884	2063	2426	nmad-1	-	-	-	--
WBGene00017361	10.383	10.165	11.871	10.244	20.149	22.193	16.822	18.61	45.368	40.518	43.598	35.971	37.243	32.616	39.634	87	84	112	87	159	169	141	143	567	377	370	311	360	277	343	F10E9.12	-	-	-	--
WBGene00017382	0.209	0.565	0.185	0.137	1.182	1.991	0.974	1.214	5.739	3.572	3.436	2.495	3.439	3.914	3.841	3	8	3	2	16	26	14	16	123	57	50	37	57	57	57	F11D5.5	-	-	-	--
WBGene00017427	6.544	7.417	8.547	5.968	11.27	12.405	11.82	11.574	25.57	23.821	17.375	18.174	17.448	18.339	21.138	119	133	175	110	193	205	215	193	693.5	481	320	341	366	338	397	acp-5	-	-	-	--
WBGene00017433	1.022	0.546	0.956	0.849	2.171	3.434	2.206	2.875	3.499	3.344	3.188	2.816	4.198	4.194	4.637	19	10	20	16	38	58	41	49	97	69	60	54	90	79	89	F13H6.5	-	-	-	--
WBGene00017434	4.33	3.456	3.107	2.817	5.38	5.98	8.012	7.032	12.414	11.697	14.098	12.856	11.499	11.816	13.379	47	37	36	31	55	59	87	70	201	141	155	144	144	130	150	F13H8.1	-	-	-	--
WBGene00017467	1.346	1.535	1.469	1.494	7.532	8.515	8.072	9.325	9.135	7.877	9.052	8.315	8.142	10.097	10.261	48	54	59	54	253	276	288	305	486	312	327	306	335	365	378	F14F9.4	-	-	-	--
WBGene00017483	15.722	14.677	13.995	15.93	28.499	30.373	29.395	30.004	46.817	56.044	48.098	44.552	36.752	35.65	27.428	283	261	284	291	486	500	531	496	1242	1104	866	817	755	645	507	lgc-22	Environmental Information Processing;Organismal Systems;Human Diseases	Signaling molecules and interaction;Nervous system;Substance dependence	K04813;K04813;K04813	--
WBGene00017484	48.196	36.336	45.72	44.924	102.516	103.997	83.065	105.109	136.069	119.496	78.484	62.633	73.926	93.867	85.752	308	229	329	291	617	604	531	616	1297	848	508	413	545	608	566	F15E6.3	-	-	-	--
WBGene00017504	2.263	1.484	1.364	1.083	3.646	3.783	2.706	3.749	5.687	4.612	3.973	4.679	5.707	5.269	6.729	31	20	21	15	47	47	37	47	116	70	55	66	90	73	95	F16B4.2	-	-	-	--
WBGene00017557	2.981	3.387	2.941	2.914	4.543	6.439	5.049	5.568	8.716	8.352	5.75	5.564	10.044	13.659	12.021	108	121	120	107	155	212	183	185	471	336	211	208	420	502	450	nep-11	-	-	-	--
WBGene00017563	64.079	64.091	66.66	66.197	113.255	114.241	100.548	111.65	43.601	70.736	117.203	110.053	98.859	84.725	66.891	1136	1107	1315	1187	1908	1854	1783	1831	1170	1407	2120	2039	2046	1536	1253	F18C5.10	-	-	-	--
WBGene00017569	7.106	6.049	6.505	6.058	12.482	15.879	12.102	15.879	16.615	16.076	11.866	10.5	17.034	24.754	22.168	162	136	167	140	268	329	276	332	565	407	274	247	448	572	522	F18E9.3	-	-	-	--
WBGene00017582	40.409	36.278	40.687	33.18	83.902	100.162	83.367	88.69	125.395	123.464	114.102	111.918	147.776	166.248	185.324	471	417	534	392	921	1061	972	948	2180	1598	1347	1346	1987	1964	2231	F18G5.6	-	-	-	--
WBGene00017637	2.132	1.297	1.472	1.776	2.766	2.502	3.457	2.893	4.192	3.285	3.321	3.168	4.87	5.167	5.504	45	27	35	38	55	48	73	56	132	77	71	69	118.61	110.55	120	F20D6.8	-	-	-	--
WBGene00017659	67.548	64.121	69.013	69.39	179.941	194.347	187.022	195.624	228.5	161.709	156.219	178.618	202.616	173.893	200.256	705	677	850	741	1818	1878	1986	1905	3541	1884	1688	1955	2477	1872	2238	F21C10.10	-	-	-	--
WBGene00017667	13.968	14.453	14.051	14.062	30.571	30.426	25.933	30.152	21.501	20.537	22.376	21.135	26.194	16.313	16.698	98	100	111	100	202	194	182	194	225	160	159	153	212	116	121	ttr-37	-	-	-	--
WBGene00017747	1.761	2.308	1.487	1.271	3.921	4.631	3.907	2.856	4.204	5.259	4.791	4.412	5.658	5.466	5.779	41	53	39	30	86	98	91	61	146	136	113	106	152	129	139	F23F1.6	-	-	-	--
WBGene00017813	3.901	4.412	3.464	3.256	5.257	7.263	5.849	7.852	19.01	12.97	11.405	8.287	11.054	20.426	19.609	26	29	26	22	33	44	39	48	189	96	77	57	85	138	135	nlp-61	-	-	-	--
WBGene00017850	3.423	3.84	2.607	3.738	7.511	5.822	5.787	6.278	11.115	9.861	7.928	5.425	11.499	10.707	12.215	22	24	18	26	44	36	39	36	117	72	50	36	86	70	86	F27B10.1	-	-	-	--
WBGene00017950	2.929	2.695	2.912	2.577	4.686	4.433	4.772	4.735	9.621	8.976	4.873	5.858	6.957	8.177	8.228	55	51	66	52	88	79	95	87	287	194	99	120	160	163	167	F31E3.2	-	-	-	--
WBGene00017961	1.621	2.433	1.901	1.983	3.65	3.425	4.149	4.526	8.218	5.373	4.93	4.148	6.296	7.486	7.095	25	37	33	31	53	48	64	64	189	92	77	66	112	117	113	nhr-180	-	-	-	Miscellaneous
WBGene00017964	84.676	82.303	85.456	82.569	178.036	185.326	168.468	174.289	198.462	185.1	131.956	130.11	172.484	221.292	222.44	1651	1584	1877	1632	3271	3289	3290	3119	5779	4014	2609	2621	3883	4379	4488	F31F7.1	-	-	-	--
WBGene00018101	14.001	16.818	14.47	17.62	24.202	29.493	22.701	25.783	28.701	22.208	23.562	23.906	31.012	33.274	32.641	325.14	320.26	349.67	321.64	479.81	515.25	507.25	499.69	830.91	487.43	436.1	424.25	648.82	666.5	672.87	math-27	-	-	-	--
WBGene00018184	10.816	8.911	8.941	9.444	17.876	19.304	20.044	19.401	11.277	12.742	15.244	16.734	20.888	22.63	20.009	336	273	312.77	297.36	523	545	622.87	552.71	522.51	439.54	479.64	536.38	748.56	712.53	642	F38E9.1	-	-	-	--
WBGene00018195	1.326	2.101	2.134	1.717	6.071	4.832	3.231	5.241	13.888	12.685	10.39	10.6	16.161	13.816	12.596	16	25	29	21	69	53	39	58	250	170	127	132	225	169	157	btb-16	-	-	-	--
WBGene00018200	1.492	2.708	2.651	1.937	4.587	3.111	3.376	4.026	8.163	6.508	4.886	4.263	10.69	11.702	13.081	19	34	38	25	55	36	43	47	155	92	63	56	157	151	172	btb-17	-	-	-	--
WBGene00018260	2.635	2.672	2.668	2.964	4.869	5.278	4.953	3.736	6.997	5.411	4.996	3.627	5.666	6.397	7.349	50	50	57	57	87	91	94	65	198	114	96	71	124	123	144	cyp-33C7	-	-	-	--
WBGene00018274	3.374	4.003	3.57	3.187	6.707	7.898	7.032	7.592	8.037	10.472	12.827	10.643	10.64	10.269	8.896	47	55	56	45	88	100	98	97	167	162	181	153	171	145	128	F41C3.8	-	-	-	--
WBGene00018286	9.055	9.623	7.454	9.032	17.379	19.303	21.263	17.451	23.795	22.277	28.068	35.506	30.11	19.188	18.077	151.01	155	140.06	151.02	270.04	289.04	356.03	265	590.15	407.05	466.02	609.08	572.05	318.04	309	F41E6.5	Metabolism;Metabolism;Cellular Processes;Metabolism	Global and overview maps;Global and overview maps;Transport and catabolism;Carbohydrate metabolism	K11517;K11517;K11517;K11517	--
WBGene00018311	3.245	3.291	2.562	3.38	7.275	5.952	5.227	5.898	17.104	16.155	13.707	13.629	19.77	23.214	26.359	36	36	32	38	76	60	58	60	283	199	154	156	253	261	302	F41G4.8	-	-	-	--
WBGene00018346	0.962	1.149	1.17	1.231	3.766	3.948	4.059	3.923	10.338	6.874	5.975	5.293	7.646	9.207	9.617	27	31	37	35	97	99	114	101	427	214	169	152	243	262	276	F42C5.4	-	-	-	--
WBGene00018351	4.994	4.948	4.057	4.905	10.073	9.19	11.629	9.083	17.731	16.514	14.573	14.58	15.349	16.361	17.125	118	116	113	106	223	197	265	205	579	409	361	332	430	408	425	F42G2.2	-	-	-	--
WBGene00018384	6.236	5.024	5.311	5.478	30.569	29.892	29.122	29.251	84.252	79.086	52.716	54.395	64.426	67.429	67.742	73	58	70	65	337	318	341	314	1471	1028	625	657	870	800	819	F43C11.7	-	-	-	--
WBGene00018470	1.509	1.088	1.607	2.526	5.303	3.406	2.665	4.839	12.246	12.631	5.199	5.956	5.114	10.838	10.312	9	6	10	15	28	19	17	27	113	86	32	38	35	68	66	F45E4.5	-	-	-	--
WBGene00018568	1.038	1.562	1.011	1.42	1.92	3.169	2.176	2.885	11.921	12.122	11.67	8.697	10.478	15.296	12.125	31	46	34	43	54	86	65	79	531	402	353	268	361	463	374	F47E1.4	-	-	-	--
WBGene00018579	2.488	3.045	2.362	2.158	3.826	3.823	3.774	3.555	9.52	7.958	5.718	4.407	8.367	9.311	10.176	58	70	62	51	84	81	88	76	331	206	135	106	225	220	245	acs-16	Metabolism;Organismal Systems;Cellular Processes;Metabolism;Metabolism;Organismal Systems;Organismal Systems;Cellular Processes;Metabolism	Global and overview maps;Environmental adaptation;Transport and catabolism;Global and overview maps;Lipid metabolism;Endocrine system;Endocrine system;Cell growth and death;Lipid metabolism	K01897;K01897;K01897;K01897;K01897;K01897;K01897;K01897;K01897	--
WBGene00018602	199.03	200.155	202.368	208.591	333.745	304.252	323.304	318.58	420.839	439.737	453.936	461.288	354.405	263.752	231.357	1330	1319	1522	1413	2097	1845	2159	1950	4183	3254	3060	3164	2723	1783	1594	F48D6.4	-	-	-	--
WBGene00018694	3.038	3.137	4.462	2.457	6.754	7.05	5.956	6.391	11.686	10.902	9.048	8.573	10.215	17.038	16.191	33	32	51	25	67	68	62	59	181	121	97	88	120	181	176	F52E1.5	-	-	-	--
WBGene00018697	8.365	7.51	6.578	8.28	12.047	9.454	13.828	12.845	18.402	16.265	12.226	14.491	14.025	13.494	16.833	107	95	95	108	146	109	178	151	350	231	158	192	207	176	223	F52E1.9	-	-	-	--
WBGene00018716	1.174	1.352	0.995	1.474	2.492	2.113	1.813	2.385	2.289	3.17	3.371	2.223	3.052	3.316	2.479	22	25	21	28	44	36	34	41	64	66	64	43	66	63	48	F52H2.4	-	-	-	--
WBGene00018724	9.188	12.842	13.453	15.434	25.049	19.947	22.343	26.537	53.942	47.409	49.526	52.706	54.246	55.861	62.512	37	51	61	63	95	73	90	98	324	212	202	219	252	228	260	F53A9.1	-	-	-	--
WBGene00018729	14.389	15.457	14.244	11.397	45.239	40.182	39.571	42.194	61.485	49.068	38	35.715	61.724	54.359	61.767	67	71	73	54	196	169	182	178	425	250	177	171	330	250	294	F53A9.6	-	-	-	--
WBGene00018731	8.02	5.262	6.703	6.283	52.846	45.679	48.103	50.412	238.949	190.322	111.319	117.271	164.391	179.426	211.246	34	22	32	27	211	176	204	196	1511	896	478	513	804	771	925	F53A9.8	-	-	-	--
WBGene00018763	5.292	4.781	4.273	5.506	8.174	8.047	7.599	7.03	24.644	19.063	17.671	15.574	15.931	21.171	25.899	55	49	50	58	80	76	79	67	382	220	186	167	191	223	278	F53F10.1	-	-	-	--
WBGene00018803	2.973	2.423	3.018	2.724	16.237	17.41	16.401	15.922	40.26	24.481	12.581	11.115	37.833	53.852	68.885	56	45	64	52	288	298	309	275	1131	512	240	216	822	1028	1340	fbxa-24	-	-	-	--
WBGene00018860	8.078	7.715	8.09	7.736	12.573	10.991	11.706	12.603	10.219	11.557	13.199	15.142	10.717	12.75	11.02	199	194	227	198	280	243	277	296	351	287	328	370	284	298	261	vpat-1	-	-	-	--
WBGene00018874	9.866	12.708	7.914	9.907	17.601	20.33	23.429	20.45	24.488	25.725	25.534	24.124	25.235	25.306	19.356	52	69	45	53	94	101	126	99	200	158	135	137	157	138	106	tag-234	-	-	-	--
WBGene00018958	5.276	5.07	4.97	5.612	8.132	8.581	8.084	8.954	15.764	17.64	13.381	13.781	14.031	15.253	12.686	115	108	122	124	165	170	175	179	509	427	293	309	352	337	285	F56C11.6	-	-	-	--
WBGene00018966	1.732	1.803	2.51	1.979	6.583	7.725	7.018	6.164	6.327	5.214	7.112	5.39	8.18	6.792	7.989	38	39	62	44	136	154	154	124	207	127	158	122	207	151	181	F56D2.5	-	-	-	--
WBGene00018971	1.624	1.222	1.303	1.292	4.952	5.085	4.819	5.828	10.37	6.048	4.397	3.149	6.087	11.529	12.348	31	23	28	25	89	89	92	102	296	129	85	62	134	223	245	clec-67	-	-	-	--
WBGene00018990	7.139	7.283	9.187	8.146	13.554	12.698	12.778	14.239	9.439	10.684	13.649	14.058	14.699	16.778	15.095	151	153	218	174	269	244	272	276	298	250	292	307	359	360	331	klf-1	-	-	-	zf-C2H2
WBGene00019022	11.279	8.249	7.273	8.563	23.671	21.487	18.821	19.204	22.225	20.017	22.484	23.715	18.859	13.421	11.731	134	96	96	103	262	232	220	204	390	264	266	289	258	156	141	F58A6.1	Cellular Processes	Transport and catabolism	K12663	--
WBGene00019064	7.341	7.688	7.399	7.919	11.732	14.436	11.3	13.475	28.09	25.253	17.116	16.604	25.409	32.278	29.13	578	597	656	632	870	1033	890	973	3299	2208	1365	1349	2308	2576	2369	myo-5	Human Diseases;Human Diseases;Cellular Processes	Infectious disease: bacterial;Infectious disease: bacterial;Cellular community - eukaryotes	K10352;K10352;K10352	--
WBGene00019113	2.127	1.319	1.129	1.631	2.855	4.379	3.807	4.713	11.153	8.029	5.434	5.298	9.844	12.761	14.335	23	16	13	17	33	39	40	47	152	84	49	53	112	124	139	F59E11.7	-	-	-	--
WBGene00019160	56.292	47.482	54.765	53.138	83.681	84.324	76.227	86.635	184.566	136.757	96.506	97.085	159.478	214.964	210.084	440	366	482	421	616	599	596	621	2144	1187	764	783	1438	1703	1696	nlp-49	-	-	-	--
WBGene00019170	11.835	10.735	14.139	12.785	20.849	22.262	17.422	22.453	32.789	30.007	28.575	28.573	26.027	28.92	29.619	151	133	200	161	244	250	223	253	605	414	351	363	376	365	377	H06I04.6	-	-	-	--
WBGene00019263	6.441	8.655	7.208	7.801	10.231	12.273	10.627	11.306	17.624	17.259	9.927	9.338	15.161	20.511	24.184	123	163	155	151	184	213	203	198	502	366	192	184	334	397	477	H35B03.1	-	-	-	--
WBGene00019284	5.977	5.234	5.469	5.092	15.769	15.146	14.485	13.331	32.117	26.993	17.256	19.659	29.044	38.955	44.891	66	57	68	57	164	152	160	135	529	331	193	224	370	436	512	K01A2.10	-	-	-	--
WBGene00019327	144.855	138.003	147.216	143.197	253.971	265.608	246.322	252.351	191.429	227.334	255.141	261.31	279.467	302.001	253.109	2481	2331	2839	2486	4096	4135	4219	3964	4890	4323	4427	4619	5521	5241	4479	zip-2	-	-	-	TF_bZIP
WBGene00019376	1.249	0.948	0.609	1.255	2.312	4.065	2.333	3.429	3.497	4.4	4.127	3.866	3.133	2.029	1.328	15	15	11	16	30	51	30	43	70	74	66	64	58	33	22	lipl-4	Organismal Systems	Aging	K19771	--
WBGene00019404	1.789	1.451	1.271	2.235	6.395	7.02	5.365	6.177	4.517	5.048	3.532	4.045	3.877	2.883	2.367	30	24	24	38	101	107	90	95	113	94	60	70	75	49	41	K05B2.4	Metabolism;Metabolism;Metabolism;Organismal Systems	Global and overview maps;Lipid metabolism;Lipid metabolism;Endocrine system	K01068;K01068;K01068;K01068	--
WBGene00019436	3.133	2.626	3.302	3.009	7.497	7.447	6.139	8.109	9.411	10.271	9.487	9.839	12.784	14.262	12.296	75	62	89	73	169	162	147	178	336	273	230	243	353	346	304	K06A9.2	-	-	-	--
WBGene00019444	1.858	2.721	1.772	2.172	6.649	5.527	8.943	6.228	5.905	4.152	3.805	4.402	3.698	5.499	4.464	27	39	29	32	91	73	130	83	128	67	56	66	62	81	67	frpr-11	-	-	-	--
WBGene00019488	8.167	7.704	7.422	8.807	12.302	13.375	11.772	14.705	32.726	23.604	15.002	14.726	29.141	38.228	37.146	43	40	44	47	61	64	62	71	257	138	80	80	177	204	202	K07D4.9	-	-	-	--
WBGene00019547	2.071	4.609	2.169	2.26	7.186	5.836	8.188	6.485	12.59	10.802	5.524	3.877	8.326	16.312	16.738	47	58	51	52	120	96	129	110	210	139	77	76	109	179	170	K09C4.1	-	-	-	--
WBGene00019636	16.271	11.809	12.199	13.965	28.778	26.563	28.715	31.675	30.194	30.077	22.923	26.192	32.452	39.568	43.981	183	132	153	159	306	266	321	329	498	373	259	302	421	450	511	gsto-3	Metabolism;Human Diseases;Organismal Systems;Human Diseases;Human Diseases;Metabolism;Metabolism;Metabolism;Metabolism;Human Diseases;Human Diseases	Global and overview maps;Cancer: overview;Aging;Cardiovascular disease;Cancer: specific types;Metabolism of other amino acids;Xenobiotics biodegradation and metabolism;Xenobiotics biodegradation and metabolism;Xenobiotics biodegradation and metabolism;Cancer: overview;Drug resistance: antineoplastic	K00799;K00799;K00799;K00799;K00799;K00799;K00799;K00799;K00799;K00799;K00799	--
WBGene00019717	2.707	1.487	1.803	1.669	5.628	7.57	6.877	6.764	11.039	8.125	6.792	8.416	11.341	16.357	18.017	24	13	18	15	47	61	61	55	146	80	61	77	116	147	165	trx-3	-	-	-	--
WBGene00019720	5.711	6.357	6.582	6.129	9.456	9.425	9.516	8.523	17.045	13.572	11.744	11.265	15.027	14.842	16.513	57	60	73	62	88	84	95	78	249	149	118	116	173	145	167	M01H9.4	-	-	-	--
WBGene00019730	34.125	33.502	33.344	37.836	84.564	85.947	86.896	86.886	250.888	283.32	206.607	246.134	123.593	158.267	150.084	848	821	933	953	1979	1941	2160	1980	9299	7818	5200	6311	3543	3986	3852	asns-2	Metabolism;Metabolism;Metabolism	Global and overview maps;Global and overview maps;Amino acid metabolism	K01953;K01953;K01953	--
WBGene00019732	29.257	27.363	25.353	27.323	49.464	60.064	52.392	54.825	159.305	159.62	100.171	107.777	128.695	136.027	139.024	206	190	201	195	328	384.34	369	354	1673	1248	714.35	783	1045.32	970.74	1011	M02D8.6	-	-	-	--
WBGene00019780	68.42	66.801	76.241	67.615	125.224	117.131	117.274	122.221	566.721	497.05	359.831	302.779	409.254	568.698	634.803	561	541	700	565	967	873	961	919	6828	4474	2963	2547	3836	4661	5303	M60.4	-	-	-	--
WBGene00019782	3.63	3.49	3.517	3.256	7.009	9.494	7.541	7.403	12.264	11.633	12.987	12.2	23.459	25.817	29.443	77	73	84	70	140	183	160	144	388	274	279	267	574	555	645	M60.7	-	-	-	--
WBGene00019854	3.185	3.57	3.126	3.721	6.141	7.009	7.038	6.124	16.409	15.473	13.406	13.403	11.625	12.983	12.903	38	42	42	45	69	76	84	67	292	205	162	165	160	157	159	R03H10.1	-	-	-	--
WBGene00019878	6.348	7.481	6.561	8.074	12.178	13.463	11.544	12.37	11.175	14.49	13.714	14.568	16.928	16.659	14.522	135	158	154	172	238	254	242	238	336	335	288	305	398	348	310	R05D3.3	-	-	-	--
WBGene00019902	8.313	7.113	8.083	7.525	16.619	17.391	16.158	17.459	19.694	17.513	20.873	19.475	19.632	22.975	22.62	177	151	194	162	333	332	346	337	595	407	446	422	477	490	494	R05G6.10	Human Diseases;Organismal Systems;Human Diseases;Human Diseases;Environmental Information Processing;Human Diseases;Environmental Information Processing;Environmental Information Processing;Organismal Systems;Human Diseases;Human Diseases;Cellular Processes;Environmental Information Processing;Human Diseases;Cellular Processes;Environmental Information Processing;Organismal Systems;Organismal Sys…	Cancer: overview;Environmental adaptation;Substance dependence;Infectious disease: viral;Signal transduction;Cancer: specific types;Signal transduction;Signal transduction;Endocrine system;Infectious disease: viral;Cancer: overview;Cellular community - eukaryotes;Signal transduction;Cancer: overview;Cell motility;Signal transduction;Nervous system;Endocrine system;Endocrine system;Infectious dise…	K03099;K03099;K03099;K03099;K03099;K03099;K03099;K03099;K03099;K03099;K03099;K03099;K03099;K03099;K03099;K03099;K03099;K03099;K03099;K03099;K03099;K03099;K03099;K03099;K03099;K03099;K03099;K03099;K03099;K03099;K03099;K03099;K03099;K03099;K03099;K03099;K03099;K03099;K03099;K03099;K03099;K03099;K03099;K03099;K03099;K03099;K03099;K03099	--
WBGene00019931	0.315	0.16	0.56	0.545	2.931	2.43	1.892	2.666	4.282	3.693	2.569	1.528	6.972	7.391	12.14	4	2	8	7	35	28	24	31	81	52	33	20	102	95	159	R07C12.1	-	-	-	--
WBGene00019975	8.022	7.618	10.862	7.788	17.812	14.991	17.355	20.64	13.104	17.944	21.623	19.25	16.608	7.412	9.123	63	59	92	62	124	107	125	138	147	146	172	156	141	59	74	flp-34	-	-	-	--
WBGene00019998	6.475	7.76	7.232	6.582	11.772	12.523	12.554	14.122	38.875	29.422	18.405	18.161	29.427	36.106	41.512	66	78	83	68	113	116	128	132	591	333	190	191	346	373	437	R10H1.1	-	-	-	--
WBGene00020016	1.022	0.914	1.121	1.661	9.065	8.997	7.272	8.654	5.522	4.385	2.196	2.156	16.521	26.871	33.354	17	15	21	28	142	136	121	132	137	81	37	37	317	453	573	lipl-3	Cellular Processes;Organismal Systems;Metabolism	Transport and catabolism;Digestive system;Lipid metabolism	K01052;K01052;K01052	--
WBGene00020135	4.6	4.652	4.756	4.373	11.814	11.805	12.017	11.539	21.429	22.004	19.489	17.423	24.561	28.242	25.731	103	104	120	100	257	249	274	242	708	552	451	415	643	652	605	aakg-4	Organismal Systems;Human Diseases;Organismal Systems;Organismal Systems;Cellular Processes;Environmental Information Processing;Organismal Systems;Environmental Information Processing;Environmental Information Processing;Human Diseases;Organismal Systems;Organismal Systems;Organismal Systems;Human Diseases;Organismal Systems	Environmental adaptation;Endocrine and metabolic disease;Endocrine system;Endocrine system;Cellular community - eukaryotes;Signal transduction;Endocrine system;Signal transduction;Signal transduction;Endocrine and metabolic disease;Aging;Aging;Endocrine system;Cardiovascular disease;Environmental adaptation	K07200;K07200;K07200;K07200;K07200;K07200;K07200;K07200;K07200;K07200;K07200;K07200;K07200;K07200;K07200	--
WBGene00020152	1.423	1.443	1.264	1.471	3.31	2.833	2.642	3.03	2.635	2.319	3.68	2.89	3.289	3.209	3.805	21	21	21	22	46	38	39	41	58	38	55	44	56	48	58	nhr-211	-	-	-	Miscellaneous
WBGene00020153	2.907	2.195	2.087	2.502	6.043	4.697	4.885	5.194	6.096	5.515	4.458	3.717	6.327	6.957	5.929	47	35	38	41	92	69	79	77	147	99	73	62	118	114	99	nhr-212	-	-	-	Miscellaneous
WBGene00020158	92.591	91.949	80.674	86.936	157.753	157.772	147.883	161.368	160.023	158.28	173.858	169.306	158.714	155.56	166.532	1572	1542	1544	1501	2530	2441	2521	2523	4041	2975	2986	2958	3103	2671	2915	T02C5.1	-	-	-	--
WBGene00020260	0.862	0.656	0.479	0.851	2.06	1.897	1.831	1.645	8.887	5.823	4.256	2.82	5.698	7.336	7.721	8	6	5	8	18	16	17	14	123	60	40	27	61	69	74	T05E7.4	-	-	-	--
WBGene00020317	25.623	30.036	28.604	25.995	50.9	53.408	42.699	47.815	82.69	63.742	40.675	38.58	64.373	82.396	95.257	310	349	388	315	570	577	509	524	1472	851	493	478	884	992	1179	pdf-1	-	-	-	--
WBGene00020326	4.938	4.404	6.129	5.341	19.204	17.217	15.523	16.543	11.448	11.198	7.871	8.015	24.239	28.058	31.912	83	73	116	91	304	263	261	255	287	209	134	139	470	478	554	math-38	-	-	-	--
WBGene00020329	0.15	0.531	0.332	0.221	1.35	0.658	0.673	0.897	5.567	4.917	2.363	3.045	4.604	4.207	6.952	2	7	5	3	17	8	9	11	111	73	32	42	71	57	96	bath-26	-	-	-	--
WBGene00020357	0	0.04	0.174	0.039	0.916	0.474	1.097	1.282	0.999	1.024	0.697	0.608	1.835	3.016	2.011	0	1	5	1	22	11	28	30	38	29	18	16	54	78	53	T08E11.1	-	-	-	--
WBGene00020364	0.05	0.152	0.088	0	0.688	0.439	0.448	0.543	0.902	0.538	0.344	0.483	0.95	1.475	2.171	1	3	2	0	13	8	9	10	27	12	7	10	22	30	45	T08E11.8	-	-	-	--
WBGene00020386	2.815	2.709	2.373	2.353	12.107	12.074	10.541	13.838	9.276	6.187	6.171	5.872	6.162	8.614	10.578	59	56	56	50	239	230	221	266	290	144	131	127	149	183	229	cyp-34A4	-	-	-	--
WBGene00020401	3.699	3.559	2.106	2.901	6.244	4.592	5.784	5.896	10.366	6.577	6.368	6.986	5.756	7.674	7.531	39	37	25	31	62	44	61	57	163	77	68	76	70	82	82	T10B11.5	-	-	-	--
WBGene00020446	55.462	53.284	47.353	53.004	76.74	82.762	77.937	80.988	114.049	96.097	84.724	89.569	103.894	121.374	143.891	826.79	783.34	794.86	800.91	1077.38	1121.25	1162.19	1107.17	2535.87	1590.77	1279.22	1377.72	1786.67	1833.87	2215.46	T12B3.3	-	-	-	--
WBGene00020455	2.161	2.191	2.657	2.952	6.619	5.67	5.733	5.529	15.325	10.105	10.997	8.942	15.635	12.875	17.785	26	26	36	36	75	62	69	61	275	135	134	111	217	157	221	fbxa-59	-	-	-	--
WBGene00020574	2.54	2.331	0.859	1.671	5.523	4.526	5.2	4.749	7.867	7.081	4.419	6.096	4.929	4.774	5.036	21	19	8	14	43	34	43	36	97	65	37	52	47	40	43	T19D7.6	-	-	-	--
WBGene00020605	1.36	1.513	1.871	1.602	3.029	3.815	3.247	2.823	5.267	4.426	2.513	2.892	3.462	5.845	6.459	31	34	48	37	65	79	74	59	179	112	58	68	91	135	152	lgc-50	Organismal Systems;Environmental Information Processing;Organismal Systems;Organismal Systems;Human Diseases;Human Diseases	Nervous system;Signaling molecules and interaction;Nervous system;Nervous system;Substance dependence;Substance dependence	K05181;K05181;K05181;K05181;K05181;K05181	--
WBGene00020649	8.97	8.104	8.122	7.309	17.299	19.839	19.199	19.405	13.449	15.169	11.198	12.568	17.672	23.481	19.708	314	280	313	259	576	628	679	623	703	592	401	452	716	824	715	sma-10	-	-	-	--
WBGene00020700	0.428	0.482	0.253	0.422	5.297	6.221	4.797	5.751	3.982	2.567	3.002	5.525	28.5	23.016	20.516	9	10	6	9	105	119	101	111	125	60	64	120	692	491	446	T22F3.11	-	-	-	--
WBGene00020741	0.141	0.285	0.25	0.347	1.343	1.546	0.913	1.456	8.574	7.783	5.689	4.29	4.873	5.546	6.327	2	4	4	5	18	20	13	19	182	123	82	63	80	80	93	dlhd-1	-	-	-	--
WBGene00020854	20.637	17.75	21.171	22.779	33.195	42.418	33.772	37.581	83.175	70.106	44.988	44.424	67.543	94.751	99.906	303	257	350	339	459	566	496	506	1821	1143	669	673	1144	1410	1515	T27C4.1	-	-	-	--
WBGene00020887	0.501	0.761	0.222	1.081	1.914	2.705	1.938	2.108	6.949	5.098	3.631	2.677	5.218	4.082	6.235	4	6	2	10	15	22	18	16	89	47	33	24	51	36	58	hic-1	-	-	-	--
WBGene00020995	6.236	3.948	4.848	3.325	7.625	11.138	12.42	7.604	41.296	28.472	15.499	14.237	25.429	40.359	37.949	40	25	35	22	45	63	80	45	386	201	100	96	188	257	248	W03F8.6	-	-	-	--
WBGene00021048	65.798	51.366	61.91	56.326	125.762	141.025	120.608	126.141	203.695	273.918	427.183	392.644	231.718	148.78	142.455	1092	840	1156	947	1964	2126	2001	1919	5046	5053	7187	6728	4439	2503	2443	W05H9.1	-	-	-	--
WBGene00021072	0.187	0.071	0.062	0	0.892	0.923	0.77	0.687	2.193	1.996	0.691	1.154	2.872	2.901	3.593	2	1	1	0	12	11	11	9	41	27	10	17	47	42	53	W07B8.4	Cellular Processes;Cellular Processes;Cellular Processes;Organismal Systems;Organismal Systems;Organismal Systems	Transport and catabolism;Transport and catabolism;Cell growth and death;Endocrine system;Immune system;Immune system	K01363;K01363;K01363;K01363;K01363;K01363	--
WBGene00021075	2.194	1.73	2.165	2.004	4.314	4.821	3.917	4.675	5.557	4.61	5.607	4.973	3.099	5.452	3.698	27	21	30	25	50	48	42	52	102	63	67	62	44	68	47	W07E6.3	Metabolism;Environmental Information Processing;Metabolism	Global and overview maps;Signal transduction;Lipid metabolism	K04714;K04714;K04714	--
WBGene00021148	5.13	4.437	4.198	4.614	8.17	6.53	8.597	7.623	9.238	9.148	7.746	7.847	8.675	10.172	10.079	102	87	94	93	153	118	171	139	274	202	156	161	199	205	207	W10G11.19	-	-	-	--
WBGene00021156	2.008	2.199	2.27	2.344	4.748	3.804	3.794	3.914	8.475	6.669	4.304	3.253	3.952	6.338	9.263	35	39	38	35	63	69	66	66	208	122	87	67	91	96	146	Y4C6B.2	-	-	-	--
WBGene00021167	1.462	1.125	1.298	1.194	5.193	4.66	4.385	4.343	35.357	43.223	61.376	50.572	47.025	27.756	21.917	29	22	29	24	97	84	87	79	1046	952	1233	1035	1076	558	449	cyp-32B1	-	-	-	--
WBGene00021171	2.48	2.261	2.066	2.257	4.898	5.753	5.457	5.995	7.449	6.699	5.883	5.29	10.597	13.37	13.883	129	116	121	119	240	272	284	286	578	387	310	284	636	705	746	Y8A9A.2	-	-	-	--
WBGene00021197	2.402	1.522	2.133	3.061	4.888	4.735	3.402	6.439	10.333	7.57	5.928	5.043	4.685	4.542	4.457	24	15	24	31	46	43	34	59	154	84	60	52	54	46	46	Y17G9A.4	-	-	-	--
WBGene00021237	8.943	9.392	10.279	9.502	16.256	19.246	18.515	18.546	15.243	18.364	21.664	23.254	24.9	28.448	19.089	239	250	310	258	411	471	501	454	604	544	590	638	777	774	527	crtc-1	-	-	-	--
WBGene00021253	11.423	11.282	7.378	12.44	14.177	16.16	17.203	16.5	85.934	68.802	38.375	44.57	49.896	62.206	65.497	77	75	56	85	90	99	116	102	864	515	262	310	388	425	456	Y22D7AL.15	-	-	-	zf-LITAF-like
WBGene00021268	3.085	3.003	2.959	2.313	6.682	6.925	5.675	4.44	13.154	10.112	8.285	6.817	9.948	13.149	13.501	25	24	27	19	51	51	46	33	159	91	68	57	93	108	113	capa-1	-	-	-	--
WBGene00021336	10.361	6.459	8.609	9.178	13.43	17.656	14.268	12.191	24.513	24.725	19.507	18.63	24.804	28.458	25.608	55	45	54	47	96	84	115	68	271	167	148	130	154	161	160	Y34F4.1	-	-	-	--
WBGene00021340	13.658	17.753	16.276	16.2	23.784	26.716	20.188	21.871	29.426	28.36	21.437	22.522	26.107	30.948	32.211	117	147	157	139	191	208	173	171	376	269	186	195	258	268	285	Y34F4.5	-	-	-	--
WBGene00021368	7.775	7.101	7.453	6.553	13.886	13.427	13.537	13.868	11.771	14.837	11.54	12.625	15.398	16.205	17.199	151	136	163	129	254	237	263	247	341	320	227	253	345	319	345	best-20	-	-	-	--
WBGene00021369	37.592	36.987	38.738	39.113	73.384	78.208	75.205	76.726	39.751	48.528	72.997	68.019	66.76	72.461	71.756	842	817	977	888	1548	1592	1685	1576	1328	1207	1656	1572	1725	1645	1660	siah-1	Environmental Information Processing;Genetic Information Processing;Environmental Information Processing;Cellular Processes	Signal transduction;Folding, sorting and degradation;Signal transduction;Cell growth and death	K04506;K04506;K04506;K04506	--
WBGene00021371	4.773	3.872	3.563	5.203	10.87	11.645	10.856	11.616	11.216	10.278	8.947	9.61	11.253	10.578	12.369	69	55.21	58	76.25	148	153	157	154	241.85	165	131	143.35	187.67	155	184.69	nape-1	-	-	-	--
WBGene00021382	0.2	0.203	0.178	0.197	0.955	0.99	0.899	0.872	1.608	1.53	0.789	0.678	1.126	0.592	1.258	2	2	2	2	9	9	9	8	24	17	8	7	13	6	13	Y37F4.1	-	-	-	--
WBGene00021397	0.772	0.913	0.743	1.015	1.913	1.84	2.572	1.543	2.588	2.086	2.795	3.304	2.9	2.856	2.367	12	14	13	16	28	26	40	22	60	36	44	53	52	45	38	Y38C1AA.6	-	-	-	--
WBGene00021439	2.375	1.763	2.26	1.762	3.698	5.068	3.383	3.868	5.785	6.401	2.965	3.677	5.776	7.338	6.161	50	36	51	37	72	92	69	74	169	141	64	77	134	150	128	ckr-2	Environmental Information Processing;Environmental Information Processing;Organismal Systems;Organismal Systems	Signal transduction;Signaling molecules and interaction;Digestive system;Endocrine system	K04194;K04194;K04194;K04194	--
WBGene00021464	1.529	1.599	1.486	2.169	8.932	8.625	9.078	9.016	3.525	3.357	6.607	5.095	6.007	5.423	7.126	32	33	35	46	176	164	190	173	110	78	140	110	145	115	154	ugt-31	-	-	-	--
WBGene00021493	7.342	6.676	6.876	6.988	8.553	11.385	12.577	9.977	17.553	16.495	15.438	15.226	16.189	17.026	17.357	116	98	131	114	134	159	189	153	443	297	253	258	316	292	302	Y40B10A.9	-	-	-	--
WBGene00021497	6.4	7.439	6.653	6.187	9.988	10.401	10.293	12.612	16.43	15.191	11.506	12.247	15.438	18.954	18.109	170.21	201.66	200.14	171.09	265.62	255.75	284.81	330.83	673.13	445.23	326.78	343.28	494.33	524.13	490.54	Y40C5A.4	-	-	-	--
WBGene00021509	4.706	4.37	4.157	3.921	7.523	8.368	5.302	7.313	6.737	8.637	7.581	6.007	7.549	9.498	7.771	79	72	73	66	105	124	87	111	163	154	114	103	138	149	124	Y41D4A.7	-	-	-	--
WBGene00021531	3.581	3.003	3.853	4.213	8.702	8.26	9.57	6.909	14.176	12.591	13.192	11.214	12.597	9.921	11.603	52	43	63	62	119	109	139	92	307	203	194	168	211	146	174	Y42G9A.1	-	-	-	--
WBGene00021544	8.998	7.673	7.87	7.263	13.173	11.026	13.357	13.9	30.027	25.599	19.787	19.489	25.173	32.014	31.35	132	111	130	108	182	147	196	187	657	417	294	295	426	476	475	Y43B11AR.3	-	-	-	--
WBGene00021556	6.529	6.414	5.815	6.567	9.968	10.889	8.384	12.552	12.626	13.249	14.899	12.362	12.283	11.464	13.256	109	101	110	111	152	163	136	189	312	241	260	210	229	189	223	Y45G5AM.3	-	-	-	--
WBGene00021583	1.293	1.366	1.436	1.329	5.435	5.81	6.087	6.169	16.798	9.462	4.362	4.282	12.798	21.584	19.25	24	25	30	25	95	98	113	105	465	195	82	82	274	406	369	clec-72	-	-	-	--
WBGene00021587	0.237	0.253	0.399	0	1.863	2.544	2.461	2.186	5.48	4.328	1.889	1.285	7.07	10.455	9.906	5	5	9	0	36	48	51	41	168	98	40	28	166	219	210	clec-76	-	-	-	--
WBGene00021635	11.069	12.623	10.522	10.118	16.519	16.884	16.334	18.279	21.726	23.376	22.557	21.353	23.513	20.168	19.826	313	352	335	290	438	432	462	474	885	734	646	623	767	578	579	Y47G6A.5	Human Diseases;Cellular Processes;Human Diseases;Environmental Information Processing;Human Diseases;Human Diseases;Human Diseases;Organismal Systems;Cellular Processes;Human Diseases;Cellular Processes;Cellular Processes;Human Diseases;Organismal Systems;Organismal Systems;Organismal Systems;Human Diseases;Environmental Information Processing;Organismal Systems;Cellular Processes;Human Diseases;…	Infectious disease: bacterial;Transport and catabolism;Cancer: overview;Signal transduction;Cardiovascular disease;Infectious disease: viral;Cancer: overview;Endocrine system;Cellular community - eukaryotes;Infectious disease: bacterial;Cellular community - eukaryotes;Cell motility;Infectious disease: viral;Endocrine system;Endocrine system;Endocrine system;Infectious disease: viral;Signal transd…	K05704;K05704;K05704;K05704;K05704;K05704;K05704;K05704;K05704;K05704;K05704;K05704;K05704;K05704;K05704;K05704;K05704;K05704;K05704;K05704;K05704;K05704;K05704;K05704;K05704;K05704;K05704;K05704;K05704;K05704;K05704;K05704;K05704;K05704;K05704;K05704;K05704;K05704	--
WBGene00021691	64.447	62.003	52.327	62.328	85.851	99.82	90.766	93.987	139.862	115.866	105.887	105.28	124.678	119.26	135.535	881	836	802	861	1107	1241	1242	1180	2837	1758	1462	1485	1965	1650	1915	Y48G8AL.13	-	-	-	--
WBGene00021703	0.549	0.705	0.78	0.65	3.03	4.025	3.108	2.912	4.218	4.678	4.551	3.12	5.295	3.068	2.975	15	19	24	18	78	100	85	73	172	142	126	88	167	85	84	cpt-3	-	-	-	--
WBGene00021834	23.318	24.542	23.974	26.403	37.955	42.404	40.387	39.739	36.228	38.267	36.487	38.792	34.334	37.15	35.735	501	520	580	575	768	828	868	783	1161	913	794	860	851	809	793	mab-31	-	-	-	--
WBGene00021862	0.235	0	0.104	0.072	0.685	0.483	0.821	0.631	4.206	2.166	1.616	1.421	1.932	3.222	3.238	4	0	2	1.24	11	7.49	14	9.86	106.93	41	27.9	25	38	55.67	57	fbxa-48	-	-	-	--
WBGene00021873	0.865	0.822	0.795	0.587	2.87	3.153	3.135	3.007	5.326	6.281	4.674	4.035	8.67	11.362	10.489	16	15	16	11	50	53	58	51	146	129	87	77	185	213	200	clec-82	-	-	-	--
WBGene00021876	43.949	39.222	43.317	43.985	128.321	141.028	125.595	133.153	112.242	111.177	84.904	80.308	106.774	128.429	119.707	969	840	1070	983	2659	2816	2770	2687	3674	2722	1896	1827	2711	2870	2726	Y54G2A.11	-	-	-	--
WBGene00021894	6.978	7.411	9.438	6.968	15.383	14.239	11.007	12.252	45.861	37.176	24.596	24.795	49.479	53.771	62.352	54	55	84	56	111	98	87	85	543	319	193	203	445	425	497	Y54G2A.32	-	-	-	--
WBGene00021898	9.676	9.427	10.849	11.207	37.33	36.035	37.358	38.526	41.462	37.193	26.434	21.461	48.806	43.076	46.287	94.97	91.71	120.96	111.8	345.92	321.84	366.85	347.93	594.69	396.91	256.97	213	544.4	420.85	463.63	Y54G2A.36	-	-	-	--
WBGene00021909	22.124	21.236	23.168	21.827	31.926	44.787	34.324	44.05	38.077	37.022	33.338	31.964	43.142	54.142	57.588	337	319	396	337	458	620	523	614	863.75	626.22	513	502.39	756.76	835.89	906	Y55B1BL.1	-	-	-	--
WBGene00021977	10.363	9.208	9.481	9.609	29.791	30.793	31.014	31.976	27.792	20.85	34.263	34.959	29.488	28.931	34.244	363.63	317.87	374.64	341.78	983.89	982.07	1088.69	1029.04	1454.48	812.23	1217.77	1265.34	1193.73	1029	1241.13	Y58A7A.3	-	-	-	--
WBGene00021978	0.359	0.416	0.215	0.264	1.42	1.881	2.481	1.612	5.944	3.102	3.042	2.692	3.984	7.933	10.442	12.37	14.13	8.36	9.22	46.11	58.93	85.58	50.96	305.68	118.77	106.23	95.78	158.45	277.23	371.87	Y58A7A.4	-	-	-	--
WBGene00021979	6.56	5.322	5.552	4.721	16.473	13.843	14.331	15.57	28.297	17.932	21.032	18.168	17.451	24.655	35.571	85	68	81	62	201	163	185.73	185	546.84	258	276	242.88	260.83	323.77	476	Y58A7A.5	-	-	-	--
WBGene00022026	3.931	3.584	3.548	4.663	6.128	6.736	5.486	7.069	10.88	9.036	8.106	7.358	8.453	8.089	8.735	75	72	81	95	113	122	106	128	317	205	164	154	193	166	180	Y65B4A.2	Cellular Processes;Cellular Processes;Cellular Processes;Organismal Systems;Organismal Systems;Organismal Systems	Transport and catabolism;Transport and catabolism;Cell growth and death;Endocrine system;Immune system;Immune system	K01363;K01363;K01363;K01363;K01363;K01363	--
WBGene00022076	1.938	1.738	0.596	1.397	4.51	4.1	4.321	5.038	7.944	7.248	10.154	9.75	5.232	3.897	4.329	26	23	9	19	57	50	58	62	159	108	138	135	81	53	60	daao-1	Metabolism;Cellular Processes;Metabolism	Global and overview maps;Transport and catabolism;Amino acid metabolism	K00272;K00272;K00272	--
WBGene00022083	1.151	1.696	1.472	1.6	7.248	9.254	7.812	7.796	3.312	3.617	2.799	2.488	9.607	13.601	13.989	23.25	33.78	33.47	32.75	137.87	169.86	157.83	144.4	99.78	81.12	57.26	51.86	223.85	278.42	291.82	Y69A2AR.12	-	-	-	--
WBGene00022096	1.526	1.819	1.683	1.848	12.644	9.958	10.826	10.328	6.849	5.349	3.108	4.428	13.002	13.612	17.741	19.75	23.22	24.53	24.25	154.13	117.14	140.17	122.6	132.22	76.88	40.74	59.14	194.15	178.58	237.18	Y69A2AR.25	-	-	-	--
WBGene00022181	4.37	5.056	3.717	4.737	13.007	14.969	15.077	14.633	8.543	10.255	11.487	11.395	13.02	16.884	20.204	71	81	68	78	199	221	245	218	207	185	189	191	244	278	339	pho-9	-	-	-	--
WBGene00022258	4.539	4.756	4.972	4.403	7.47	6.992	6.201	7.589	9.484	9.606	9.486	9.971	9.312	6.717	8.789	60	62	74	59	93	84	82	92	187	141	127	136	142	90	120	Y73C8B.1	-	-	-	--
WBGene00022324	1.59	1.531	1.835	1.568	3.207	3.061	3.576	3.207	4.423	5.297	6.278	5.392	3.996	1.804	2.54	20	19	26	20	38	35	45	37	83	74	80	70	58	23	33	fbxa-26	-	-	-	--
WBGene00022326	1.054	1.294	1.429	1.351	6.187	4.457	4.715	5.204	7.154	4.098	4.98	5.267	5.916	4.38	5.48	19	23	29	24.67	105	73	85	86	192.31	82	90.9	97.94	123	80	102	fbxa-14	-	-	-	--
WBGene00022329	1.466	2.191	3.016	2.741	7.048	5.775	7.33	6.817	8.59	6.534	6.63	6.657	6.289	9.138	10.238	19	28	44	36	86	68	95	81	166	94	87	89	94	120	137	fbxa-79	-	-	-	--
WBGene00022330	1.089	1.893	1.658	1.305	3.138	2.653	2.644	2.884	3.807	5.464	3.686	3.392	3.776	4.374	4.368	14	24	24	17	38	31	34	34	73	78	48	45	56	57	58	fbxa-80	-	-	-	--
WBGene00022353	1.703	1.9	1.891	2.688	3.707	5.153	5.278	4.179	9.021	9.969	6.978	5.777	9.744	10.418	12.45	20	22	25	32	41	55	62	45	158	130	83	70	132	124	151	pals-18	-	-	-	--
WBGene00022386	6.529	8.809	7.44	6.55	17.744	20.69	15.711	20.938	16.967	15.479	15.716	15.676	18.521	25.223	24.227	100.05	117.1	118.09	118.17	233.78	295.21	222.91	311.17	393.77	267.89	224.55	222.84	311.49	356.13	329.62	Y95B8A.6	-	-	-	--
WBGene00022439	0	0.11	0	0.054	0.346	0.239	0.217	0.473	1.382	0.733	0.75	0.263	0.893	2.034	1.156	0	2	0	1	6	4	4	8	38	15	14	5	19	38	22	Y110A2AL.2	-	-	-	--
WBGene00022474	11.423	11.454	10.315	11.081	17.753	14.957	17.735	16.075	29.778	30.228	28.731	30.429	27.88	20.715	18.104	179	177	182	176	262	213	278	231	696	526	456	492	504	329	293	zig-9	-	-	-	--
WBGene00022484	2.777	2.136	1.956	2.362	4.169	4.215	3.382	5.298	6.835	7.071	6.581	5.94	4.4	4.63	6.7	29	22	23	25	41	40	35.33	50.74	106.46	82	69.6	64	53	49	72.26	fbxa-77	-	-	-	--
WBGene00022496	2.312	1.851	1.729	1.561	4.265	4.285	4.015	4.247	10.036	7.453	8.532	8.257	7.069	4.563	6.245	19	15	16	13	33	32	33	32	123	68	71	70	67	38	53	fbxa-92	-	-	-	--
WBGene00022562	4.714	5.862	5.292	5.704	10.483	9.493	7.38	8.244	102.031	79.857	48.651	42.325	74.017	101.971	108.077	53	65	67	65	111	97	83	85	1711	997	554	491	960	1162	1255	ZC204.12	-	-	-	--
WBGene00022633	10.962	11.691	11.027	11.41	23.995	23.655	23.584	26.498	25.259	23.034	21.716	21.247	29.245	31.466	34.141	309	325	350	326	637	606	665	685	1062	721	620	618	951	899	994	ZC581.3	-	-	-	--
WBGene00022797	4.785	5.307	4.449	4.647	10.439	11.147	10.987	11.251	13.459	14.812	12.992	14.999	17.013	21.318	18.929	128	140	134	126	263	271	294	276	537	440	352	414	525	578	523	best-24	-	-	-	--
WBGene00023407	4.93	4.999	5.254	6.128	11.516	14.32	11.236	12.364	24.128	18.912	17.425	13.76	18.974	20.234	19.76	50	50	60	63	110	132	114	115	365	213	179	144	222	208	207	cex-1	-	-	-	--
WBGene00023408	6.67	7.979	5.657	6.95	16.074	17.976	14.908	16.425	20.097	17.749	14.502	12.783	20.463	20.111	23.146	89	105	85	94	202	218	199	201	400	263	196	176	315	272	319	cex-2	-	-	-	--
WBGene00023432	8.658	8.47	6.785	7.034	16.548	17.373	10.285	14.884	21.785	16.053	10.56	11.649	17.218	21.306	22.289	85	82	75	70	153	155	101	134	319	175	105	118	195	212	226	K12B6.9	-	-	-	--
WBGene00023501	1.834	1.43	1.129	1.341	7.794	7.758	6.931	9.402	15.457	8.872	5.527	5.483	12.691	21.915	29.337	16	12	12	11	63	60	60	81	211	85	47	50	131	201	271	F11E6.11	-	-	-	--
WBGene00023519	0.77	0.781	0.999	0.701	1.698	2.151	2.191	1.808	2.541	2.454	2.047	1.837	4.416	3.915	3.613	13	13	19	12	27	33	37	28	64	46	35	32	86	67	63	Y60A3A.24	-	-	-	--
WBGene00044073	2.093	1.954	2.788	2.282	6.14	5.679	7.278	6.666	6.83	6.745	5.818	3.736	8.451	14.434	12.956	38	35	57	42	105	91	129	111	185	136	107	70	174	261	243	tag-244	-	-	-	--
WBGene00044078	5.977	4.947	5.657	5.124	7.777	9.359	9.306	10.76	50.357	39.643	27.641	27.91	46.024	56.817	65.4	61	49	65	53	73	86	95	100	758	443	282	291	535	579	681	tag-243	-	-	-	--
WBGene00044176	6.538	7.058	6.699	7.542	10.756	11.281	10.528	10.699	20.543	16.457	11.434	10.404	15.961	18.27	15.966	84	86	99	103	130	128	138	131	405	240	151	140	233	240	222	C30G7.2	-	-	-	--
WBGene00044206	0.681	0.23	0.807	2.017	31.115	25.995	32.02	30.716	207.28	147.084	66.836	70.23	152.018	171.679	203.005	3	1	4	9	129	104	141	124	1361	719	298	319	772	766	923	T26H5.9	-	-	-	--
WBGene00044289	0.654	0.929	0.697	1.678	3.196	3.6	2.486	1.712	3.597	3.771	3.618	2.283	4.878	3.615	5.448	5	7	6	13	23	25	19	12	41	32	28	18	43	28	43	Y37F4.8	-	-	-	--
WBGene00044403	1.317	1.424	0.857	1.905	3.914	3.96	4.212	4.69	6.473	5.059	4.68	3.318	4.717	4.33	5.439	15	16	11	22	42	41	48	49	110	64	54	39	62	50	64	fbxa-219	-	-	-	--
WBGene00044468	15.113	14.489	16.228	16.808	29.906	26.758	28.706	30.413	58.583	57.037	30.657	32.356	35.848	47.715	52.145	110	104	133	124	205	177	209	203	636	461	226	243	301	352	392	Y69A2AL.2	Metabolism;Environmental Information Processing;Metabolism;Organismal Systems;Metabolism;Organismal Systems;Metabolism;Metabolism;Organismal Systems;Metabolism	Global and overview maps;Signal transduction;Lipid metabolism;Circulatory system;Lipid metabolism;Digestive system;Lipid metabolism;Lipid metabolism;Digestive system;Lipid metabolism	K01047;K01047;K01047;K01047;K01047;K01047;K01047;K01047;K01047;K01047	--
WBGene00044500	8.047	10.333	9.734	9.33	15.159	16.467	14.063	15.242	48.99	39.842	37.147	36.005	40.848	38.6	49.068	57	69	76	63	102	100	98	98	508	297	254	250	325	258	339	T19E7.6	-	-	-	--
WBGene00044761	0.834	0.769	0.37	0.494	1.696	2.11	1.689	2.364	9.373	7.324	4.224	4.848	7.549	7.693	9.406	10	9	5	6	19	23	20	26	167	97	51	60	104	93	116	pals-19	-	-	-	--
WBGene00044772	0.322	0.327	0.286	0	2.054	2.838	2.579	1.406	16.429	12.485	4.775	6.562	9.503	10.816	7.492	1	1	1	0	6	8	8	4	76	43	15	21	34	34	24	T23E7.6	-	-	-	--
WBGene00044774	2.519	3.019	2.438	3.051	4.739	7.054	5.725	4.619	14.269	9.583	6.779	4.767	7.44	8.24	6.868	22	26	24	27	39	56	50	37	186	93	60	43	75	73	62	F16B3.3	-	-	-	--
WBGene00044779	9.606	8.918	5.047	6.674	19.682	19.502	15.69	16.966	33.381	24.49	19.662	18.226	21.111	22.96	28.164	71	65	42	50	137	131	116	115	368	201	147.19	139	180	172	215	T10H9.8	-	-	-	--
WBGene00044783	0	0.678	0	0	0.473	1.716	0.891	1.214	3.733	3.61	1.539	1.295	3.668	3.077	3.882	0	3	0	0	2	7	4	5	25	18	7	6	19	14	18	T26H5.10	-	-	-	--
WBGene00045052	3.656	2.902	1.976	3.607	7.258	5.597	6.834	6.76	12.363	12.741	10.359	11.709	13.367	7.372	9.851	23	18	14	23	43	32	43	39	116	89	66	76	97	47	64	K12C11.6	Human Diseases;Organismal Systems	Drug resistance: antineoplastic;Digestive system	K14686;K14686	--
WBGene00045053	1.543	2.477	0.913	0.888	3.413	5.841	5.912	6.087	6.292	9.917	4.569	4.978	6.749	5.607	3.485	12	19	8	7	25	26	46	30	73	49	36	31	51	31	28	K12C11.7	Human Diseases;Organismal Systems	Drug resistance: antineoplastic;Digestive system	K14686;K14686	--
WBGene00045338	0	0	0.166	0.46	2.573	2.871	1.397	2.541	3.874	3.861	3.497	3.884	5.089	4.689	2.436	0	0	2	5	26	28	15	25	62	46	38	43	63	51	27	M01B2.13	-	-	-	--
WBGene00045397	4.418	6.421	4.839	5.085	10.789	8.75	8.538	7.868	24.583	20.953	20.646	21.978	16.339	11.623	12.119	30	43	37	35	69	54	58	49	249	158	142	154	128	80	85	Y54G2A.52	-	-	-	--
WBGene00045411	0.137	0.416	0.243	0.539	5.66	3.91	4.919	4.471	10.08	11.94	20.783	16.559	14.811	12.946	14.822	1	3	2	4	39	26	36	30	110	97	154	125	125	96	112	C25F9.11	-	-	-	--
WBGene00045412	0.26	0	0.231	0	1.521	2.579	1.562	1.42	2.619	3.87	7.972	6.563	6.548	4.112	5.674	2	0	2	0	11	18	12	10	30	33	62	52	58	32	45	C25F9.12	-	-	-	--
WBGene00050899	0.753	1.117	0.978	0.827	3.904	4.489	3.595	3.097	24.464	13.97	28.664	24.258	23.601	15.111	17.021	9	12	12	9	38	42	39	32	369	173	318	284	291	170	194	T10C6.15	-	-	-	--
WBGene00050904	0.876	1.258	0.843	1.08	2.054	1.807	2.226	2.189	5.726	3.451	2.594	1.733	3.986	5.689	7.173	24	34	26	30	53	45	61	55	234	105	72	49	126	158	203	Y70C5A.3	-	-	-	--
WBGene00077593	0.569	0.693	0.701	0.759	3.356	5.175	4.697	6.335	6.186	3.385	4.808	3.974	3.925	6.069	8.437	6	8	9	9	37	55	55	68	108	44	57	48	53	72	102	C49G7.12	-	-	-	--
WBGene00077770	5.159	4.077	4.851	5.164	8.941	11.353	8.115	9.348	19.124	17.08	17.452	17.131	14.862	13.099	12.487	68	53	72	69	111	136	107	113	376	250	233	233	226	175	170	M04D5.3	-	-	-	--
WBGene00086568	0.441	0.626	0.47	0.349	1.502	1.85	1.857	1.831	2.548	1.669	1.485	1.028	3.604	4.276	3.601	5	7	6	4	16	19	21	19	43	21	17	12	47	49	42	Y2H9A.6	-	-	-	--
WBGene00138721	0.147	0.149	0.13	0.217	0.886	0.645	0.403	0.8	4.965	3.07	1.882	1.828	2.225	2.641	2.378	4	4	4	6	23	16	11	20	202	93	52	52	70	73	67	pals-37	-	-	-	--
WBGene00185092	2.392	1.733	1.821	1.601	3.084	3.478	3.843	3.819	5.269	4.462	4.133	4.885	6.295	4.973	6.7	28	20	24	19	34	37	45	41	92	58	49	59	85	59	81	K08D8.7	-	-	-	--
WBGene00194695	0.364	0.123	0.216	0.359	1.546	1.869	0.97	1.323	4.393	3.934	4.552	4.469	7.363	10.056	9.751	3	1	2	3	12	14	8	10	54	36	38	38	70	84	83	B0462.5	-	-	-	--
WBGene00194726	0.465	0.471	0.688	0.841	1.481	1.62	1.394	1.943	2.338	2.233	3.442	2.553	3.09	1.223	1.95	6	6	10	11	18	19	18	23	45	32	45	34	46	16	26	R13A5.15	-	-	-	--
WBGene00219316	6.307	5.54	5.161	5.292	16.348	19.018	17.378	18.63	41.156	37.972	35.208	33.068	42.148	45.277	51.645	127	110	117	108	310	348	350	344	1236	849	718	687	979	924	1074	F21A3.11	-	-	-	--
WBGene00219376	2.034	2.718	1.314	2.371	3.73	5.391	4.99	4.939	5.764	6.16	4.29	3.584	5.449	6.202	6.534	22	29	16	26	38	53	54	49	93	74	47	40	68	68	73	C28G1.10	Genetic Information Processing	Folding, sorting and degradation	K04649	--
WBGene00219423	1.146	1.291	2.262	1.005	4.191	4.343	4.328	4.026	5.719	3.555	3.269	5.43	4.856	6.784	7.15	9	10	20	8	31	31	34	29	67	31	26	44	44	54	58	C23H5.15	-	-	-	--
WBGene00235340	2.203	1.594	1.374	1.85	2.921	3.407	4.151	2.658	5.856	4.854	3.054	4.076	4.848	6.317	4.609	47	34	33	40	59	67	89	52	188	115	66	91	121	138	103	C45G7.13	-	-	-	--
WBGene00235352	0.782	0.964	0.985	0.968	2.437	2.116	2.137	2.51	4.212	3.469	2.03	1.64	3.311	5.445	5.488	20	25	28	24	57	54	54	58	158	102	52	44	96	147	149	ZK250.13	-	-	-	--
WBGene00271795	0.687	0.697	0.87	0.339	1.751	2.269	2.301	2.254	8.1	6.396	2.759	2.152	5.777	9.882	10.631	6	6	9	3	15	18	21	19	109	62	25	20	60	88	97	Y46C8AM.1	-	-	-	--
WBGene00284848	0.577	0.78	0.341	1.138	4.082	2.961	3.267	3.563	4.897	5.02	3.796	5.775	4.166	1.138	2.978	3	4	2	6	20	14	17	17	38	29	20	31	25	6	16	M02E1.4	-	-	-	--
WBGene00304201	0.208	0.632	0	0	0.221	2.514	0.831	2.491	1.81	1.496	1.025	1.208	2.16	2.869	2.413	1	3	0	0	1	11	4	11	13	8	5	6	12	14	12	T07H8.11	-	-	-	--
