# Supplementary material for: Pore-Forming Protein LIN-24 Enhances Starvation Resilience in Caenorhabditis elegans by Modulating Lipid Metabolism and Mitochondrial Dynamics
Source: Toxins (Basel). 2025 Feb 6;17(2):72. doi: 10.3390/toxins17020072 (PMC11860826; doi:10.3390/toxins17020072)
Supplement: Supplementary file 1 [file toxins-17-00072-s001.zip › Table S4- LIN-24-OE-24h-vs-N2-24h.all.annot.xls.xls]

id	N2-24h-2_count	N2-24h-3_count	N2-24h-4_count	LIN-24-OE-24h-1_count	LIN-24-OE-24h-2_count	LIN-24-OE-24h-4_count	N2-24h-2_tpm	N2-24h-3_tpm	N2-24h-4_tpm	LIN-24-OE-24h-1_tpm	LIN-24-OE-24h-2_tpm	LIN-24-OE-24h-4_tpm	N2-24h_mean	LIN-24-OE-24h_mean	log2(fc)	PValue	FDR	Symbol	Description	KEGG_A_class	KEGG_B_class	Pathway	K_ID	GO Component	GO Function	GO Process	TF_family
WBGene00015282	376	376	398	2576	2226	2245	12.832	14.068	14.617	82.663	81.302	80.466	13.839	81.477	2.55765316271442	3.68410462175787e-140	6.95890522003843e-136	C01B10.8	NP_501024.1 Methyltranfer_dom domain-containing protein [Caenorhabditis elegans]	-	-	-	-	-	GO:0005515//protein binding	-	--
WBGene00003010	1409	1420	1412	9728	12082	9224	101.867	112.556	109.862	677.232	957.172	717.067	108.095	783.823666666667	2.85822934225943	1.61335822969837e-81	1.52373618003863e-77	lin-24	NP_001255624.1 Uncharacterized protein CELE_B0001.1 [Caenorhabditis elegans]	Genetic Information Processing	Replication and repair	ko03420//Nucleotide excision repair	K10841	-	-	-	--
WBGene00018910	2578	3381	3584	354	166	151	208.306	299.576	311.675	27.5	14.742	13.12	273.185666666667	18.454	-3.887876324	6.47868239728458e-52	3.05939579505771e-48	F56A4.2	C-type LECtin [Source:UniProtKB/TrEMBL;Acc:G5EBG4]	-	-	-	-	-	GO:0030246//carbohydrate binding	-	--
WBGene00021224	2578	3381	3584	354	166	151	208.306	299.576	311.675	27.5	14.742	13.12	273.185666666667	18.454	-3.887876324	6.47868239728458e-52	3.05939579505771e-48	clec-209	C-type LECtin [Source:UniProtKB/TrEMBL;Acc:G5EBG4]	-	-	-	-	-	GO:0030246//carbohydrate binding	-	--
WBGene00012155	3	2	3	459	419	447	0.436	0.319	0.47	64.273	66.779	69.912	0.408333333333333	66.988	7.35801152566698	2.43075582497741e-43	9.18290935559968e-40	VW02B12L.2	NP_496437.1 Uncharacterized protein CELE_VW02B12L.2 [Caenorhabditis elegans]	-	-	-	-	-	GO:0004725//protein tyrosine phosphatase activity;GO:0016787//hydrolase activity;GO:0016791//phosphatase activity	GO:0006470//protein dephosphorylation;GO:0016311//dephosphorylation;GO:0035335//peptidyl-tyrosine dephosphorylation	--
WBGene00020700	60	64	120	692	491	446	2.567	3.002	5.525	28.5	23.016	20.516	3.698	24.0106666666667	2.69885833132881	1.00887180520043e-24	3.17609658807181e-21	T22F3.11	NP_504015.1 MFS domain-containing protein [Caenorhabditis elegans]	-	-	-	-	GO:0016020//membrane;GO:0016021//integral component of membrane	-	GO:0055085//transmembrane transport	--
WBGene00000597	5780	6251	6336	3285	2455	2376	451.906	535.834	533.123	247.227	210.292	199.726	506.954333333333	219.081666666667	-1.210387034	2.05615949296591e-24	5.5483995232333e-21	col-8	Cuticle collagen 8 [Source:UniProtKB/Swiss-Prot;Acc:P18833]	-	-	-	-	GO:0005581//collagen trimer	GO:0042302//structural constituent of cuticle	-	--
WBGene00002269	1408	1691	1607	731	600	662	187.407	246.767	230.192	93.657	87.496	94.734	221.455333333333	91.9623333333333	-1.267900766	2.4561517499532e-21	5.79928130060825e-18	lec-6	Galectin [Source:UniProtKB/TrEMBL;Acc:Q9N384]	-	-	-	-	GO:0005737//cytoplasm	GO:0016936//galactoside binding;GO:0030246//carbohydrate binding	-	--
WBGene00020016	81	37	37	317	453	573	4.385	2.196	2.156	16.521	26.871	33.354	2.91233333333333	25.582	3.134881664	1.61989548805369e-20	3.39980065264958e-17	lipl-3	Lipase [Source:UniProtKB/TrEMBL;Acc:O16956]	Cellular Processes;Organismal Systems;Metabolism	Transport and catabolism;Digestive system;Lipid metabolism	ko04142//Lysosome;ko04979//Cholesterol metabolism;ko00100//Steroid biosynthesis	K01052;K01052;K01052	GO:0005764//lysosome	GO:0016787//hydrolase activity;GO:0016788//hydrolase activity, acting on ester bonds	GO:0006629//lipid metabolic process;GO:0016042//lipid catabolic process	--
WBGene00009679	158	126	104	17	21	10	8.203	7.172	5.811	0.85	1.194	0.558	7.062	0.867333333333333	-3.02541836	2.95866694987454e-19	5.58862600161803e-16	F44D12.2	NP_501806.1 Uncharacterized protein CELE_F44D12.2 [Caenorhabditis elegans]	-	-	-	-	GO:0016020//membrane;GO:0016021//integral component of membrane	-	-	--
WBGene00000670	870	812	865	453	298	304	53.959	55.216	57.737	27.045	20.25	20.272	55.6373333333333	22.5223333333333	-1.304696974	9.25602056653193e-19	1.58942702255656e-15	col-95	COLlagen [Source:UniProtKB/TrEMBL;Acc:Q86MP1]	-	-	-	-	GO:0016020//membrane;GO:0016021//integral component of membrane	GO:0042302//structural constituent of cuticle	-	--
WBGene00017214	11	10	8	90	86	84	0.517	0.515	0.405	4.072	4.429	4.245	0.479	4.24866666666667	3.14891259895481	1.09082468897801e-17	1.7170489625088e-14	F07E5.9	NP_494173.1 Uncharacterized protein CELE_F07E5.9 [Caenorhabditis elegans]	-	-	-	-	-	-	-	--
WBGene00022083	81	57	52	224	278	292	3.617	2.799	2.488	9.607	13.601	13.989	2.968	12.399	2.06266077247489	6.60769217737749e-17	9.60097673372949e-14	Y69A2AR.12	NP_001360135.1 Uncharacterized protein CELE_Y69A2AR.12 [Caenorhabditis elegans]	-	-	-	-	GO:0016020//membrane;GO:0016021//integral component of membrane	-	-	--
WBGene00005832	2	2	0	93	113	116	0.143	0.232	0	8.049	11.492	11.271	0.125	10.2706666666667	6.36045792459394	3.40944844596494e-16	4.60007654970227e-13	srw-85	Serpentine Receptor, class W [Source:UniProtKB/TrEMBL;Acc:H9G314]	-	-	-	-	GO:0016021//integral component of membrane	GO:0008528//G-protein coupled peptide receptor activity	GO:0007186//G-protein coupled receptor signaling pathway	--
WBGene00011212	56	35	31	172	262	214	0.81	0.555	0.482	2.393	4.15	3.326	0.615666666666667	3.28966666666667	2.41772004124575	5.2724444013695e-16	6.6394134864979e-13	R10E8.6	NP_507572.2 Uncharacterized protein CELE_R10E8.6 [Caenorhabditis elegans]	-	-	-	-	-	GO:0005515//protein binding	-	--
WBGene00011522	2533	2258	2120	4921	6370	6093	16.028	15.52	14.304	29.757	43.917	41.005	15.284	38.2263333333333	1.32254466081438	8.19306889638856e-16	9.67242989899272e-13	srap-1	Serine Rich Adhesion Protein-like [Source:UniProtKB/TrEMBL;Acc:G5EDB1]	-	-	-	-	-	-	-	--
WBGene00020326	209	134	139	470	478	554	11.198	7.871	8.015	24.239	28.058	31.912	9.028	28.0696666666667	1.63653360799564	1.74428129281581e-15	1.93810172588222e-12	math-38	MATH (Meprin-associated Traf homology) domain containing [Source:UniProtKB/TrEMBL;Acc:D6VPA0]	-	-	-	-	-	GO:0005515//protein binding	GO:0050830//defense response to Gram-positive bacterium	--
WBGene00015273	1659	2022	1994	986	866	692	81.051	107.484	112.988	45.37	48.002	35.417	100.507666666667	42.9296666666667	-1.227258678	3.62337264153097e-15	3.6022045171515e-12	mct-2	MonoCarboxylate Transporter family [Source:UniProtKB/TrEMBL;Acc:A0A0M7RE14]	-	-	-	-	GO:0016020//membrane;GO:0016021//integral component of membrane	GO:0008028//monocarboxylic acid transmembrane transporter activity	GO:0015718//monocarboxylic acid transport;GO:0055085//transmembrane transport	--
WBGene00021227	1659	2022	1994	986	866	692	81.051	107.484	112.988	45.37	48.002	35.417	100.507666666667	42.9296666666667	-1.227258678	3.62337264153097e-15	3.6022045171515e-12	mct-1	MonoCarboxylate Transporter family [Source:UniProtKB/TrEMBL;Acc:A0A0M7RE14]	-	-	-	-	GO:0016020//membrane;GO:0016021//integral component of membrane	GO:0008028//monocarboxylic acid transmembrane transporter activity	GO:0015718//monocarboxylic acid transport;GO:0055085//transmembrane transport	--
WBGene00016845	137	68	60	439	405	317	9.71	5.284	4.576	29.95	31.448	24.155	6.52333333333333	28.5176666666667	2.12817468915602	1.61926823340984e-14	1.52931788304392e-11	C50F7.5	NP_501263.2 Uncharacterized protein CELE_C50F7.5 [Caenorhabditis elegans]	-	-	-	-	-	-	-	--
WBGene00000757	6120	5253	5962	3969	3165	2985	444.69	418.521	466.228	277.606	251.978	233.194	443.146333333333	254.259333333333	-0.801482443	6.34613642314184e-14	5.70819861412982e-11	col-184	COLlagen [Source:UniProtKB/TrEMBL;Acc:Q19470]	-	-	-	-	GO:0016020//membrane;GO:0016021//integral component of membrane	GO:0042302//structural constituent of cuticle	-	--
WBGene00017772	3108	2226	2346	1288	1240	1207	244.858	192.273	198.909	97.677	107.03	102.237	212.013333333333	102.314666666667	-1.051142029	2.1625930422317e-13	1.85453899638692e-10	clec-1	C-type LECtin [Source:UniProtKB/TrEMBL;Acc:Q22966]	-	-	-	-	-	GO:0030246//carbohydrate binding	-	--
WBGene00019782	274	279	267	574	555	645	11.633	12.987	12.2	23.459	25.817	29.443	12.2733333333333	26.2396666666667	1.09622226695422	2.25816067112601e-13	1.85453899638692e-10	M60.7	NP_001359992.1 Uncharacterized protein CELE_M60.7 [Caenorhabditis elegans]	-	-	-	-	-	GO:0005515//protein binding	GO:0035556//intracellular signal transduction	--
WBGene00015731	589	598	599	373	284	288	72.874	81.05	79.758	44.423	38.429	38.31	77.894	40.3873333333333	-0.947609313	2.81924269881112e-13	2.13010701351373e-10	C13B7.6	NP_001024241.2 Uncharacterized protein CELE_Y45G12C.16 [Caenorhabditis elegans]	-	-	-	-	-	-	-	--
WBGene00044131	589	598	599	373	284	288	72.874	81.05	79.758	44.423	38.429	38.31	77.894	40.3873333333333	-0.947609313	2.81924269881112e-13	2.13010701351373e-10	Y45G12C.16	NP_001024241.2 Uncharacterized protein CELE_Y45G12C.16 [Caenorhabditis elegans]	-	-	-	-	-	-	-	--
WBGene00003473	2165	1804	1902	961	565	409	417.955	381.828	395.16	178.581	119.501	84.891	398.314333333333	127.657666666667	-1.641627212	3.47083693130079e-13	2.52156303059002e-10	mtl-1	Metallothionein-1 [Source:UniProtKB/Swiss-Prot;Acc:P17511]	Organismal Systems;Organismal Systems	Aging;Digestive system	ko04212//Longevity regulating pathway - worm;ko04978//Mineral absorption	K14739;K14739	GO:0005737//cytoplasm	GO:0005507//copper ion binding;GO:0008270//zinc ion binding;GO:0046870//cadmium ion binding;GO:0046872//metal ion binding	GO:0010288//response to lead ion;GO:0046689//response to mercury ion	--
WBGene00009778	30	32	65	353	176	185	2.828	3.307	6.593	32.026	18.174	18.747	4.24266666666667	22.9823333333333	2.4374820382342	9.3350982595266e-13	6.53076559348882e-10	F46C5.1	NP_495879.1 Uncharacterized protein CELE_F46C5.1 [Caenorhabditis elegans]	-	-	-	-	GO:0016020//membrane;GO:0016021//integral component of membrane	-	-	--
WBGene00000784	1135	1013	1119	2527	3155	4641	72.777	71.215	77.219	155.972	221.642	319.948	73.737	232.520666666667	1.65689832358872	1.15113190027879e-12	7.76561802298787e-10	cpr-4	Cathepsin B-like cysteine proteinase 4 [Source:UniProtKB/Swiss-Prot;Acc:P43508]	Cellular Processes;Cellular Processes;Cellular Processes;Organismal Systems;Organismal Systems;Organismal Systems	Transport and catabolism;Transport and catabolism;Cell growth and death;Endocrine system;Immune system;Immune system	ko04142//Lysosome;ko04140//Autophagy - animal;ko04210//Apoptosis;ko04924//Renin secretion;ko04621//NOD-like receptor signaling pathway;ko04612//Antigen processing and presentation	K01363;K01363;K01363;K01363;K01363;K01363	GO:0005576//extracellular region;GO:0005615//extracellular space;GO:0005764//lysosome	GO:0004197//cysteine-type endopeptidase activity;GO:0008233//peptidase activity;GO:0008234//cysteine-type peptidase activity;GO:0016787//hydrolase activity	GO:0006508//proteolysis;GO:0034644//cellular response to UV;GO:0051603//proteolysis involved in cellular protein catabolic process;GO:0071480//cellular response to gamma radiation	--
WBGene00000713	9319	10240	10605	6675	4533	4947	692.509	834.288	848.122	477.472	369.057	395.244	791.639666666667	413.924333333333	-0.935476841	2.66208907604926e-12	1.73350810909711e-09	col-140	COLlagen [Source:UniProtKB/TrEMBL;Acc:Q19813]	-	-	-	-	-	GO:0042302//structural constituent of cuticle	-	--
WBGene00000608	4660	4785	5248	3303	2881	2870	263.388	296.519	319.224	179.705	178.404	174.405	293.043666666667	177.504666666667	-0.723258704	2.75320256619797e-12	1.73350810909711e-09	col-19	Cuticle collagen 19 [Source:UniProtKB/Swiss-Prot;Acc:P18835]	-	-	-	-	GO:0005576//extracellular region;GO:0005581//collagen trimer;GO:0060102//collagen and cuticulin-based cuticle extracellular matrix;GO:0060107//annuli extracellular matrix;GO:0060111//alae of collagen and cuticulin-based cuticle extracellular matrix	GO:0042302//structural constituent of cuticle;GO:0042329//structural constituent of collagen and cuticulin-based cuticle	GO:0040002//collagen and cuticulin-based cuticle development;GO:0042338//cuticle development involved in collagen and cuticulin-based cuticle molting cycle	--
WBGene00010953	217	237	251	86	28	30	20.426	24.458	25.426	7.792	2.888	3.036	23.4366666666667	4.572	-2.357870085	3.97553055774978e-12	2.42238053888179e-09	clec-190	C-type LECtin [Source:UniProtKB/TrEMBL;Acc:Q9NAP0]	-	-	-	-	-	GO:0030246//carbohydrate binding	-	--
WBGene00018232	150	81	71	321	415	480	9.282	5.522	4.749	19.234	28.247	32.124	6.51766666666667	26.535	2.02546907349414	5.9432089091841e-12	3.50816478392433e-09	F40E3.5	NP_491019.1 SER_THR_PHOSPHATASE domain-containing protein [Caenorhabditis elegans]	-	-	-	-	GO:0005634//nucleus;GO:0005737//cytoplasm	GO:0004722//protein serine/threonine phosphatase activity;GO:0016787//hydrolase activity	GO:0006470//protein dephosphorylation	--
WBGene00045457	81	91	82	21	5	5	9.903	12.197	10.789	2.471	0.67	0.657	10.963	1.266	-3.114293333	6.68522607566785e-12	3.8265828891906e-09	F33H12.7	NP_001122610.1 Uncharacterized protein CELE_F33H12.7 [Caenorhabditis elegans]	-	-	-	-	-	-	-	--
WBGene00022096	77	41	59	194	179	237	5.349	3.108	4.428	13.002	13.612	17.741	4.295	14.785	1.78340420698186	1.16819275527861e-11	6.48999792778169e-09	Y69A2AR.25	NP_500222.1 Uncharacterized protein CELE_Y69A2AR.25 [Caenorhabditis elegans]	-	-	-	-	-	-	-	--
WBGene00018099	310	299	297	585	510	571	23.473	24.822	24.202	42.638	42.308	46.484	24.1656666666667	43.81	0.858301419215435	1.47115892335739e-11	7.93963454379936e-09	ztf-28	Zinc finger putative Transcription Factor family [Source:UniProtKB/TrEMBL;Acc:O76398]	-	-	-	-	-	GO:0003676//nucleic acid binding	-	zf-C2H2
WBGene00009957	1159	1714	1472	736	381	396	102.527	166.237	140.138	62.672	36.926	37.663	136.300666666667	45.7536666666667	-1.574833349	1.66183746944842e-11	8.59999537786035e-09	F53B2.8	NP_502399.1 Uncharacterized protein CELE_F53B2.8 [Caenorhabditis elegans]	-	-	-	-	-	-	-	--
WBGene00015270	304	255	252	110	99	127	22.008	20.274	19.705	7.713	7.865	9.902	20.6623333333333	8.49333333333333	-1.282600406	1.73010654009579e-11	8.59999537786035e-09	C01B4.6	Aldose 1-epimerase [Source:UniProtKB/TrEMBL;Acc:G5ECR6]	Metabolism;Metabolism;Metabolism	Global and overview maps;Carbohydrate metabolism;Carbohydrate metabolism	ko01100//Metabolic pathways;ko00010//Glycolysis / Gluconeogenesis;ko00052//Galactose metabolism	K01785;K01785;K01785	-	GO:0003824//catalytic activity;GO:0004034//aldose 1-epimerase activity;GO:0016853//isomerase activity;GO:0030246//carbohydrate binding	GO:0005975//carbohydrate metabolic process;GO:0006006//glucose metabolic process;GO:0019318//hexose metabolic process;GO:0033499//galactose catabolic process via UDP-galactose	--
WBGene00044734	304	255	252	110	99	127	22.008	20.274	19.705	7.713	7.865	9.902	20.6623333333333	8.49333333333333	-1.282600406	1.73010654009579e-11	8.59999537786035e-09	Y19D10A.16	Aldose 1-epimerase [Source:UniProtKB/TrEMBL;Acc:G5ECR6]	Metabolism;Metabolism;Metabolism	Global and overview maps;Carbohydrate metabolism;Carbohydrate metabolism	ko01100//Metabolic pathways;ko00010//Glycolysis / Gluconeogenesis;ko00052//Galactose metabolism	K01785;K01785;K01785	-	GO:0003824//catalytic activity;GO:0004034//aldose 1-epimerase activity;GO:0016853//isomerase activity;GO:0030246//carbohydrate binding	GO:0005975//carbohydrate metabolic process;GO:0006006//glucose metabolic process;GO:0019318//hexose metabolic process;GO:0033499//galactose catabolic process via UDP-galactose	--
WBGene00005002	677	664	731	385	205	190	132.778	142.814	154.326	72.714	44.068	40.081	143.306	52.2876666666667	-1.454556418	1.91061759816739e-11	9.25375790045739e-09	spp-17	SaPosin-like Protein family [Source:UniProtKB/TrEMBL;Acc:Q8WSN3]	-	-	-	-	-	-	-	--
WBGene00003474	129	213	273	59	19	27	26.769	48.461	60.968	11.785	4.32	6.024	45.3993333333333	7.37633333333333	-2.621695355	2.11673780582777e-11	9.99576510357017e-09	mtl-2	Metallothionein-2 [Source:UniProtKB/Swiss-Prot;Acc:P17512]	-	-	-	-	-	GO:0046872//metal ion binding	-	--
WBGene00015434	152	126	108	302	283	289	5.71	5.189	4.366	10.92	11.647	11.671	5.08833333333333	11.4126666666667	1.16537084016299	2.54049285120601e-11	1.17042364552269e-08	C04E12.4	NP_503936.2 Uncharacterized protein CELE_C04E12.4 [Caenorhabditis elegans]	-	-	-	-	GO:0005634//nucleus;GO:0005737//cytoplasm;GO:0005829//cytosol;GO:0016020//membrane;GO:0016021//integral component of membrane	GO:0000224//peptide-N4-(N-acetyl-beta-glucosaminyl)asparagine amidase activity	GO:0006515//misfolded or incompletely synthesized protein catabolic process;GO:0006516//glycoprotein catabolic process;GO:0006517//protein deglycosylation	--
WBGene00021768	687	534	563	365	292	293	62.461	53.23	55.088	31.944	29.086	28.641	56.9263333333333	29.8903333333333	-0.929417192	6.69077808286758e-11	3.00909779064966e-08	Y51F10.7	NP_740790.1 Uncharacterized protein CELE_Y51F10.7 [Caenorhabditis elegans]	-	-	-	-	-	-	-	--
WBGene00019830	384	398	383	242	171	158	33.845	38.847	37.196	20.519	15.621	14.954	36.6293333333333	17.0313333333333	-1.10480806	8.87169489984351e-11	3.89714988286381e-08	hrg-1	Heme transporter hrg-1 [Source:UniProtKB/Swiss-Prot;Acc:Q21642]	-	-	-	-	GO:0005764//lysosome;GO:0005765//lysosomal membrane;GO:0005768//endosome;GO:0005886//plasma membrane;GO:0010008//endosome membrane;GO:0016020//membrane;GO:0016021//integral component of membrane	GO:0015232//heme transporter activity;GO:0020037//heme binding	GO:0015886//heme transport	--
WBGene00007283	683	700	700	480	356	347	59.47	66.824	65.594	40.231	33.961	32.484	63.9626666666667	35.5586666666667	-0.847028859	1.47645967030193e-10	6.33457851854303e-08	clec-222	C-type LECtin [Source:UniProtKB/TrEMBL;Acc:O62024]	-	-	-	-	-	GO:0030246//carbohydrate binding	-	--
WBGene00000751	6652	7083	7733	5050	3636	3859	498.423	581.873	623.546	364.252	298.521	310.846	567.947333333333	324.539666666667	-0.807362331	1.50911129935114e-10	6.33457851854303e-08	col-178	COLlagen [Source:UniProtKB/TrEMBL;Acc:O17641]	-	-	-	-	GO:0005615//extracellular space;GO:0016020//membrane;GO:0016021//integral component of membrane;GO:0031012//extracellular matrix	GO:0005201//extracellular matrix structural constituent;GO:0042302//structural constituent of cuticle	GO:0030198//extracellular matrix organization	--
WBGene00012615	543	608	744	309	128	135	102.545	125.787	151.051	55.805	26.323	27.153	126.461	36.427	-1.795612443	1.64190883952291e-10	6.74217740646702e-08	dct-16	DAF-16/FOXO Controlled, germline Tumor affecting [Source:UniProtKB/TrEMBL;Acc:D4YWC3]	-	-	-	-	-	-	-	--
WBGene00018911	51	40	42	0	0	0	9.343	8.067	8.343	0	0	0	8.58433333333333	0.001	-13.06749038	1.74007072653993e-10	6.99323318161974e-08	F56A4.3	NP_503673.2 GST N-terminal domain-containing protein [Caenorhabditis elegans]	Metabolism;Human Diseases;Human Diseases;Human Diseases;Metabolism;Metabolism;Metabolism;Metabolism;Human Diseases;Human Diseases;Human Diseases	Global and overview maps;Cancer: overview;Cardiovascular disease;Cancer: specific types;Metabolism of other amino acids;Xenobiotics biodegradation and metabolism;Xenobiotics biodegradation and metabolism;Xenobiotics biodegradation and metabolism;Cancer: overview;Drug resistance: antineoplastic;Cancer: specific types	ko01100//Metabolic pathways;ko05200//Pathways in cancer;ko05418//Fluid shear stress and atherosclerosis;ko05225//Hepatocellular carcinoma;ko00480//Glutathione metabolism;ko00983//Drug metabolism - other enzymes;ko00982//Drug metabolism - cytochrome P450;ko00980//Metabolism of xenobiotics by cytochrome P450;ko05204//Chemical carcinogenesis - DNA adducts;ko01524//Platinum drug resistance;ko05215//P…	K23790;K23790;K23790;K23790;K23790;K23790;K23790;K23790;K23790;K23790;K23790	GO:0005829//cytosol	GO:0004364//glutathione transferase activity;GO:0005515//protein binding	GO:0006749//glutathione metabolic process	--
WBGene00007808	60	51	51	151	161	239	2.156	2.009	1.972	5.223	6.338	9.233	2.04566666666667	6.93133333333333	1.76056181771236	1.84033635668588e-10	7.24210696696658e-08	best-7	Bestrophin homolog [Source:UniProtKB/TrEMBL;Acc:Q18303]	-	-	-	-	GO:0005886//plasma membrane;GO:0016020//membrane;GO:0016021//integral component of membrane;GO:0034707//chloride channel complex	GO:0005254//chloride channel activity	GO:0006811//ion transport;GO:0006821//chloride transport;GO:1902476//chloride transmembrane transport	--
WBGene00010446	1	1	2	47	48	45	0.084	0.092	0.181	3.81	4.429	4.075	0.119	4.10466666666667	5.10823158918599	1.95883146771175e-10	7.5510954272668e-08	K01A6.4	-	-	-	-	-	-	GO:0005515//protein binding	-	--
WBGene00019589	51	35	36	115	155	163	2.012	1.514	1.529	4.368	6.7	6.915	1.685	5.99433333333333	1.83085072016804	2.20625828392677e-10	8.33480254501854e-08	K09F6.6	NP_001342011.1 Uncharacterized protein CELE_K09F6.6 [Caenorhabditis elegans]	-	-	-	-	-	-	-	--
WBGene00021171	387	310	284	636	705	746	6.699	5.883	5.29	10.597	13.37	13.883	5.95733333333333	12.6166666666667	1.08259220927715	3.11196178398025e-10	1.15258521838437e-07	Y8A9A.2	NP_001364778.1 Uncharacterized protein CELE_Y8A9A.2 [Caenorhabditis elegans]	-	-	-	-	-	-	-	--
WBGene00194674	283	258	274	147	94	69	53.627	53.601	55.878	26.814	19.515	14.058	54.3686666666667	20.129	-1.433499946	3.59837296286425e-10	1.30710897876044e-07	F23D12.11	NP_001257244.1 Uncharacterized protein CELE_F23D12.11 [Caenorhabditis elegans]	-	-	-	-	-	-	-	--
WBGene00009908	89	45	22	204	343	389	5.468	3.031	1.455	12.065	23.089	25.696	3.318	20.2833333333333	2.61190897081143	3.72079523303805e-10	1.32607738031803e-07	F49H6.5	NP_507311.1 Elp3 domain-containing protein [Caenorhabditis elegans]	Metabolism;Metabolism	Global and overview maps;Metabolism of cofactors and vitamins	ko01100//Metabolic pathways;ko00790//Folate biosynthesis	K20967;K20967	GO:0019008//molybdopterin synthase complex	GO:0003824//catalytic activity;GO:0046872//metal ion binding;GO:0051536//iron-sulfur cluster binding;GO:0051539//4 iron, 4 sulfur cluster binding	GO:0006777//Mo-molybdopterin cofactor biosynthetic process	--
WBGene00013654	225	347	356	142	83	78	12.358	20.896	21.044	7.508	4.995	4.606	18.0993333333333	5.703	-1.666143621	3.80771488795455e-10	1.33192456515877e-07	Y105C5B.15	Purple acid phosphatase [Source:UniProtKB/TrEMBL;Acc:A0A078BQP7]	-	-	-	-	-	GO:0003993//acid phosphatase activity;GO:0016787//hydrolase activity;GO:0046872//metal ion binding	GO:0016311//dephosphorylation	--
WBGene00021002	1269	1148	1395	632	392	222	37.903	37.463	44.829	18.221	12.769	7.181	40.065	12.7236666666667	-1.654827995	4.82308783713859e-10	1.65642374828565e-07	W03F9.4	NP_503145.1 Carn_acyltransf domain-containing protein [Caenorhabditis elegans]	Organismal Systems;Metabolism;Organismal Systems;Environmental Information Processing;Human Diseases;Metabolism;Organismal Systems;Organismal Systems	Environmental adaptation;Global and overview maps;Endocrine system;Signal transduction;Endocrine and metabolic disease;Lipid metabolism;Endocrine system;Endocrine system	ko04714//Thermogenesis;ko01212//Fatty acid metabolism;ko04922//Glucagon signaling pathway;ko04152//AMPK signaling pathway;ko04931//Insulin resistance;ko00071//Fatty acid degradation;ko03320//PPAR signaling pathway;ko04920//Adipocytokine signaling pathway	K08765;K08765;K08765;K08765;K08765;K08765;K08765;K08765	GO:0005739//mitochondrion;GO:0016020//membrane;GO:0016021//integral component of membrane	GO:0004095//carnitine O-palmitoyltransferase activity;GO:0016746//transferase activity, transferring acyl groups	GO:0006631//fatty acid metabolic process;GO:0009437//carnitine metabolic process	--
WBGene00019598	183	188	198	411	327	333	14.802	16.656	17.233	31.97	28.952	28.942	16.2303333333333	29.9546666666667	0.884088149593788	5.4258169637967e-10	1.83014743980635e-07	K09H9.7	NP_491110.2 C2H2-type domain-containing protein [Caenorhabditis elegans]	-	-	-	-	-	GO:0003676//nucleic acid binding	-	--
WBGene00007753	232	185	209	401	448	472	6.41	5.555	6.192	10.669	13.414	13.781	6.05233333333333	12.6213333333333	1.06030097492672	7.18409988107988e-10	2.38070987111786e-07	C27A7.1	Ectonucleotide pyrophosphatase/phosphodiesterase C27A7.1 [Source:UniProtKB/Swiss-Prot;Acc:P90754]	Metabolism;Metabolism;Metabolism;Metabolism;Metabolism;Metabolism;Metabolism	Global and overview maps;Nucleotide metabolism;Nucleotide metabolism;Carbohydrate metabolism;Metabolism of cofactors and vitamins;Metabolism of cofactors and vitamins;Metabolism of cofactors and vitamins	ko01100//Metabolic pathways;ko00230//Purine metabolism;ko00240//Pyrimidine metabolism;ko00500//Starch and sucrose metabolism;ko00760//Nicotinate and nicotinamide metabolism;ko00770//Pantothenate and CoA biosynthesis;ko00740//Riboflavin metabolism	K01513;K01513;K01513;K01513;K01513;K01513;K01513	GO:0016020//membrane;GO:0016021//integral component of membrane	GO:0003824//catalytic activity;GO:0016787//hydrolase activity	-	--
WBGene00018823	475	631	597	332	230	253	25.678	37.399	34.733	17.276	13.622	14.705	32.6033333333333	15.201	-1.100853237	9.86615325204631e-10	3.2131339444466e-07	F54E2.1	NP_503761.2 Uncharacterized protein CELE_F54E2.1 [Caenorhabditis elegans]	-	-	-	-	GO:0045121//membrane raft	-	-	--
WBGene00003553	665	565	550	1051	1251	1357	20.722	19.388	18.505	31.591	42.744	45.572	19.5383333333333	39.969	1.03257407065022	1.35347179604164e-09	4.33317436532721e-07	nas-37	Zinc metalloproteinase nas-37 [Source:UniProtKB/Swiss-Prot;Acc:Q93243]	-	-	-	-	GO:0005576//extracellular region	GO:0004222//metalloendopeptidase activity;GO:0008233//peptidase activity;GO:0008237//metallopeptidase activity;GO:0008270//zinc ion binding;GO:0016787//hydrolase activity;GO:0046872//metal ion binding	GO:0006508//proteolysis;GO:0007275//multicellular organism development;GO:0018996//molting cycle, collagen and cuticulin-based cuticle;GO:0040002//collagen and cuticulin-based cuticle development;GO:0042395//ecdysis, collagen and cuticulin-based cuticle	--
WBGene00016064	24	11	9	61	97	107	0.87	0.437	0.351	2.129	3.853	4.171	0.552666666666667	3.38433333333333	2.61439016478732	2.38339492084718e-09	7.34690842908951e-07	acd-1	NP_491295.2 Uncharacterized protein CELE_C24G7.2 [Caenorhabditis elegans]	-	-	-	-	GO:0016020//membrane;GO:0016021//integral component of membrane;GO:0031224//intrinsic component of membrane	GO:0005272//sodium channel activity	GO:0006811//ion transport;GO:0006814//sodium ion transport;GO:0010447//response to acidic pH;GO:0035725//sodium ion transmembrane transport	--
WBGene00044644	82	132	107	33	7	9	13.035	23.005	18.304	5.049	1.219	1.538	18.1146666666667	2.602	-2.799465391	2.38662450674834e-09	7.34690842908951e-07	B0205.13	NP_001040630.1 Uncharacterized protein CELE_B0205.13 [Caenorhabditis elegans]	-	-	-	-	-	-	-	--
WBGene00016017	10	4	15	79	51	55	1.989	0.911	3.211	15.127	11.115	11.763	2.037	12.6683333333333	2.63670884822587	2.41150046378077e-09	7.34690842908951e-07	C23G10.11	NP_498354.1 Uncharacterized protein CELE_C23G10.11 [Caenorhabditis elegans]	-	-	-	-	-	-	-	--
WBGene00013393	3472	3066	3335	2284	1854	2183	429.573	415.9	444.063	272.016	251.315	290.388	429.845333333333	271.239666666667	-0.664249467	3.49535406045913e-09	1.03525734307169e-06	Y62H9A.5	NP_509986.2 Uncharacterized protein CELE_Y62H9A.5 [Caenorhabditis elegans]	-	-	-	-	-	-	-	--
WBGene00003539	115	162	173	64	46	46	6.705	10.356	10.856	3.592	2.938	2.884	9.30566666666667	3.138	-1.568264158	3.50767483490859e-09	1.03525734307169e-06	nas-20	Zinc metalloproteinase nas-20 [Source:UniProtKB/Swiss-Prot;Acc:Q22396]	-	-	-	-	GO:0005576//extracellular region	GO:0004222//metalloendopeptidase activity;GO:0008233//peptidase activity;GO:0008237//metallopeptidase activity;GO:0008270//zinc ion binding;GO:0016787//hydrolase activity;GO:0046872//metal ion binding	GO:0006508//proteolysis;GO:0018996//molting cycle, collagen and cuticulin-based cuticle	--
WBGene00002265	14304	10100	9690	21020	30598	27087	538.191	378.625	356.183	635.972	996.093	1027.29	424.333	886.451666666667	1.06284509094178	4.07725284726653e-09	1.18484967741565e-06	lec-2	Galectin [Source:UniProtKB/TrEMBL;Acc:Q20684]	-	-	-	-	GO:0005886//plasma membrane;GO:0045121//membrane raft	GO:0030246//carbohydrate binding	-	--
WBGene00018616	14	21	14	71	71	60	1.58	2.599	1.701	7.714	8.779	7.281	1.96	7.92466666666667	2.01549659845594	5.14219684253564e-09	1.47168115391903e-06	F48G7.5	NP_503267.2 Uncharacterized protein CELE_F48G7.5 [Caenorhabditis elegans]	-	-	-	-	-	-	-	--
WBGene00007748	179	158	164	320	296	304	8.809	8.522	8.678	15.182	15.964	16.211	8.66966666666667	15.7856666666667	0.864566759862571	6.63698998449678e-09	1.87113587786806e-06	C26E1.2	NP_001256496.1 Uncharacterized protein CELE_C26E1.2 [Caenorhabditis elegans]	-	-	-	-	-	-	-	--
WBGene00008732	1711	1140	1300	718	442	256	81.355	59.634	66.776	32.922	23.055	13.145	69.255	23.0406666666667	-1.587735772	7.03416204295926e-09	1.95394539455084e-06	F13B12.4	Putative pyridoxal-phosphate dependent protein F13B12.4 [Source:UniProtKB/Swiss-Prot;Acc:Q19374]	-	-	-	-	GO:0005737//cytoplasm	GO:0004124//cysteine synthase activity;GO:0030170//pyridoxal phosphate binding	GO:0006535//cysteine biosynthetic process from serine	--
WBGene00013394	4682	4973	4933	3221	2810	3250	530.096	617.307	601.071	351.038	348.563	395.616	582.824666666667	365.072333333333	-0.674879598	7.51580088715823e-09	2.0574777240222e-06	ule-5	Uterine Lumin Expressed/locailized [Source:UniProtKB/TrEMBL;Acc:Q9XWT3]	-	-	-	-	-	-	-	--
MSTRG.2097	14	8	5	45	60	66	0.756	0.473	0.29	2.338	3.548	3.83	0.506333333333333	3.23866666666667	2.67724062013378	8.42493862065718e-09	2.27340950865133e-06	--	C-type LECtin [Caenorhabditis elegans]	-	-	-	-	-	-	GO:0006810//transport;GO:0044699//single-organism process;GO:0050789//regulation of biological process;GO:0051716//cellular response to stimulus	--
WBGene00000667	146	120	161	295	310	390	10.765	9.718	12.75	20.965	25.084	30.976	11.0776666666667	25.675	1.21271024379637	9.01298885538676e-09	2.39783586604789e-06	col-92	COLlagen [Source:UniProtKB/TrEMBL;Acc:Q9XVG3]	-	-	-	-	GO:0016020//membrane;GO:0016021//integral component of membrane	GO:0042302//structural constituent of cuticle	-	--
WBGene00017071	304	203	238	477	616	644	7.642	5.57	6.398	11.426	16.819	17.294	6.53666666666667	15.1796666666667	1.21551307586365	9.59815235368035e-09	2.51204128042631e-06	aagr-1	Acid Alpha Glucosidase Relate [Source:UniProtKB/TrEMBL;Acc:Q19004]	Metabolism;Metabolism;Metabolism	Global and overview maps;Carbohydrate metabolism;Carbohydrate metabolism	ko01100//Metabolic pathways;ko00500//Starch and sucrose metabolism;ko00052//Galactose metabolism	K01187;K01187;K01187	GO:0005764//lysosome	GO:0003824//catalytic activity;GO:0004553//hydrolase activity, hydrolyzing O-glycosyl compounds;GO:0004558//alpha-1,4-glucosidase activity;GO:0016787//hydrolase activity;GO:0016798//hydrolase activity, acting on glycosyl bonds;GO:0030246//carbohydrate binding	GO:0005975//carbohydrate metabolic process;GO:0005980//glycogen catabolic process;GO:0008152//metabolic process	--
WBGene00000716	843	1331	1617	631	324	274	59.747	103.425	123.335	43.048	25.158	20.879	95.5023333333333	29.695	-1.685315949	9.70824360586165e-09	2.51204128042631e-06	col-143	COLlagen [Source:UniProtKB/TrEMBL;Acc:O17038]	-	-	-	-	GO:0016020//membrane;GO:0016021//integral component of membrane	GO:0042302//structural constituent of cuticle	-	--
WBGene00010904	383	617	565	275	206	175	16.2	28.738	25.755	11.211	9.471	7.918	23.5643333333333	9.53333333333333	-1.30555222	1.06778125675401e-08	2.72558380524684e-06	ugt-62	UDP-glucuronosyltransferase [Source:UniProtKB/TrEMBL;Acc:Q21603]	Metabolism;Metabolism;Metabolism;Metabolism;Human Diseases;Metabolism;Metabolism;Metabolism;Metabolism;Metabolism	Global and overview maps;Xenobiotics biodegradation and metabolism;Xenobiotics biodegradation and metabolism;Xenobiotics biodegradation and metabolism;Cancer: overview;Metabolism of cofactors and vitamins;Carbohydrate metabolism;Carbohydrate metabolism;Lipid metabolism;Metabolism of cofactors and vitamins	ko01100//Metabolic pathways;ko00983//Drug metabolism - other enzymes;ko00982//Drug metabolism - cytochrome P450;ko00980//Metabolism of xenobiotics by cytochrome P450;ko05204//Chemical carcinogenesis - DNA adducts;ko00830//Retinol metabolism;ko00040//Pentose and glucuronate interconversions;ko00053//Ascorbate and aldarate metabolism;ko00140//Steroid hormone biosynthesis;ko00860//Porphyrin metaboli…	K00699;K00699;K00699;K00699;K00699;K00699;K00699;K00699;K00699;K00699	GO:0016020//membrane;GO:0016021//integral component of membrane;GO:0043231//intracellular membrane-bounded organelle	GO:0008194//UDP-glycosyltransferase activity;GO:0015020//glucuronosyltransferase activity;GO:0016740//transferase activity;GO:0016757//transferase activity, transferring glycosyl groups;GO:0016758//transferase activity, transferring hexosyl groups	-	--
WBGene00009518	120	76	70	214	252	344	5.838	3.969	3.665	10.022	13.262	17.912	4.49066666666667	13.732	1.61254021961202	1.15068536657762e-08	2.89803945190463e-06	clec-166	C-type LECtin [Source:UniProtKB/TrEMBL;Acc:A4F308]	-	-	-	-	-	GO:0030246//carbohydrate binding	-	--
WBGene00013297	1248	1410	1404	926	682	814	124.124	153.752	150.28	88.653	74.315	87.043	142.718666666667	83.337	-0.776144971	1.25400870005152e-08	3.11670662306227e-06	Y57G11B.5	NP_502769.1 Uncharacterized protein CELE_Y57G11B.5 [Caenorhabditis elegans]	-	-	-	-	-	-	-	--
WBGene00003091	275	291	280	157	141	156	21.339	24.756	23.382	11.727	11.987	13.014	23.159	12.2426666666667	-0.919655123	1.65767591762349e-08	4.06647278025845e-06	lys-2	Lysozyme-like protein 2 [Source:UniProtKB/Swiss-Prot;Acc:O62416]	-	-	-	-	-	GO:0003796//lysozyme activity	GO:0002376//immune system process;GO:0007165//signal transduction;GO:0009253//peptidoglycan catabolic process;GO:0045087//innate immune response;GO:0050829//defense response to Gram-negative bacterium;GO:0050830//defense response to Gram-positive bacterium	--
WBGene00008964	202	203	207	124	82	73	5.228	5.761	5.766	3.089	2.325	2.031	5.585	2.48166666666667	-1.170247933	1.70239544783942e-08	4.12263430951779e-06	mltn-9	MLt-TeN (Mlt-10) related [Source:UniProtKB/TrEMBL;Acc:O45381]	Metabolism;Metabolism	Global and overview maps;Carbohydrate metabolism	ko01100//Metabolic pathways;ko00520//Amino sugar and nucleotide sugar metabolism	K01183;K01183	-	-	-	--
WBGene00016180	15	9	12	63	43	68	1.232	0.81	1.06	4.979	3.868	6.003	1.034	4.95	2.2591923395394	2.08036703319473e-08	4.92496340878507e-06	C28C12.4	NP_501448.1 DUF148 domain-containing protein [Caenorhabditis elegans]	-	-	-	-	-	-	-	--
WBGene00004227	244	233	274	486	512	401	6.052	6.336	7.314	11.604	13.914	10.694	6.56733333333333	12.0706666666667	0.878125770760558	2.08585458575258e-08	4.92496340878507e-06	ptr-13	PaTched Related family [Source:UniProtKB/TrEMBL;Acc:Q09934]	-	-	-	-	GO:0016020//membrane;GO:0016021//integral component of membrane	-	GO:0018996//molting cycle, collagen and cuticulin-based cuticle	--
WBGene00013388	51	30	37	98	162	217	2.599	1.676	2.029	4.807	9.045	11.89	2.10133333333333	8.58066666666667	2.0297847068137	2.32735126492577e-08	5.42732568434357e-06	Y62F5A.10	NP_001022486.1 Uncharacterized protein CELE_Y62F5A.10 [Caenorhabditis elegans]	-	-	-	-	-	GO:0004725//protein tyrosine phosphatase activity;GO:0016791//phosphatase activity	GO:0006470//protein dephosphorylation;GO:0016311//dephosphorylation;GO:0035335//peptidyl-tyrosine dephosphorylation	--
WBGene00018803	512	240	216	822	1028	1340	24.481	12.581	11.115	37.833	53.852	68.885	16.059	53.5233333333333	1.73678590864587	2.59634030036953e-08	5.98076486996099e-06	fbxa-24	F-box A protein [Source:UniProtKB/TrEMBL;Acc:Q9TZ85]	-	-	-	-	-	-	-	--
WBGene00018920	76	75	79	27	24	24	5.329	5.795	4.953	1.689	1.455	1.662	5.359	1.602	-1.742089668	2.66389786639133e-08	5.9902817616983e-06	F56A4.12	NP_001303741.1 MFS domain-containing protein [Caenorhabditis elegans]	-	-	-	-	GO:0016020//membrane;GO:0016021//integral component of membrane	-	GO:0055085//transmembrane transport	--
WBGene00021226	76	75	79	27	24	24	5.329	5.795	4.953	1.689	1.455	1.662	5.359	1.602	-1.742089668	2.66389786639133e-08	5.9902817616983e-06	Y19D10A.11	NP_001303741.1 MFS domain-containing protein [Caenorhabditis elegans]	-	-	-	-	GO:0016020//membrane;GO:0016021//integral component of membrane	-	GO:0055085//transmembrane transport	--
WBGene00007605	595	430	395	220	251	171	30.346	23.974	21.618	10.769	13.984	9.437	25.3126666666667	11.3966666666667	-1.15124758	3.49635007283248e-08	7.76971253243914e-06	hrg-7	Heme Responsive protein [Source:UniProtKB/TrEMBL;Acc:Q18020]	Cellular Processes;Cellular Processes;Human Diseases;Cellular Processes;Environmental Information Processing;Organismal Systems	Transport and catabolism;Transport and catabolism;Infectious disease: bacterial;Cell growth and death;Signal transduction;Endocrine system	ko04142//Lysosome;ko04140//Autophagy - animal;ko05152//Tuberculosis;ko04210//Apoptosis;ko04071//Sphingolipid signaling pathway;ko04915//Estrogen signaling pathway	K01379;K01379;K01379;K01379;K01379;K01379	-	GO:0004190//aspartic-type endopeptidase activity	GO:0006508//proteolysis;GO:0030163//protein catabolic process	--
WBGene00000929	759	802	842	589	401	416	48.973	56.735	58.468	36.582	28.347	28.859	54.7253333333333	31.2626666666667	-0.807767993	3.63446210445859e-08	7.98271566175795e-06	dao-3	Dauer or Aging adult Overexpression [Source:UniProtKB/TrEMBL;Acc:Q21285]	Metabolism;Metabolism	Global and overview maps;Metabolism of cofactors and vitamins	ko01100//Metabolic pathways;ko00670//One carbon pool by folate	K13403;K13403	GO:0005829//cytosol	GO:0003824//catalytic activity;GO:0004477//methenyltetrahydrofolate cyclohydrolase activity;GO:0004488//methylenetetrahydrofolate dehydrogenase (NADP+) activity	GO:0006730//one-carbon metabolic process;GO:0035999//tetrahydrofolate interconversion;GO:0055114//oxidation-reduction process	--
WBGene00001399	497	843	861	373	162	140	31.783	59.106	59.257	22.961	11.35	9.626	50.0486666666667	14.6456666666667	-1.772857769	3.7521919019895e-08	8.14656929157237e-06	fat-7	Delta(9)-fatty-acid desaturase fat-7 [Source:UniProtKB/Swiss-Prot;Acc:G5EGH6]	Metabolism;Organismal Systems;Metabolism;Environmental Information Processing;Organismal Systems;Metabolism	Global and overview maps;Aging;Global and overview maps;Signal transduction;Endocrine system;Lipid metabolism	ko01100//Metabolic pathways;ko04212//Longevity regulating pathway - worm;ko01212//Fatty acid metabolism;ko04152//AMPK signaling pathway;ko03320//PPAR signaling pathway;ko01040//Biosynthesis of unsaturated fatty acids	K00507;K00507;K00507;K00507;K00507;K00507	GO:0005789//endoplasmic reticulum membrane;GO:0016020//membrane;GO:0016021//integral component of membrane	GO:0004768//stearoyl-CoA 9-desaturase activity;GO:0005506//iron ion binding;GO:0016491//oxidoreductase activity;GO:0016717//oxidoreductase activity, acting on paired donors, with oxidation of a pair of donors resulting in the reduction of molecular oxygen to two molecules of water	GO:0006629//lipid metabolic process;GO:0006631//fatty acid metabolic process;GO:0006633//fatty acid biosynthetic process;GO:0006636//unsaturated fatty acid biosynthetic process;GO:0007275//multicellular organism development;GO:0055114//oxidation-reduction process	--
WBGene00019421	40	17	9	83	147	156	2.115	0.985	0.512	4.224	8.515	8.867	1.204	7.202	2.58056220743058	4.04873708379402e-08	8.69052213361196e-06	K05F6.10	NP_494000.2 MATH domain-containing protein [Caenorhabditis elegans]	-	-	-	-	-	GO:0005515//protein binding	-	--
WBGene00007807	780	714	679	484	455	454	32.674	32.908	30.61	19.516	20.882	21.104	32.064	20.5006666666667	-0.645283588	4.90903351845897e-08	1.04187341719294e-05	C29F3.7	NP_741643.2 CUB_2 domain-containing protein [Caenorhabditis elegans]	-	-	-	-	GO:0045121//membrane raft	-	GO:0045087//innate immune response	--
WBGene00018656	429	473	523	322	228	235	30.953	37.417	40.611	22.364	18.023	18.23	36.327	19.539	-0.894685596	5.03272154440149e-08	1.05625641391333e-05	txdc-12.2	ThioredoXin Domain Containing protein homolog [Source:UniProtKB/TrEMBL;Acc:Q9N5S7]	Metabolism;Metabolism	Global and overview maps;Metabolism of other amino acids	ko01100//Metabolic pathways;ko00480//Glutathione metabolism	K05360;K05360	GO:0005783//endoplasmic reticulum	-	GO:0060548//negative regulation of cell death	--
WBGene00013986	813	765	776	598	499	468	109.836	113.312	112.825	77.767	73.859	67.978	111.991	73.2013333333333	-0.613440965	5.30409057197489e-08	1.10097765729707e-05	ZK512.7	NP_499024.1 Uncharacterized protein CELE_ZK512.7 [Caenorhabditis elegans]	-	-	-	-	-	-	-	--
WBGene00022160	527	391	439	290	209	162	27.203	22.128	24.387	14.409	11.82	8.991	24.5726666666667	11.74	-1.065622021	5.47188954328844e-08	1.12346219112147e-05	Y71G12B.25	NP_490892.3 MFS domain-containing protein [Caenorhabditis elegans]	-	-	-	-	GO:0016020//membrane;GO:0016021//integral component of membrane;GO:0031526//brush border membrane	-	GO:0055085//transmembrane transport	--
WBGene00011486	558	297	328	807	1103	1318	46.344	27.044	29.317	64.517	100.366	117.691	34.235	94.1913333333333	1.46012230927395	5.93812518286294e-08	1.20607792020536e-05	T05E12.3	NP_507324.1 BTB domain-containing protein [Caenorhabditis elegans]	-	-	-	-	-	GO:0005515//protein binding	GO:0051260//protein homooligomerization	--
WBGene00022848	594	693	608	451	331	323	24.261	31.033	26.725	17.731	14.812	14.184	27.3396666666667	15.5756666666667	-0.811701739	7.00185388690107e-08	1.40700019223058e-05	ZK1055.7	NP_504680.1 Uncharacterized protein CELE_ZK1055.7 [Caenorhabditis elegans]	-	-	-	-	-	GO:0005515//protein binding	GO:0045087//innate immune response	--
WBGene00001993	3146	3492	3398	2586	2092	2170	163.801	199.339	190.403	129.607	119.336	121.474	184.514333333333	123.472333333333	-0.57954508	9.11900542115452e-08	1.79777042698194e-05	hpd-1	4-hydroxyphenylpyruvate dioxygenase [Source:UniProtKB/Swiss-Prot;Acc:Q22633]	Metabolism;Metabolism;Metabolism;Metabolism	Global and overview maps;Amino acid metabolism;Metabolism of cofactors and vitamins;Amino acid metabolism	ko01100//Metabolic pathways;ko00350//Tyrosine metabolism;ko00130//Ubiquinone and other terpenoid-quinone biosynthesis;ko00360//Phenylalanine metabolism	K00457;K00457;K00457;K00457	GO:0000139//Golgi membrane;GO:0005789//endoplasmic reticulum membrane	GO:0003868//4-hydroxyphenylpyruvate dioxygenase activity;GO:0016491//oxidoreductase activity;GO:0016701//oxidoreductase activity, acting on single donors with incorporation of molecular oxygen;GO:0046872//metal ion binding;GO:0051213//dioxygenase activity	GO:0006559//L-phenylalanine catabolic process;GO:0006572//tyrosine catabolic process;GO:0009072//aromatic amino acid family metabolic process;GO:0055114//oxidation-reduction process	--
WBGene00006886	64	47	44	122	128	149	3.234	2.604	2.393	5.934	7.086	8.095	2.74366666666667	7.03833333333333	1.35912862493989	9.13685007095484e-08	1.79777042698194e-05	vap-1	Venom-Allergen-like Protein [Source:UniProtKB/TrEMBL;Acc:Q8MQ79]	-	-	-	-	GO:0005576//extracellular region;GO:0005615//extracellular space	GO:0003674//molecular_function	-	--
WBGene00019967	344	581	456	255	163	132	14.958	27.698	21.339	10.673	7.765	6.171	21.3316666666667	8.203	-1.378773156	9.33055025879544e-08	1.81695632823079e-05	cyp-33C8	CYtochrome P450 family [Source:UniProtKB/TrEMBL;Acc:O02641]	-	-	-	-	GO:0005737//cytoplasm;GO:0043231//intracellular membrane-bounded organelle	GO:0004497//monooxygenase activity;GO:0005506//iron ion binding;GO:0008395//steroid hydroxylase activity;GO:0016491//oxidoreductase activity;GO:0016705//oxidoreductase activity, acting on paired donors, with incorporation or reduction of molecular oxygen;GO:0016712//oxidoreductase activity, acting on paired donors, with incorporation or reduction of molecular oxygen, reduced flavin or flavoprotei…	GO:0006082//organic acid metabolic process;GO:0006805//xenobiotic metabolic process;GO:0042738//exogenous drug catabolic process;GO:0055114//oxidation-reduction process	--
WBGene00019978	251	169	174	386	541	806	17.685	13.055	13.194	26.179	41.762	61.056	14.6446666666667	42.999	1.55392775256647	9.7417529088382e-08	1.8776731703576e-05	hacd-1	Hydroxy-Acyl-CoA Dehydrogenase [Source:UniProtKB/TrEMBL;Acc:O44608]	Metabolism;Metabolism;Metabolism;Metabolism;Metabolism;Metabolism;Metabolism;Metabolism	Global and overview maps;Global and overview maps;Amino acid metabolism;Lipid metabolism;Amino acid metabolism;Amino acid metabolism;Lipid metabolism;Carbohydrate metabolism	ko01100//Metabolic pathways;ko01212//Fatty acid metabolism;ko00280//Valine, leucine and isoleucine degradation;ko00071//Fatty acid degradation;ko00310//Lysine degradation;ko00380//Tryptophan metabolism;ko00062//Fatty acid elongation;ko00650//Butanoate metabolism	K00022;K00022;K00022;K00022;K00022;K00022;K00022;K00022	GO:0016020//membrane;GO:0016021//integral component of membrane	GO:0003857//3-hydroxyacyl-CoA dehydrogenase activity;GO:0016491//oxidoreductase activity;GO:0070403//NAD+ binding	GO:0006631//fatty acid metabolic process;GO:0055114//oxidation-reduction process	--
WBGene00219216	78	45	45	134	168	197	6.569	4.155	4.079	10.863	15.502	17.838	4.93433333333333	14.7343333333333	1.57825470236846	1.0184826458246e-07	1.94324431282636e-05	K08D10.14	NP_001255257.1 Uncharacterized protein CELE_K08D10.14 [Caenorhabditis elegans]	-	-	-	-	-	-	-	--
WBGene00022887	111	92	76	190	238	307	7.449	6.769	5.489	12.274	17.499	22.124	6.569	17.299	1.39694297201396	1.07988623066767e-07	2.03979710110815e-05	ZK1290.5	Uncharacterized oxidoreductase ZK1290.5 [Source:UniProtKB/Swiss-Prot;Acc:Q09632]	-	-	-	-	GO:0005829//cytosol	GO:0004032//alditol:NADP+ 1-oxidoreductase activity;GO:0008106//alcohol dehydrogenase (NADP+) activity;GO:0016491//oxidoreductase activity	GO:0055114//oxidation-reduction process	--
WBGene00014046	38	38	26	109	78	114	2.189	2.4	1.612	6.044	4.923	7.061	2.067	6.00933333333333	1.53966656056875	1.12194055090324e-07	2.09825099663479e-05	clec-60	C-type LECtin [Source:UniProtKB/TrEMBL;Acc:Q23564]	-	-	-	-	-	-	GO:0050830//defense response to Gram-positive bacterium	--
WBGene00271815	257	106	94	38	40	31	46.265	20.921	18.211	6.585	7.889	6	28.4656666666667	6.82466666666667	-2.0603924	1.20796306567989e-07	2.236981798787e-05	K04A8.21	NP_504665.3 Saposin B-type domain-containing protein [Caenorhabditis elegans]	-	-	-	-	-	-	-	--
WBGene00016970	659	1092	1056	527	284	216	40.877	74.424	70.167	31.114	19.396	14.404	61.8226666666667	21.638	-1.514568728	1.44066837006549e-07	2.64201794584147e-05	C56E6.2	NP_495318.2 Uncharacterized protein CELE_C56E6.2 [Caenorhabditis elegans]	-	-	-	-	GO:0012505//endomembrane system	GO:0003924//GTPase activity;GO:0005525//GTP binding	GO:0006886//intracellular protein transport;GO:0032482//Rab protein signal transduction	--
WBGene00015913	1200	803	748	1695	2333	3439	135.311	99.365	90.856	183.965	288.419	416.99	108.510666666667	296.458	1.44999086130325	1.4627084768198e-07	2.65664427102395e-05	C17F4.7	NP_494487.1 Uncharacterized protein CELE_C17F4.7 [Caenorhabditis elegans]	-	-	-	-	-	-	-	--
WBGene00021779	256	371	399	134	149	160	13.008	20.67	21.818	6.555	8.296	8.742	18.4986666666667	7.86433333333333	-1.234024912	1.66511027819231e-07	2.99545409950234e-05	Y51H7C.1	NP_493977.1 Uncharacterized protein CELE_Y51H7C.1 [Caenorhabditis elegans]	-	-	-	-	-	-	-	--
WBGene00022515	1563	1336	1391	1077	968	845	188.164	176.535	180.356	125.329	128.008	109.495	181.685	120.944	-0.587100116	1.68858331552189e-07	3.00902360819745e-05	ttr-48	TransThyretin-Related family domain [Source:UniProtKB/TrEMBL;Acc:Q23378]	-	-	-	-	GO:0005615//extracellular space	-	-	--
WBGene00019973	112	175	183	73	37	25	7.891	13.518	13.876	4.951	2.856	1.894	11.7616666666667	3.23366666666667	-1.862849634	1.74171894807093e-07	3.07470366449643e-05	R09A1.3	NP_503364.1 Uncharacterized protein CELE_R09A1.3 [Caenorhabditis elegans]	-	-	-	-	-	-	-	--
WBGene00000680	5328	4581	5238	3802	3232	3500	416.567	392.682	440.735	286.136	276.849	294.209	416.661333333333	285.731333333333	-0.544215971	1.7588469588741e-07	3.07619075983083e-05	col-106	COLlagen [Source:UniProtKB/TrEMBL;Acc:Q8MXT6]	-	-	-	-	-	GO:0042302//structural constituent of cuticle	-	--
WBGene00020760	82	102	113	37	38	35	10.414	14.202	15.444	4.523	5.287	4.779	13.3533333333333	4.863	-1.457281424	1.98215910341426e-07	3.4349544315956e-05	T24C4.4	NP_497282.2 Uncharacterized protein CELE_T24C4.4 [Caenorhabditis elegans]	-	-	-	-	GO:0016020//membrane;GO:0016021//integral component of membrane	-	GO:0045087//innate immune response	--
WBGene00013499	286	302	268	484	482	443	8.43	9.768	8.503	13.737	15.566	14.039	8.90033333333333	14.4473333333333	0.698871953154935	2.08622774406374e-07	3.58243235069273e-05	Y70G10A.3	Solute carrier organic anion transporter family member [Source:UniProtKB/TrEMBL;Acc:Q9XWC5]	-	-	-	-	GO:0005886//plasma membrane;GO:0005887//integral component of plasma membrane;GO:0016020//membrane;GO:0016021//integral component of membrane	GO:0005515//protein binding;GO:0015347//sodium-independent organic anion transmembrane transporter activity	GO:0006811//ion transport;GO:0043252//sodium-independent organic anion transport;GO:0055085//transmembrane transport	--
MSTRG.15320	1934	1835	1731	2862	3034	2526	22.748	23.664	21.912	32.404	39.098	31.944	22.7746666666667	34.482	0.598413516319686	2.13062443715008e-07	3.62570855795746e-05	--	-	-	-	-	-	-	-	-	--
WBGene00008359	224	148	157	78	75	79	42.673	30.923	32.253	14.303	15.666	16.184	35.283	15.3843333333333	-1.197511307	2.16214138708445e-07	3.6285619874089e-05	nspc-17	Nematode Specific Peptide family, group C [Source:UniProtKB/TrEMBL;Acc:G5ECN6]	-	-	-	-	-	-	-	--
WBGene00019472	90	93	77	42	26	24	3.937	4.461	3.625	1.769	1.246	1.129	4.00766666666667	1.38133333333333	-1.536701017	2.17072107881415e-07	3.6285619874089e-05	cyp-35B1	CYtochrome P450 family [Source:UniProtKB/TrEMBL;Acc:O44650]	-	-	-	-	GO:0005737//cytoplasm;GO:0043231//intracellular membrane-bounded organelle	GO:0004497//monooxygenase activity;GO:0005506//iron ion binding;GO:0008395//steroid hydroxylase activity;GO:0016491//oxidoreductase activity;GO:0016705//oxidoreductase activity, acting on paired donors, with incorporation or reduction of molecular oxygen;GO:0016712//oxidoreductase activity, acting on paired donors, with incorporation or reduction of molecular oxygen, reduced flavin or flavoprotei…	GO:0006082//organic acid metabolic process;GO:0006805//xenobiotic metabolic process;GO:0042738//exogenous drug catabolic process;GO:0055114//oxidation-reduction process	--
WBGene00009291	411	302	302	592	675	799	24.52	19.753	19.39	33.997	44.119	51.249	21.221	43.1216666666667	1.02292029764365	2.25710690118863e-07	3.73986774180281e-05	clec-264	C-type LECtin [Source:UniProtKB/TrEMBL;Acc:O45419]	Organismal Systems	Digestive system	ko04977//Vitamin digestion and absorption	K14616	-	GO:0030246//carbohydrate binding	GO:0050830//defense response to Gram-positive bacterium	--
WBGene00011321	15	10	10	45	50	55	0.877	0.641	0.63	2.534	3.204	3.459	0.716	3.06566666666667	2.09816934709174	2.36101190142135e-07	3.87801337443026e-05	fil-1	Fasting Induced Lipase [Source:UniProtKB/TrEMBL;Acc:Q22060]	-	-	-	-	-	GO:0016298//lipase activity;GO:0016787//hydrolase activity	GO:0016042//lipid catabolic process	--
WBGene00000966	279	344	311	205	152	135	16.956	22.824	20.41	12.076	10.022	8.688	20.0633333333333	10.262	-0.967249385	2.4544009944293e-07	3.99665348135992e-05	dhs-2	DeHydrogenases, Short chain [Source:UniProtKB/TrEMBL;Acc:Q86NJ7]	Metabolism;Metabolism	Global and overview maps;Metabolism of cofactors and vitamins	ko01100//Metabolic pathways;ko00830//Retinol metabolism	K11154;K11154	GO:0016020//membrane;GO:0016021//integral component of membrane	GO:0016491//oxidoreductase activity	GO:0055114//oxidation-reduction process	--
WBGene00020881	14	11	5	33	69	134	1.666	1.435	0.64	3.781	8.998	17.147	1.247	9.97533333333333	2.9999035857225	2.52262246799854e-07	4.07263382889097e-05	T28A11.19	NP_503900.1 DUF19 domain-containing protein [Caenorhabditis elegans]	-	-	-	-	-	-	-	--
WBGene00015271	283	213	223	104	112	128	16.2	13.063	12.801	5.299	6.215	7.424	14.0213333333333	6.31266666666667	-1.151302068	2.75048904321785e-07	4.35901290714566e-05	C01B4.7	NP_503657.2 MFS domain-containing protein [Caenorhabditis elegans]	-	-	-	-	GO:0016020//membrane;GO:0016021//integral component of membrane	-	GO:0055085//transmembrane transport	--
WBGene00021219	283	213	223	104	112	128	16.2	13.063	12.801	5.299	6.215	7.424	14.0213333333333	6.31266666666667	-1.151302068	2.75048904321785e-07	4.35901290714566e-05	Y19D10A.4	NP_503657.2 MFS domain-containing protein [Caenorhabditis elegans]	-	-	-	-	GO:0016020//membrane;GO:0016021//integral component of membrane	-	GO:0055085//transmembrane transport	--
WBGene00000783	552	379	393	258	237	213	29.443	22.164	22.56	13.247	13.85	12.215	24.7223333333333	13.104	-0.915807651	2.76923896901625e-07	4.35901290714566e-05	cpr-3	Cathepsin B-like cysteine proteinase 3 [Source:UniProtKB/Swiss-Prot;Acc:P43507]	Cellular Processes;Cellular Processes;Cellular Processes;Organismal Systems;Organismal Systems;Organismal Systems	Transport and catabolism;Transport and catabolism;Cell growth and death;Endocrine system;Immune system;Immune system	ko04142//Lysosome;ko04140//Autophagy - animal;ko04210//Apoptosis;ko04924//Renin secretion;ko04621//NOD-like receptor signaling pathway;ko04612//Antigen processing and presentation	K01363;K01363;K01363;K01363;K01363;K01363	GO:0005615//extracellular space;GO:0005764//lysosome	GO:0004197//cysteine-type endopeptidase activity;GO:0008233//peptidase activity;GO:0008234//cysteine-type peptidase activity;GO:0016787//hydrolase activity	GO:0006508//proteolysis;GO:0045087//innate immune response;GO:0051603//proteolysis involved in cellular protein catabolic process	--
WBGene00119204	15	10	11	60	54	38	2.449	1.79	1.933	9.43	9.66	6.671	2.05733333333333	8.587	2.06137863058649	2.89972351975611e-07	4.52668409625398e-05	ZC116.5	-	-	-	-	-	-	-	-	--
WBGene00015878	20	11	6	50	58	79	2.219	1.338	0.716	5.34	7.05	9.424	1.42433333333333	7.27133333333333	2.35193311689981	2.92772402855422e-07	4.53293271929186e-05	C17B7.4	NP_503926.1 DUF19 domain-containing protein [Caenorhabditis elegans]	-	-	-	-	-	-	-	--
WBGene00001446	267	201	200	388	444	450	22.382	18.473	18.043	31.308	40.778	40.557	19.6326666666667	37.5476666666667	0.93546711223775	3.07906239172667e-07	4.72848857864432e-05	flp-3	FMRFamide-like neuropeptides 3 SPLGTMRF-amide TPLGTMRF-amide SAEPFGTMRF-amide NPENDTPFGTMRF-amide ASEDALFGTMRF-amide EAEEPLGTMRF-amide SADDSAPFGTMRF-amide NPLGTMRF-amide [Source:UniProtKB/Swiss-Prot;Acc:Q23212]	-	-	-	-	GO:0005576//extracellular region	-	GO:0007218//neuropeptide signaling pathway;GO:0043051//regulation of pharyngeal pumping;GO:0045759//negative regulation of action potential	--
WBGene00001172	2888	2011	1952	3892	5210	4445	81.713	62.383	59.438	106	161.503	135.217	67.8446666666667	134.24	0.984507307296089	3.11172296348612e-07	4.73067280767822e-05	egl-3	Neuroendocrine convertase 2 [Source:UniProtKB/Swiss-Prot;Acc:G5ECN9]	-	-	-	-	GO:0005576//extracellular region;GO:0005802//trans-Golgi network;GO:0016020//membrane;GO:0030173//integral component of Golgi membrane;GO:0030424//axon;GO:0031410//cytoplasmic vesicle;GO:0042995//cell projection;GO:0045202//synapse	GO:0004252//serine-type endopeptidase activity;GO:0008233//peptidase activity;GO:0008236//serine-type peptidase activity;GO:0016787//hydrolase activity;GO:0098770//FBXO family protein binding	GO:0006508//proteolysis;GO:0006937//regulation of muscle contraction;GO:0007274//neuromuscular synaptic transmission;GO:0008340//determination of adult lifespan;GO:0008582//regulation of synaptic growth at neuromuscular junction;GO:0009612//response to mechanical stimulus;GO:0014057//positive regulation of acetylcholine secretion, neurotransmission;GO:0016485//protein processing;GO:0030070//insul…	--
WBGene00016749	793	702	747	578	447	399	70.497	68.421	71.467	49.461	43.537	38.136	70.1283333333333	43.7113333333333	-0.681990056	3.13057388405833e-07	4.73067280767822e-05	C48E7.1	NP_491808.1 Uncharacterized protein CELE_C48E7.1 [Caenorhabditis elegans]	-	-	-	-	GO:0016020//membrane;GO:0016021//integral component of membrane	-	-	--
WBGene00004218	122	93	102	197	232	248	2.934	2.451	2.637	4.555	6.109	6.413	2.674	5.69233333333333	1.09002068066827	3.16691559507074e-07	4.74760862502311e-05	ptr-3	PaTched Related family [Source:UniProtKB/TrEMBL;Acc:O16530]	-	-	-	-	GO:0016020//membrane;GO:0016021//integral component of membrane	-	GO:0018996//molting cycle, collagen and cuticulin-based cuticle	--
WBGene00003163	904	686	623	1251	1349	1447	53.753	44.722	39.867	71.603	87.882	92.506	46.114	83.997	0.865132989361625	3.31652830588711e-07	4.93274828109461e-05	mdl-1	MAD-Like; MAD-like-1 homolog [Source:UniProtKB/TrEMBL;Acc:G5EG44]	-	-	-	-	GO:0005634//nucleus;GO:0005667//transcription factor complex	GO:0005515//protein binding;GO:0043565//sequence-specific DNA binding;GO:0046982//protein heterodimerization activity;GO:0046983//protein dimerization activity	GO:0008340//determination of adult lifespan;GO:0045595//regulation of cell differentiation	bHLH
WBGene00018268	104	97	102	186	209	225	4.292	4.389	4.53	7.388	9.449	9.982	4.40366666666667	8.93966666666667	1.02151576968465	3.62229822199645e-07	5.3454368058821e-05	F41C3.2	NP_494849.2 Uncharacterized protein CELE_F41C3.2 [Caenorhabditis elegans]	Cellular Processes	Transport and catabolism	ko04142//Lysosome	K12301	GO:0016020//membrane;GO:0016021//integral component of membrane	-	GO:0055085//transmembrane transport	--
WBGene00000696	6986	8384	9415	5955	3501	3781	515.417	678.175	747.553	422.915	282.992	299.919	647.048333333333	335.275333333333	-0.948527137	3.75294879115791e-07	5.49530617954898e-05	col-122	COLlagen [Source:UniProtKB/TrEMBL;Acc:Q22183]	-	-	-	-	GO:0016020//membrane;GO:0016021//integral component of membrane	GO:0042302//structural constituent of cuticle	-	--
WBGene00015403	175	138	136	262	381	438	9.225	7.976	7.715	13.254	21.959	24.824	8.30533333333333	20.0123333333333	1.26877941092635	3.81823142370704e-07	5.54789025864633e-05	clec-10	C-type LECtin [Source:UniProtKB/TrEMBL;Acc:O16660]	-	-	-	-	-	GO:0030246//carbohydrate binding	-	--
WBGene00015660	76	30	43	131	168	174	1.626	0.704	0.99	2.698	3.939	4.003	1.10666666666667	3.54666666666667	1.68024300415426	3.91481247909454e-07	5.64480098607762e-05	catp-3	Cation transporting ATPase [Source:UniProtKB/TrEMBL;Acc:O16331]	Environmental Information Processing;Environmental Information Processing;Organismal Systems;Organismal Systems;Organismal Systems;Organismal Systems;Organismal Systems;Organismal Systems;Organismal Systems;Organismal Systems;Organismal Systems;Organismal Systems;Organismal Systems;Organismal Systems;Organismal Systems;Organismal Systems;Organismal Systems;Organismal Systems	Signal transduction;Signal transduction;Circulatory system;Endocrine system;Endocrine system;Digestive system;Digestive system;Digestive system;Endocrine system;Digestive system;Circulatory system;Digestive system;Endocrine system;Digestive system;Excretory system;Digestive system;Excretory system;Excretory system	ko04024//cAMP signaling pathway;ko04022//cGMP-PKG signaling pathway;ko04261//Adrenergic signaling in cardiomyocytes;ko04919//Thyroid hormone signaling pathway;ko04925//Aldosterone synthesis and secretion;ko04970//Salivary secretion;ko04971//Gastric acid secretion;ko04972//Pancreatic secretion;ko04911//Insulin secretion;ko04976//Bile secretion;ko04260//Cardiac muscle contraction;ko04978//Mineral a…	K01539;K01539;K01539;K01539;K01539;K01539;K01539;K01539;K01539;K01539;K01539;K01539;K01539;K01539;K01539;K01539;K01539;K01539	GO:0005623//cell;GO:0016020//membrane;GO:0016021//integral component of membrane	GO:0000166//nucleotide binding;GO:0005391//sodium:potassium-exchanging ATPase activity;GO:0005524//ATP binding	GO:0006883//cellular sodium ion homeostasis;GO:0010248//establishment or maintenance of transmembrane electrochemical gradient;GO:0030007//cellular potassium ion homeostasis;GO:0036376//sodium ion export from cell;GO:1902600//hydrogen ion transmembrane transport;GO:1990573//potassium ion import across plasma membrane	--
WBGene00006863	2234	2119	2189	3177	2851	2800	129.225	133.724	136.204	177.399	182.663	175.849	133.051	178.637	0.425051574522333	4.0086663466367e-07	5.73634080466823e-05	gyg-1	Glycogenin-1 [Source:UniProtKB/Swiss-Prot;Acc:H2KYQ5]	Metabolism;Metabolism	Global and overview maps;Carbohydrate metabolism	ko01100//Metabolic pathways;ko00500//Starch and sucrose metabolism	K00750;K00750	GO:0005737//cytoplasm;GO:0055120//striated muscle dense body	GO:0008466//glycogenin glucosyltransferase activity;GO:0016740//transferase activity;GO:0016757//transferase activity, transferring glycosyl groups;GO:0046872//metal ion binding	GO:0005978//glycogen biosynthetic process	--
WBGene00023501	85	47	50	131	201	271	8.872	5.527	5.483	12.691	21.915	29.337	6.62733333333333	21.3143333333333	1.6853235423737	4.18870827999719e-07	5.94891057901255e-05	F11E6.11	NP_001023128.1 Uncharacterized protein CELE_F11E6.11 [Caenorhabditis elegans]	-	-	-	-	GO:0016020//membrane;GO:0016021//integral component of membrane	-	-	--
WBGene00021354	234	328	317	182	108	106	9.964	15.313	14.527	7.46	5.039	4.853	13.268	5.784	-1.19781146	4.36962405652779e-07	6.13306443389733e-05	fpn-1.1	Solute carrier family 40 protein [Source:UniProtKB/TrEMBL;Acc:Q8IA95]	Organismal Systems;Cellular Processes	Digestive system;Cell growth and death	ko04978//Mineral absorption;ko04216//Ferroptosis	K14685;K14685	GO:0016020//membrane;GO:0016021//integral component of membrane	GO:0005381//iron ion transmembrane transporter activity	GO:0006811//ion transport;GO:0034755//iron ion transmembrane transport	--
WBGene00009514	1178	1163	1186	952	710	751	92.201	99.8	99.901	71.725	60.884	63.197	97.3006666666667	65.2686666666667	-0.576059122	4.38331144357107e-07	6.13306443389733e-05	F37H8.5	GILT-like protein F37H8.5 [Source:UniProtKB/Swiss-Prot;Acc:O17861]	-	-	-	-	GO:0005576//extracellular region;GO:0005737//cytoplasm	-	-	--
WBGene00011853	8	9	9	38	41	44	0.496	0.612	0.601	2.269	2.786	2.934	0.569666666666667	2.663	2.22486253225563	4.79715535755536e-07	6.66275496682818e-05	clec-40	C-type LECtin [Source:UniProtKB/TrEMBL;Acc:Q9U363]	Human Diseases;Cellular Processes	Infectious disease: bacterial;Transport and catabolism	ko05152//Tuberculosis;ko04145//Phagosome	K06560;K06560	GO:0016020//membrane;GO:0016021//integral component of membrane	GO:0030246//carbohydrate binding	-	--
WBGene00000967	532	500	503	386	319	303	38.347	39.513	39.019	26.782	25.298	23.481	38.9596666666667	25.187	-0.62930204	4.85317856147003e-07	6.6913642224531e-05	dhs-3	NP_001122509.1 Protein dhs-3 [Caenorhabditis elegans]	Metabolism	Metabolism of cofactors and vitamins	ko00830//Retinol metabolism	K15734	GO:0005811//lipid particle	GO:0004022//alcohol dehydrogenase (NAD) activity;GO:0016491//oxidoreductase activity;GO:0016616//oxidoreductase activity, acting on the CH-OH group of donors, NAD or NADP as acceptor	GO:0055114//oxidation-reduction process	--
WBGene00012911	505	467	487	765	842	972	17.721	17.934	18.359	25.812	32.372	36.672	18.0046666666667	31.6186666666667	0.812405641582797	5.06048172712794e-07	6.92662603939997e-05	acl-7	ACyLtransferase-like; Dihydroxyacetone phosphate acyltransferase [Source:UniProtKB/TrEMBL;Acc:G5EFP8]	Cellular Processes;Metabolism	Transport and catabolism;Lipid metabolism	ko04146//Peroxisome;ko00564//Glycerophospholipid metabolism	K00649;K00649	GO:0005778//peroxisomal membrane;GO:0031966//mitochondrial membrane	GO:0008374//O-acyltransferase activity;GO:0016287//glycerone-phosphate O-acyltransferase activity;GO:0016740//transferase activity;GO:0016746//transferase activity, transferring acyl groups	GO:0006631//fatty acid metabolic process;GO:0008611//ether lipid biosynthetic process;GO:0008654//phospholipid biosynthetic process;GO:0044255//cellular lipid metabolic process	--
WBGene00007203	53	35	54	130	107	105	2.568	1.835	2.816	5.989	5.605	5.429	2.40633333333333	5.67433333333333	1.23761439956001	5.19399467819507e-07	7.05822773211703e-05	best-1	Bestrophin homolog 1 [Source:UniProtKB/Swiss-Prot;Acc:Q17528]	-	-	-	-	GO:0005886//plasma membrane;GO:0016020//membrane;GO:0016021//integral component of membrane;GO:0034707//chloride channel complex	GO:0005254//chloride channel activity	GO:0006811//ion transport;GO:0006821//chloride transport;GO:1902476//chloride transmembrane transport	--
WBGene00005018	16457	12283	14045	10357	6588	5198	1015.453	830.948	932.658	615.154	445.363	344.836	926.353	468.451	-0.983663908	5.4216608499028e-07	7.31498227098671e-05	sqt-3	Cuticle collagen 1 [Source:UniProtKB/Swiss-Prot;Acc:P08124]	-	-	-	-	GO:0005576//extracellular region;GO:0005581//collagen trimer;GO:0060102//collagen and cuticulin-based cuticle extracellular matrix	GO:0042302//structural constituent of cuticle	GO:0040002//collagen and cuticulin-based cuticle development;GO:0042338//cuticle development involved in collagen and cuticulin-based cuticle molting cycle	--
WBGene00017364	224	107	118	310	475	501	11.04	5.782	6.259	14.707	25.649	26.548	7.69366666666667	22.3013333333333	1.53538673700133	5.49977032543255e-07	7.36774196291458e-05	clec-7	C-type LECtin [Source:UniProtKB/TrEMBL;Acc:Q22955]	-	-	-	-	-	GO:0030246//carbohydrate binding	GO:0050830//defense response to Gram-positive bacterium	--
WBGene00002012	583	627	697	423	210	172	63.129	74.436	81.224	44.09	24.913	20.024	72.9296666666667	29.6756666666667	-1.29722536	5.55784128723588e-07	7.39310310384497e-05	hsp-12.3	Heat Shock Protein [Source:UniProtKB/TrEMBL;Acc:Q20164]	Genetic Information Processing;Organismal Systems	Folding, sorting and degradation;Aging	ko04141//Protein processing in endoplasmic reticulum;ko04213//Longevity regulating pathway - multiple species	K09542;K09542	-	GO:0031072//heat shock protein binding	-	--
WBGene00013263	692	656	703	517	300	342	73.591	76.548	80.59	52.951	34.947	39.106	76.9096666666667	42.3346666666667	-0.86132541	5.80421496908325e-07	7.66684031825269e-05	txdc-12.1	ThioredoXin Domain Containing protein homolog [Source:UniProtKB/TrEMBL;Acc:Q9NA78]	Metabolism;Metabolism	Global and overview maps;Metabolism of other amino acids	ko01100//Metabolic pathways;ko00480//Glutathione metabolism	K05360;K05360	GO:0005623//cell;GO:0005783//endoplasmic reticulum	-	GO:0045454//cell redox homeostasis;GO:0060548//negative regulation of cell death	--
WBGene00017716	516	453	487	316	161	117	19.222	18.501	19.524	11.331	6.571	4.686	19.0823333333333	7.52933333333333	-1.341643555	6.55633628112977e-07	8.56016559251749e-05	sups-1	SUppressor of Pkc-3 (Pkc-3) Sterility [Source:UniProtKB/TrEMBL;Acc:Q19748]	-	-	-	-	-	-	-	--
WBGene00009058	474	370	370	683	840	671	12.358	10.576	10.381	17.14	23.993	18.808	11.105	19.9803333333333	0.847371259030996	6.59639589294501e-07	8.56016559251749e-05	F22E12.1	NP_505684.2 Uncharacterized protein CELE_F22E12.1 [Caenorhabditis elegans]	-	-	-	-	GO:0005615//extracellular space	GO:0004867//serine-type endopeptidase inhibitor activity	GO:0010951//negative regulation of endopeptidase activity	--
WBGene00019840	52	30	24	89	128	127	4.013	2.539	1.993	6.612	10.823	10.538	2.84833333333333	9.32433333333333	1.7108825887639	6.61646554347797e-07	8.56016559251749e-05	R02F11.2	NP_504286.5 CX domain-containing protein [Caenorhabditis elegans]	-	-	-	-	GO:0016020//membrane;GO:0016021//integral component of membrane	-	-	--
WBGene00019540	451	258	262	612	840	782	14.583	9.146	9.117	19.048	29.757	27.185	10.9486666666667	25.33	1.21009188854918	6.86230814742468e-07	8.81783255759897e-05	K08D12.6	NP_741325.1 Uncharacterized protein CELE_K08D12.6 [Caenorhabditis elegans]	-	-	-	-	-	-	-	--
WBGene00021048	5053	7187	6728	4439	2503	2443	273.918	427.183	392.644	231.718	148.78	142.455	364.581666666667	174.317666666667	-1.064523225	7.0104799628684e-07	8.94736189315009e-05	W05H9.1	NP_509050.1 Uncharacterized protein CELE_W05H9.1 [Caenorhabditis elegans]	-	-	-	-	GO:0016020//membrane;GO:0016021//integral component of membrane	-	-	--
WBGene00044024	296	247	260	165	93	61	33.46	30.612	31.63	17.954	11.518	7.414	31.9006666666667	12.2953333333333	-1.375475726	7.34113502958841e-07	9.30648990428829e-05	C35A5.11	NP_001256224.1 Uncharacterized protein CELE_C35A5.11 [Caenorhabditis elegans]	-	-	-	-	-	-	-	--
WBGene00004119	200	136	127	287	359	350	11.772	8.897	8.255	16.474	23.399	22.471	9.64133333333333	20.7813333333333	1.1079836400808	7.88247124392509e-07	9.9261332884334e-05	pqn-31	Prion-like-(Q/N-rich)-domain-bearing protein [Source:UniProtKB/TrEMBL;Acc:H2KY72]	-	-	-	-	-	-	-	--
WBGene00018200	92	63	56	157	151	172	6.508	4.886	4.263	10.69	11.702	13.081	5.219	11.8243333333333	1.17991353832811	8.08023875714679e-07	0.000101077900585262	btb-17	BTB (Broad/complex/Tramtrack/Bric a brac) domain protein [Source:UniProtKB/TrEMBL;Acc:Q8ITZ2]	-	-	-	-	-	GO:0005515//protein binding	-	--
WBGene00004005	95	70	80	156	182	199	1.74	1.406	1.577	2.751	3.653	3.919	1.57433333333333	3.441	1.12808685730758	8.5089170270646e-07	0.000105740087976463	pgp-11	p-GlycoProtein related [Source:UniProtKB/TrEMBL;Acc:Q19015]	Human Diseases;Human Diseases;Organismal Systems;Environmental Information Processing	Cancer: overview;Cancer: specific types;Digestive system;Membrane transport	ko05206//MicroRNAs in cancer;ko05226//Gastric cancer;ko04976//Bile secretion;ko02010//ABC transporters	K05658;K05658;K05658;K05658	GO:0016020//membrane;GO:0016021//integral component of membrane	GO:0000166//nucleotide binding;GO:0005524//ATP binding;GO:0016887//ATPase activity;GO:0042626//ATPase activity, coupled to transmembrane movement of substances	GO:0016246//RNA interference;GO:0055085//transmembrane transport	--
WBGene00017374	1474	1234	1226	1033	678	678	213.561	196.019	191.164	144.067	107.623	105.614	200.248	119.101333333333	-0.749598269	8.56531599132413e-07	0.000105745263895504	ttr-41	TransThyretin-Related family domain [Source:UniProtKB/TrEMBL;Acc:Q86NH9]	-	-	-	-	GO:0005615//extracellular space	-	-	--
WBGene00003055	524	348	357	264	165	138	32.377	23.572	23.699	15.7	11.189	9.177	26.5493333333333	12.022	-1.14299871	9.45290229037893e-07	0.000115945371014914	lon-1	NP_498166.1 Protein lon-1 [Caenorhabditis elegans]	-	-	-	-	GO:0005576//extracellular region;GO:0005615//extracellular space;GO:0005887//integral component of plasma membrane;GO:0005912//adherens junction	GO:0005515//protein binding	GO:0000003//reproduction;GO:0030512//negative regulation of transforming growth factor beta receptor signaling pathway;GO:0032876//negative regulation of DNA endoreduplication;GO:0040010//positive regulation of growth rate;GO:0040015//negative regulation of multicellular organism growth;GO:0042661//regulation of mesodermal cell fate specification;GO:1901048//transforming growth factor beta recept…	--
MSTRG.8454	529	453	430	801	866	673	10.981	10.314	9.606	16.011	19.703	15.02	10.3003333333333	16.9113333333333	0.715299384233931	9.96470518776121e-07	0.000121434397607498	DDX58	Dicer Related Helicase [Caenorhabditis elegans]	Human Diseases;Human Diseases;Human Diseases;Human Diseases;Human Diseases;Human Diseases;Environmental Information Processing;Organismal Systems;Organismal Systems	Infectious disease: viral;Infectious disease: viral;Infectious disease: viral;Infectious disease: viral;Infectious disease: viral;Infectious disease: viral;Signal transduction;Immune system;Immune system	ko05169//Epstein-Barr virus infection;ko05161//Hepatitis B;ko05168//Herpes simplex virus 1 infection;ko05164//Influenza A;ko05162//Measles;ko05160//Hepatitis C;ko04064//NF-kappa B signaling pathway;ko04622//RIG-I-like receptor signaling pathway;ko04623//Cytosolic DNA-sensing pathway	K12646;K12646;K12646;K12646;K12646;K12646;K12646;K12646;K12646	GO:0016020//membrane;GO:0044424//intracellular part	GO:0003723//RNA binding;GO:0016787//hydrolase activity;GO:0043167//ion binding	GO:0001819//positive regulation of cytokine production;GO:0002682//regulation of immune system process;GO:0010468//regulation of gene expression;GO:0031347//regulation of defense response;GO:0032479//regulation of type I interferon production;GO:0044238//primary metabolic process;GO:0044260//cellular macromolecule metabolic process;GO:0044763//single-organism cellular process;GO:0044764//multi-or…	--
WBGene00000754	6559	5910	6898	5055	4019	4484	471.202	460.739	531.18	347.967	316.275	347.804	487.707	337.348666666667	-0.53177422	1.01424363054668e-06	0.000122807999598693	col-181	COLlagen [Source:UniProtKB/TrEMBL;Acc:Q2XN04]	-	-	-	-	GO:0016020//membrane;GO:0016021//integral component of membrane	GO:0042302//structural constituent of cuticle	-	--
WBGene00022419	141	237	211	103	51	35	6.967	11.24	10.816	4.462	2.491	1.591	9.67433333333334	2.848	-1.764213101	1.05137189187049e-06	0.000126492762200902	Y102A11A.9	NP_001300383.1 Uncharacterized protein CELE_Y102A11A.9 [Caenorhabditis elegans]	-	-	-	-	-	-	-	--
WBGene00020216	2119	2412	2567	1826	1315	1403	186.306	232.506	242.892	154.539	126.67	132.624	220.568	137.944333333333	-0.677137307	1.09023985361676e-06	0.000130338864525108	trap-2	Translocon-associated protein subunit beta [Source:UniProtKB/Swiss-Prot;Acc:Q22169]	Genetic Information Processing	Folding, sorting and degradation	ko04141//Protein processing in endoplasmic reticulum	K13250	GO:0005783//endoplasmic reticulum;GO:0005789//endoplasmic reticulum membrane;GO:0016020//membrane;GO:0016021//integral component of membrane	-	-	--
WBGene00017785	67	43	48	110	150	142	2.882	2.028	2.222	4.555	7.069	6.567	2.37733333333333	6.06366666666667	1.35084624527043	1.11247939556311e-06	0.000132161152847745	F25E5.4	NP_504914.3 Peptidase S1 domain-containing protein [Caenorhabditis elegans]	-	-	-	-	-	GO:0004252//serine-type endopeptidase activity	GO:0006508//proteolysis	--
WBGene00007957	98	81	133	340	195	208	4.863	4.407	7.103	16.242	10.602	11.098	5.45766666666667	12.6473333333333	1.21247703928345	1.12333970520844e-06	0.000132331280497534	C35C5.8	NP_509925.1 Uncharacterized protein CELE_C35C5.8 [Caenorhabditis elegans]	-	-	-	-	-	-	-	--
WBGene00001075	9420	7715	9066	6637	3464	3419	649.105	582.854	672.312	440.227	261.513	253.297	634.757	318.345666666667	-0.995610273	1.12792292657647e-06	0.000132331280497534	dpy-14	COLlagen structural; DumPY: shorter than wild-type [Source:UniProtKB/TrEMBL;Acc:G5EEB6]	-	-	-	-	GO:0005581//collagen trimer;GO:0005615//extracellular space;GO:0016020//membrane;GO:0016021//integral component of membrane;GO:0031012//extracellular matrix	GO:0005201//extracellular matrix structural constituent;GO:0042302//structural constituent of cuticle	GO:0030198//extracellular matrix organization	--
WBGene00022591	205	222	246	139	62	53	20.733	24.616	26.775	13.532	6.87	5.763	24.0413333333333	8.72166666666667	-1.462841152	1.15389607982349e-06	0.000134542858344358	cuti-1	CUTicle and epithelial Integrity [Source:UniProtKB/TrEMBL;Acc:O02051]	-	-	-	-	GO:0005737//cytoplasm;GO:0016020//membrane;GO:0016021//integral component of membrane	-	-	--
MSTRG.6319	884	744	749	1205	1216	1146	21.447	19.79	19.556	28.141	32.322	29.893	20.2643333333333	30.1186666666667	0.571715190646635	1.1610668876336e-06	0.000134548419880436	C13B9.1	RecName: Full=Uncharacterized protein C13B9.1 [Caenorhabditis elegans]	-	-	-	-	-	-	-	--
WBGene00006541	3697	4056	4306	3180	2516	2226	134.957	160.941	166.395	109.989	98.449	85.336	154.097666666667	97.9246666666667	-0.654100799	1.18450839995409e-06	0.000136427921748371	tbh-1	Tyramine beta-hydroxylase [Source:UniProtKB/Swiss-Prot;Acc:Q9XTQ6]	Metabolism;Metabolism	Global and overview maps;Amino acid metabolism	ko01100//Metabolic pathways;ko00350//Tyrosine metabolism	K00503;K00503	GO:0005615//extracellular space;GO:0005737//cytoplasm;GO:0016020//membrane;GO:0016021//integral component of membrane;GO:0030667//secretory granule membrane;GO:0045202//synapse	GO:0003824//catalytic activity;GO:0004497//monooxygenase activity;GO:0004500//dopamine beta-monooxygenase activity;GO:0004836//tyramine-beta hydroxylase activity;GO:0005507//copper ion binding;GO:0016491//oxidoreductase activity;GO:0016715//oxidoreductase activity, acting on paired donors, with incorporation or reduction of molecular oxygen, reduced ascorbate as one donor, and incorporation of on…	GO:0006589//octopamine biosynthetic process;GO:0042136//neurotransmitter biosynthetic process;GO:0042420//dopamine catabolic process;GO:0042421//norepinephrine biosynthetic process;GO:0055114//oxidation-reduction process	--
WBGene00000712	776	865	967	614	297	277	54.303	66.365	72.825	41.359	22.771	20.841	64.4976666666667	28.3236666666667	-1.187238926	1.44766135998152e-06	0.000165726517749642	col-139	COLlagen [Source:UniProtKB/TrEMBL;Acc:Q20282]	-	-	-	-	GO:0016020//membrane;GO:0016021//integral component of membrane	GO:0042302//structural constituent of cuticle	-	--
WBGene00006611	150	167	140	288	245	317	5.126	6.257	5.149	9.474	9.173	11.648	5.51066666666667	10.0983333333333	0.873818436739759	1.48549139344819e-06	0.000169032812836402	tre-5	Trehalase [Source:UniProtKB/TrEMBL;Acc:G5EG96]	Metabolism;Metabolism	Global and overview maps;Carbohydrate metabolism	ko01100//Metabolic pathways;ko00500//Starch and sucrose metabolism	K01194;K01194	-	GO:0003824//catalytic activity;GO:0004555//alpha,alpha-trehalase activity;GO:0016787//hydrolase activity;GO:0016798//hydrolase activity, acting on glycosyl bonds	GO:0005991//trehalose metabolic process;GO:0008152//metabolic process	--
MSTRG.8068	575	386	337	765	935	1013	30.899	22.742	19.489	39.571	55.048	58.526	24.3766666666667	51.0483333333333	1.06636299830995	1.52328863628874e-06	0.000172295802699749	--	C-type lectin domain-containing protein [Caenorhabditis elegans]	-	-	-	-	-	-	-	--
WBGene00021587	98	40	28	166	219	210	4.328	1.889	1.285	7.07	10.455	9.906	2.50066666666667	9.14366666666667	1.87046004863282	1.54596753327451e-06	0.000173820123428704	clec-76	C-type LECtin [Source:UniProtKB/TrEMBL;Acc:Q9N3V9]	-	-	-	-	-	GO:0030246//carbohydrate binding	-	--
WBGene00022612	186	181	216	122	71	51	8.876	9.47	11.093	5.604	3.712	2.617	9.813	3.97766666666667	-1.302771879	1.59321710637658e-06	0.000178021334241875	ZC449.2	NP_508854.2 Uncharacterized protein CELE_ZC449.2 [Caenorhabditis elegans]	-	-	-	-	-	-	-	--
WBGene00015756	328	241	235	453	504	502	31.036	25.002	23.931	41.26	52.249	51.07	26.6563333333333	48.193	0.854345264605299	1.60218258357344e-06	0.000178021334241875	C14C6.2	NP_503246.1 Uncharacterized protein CELE_C14C6.2 [Caenorhabditis elegans]	-	-	-	-	-	-	-	--
WBGene00001077	1817	1807	1965	1517	988	967	71.108	77.532	82.759	57.146	42.361	40.687	77.133	46.7313333333333	-0.722958023	1.82192703572596e-06	0.000201253682911273	dpy-18	Prolyl 4-hydroxylase subunit alpha-1 [Source:UniProtKB/Swiss-Prot;Acc:Q10576]	Metabolism;Metabolism	Global and overview maps;Amino acid metabolism	ko01100//Metabolic pathways;ko00330//Arginine and proline metabolism	K00472;K00472	GO:0005623//cell;GO:0005783//endoplasmic reticulum;GO:0005788//endoplasmic reticulum lumen	GO:0004656//procollagen-proline 4-dioxygenase activity;GO:0005506//iron ion binding;GO:0005515//protein binding;GO:0016491//oxidoreductase activity;GO:0016702//oxidoreductase activity, acting on single donors with incorporation of molecular oxygen, incorporation of two atoms of oxygen;GO:0016705//oxidoreductase activity, acting on paired donors, with incorporation or reduction of molecular oxygen…	GO:0009792//embryo development ending in birth or egg hatching;GO:0010172//embryonic body morphogenesis;GO:0018401//peptidyl-proline hydroxylation to 4-hydroxy-L-proline;GO:0019511//peptidyl-proline hydroxylation;GO:0040002//collagen and cuticulin-based cuticle development;GO:0040018//positive regulation of multicellular organism growth;GO:0042338//cuticle development involved in collagen and cut…	--
WBGene00008439	625	563	569	881	983	1090	26.427	26.1	25.892	35.858	45.538	49.552	26.1396666666667	43.6493333333333	0.739718875411219	1.84151059714115e-06	0.000202234265519763	mfb-1	MAFBx (F-box) protein homolog [Source:UniProtKB/TrEMBL;Acc:O45323]	Environmental Information Processing	Signal transduction	ko04068//FoxO signaling pathway	K10305	-	GO:0004190//aspartic-type endopeptidase activity;GO:0005515//protein binding	GO:0006508//proteolysis	--
WBGene00001108	211	244	253	158	82	77	15.255	19.341	19.685	10.996	6.495	5.985	18.0936666666667	7.82533333333333	-1.209260686	1.88479875698397e-06	0.000205791697807342	dsl-6	Delta-like protein [Source:UniProtKB/TrEMBL;Acc:O45602]	-	-	-	-	GO:0005887//integral component of plasma membrane;GO:0016020//membrane;GO:0016021//integral component of membrane	-	GO:0001708//cell fate specification;GO:0007154//cell communication;GO:0007275//multicellular organism development	--
WBGene00007919	1026	802	690	1358	1604	1878	51.885	42.81	36.154	63.643	85.559	100.267	43.6163333333333	83.1563333333333	0.930957652955342	2.08663267666636e-06	0.000226519566836499	cup-16	NP_001254181.1 Uncharacterized protein CELE_C34C6.7 [Caenorhabditis elegans]	-	-	-	-	GO:0005575//cellular_component;GO:0005764//lysosome	GO:0003674//molecular_function	GO:0006897//endocytosis	--
WBGene00004509	172	182	170	293	295	332	2.557	2.966	2.72	4.193	4.805	5.306	2.74766666666667	4.768	0.795177241657119	2.11817385276559e-06	0.000228629633742224	rrf-2	RNA-dependent RNA polymerase Family [Source:UniProtKB/TrEMBL;Acc:G5EFA8]	-	-	-	-	GO:0005634//nucleus;GO:0031380//nuclear RNA-directed RNA polymerase complex	GO:0003968//RNA-directed RNA polymerase activity	GO:0001172//transcription, RNA-templated;GO:0030422//production of siRNA involved in RNA interference;GO:0070919//production of siRNA involved in chromatin silencing by small RNA	--
WBGene00019931	52	33	20	102	95	159	3.693	2.569	1.528	6.972	7.391	12.14	2.59666666666667	8.83433333333333	1.76646044099909	2.16181296558059e-06	0.000231810316880769	R07C12.1	NP_500497.1 Uncharacterized protein CELE_R07C12.1 [Caenorhabditis elegans]	-	-	-	-	-	-	-	--
WBGene00011831	1354	1391	1519	1040	507	444	82.025	93.081	99.765	61.163	33.614	28.845	91.6236666666667	41.2073333333333	-1.152819194	2.17218625061655e-06	0.000231810316880769	T19B10.2	NP_505848.1 Uncharacterized protein CELE_T19B10.2 [Caenorhabditis elegans]	-	-	-	-	-	-	-	--
WBGene00001858	3330	2753	3211	2208	1052	830	448.492	405.476	461.045	285.543	156.348	120.218	438.337666666667	187.369666666667	-1.226155242	2.2295119814936e-06	0.000236591302350745	hil-7	HIstone H1 Like; Histone H1.Q [Source:UniProtKB/TrEMBL;Acc:Q9U3W3]	-	-	-	-	GO:0000786//nucleosome	GO:0003677//DNA binding	GO:0006334//nucleosome assembly	--
WBGene00017691	608	1139	1243	565	326	363	81.226	166.83	178.788	72.657	47.716	52.139	142.281333333333	57.504	-1.30701218	2.25193359801473e-06	0.00023763560744637	ilys-5	Invertebrate LYSozyme [Source:UniProtKB/TrEMBL;Acc:Q19698]	-	-	-	-	-	GO:0003796//lysozyme activity	GO:0042742//defense response to bacterium;GO:0050830//defense response to Gram-positive bacterium	--
WBGene00021583	195	82	82	274	406	369	9.462	4.362	4.282	12.798	21.584	19.25	6.03533333333333	17.8773333333333	1.56662619464043	2.29002998571417e-06	0.000240313202223083	clec-72	C-type LECtin [Source:UniProtKB/TrEMBL;Acc:Q9N3W5]	-	-	-	-	-	GO:0030246//carbohydrate binding	-	--
WBGene00008390	56	54	64	12	22	17	4.75	5.021	5.842	0.98	2.044	1.55	5.20433333333333	1.52466666666667	-1.771219503	2.35985462251749e-06	0.00024627234234659	D1086.3	NP_506496.1 DUF19 domain-containing protein [Caenorhabditis elegans]	-	-	-	-	-	-	-	--
WBGene00015168	3803	4134	4554	3195	2625	2772	166.979	199.006	215.189	135.035	126.275	130.857	193.724666666667	130.722333333333	-0.567502022	2.61488948100737e-06	0.00027138817256455	pdi-6	Protein disulfide-isomerase A6 homolog [Source:UniProtKB/Swiss-Prot;Acc:Q11067]	Genetic Information Processing	Folding, sorting and degradation	ko04141//Protein processing in endoplasmic reticulum	K09584	GO:0005623//cell;GO:0005783//endoplasmic reticulum;GO:0005788//endoplasmic reticulum lumen	GO:0003756//protein disulfide isomerase activity;GO:0016853//isomerase activity	GO:0030968//endoplasmic reticulum unfolded protein response;GO:0045454//cell redox homeostasis	--
WBGene00018538	267	133	133	343	530	530	14.58	8.78	8.983	17.467	31.932	28.881	10.781	26.0933333333333	1.27519025265132	2.81241761199593e-06	0.000290293750125635	marg-1	Pharyngeal MARGginal cell marker [Source:UniProtKB/TrEMBL;Acc:C6KRG1]	-	-	-	-	-	-	-	--
WBGene00017108	263	417	383	224	127	110	11.046	19.039	17.212	9.042	5.824	4.752	15.7656666666667	6.53933333333333	-1.269570707	2.88270044406138e-06	0.000295931134173236	cyp-43A1	CYtochrome P450 family [Source:UniProtKB/TrEMBL;Acc:O17329]	-	-	-	-	-	GO:0004497//monooxygenase activity;GO:0005506//iron ion binding;GO:0016491//oxidoreductase activity;GO:0016705//oxidoreductase activity, acting on paired donors, with incorporation or reduction of molecular oxygen;GO:0020037//heme binding;GO:0046872//metal ion binding	GO:0055114//oxidation-reduction process	--
WBGene00006578	466	661	657	394	287	301	35.698	55.515	54.164	29.053	24.087	24.791	48.459	25.977	-0.899529805	2.92109050920875e-06	0.000298251235829428	tli-1	ToLlIp homolog [Source:UniProtKB/TrEMBL;Acc:Q93565]	Organismal Systems	Immune system	ko04620//Toll-like receptor signaling pathway	K05402	GO:0005737//cytoplasm	GO:0005515//protein binding;GO:0031624//ubiquitin conjugating enzyme binding;GO:0043130//ubiquitin binding	GO:0006511//ubiquitin-dependent protein catabolic process	--
WBGene00001453	562	408	356	715	1009	1051	57.812	46.015	39.412	70.799	113.717	116.239	47.7463333333333	100.251666666667	1.07016437029369	3.00826798284332e-06	0.000305500935096384	flp-10	FMRF-Like Peptide; FMRFamide-like peptide 10 [Source:UniProtKB/TrEMBL;Acc:G5EF22]	-	-	-	-	-	-	GO:0001966//thigmotaxis;GO:0061096//negative regulation of turning behavior involved in mating;GO:1901045//negative regulation of oviposition	--
WBGene00001843	2243	2769	2775	2014	1309	1380	106.61	144.295	141.946	92.144	68.165	70.52	130.950333333333	76.943	-0.767157746	3.15255922220449e-06	0.000315890747491783	hgo-1	Homogentisate 1,2-dioxygenase [Source:UniProtKB/Swiss-Prot;Acc:Q9Y041]	Metabolism;Metabolism	Global and overview maps;Amino acid metabolism	ko01100//Metabolic pathways;ko00350//Tyrosine metabolism	K00451;K00451	GO:0005737//cytoplasm;GO:0055120//striated muscle dense body	GO:0004411//homogentisate 1,2-dioxygenase activity;GO:0016491//oxidoreductase activity;GO:0046872//metal ion binding;GO:0051213//dioxygenase activity	GO:0006520//cellular amino acid metabolic process;GO:0006559//L-phenylalanine catabolic process;GO:0006570//tyrosine metabolic process;GO:0006572//tyrosine catabolic process;GO:0055114//oxidation-reduction process	--
WBGene00021095	1161	1206	1392	908	401	389	77.408	88.158	99.882	58.275	29.292	27.885	88.4826666666667	38.484	-1.201136106	3.15538916123851e-06	0.000315890747491783	mlt-8	NP_493759.2 Uncharacterized protein CELE_W08F4.6 [Caenorhabditis elegans]	-	-	-	-	-	GO:0008047//enzyme activator activity	GO:0006689//ganglioside catabolic process;GO:0043085//positive regulation of catalytic activity	--
WBGene00044502	31	27	27	78	72	66	5.525	5.276	5.179	13.382	14.06	12.648	5.32666666666667	13.3633333333333	1.32697500922279	3.16074706315565e-06	0.000315890747491783	C46G7.5	NP_001033403.2 Uncharacterized protein CELE_C46G7.5 [Caenorhabditis elegans]	-	-	-	-	-	-	-	--
WBGene00010470	206	292	272	157	127	118	17.07	26.528	24.256	12.523	11.53	10.513	22.618	11.522	-0.973080202	3.22735828645601e-06	0.000320850371962461	cdr-4	CaDmium Responsive; Cadmium-inducible lysosomal protein CDR-4 [Source:UniProtKB/TrEMBL;Acc:G5EDZ7]	-	-	-	-	GO:0005764//lysosome	-	GO:0030968//endoplasmic reticulum unfolded protein response;GO:0045087//innate immune response;GO:1990170//stress response to cadmium ion	--
WBGene00011852	65	40	43	96	160	160	3.881	2.619	2.763	5.518	10.467	10.271	3.08766666666667	8.752	1.50309572526024	3.33990902505481e-06	0.000330301264786703	clec-26	C-type LECtin [Source:UniProtKB/TrEMBL;Acc:Q9XUN6]	-	-	-	-	-	GO:0030246//carbohydrate binding	-	--
WBGene00016883	170	121	116	241	276	285	5.853	4.523	4.318	7.908	10.393	10.509	4.898	9.60333333333333	0.971342480762098	3.59044130877799e-06	0.000353228363966185	C52E2.4	NP_494092.1 Uncharacterized protein CELE_C52E2.4 [Caenorhabditis elegans]	-	-	-	-	-	-	-	--
WBGene00016669	9	2	2	20	42	55	1.543	0.376	0.369	3.301	7.889	10.138	0.762666666666667	7.10933333333333	3.22058972831058	3.76335609673109e-06	0.000368321416119967	ilys-2	Invertebrate-type lysozyme 2 [Source:UniProtKB/Swiss-Prot;Acc:O76358]	-	-	-	-	-	GO:0003796//lysozyme activity;GO:0003824//catalytic activity;GO:0016787//hydrolase activity;GO:0016798//hydrolase activity, acting on glycosyl bonds	GO:0008152//metabolic process;GO:0019835//cytolysis;GO:0042742//defense response to bacterium;GO:0050830//defense response to Gram-positive bacterium	--
WBGene00010072	21	17	18	48	61	73	0.367	0.326	0.338	0.807	1.167	1.371	0.343666666666667	1.115	1.69796187816071	3.81889558543448e-06	0.000369599877875581	F54F12.1	Protein-tyrosine-phosphatase [Source:UniProtKB/TrEMBL;Acc:O17889]	-	-	-	-	GO:0016020//membrane;GO:0016021//integral component of membrane	GO:0004721//phosphoprotein phosphatase activity;GO:0004725//protein tyrosine phosphatase activity;GO:0016787//hydrolase activity;GO:0016791//phosphatase activity	GO:0006470//protein dephosphorylation;GO:0008045//motor neuron axon guidance;GO:0016311//dephosphorylation;GO:0035335//peptidyl-tyrosine dephosphorylation	--
WBGene00012880	273	299	340	192	145	181	45.823	55.024	61.418	31.022	26.665	32.664	54.0883333333333	30.117	-0.844739375	3.82753005714664e-06	0.000369599877875581	Y45F10C.4	UPF0375 protein Y45F10C.4 [Source:UniProtKB/Swiss-Prot;Acc:O45944]	-	-	-	-	GO:0005576//extracellular region	-	-	--
WBGene00008027	379	271	239	514	575	734	39.268	30.784	26.649	51.262	65.27	81.763	32.2336666666667	66.0983333333333	1.03604558650673	3.83511970266366e-06	0.000369599877875581	scl-5	SCP-Like extracellular protein [Source:UniProtKB/TrEMBL;Acc:Q18543]	-	-	-	-	GO:0005615//extracellular space	GO:0003674//molecular_function	GO:0008150//biological_process	--
WBGene00000902	168	163	146	101	74	51	4.164	4.43	3.895	2.41	2.01	1.359	4.163	1.92633333333333	-1.111766189	3.89741051060445e-06	0.000373696381394962	daf-6	NP_510472.2 SSD domain-containing protein [Caenorhabditis elegans]	-	-	-	-	GO:0005886//plasma membrane;GO:0016020//membrane;GO:0016021//integral component of membrane;GO:0031410//cytoplasmic vesicle	-	GO:0000122//negative regulation of transcription from RNA polymerase II promoter;GO:0009653//anatomical structure morphogenesis;GO:0018996//molting cycle, collagen and cuticulin-based cuticle;GO:0046626//regulation of insulin receptor signaling pathway;GO:0061066//positive regulation of dauer larval development	--
WBGene00000778	174	162	222	119	77	78	16.212	17.115	22.366	10.6	7.99	8.142	18.5643333333333	8.91066666666667	-1.058928229	3.95241628633328e-06	0.000376086790192842	cpn-2	Transgelin [Source:UniProtKB/TrEMBL;Acc:A0A0K3AWU9]	-	-	-	-	-	GO:0005515//protein binding	-	--
WBGene00022219	520	440	466	762	641	681	22.515	20.849	21.66	31.698	30.379	31.699	21.6746666666667	31.2586666666667	0.52824643522653	3.96216164161022e-06	0.000376086790192842	Y73B3A.18	NP_741371.2 60S ribosomal protein L7a [Caenorhabditis elegans]	Genetic Information Processing	Translation	ko03010//Ribosome	K02936	-	-	-	--
WBGene00003111	1332	1512	1627	1176	821	760	42.647	50.557	54.016	35.585	27.452	26.428	49.0733333333333	29.8216666666667	-0.718578382	4.07244901052527e-06	0.000384622446799059	mab-20	Semaphorin-2A [Source:UniProtKB/Swiss-Prot;Acc:Q95XP4]	-	-	-	-	GO:0005576//extracellular region;GO:0005615//extracellular space;GO:0009986//cell surface	GO:0005515//protein binding;GO:0030215//semaphorin receptor binding;GO:0045499//chemorepellent activity	GO:0001755//neural crest cell migration;GO:0007275//multicellular organism development;GO:0007411//axon guidance;GO:0007413//axonal fasciculation;GO:0010172//embryonic body morphogenesis;GO:0016331//morphogenesis of embryonic epithelium;GO:0030155//regulation of cell adhesion;GO:0030334//regulation of cell migration;GO:0030335//positive regulation of cell migration;GO:0032956//regulation of actin…	--
WBGene00007397	70	58	60	116	156	144	3.517	3.195	3.245	5.611	8.588	7.78	3.319	7.32633333333333	1.14234271282693	4.17959259249114e-06	0.000392777733729179	C07A4.2	NP_509706.2 SCP domain-containing protein [Caenorhabditis elegans]	-	-	-	-	GO:0005576//extracellular region;GO:0005615//extracellular space	-	-	--
WBGene00001076	9955	8277	9948	7237	3513	3355	642.328	585.53	690.786	449.485	248.34	232.743	639.548	310.189333333333	-1.043903565	4.36467517248435e-06	0.000408140343232955	dpy-17	DumPY: shorter than wild-type [Source:UniProtKB/TrEMBL;Acc:Q20778]	-	-	-	-	-	GO:0042302//structural constituent of cuticle	GO:0042338//cuticle development involved in collagen and cuticulin-based cuticle molting cycle	--
WBGene00018376	356	260	270	497	513	673	37.993	30.412	30.752	51.96	61.26	79.106	33.0523333333333	64.1086666666667	0.955767281277484	4.41436782936776e-06	0.00041075366467452	F43C9.2	NP_508818.1 Uncharacterized protein CELE_F43C9.2 [Caenorhabditis elegans]	-	-	-	-	-	GO:0005509//calcium ion binding;GO:0030234//enzyme regulator activity	GO:0000226//microtubule cytoskeleton organization;GO:0019722//calcium-mediated signaling;GO:0050790//regulation of catalytic activity	--
WBGene00016281	43	26	20	76	85	137	2.669	1.77	1.336	4.541	5.781	9.143	1.925	6.48833333333333	1.75298949304386	4.50828215030434e-06	0.000417435987926954	pals-32	Protein containing ALS2cr12 (ALS2CR12) signature [Source:UniProtKB/TrEMBL;Acc:O16898]	-	-	-	-	-	-	-	--
WBGene00003517	218	153	155	300	343	403	8.125	6.252	6.217	10.763	14.006	16.149	6.86466666666667	13.6393333333333	0.990511556642906	4.59271866853517e-06	0.000423179819170541	nac-1	Sodium-dependent low-affinity dicarboxylate transporter 1 [Source:UniProtKB/Swiss-Prot;Acc:Q93655]	-	-	-	-	GO:0016020//membrane;GO:0016021//integral component of membrane	GO:0015137//citrate transmembrane transporter activity;GO:0015141//succinate transmembrane transporter activity;GO:0015293//symporter activity;GO:0015361//low-affinity sodium:dicarboxylate symporter activity;GO:0022857//transmembrane transporter activity	GO:0006811//ion transport;GO:0006814//sodium ion transport;GO:0015744//succinate transport;GO:0015746//citrate transport;GO:0055085//transmembrane transport;GO:0071422//succinate transmembrane transport;GO:0098656//anion transmembrane transport	--
WBGene00006662	351	282	305	505	566	468	11.525	10.152	10.778	15.961	20.361	16.522	10.8183333333333	17.6146666666667	0.703298918617647	4.64370125232101e-06	0.00042580035415093	twk-7	TWiK family of potassium channels protein 7 [Source:UniProtKB/Swiss-Prot;Acc:P34410]	-	-	-	-	GO:0005887//integral component of plasma membrane;GO:0016020//membrane;GO:0016021//integral component of membrane	GO:0005267//potassium channel activity;GO:0022841//potassium ion leak channel activity	GO:0006811//ion transport;GO:0006813//potassium ion transport;GO:0030322//stabilization of membrane potential;GO:0071805//potassium ion transmembrane transport	--
WBGene00016003	38	18	21	68	76	109	1.641	0.852	0.976	2.827	3.597	5.062	1.15633333333333	3.82866666666667	1.72728472109965	4.78003818370863e-06	0.000436184257256388	C18H9.5	NP_495362.1 MFS domain-containing protein [Caenorhabditis elegans]	-	-	-	-	GO:0016020//membrane;GO:0016021//integral component of membrane	-	GO:0055085//transmembrane transport	--
WBGene00016823	379	544	499	318	221	244	20.473	32.219	29.01	16.536	13.08	14.171	27.234	14.5956666666667	-0.899868786	4.82603993604199e-06	0.000438264751691813	C50E3.12	NP_504968.1 Uncharacterized protein CELE_C50E3.12 [Caenorhabditis elegans]	-	-	-	-	-	-	-	--
WBGene00006947	971	783	838	592	281	192	43.727	38.659	40.613	25.662	13.864	9.296	40.9996666666667	16.274	-1.333043285	4.9878770098046e-06	0.000449796069247276	wrt-1	Warthog protein 1 Warthog protein 1 N-product Warthog protein 1 C-product [Source:UniProtKB/Swiss-Prot;Acc:Q94128]	-	-	-	-	GO:0005576//extracellular region;GO:0005615//extracellular space;GO:0005886//plasma membrane;GO:0009986//cell surface;GO:0016020//membrane	GO:0003674//molecular_function;GO:0008233//peptidase activity;GO:0016787//hydrolase activity	GO:0006508//proteolysis;GO:0007267//cell-cell signaling;GO:0007275//multicellular organism development;GO:0007367//segment polarity determination;GO:0016539//intein-mediated protein splicing;GO:0016540//protein autoprocessing	--
WBGene00004025	2701	2973	3493	2164	938	762	112.1	135.281	156.017	86.453	42.652	34.002	134.466	54.369	-1.306385232	5.0006445307813e-06	0.000449796069247276	phy-2	Prolyl 4-hydroxylase subunit alpha-2 [Source:UniProtKB/Swiss-Prot;Acc:Q20065]	Metabolism;Metabolism	Global and overview maps;Amino acid metabolism	ko01100//Metabolic pathways;ko00330//Arginine and proline metabolism	K00472;K00472	GO:0005783//endoplasmic reticulum;GO:0005788//endoplasmic reticulum lumen	GO:0004656//procollagen-proline 4-dioxygenase activity;GO:0005506//iron ion binding;GO:0005515//protein binding;GO:0016491//oxidoreductase activity;GO:0016702//oxidoreductase activity, acting on single donors with incorporation of molecular oxygen, incorporation of two atoms of oxygen;GO:0016705//oxidoreductase activity, acting on paired donors, with incorporation or reduction of molecular oxygen…	GO:0018401//peptidyl-proline hydroxylation to 4-hydroxy-L-proline;GO:0043412//macromolecule modification;GO:0055114//oxidation-reduction process	--
WBGene00019273	101	60	46	153	197	175	2.164	1.404	1.043	3.036	4.468	4.342	1.537	3.94866666666667	1.36124842038307	5.1701632018082e-06	0.000461691227114996	H43E16.1	NP_495358.1 Uncharacterized protein CELE_H43E16.1 [Caenorhabditis elegans]	-	-	-	-	GO:0016020//membrane;GO:0016021//integral component of membrane	-	-	--
WBGene00013867	1912	1638	1714	1265	1067	1272	366.168	343.927	353.26	233.197	223.876	261.907	354.451666666667	239.66	-0.564599775	5.18177458565192e-06	0.000461691227114996	ZC373.2	NP_509687.2 Uncharacterized protein CELE_ZC373.2 [Caenorhabditis elegans]	-	-	-	-	-	-	-	--
WBGene00022504	184	171	163	101	65	32	5.102	5.276	4.855	2.712	1.951	0.943	5.07766666666667	1.86866666666667	-1.442156446	5.30385049929136e-06	0.000469065340590555	mam-1	MAM (Meprin, A5-protein, PTPmu) domain protein [Source:UniProtKB/TrEMBL;Acc:Q95Q40]	-	-	-	-	GO:0016020//membrane	-	-	--
WBGene00009573	373	260	284	208	137	105	24.641	18.832	20.191	13.227	9.916	7.458	21.2213333333333	10.2003333333333	-1.056899005	5.314203128084e-06	0.000469065340590555	F40E10.5	NP_510441.1 Uncharacterized protein CELE_F40E10.5 [Caenorhabditis elegans]	-	-	-	-	-	-	-	--
WBGene00008260	259	200	231	161	110	92	24.189	20.479	23.218	14.474	11.256	9.238	22.6286666666667	11.656	-0.957078798	5.48256699556957e-06	0.000481675385950296	C52G5.2	NP_510139.1 DUF1794 domain-containing protein [Caenorhabditis elegans]	-	-	-	-	-	-	-	--
WBGene00017437	157	158	143	102	55	48	8.881	9.799	8.705	5.554	3.409	2.919	9.12833333333333	3.96066666666667	-1.204608187	5.52290411862023e-06	0.000482972851373229	nmgp-1	Neuronal Membrane GlycoProtein [Source:UniProtKB/TrEMBL;Acc:Q19430]	-	-	-	-	GO:0005886//plasma membrane;GO:0016020//membrane;GO:0016021//integral component of membrane	-	GO:0031175//neuron projection development	--
WBGene00050914	48	39	49	18	10	11	11.259	10.029	12.369	4.064	2.57	2.774	11.219	3.136	-1.838946623	5.6407305063923e-06	0.00049100349555412	T12B5.15	NP_001122720.1 Uncharacterized protein CELE_T12B5.15 [Caenorhabditis elegans]	-	-	-	-	-	-	-	--
WBGene00019730	7818	5200	6311	3543	3986	3852	283.32	206.607	246.134	123.593	158.267	150.084	245.353666666667	143.981333333333	-0.768981048	5.70445179876863e-06	0.000494272431316242	asns-2	Asparagine synthetase [Source:UniProtKB/TrEMBL;Acc:Q65ZI9]	Metabolism;Metabolism;Metabolism	Global and overview maps;Global and overview maps;Amino acid metabolism	ko01100//Metabolic pathways;ko01230//Biosynthesis of amino acids;ko00250//Alanine, aspartate and glutamate metabolism	K01953;K01953;K01953	GO:0005829//cytosol	GO:0000166//nucleotide binding;GO:0004066//asparagine synthase (glutamine-hydrolyzing) activity;GO:0005524//ATP binding;GO:0016740//transferase activity	GO:0006529//asparagine biosynthetic process;GO:0006541//glutamine metabolic process;GO:0008652//cellular amino acid biosynthetic process	--
WBGene00005552	642	586	604	485	383	406	37.986	38.014	38.461	27.623	24.828	25.828	38.1536666666667	26.093	-0.548158885	5.74036264128339e-06	0.000495112830736082	sri-40	Serpentine Receptor, class I [Source:UniProtKB/TrEMBL;Acc:Q9N549]	-	-	-	-	GO:0016020//membrane;GO:0016021//integral component of membrane	-	-	--
WBGene00013391	1916	1905	1842	1264	1210	1374	190.299	207.442	196.89	120.845	131.668	146.722	198.210333333333	133.078333333333	-0.574756474	5.79195993557022e-06	0.000497292414649936	Y62H9A.3	NP_509984.1 Uncharacterized protein CELE_Y62H9A.3 [Caenorhabditis elegans]	-	-	-	-	-	-	-	--
WBGene00022665	407	244	280	193	142	104	38.31	25.181	28.364	17.487	14.644	10.525	30.6183333333333	14.2186666666667	-1.106609569	5.86029340268308e-06	0.000500882724358736	ZK154.1	NP_509314.2 Uncharacterized protein CELE_ZK154.1 [Caenorhabditis elegans]	-	-	-	-	-	-	-	--
WBGene00002263	12753	9789	9268	15926	17767	18292	368.682	298.845	280.149	425.439	536.367	570.436	315.892	510.747333333333	0.693178365377245	5.95320054133672e-06	0.00050653155416806	lea-1	Plant Late Embryo Abundant (LEA) related [Source:UniProtKB/TrEMBL;Acc:G5EGB8]	-	-	-	-	GO:0005576//extracellular region	GO:0008289//lipid binding	GO:0006869//lipid transport;GO:0006972//hyperosmotic response;GO:0009269//response to desiccation;GO:0009408//response to heat;GO:0042157//lipoprotein metabolic process	--
WBGene00044294	885	720	686	580	378	303	56.798	50.662	47.381	35.831	26.579	20.907	51.6136666666667	27.7723333333333	-0.894104732	6.35744636191638e-06	0.00053850136470959	C01B10.11	NP_001021280.1 Uncharacterized protein CELE_C01B10.11 [Caenorhabditis elegans]	-	-	-	-	-	-	-	--
WBGene00014006	451	294	250	574	723	911	40.044	28.62	23.889	49.058	70.331	86.965	30.851	68.7846666666667	1.15676974477311	6.65666233489314e-06	0.000561328994838377	ZK596.1	NP_502026.1 DUF148 domain-containing protein [Caenorhabditis elegans]	-	-	-	-	-	-	-	--
WBGene00020297	13250	10896	10849	16659	18073	18501	417.774	376.656	367.315	504.043	623.017	626.705	387.248333333333	584.588333333333	0.594162007618664	6.83117279099102e-06	0.000573484545995686	nog-1	Nucleolar GTP-binding protein 1 [Source:UniProtKB/Swiss-Prot;Acc:O44411]	Genetic Information Processing	Translation	ko03008//Ribosome biogenesis in eukaryotes	K06943	GO:0005634//nucleus;GO:0005730//nucleolus	GO:0000166//nucleotide binding;GO:0005525//GTP binding	GO:0008340//determination of adult lifespan;GO:0010888//negative regulation of lipid storage;GO:0042254//ribosome biogenesis;GO:1903104//regulation of insulin receptor signaling pathway involved in determination of adult lifespan;GO:2000241//regulation of reproductive process	--
WBGene00021468	2620	3218	3350	2406	1511	1601	82.385	110.941	113.366	72.825	52.055	54.126	102.230666666667	59.6686666666667	-0.77678259	6.99362962866827e-06	0.000584525088742986	epg-2	Ectopic P granules protein 2 [Source:UniProtKB/Swiss-Prot;Acc:Q95XR4]	-	-	-	-	GO:0005737//cytoplasm	-	GO:0006914//autophagy;GO:0016236//macroautophagy;GO:1902902//negative regulation of autophagosome assembly	--
WBGene00004133	881	695	737	551	347	228	34.496	29.836	31.057	20.768	14.886	9.598	31.7963333333333	15.084	-1.075841352	7.08410631560168e-06	0.000589478785001763	abu-13	Activated in Blocked Unfolded protein response [Source:UniProtKB/TrEMBL;Acc:Q20936]	-	-	-	-	-	-	-	--
WBGene00016805	577	412	438	324	203	133	22.136	17.329	18.083	11.965	8.532	5.486	19.1826666666667	8.661	-1.147197776	7.29065085973886e-06	0.000604004842498278	C50D2.1	NP_493663.1 Uncharacterized protein CELE_C50D2.1 [Caenorhabditis elegans]	-	-	-	-	-	-	-	--
WBGene00021894	319	193	203	445	425	497	37.176	24.596	24.795	49.479	53.771	62.352	28.8556666666667	55.2006666666667	0.935831028063735	7.63761776659091e-06	0.000629986733594479	Y54G2A.32	NP_500255.1 Uncharacterized protein CELE_Y54G2A.32 [Caenorhabditis elegans]	-	-	-	-	-	-	-	--
WBGene00018133	117	108	120	74	38	36	7.801	7.895	8.611	4.749	2.776	2.581	8.10233333333333	3.36866666666667	-1.26615976	8.13556823328845e-06	0.000668142384167763	F37A4.3	NP_498472.2 Uncharacterized protein CELE_F37A4.3 [Caenorhabditis elegans]	-	-	-	-	-	GO:0016263//glycoprotein-N-acetylgalactosamine 3-beta-galactosyltransferase activity	GO:0016267//O-glycan processing, core 1	--
WBGene00014047	215	105	82	281	419	405	12.415	6.648	5.096	15.619	26.508	25.144	8.053	22.4236666666667	1.4774239651177	8.43366321251788e-06	0.00068962538710498	clec-61	C-type LECtin [Source:UniProtKB/TrEMBL;Acc:Q23565]	-	-	-	-	-	GO:0030246//carbohydrate binding	GO:0050830//defense response to Gram-positive bacterium	--
WBGene00017440	3331	2443	2301	4125	4699	5199	189.163	152.105	140.627	225.489	292.36	317.43	160.631666666667	278.426333333333	0.793539335091286	8.47998439917463e-06	0.000690424247051766	upb-1	UreidoPropionase Beta [Source:UniProtKB/TrEMBL;Acc:Q19437]	Metabolism;Metabolism;Metabolism;Metabolism;Metabolism	Global and overview maps;Xenobiotics biodegradation and metabolism;Nucleotide metabolism;Metabolism of other amino acids;Metabolism of cofactors and vitamins	ko01100//Metabolic pathways;ko00983//Drug metabolism - other enzymes;ko00240//Pyrimidine metabolism;ko00410//beta-Alanine metabolism;ko00770//Pantothenate and CoA biosynthesis	K01431;K01431;K01431;K01431;K01431	GO:0055120//striated muscle dense body	GO:0003837//beta-ureidopropionase activity;GO:0016787//hydrolase activity;GO:0016811//hydrolase activity, acting on carbon-nitrogen (but not peptide) bonds, in linear amides	GO:0006210//thymine catabolic process;GO:0006212//uracil catabolic process;GO:0006807//nitrogen compound metabolic process;GO:0019482//beta-alanine metabolic process;GO:0033396//beta-alanine biosynthetic process via 3-ureidopropionate	--
WBGene00015650	1746	1457	1479	1262	1022	852	79.952	73.464	73.01	55.205	50.197	41.331	75.4753333333333	48.911	-0.625846262	8.64933521010988e-06	0.000701190097784402	pkg-2	Protein Kinase, cGMP-dependent [Source:UniProtKB/TrEMBL;Acc:Q8MQE2]	Organismal Systems;Environmental Information Processing;Organismal Systems;Cellular Processes;Organismal Systems;Organismal Systems;Organismal Systems;Organismal Systems;Organismal Systems;Organismal Systems	Environmental adaptation;Signal transduction;Circulatory system;Cellular community - eukaryotes;Immune system;Environmental adaptation;Digestive system;Sensory system;Nervous system;Endocrine system	ko04714//Thermogenesis;ko04022//cGMP-PKG signaling pathway;ko04270//Vascular smooth muscle contraction;ko04540//Gap junction;ko04611//Platelet activation;ko04713//Circadian entrainment;ko04970//Salivary secretion;ko04740//Olfactory transduction;ko04730//Long-term depression;ko04923//Regulation of lipolysis in adipocytes	K07376;K07376;K07376;K07376;K07376;K07376;K07376;K07376;K07376;K07376	-	GO:0000166//nucleotide binding;GO:0004672//protein kinase activity;GO:0004674//protein serine/threonine kinase activity;GO:0004692//cGMP-dependent protein kinase activity;GO:0005524//ATP binding;GO:0016301//kinase activity;GO:0016740//transferase activity	GO:0006468//protein phosphorylation;GO:0016310//phosphorylation	--
WBGene00017773	1309	1136	1154	961	710	558	31.868	30.314	30.239	22.517	18.924	14.593	30.807	18.678	-0.721918216	8.70928633148426e-06	0.000703032946647035	dct-6	NP_001033358.2 Protein dct-6 [Caenorhabditis elegans]	-	-	-	-	-	GO:0005515//protein binding	-	--
WBGene00001069	950	933	1051	695	250	237	57.149	61.536	68.042	40.245	16.477	15.329	62.2423333333333	24.017	-1.373840192	9.02308532496887e-06	0.000723144684271707	dpy-7	Cuticle collagen dpy-7 [Source:UniProtKB/Swiss-Prot;Acc:P34688]	-	-	-	-	GO:0005581//collagen trimer;GO:0005615//extracellular space;GO:0031012//extracellular matrix;GO:0060102//collagen and cuticulin-based cuticle extracellular matrix;GO:0060108//annular furrow extracellular matrix	GO:0005201//extracellular matrix structural constituent;GO:0042302//structural constituent of cuticle;GO:0042329//structural constituent of collagen and cuticulin-based cuticle	GO:0030198//extracellular matrix organization;GO:0040032//post-embryonic body morphogenesis;GO:0042338//cuticle development involved in collagen and cuticulin-based cuticle molting cycle	--
WBGene00000017	187	127	112	247	316	354	19.182	14.283	12.364	24.388	35.513	39.04	15.2763333333333	32.9803333333333	1.11030767484064	9.0350016140676e-06	0.000723144684271707	abf-6	ABF-6; AntiBacterial Factor related [Source:UniProtKB/TrEMBL;Acc:G5EBS3]	-	-	-	-	-	-	-	--
WBGene00002348	2950	1679	1528	3771	4709	4038	32.771	20.449	18.268	40.314	57.301	48.206	23.8293333333333	48.607	1.0284255042371	9.08403406864836e-06	0.000724001348197042	myo-1	Myosin-1 [Source:UniProtKB/Swiss-Prot;Acc:P02567]	Human Diseases;Human Diseases;Cellular Processes	Infectious disease: bacterial;Infectious disease: bacterial;Cellular community - eukaryotes	ko05132//Salmonella infection;ko05130//Pathogenic Escherichia coli infection;ko04530//Tight junction	K10352;K10352;K10352	GO:0005737//cytoplasm;GO:0005863//striated muscle myosin thick filament;GO:0016459//myosin complex;GO:0030016//myofibril;GO:0032982//myosin filament	GO:0000166//nucleotide binding;GO:0003774//motor activity;GO:0003779//actin binding;GO:0005524//ATP binding;GO:0008307//structural constituent of muscle;GO:0051015//actin filament binding	GO:0006936//muscle contraction;GO:0043050//pharyngeal pumping	--
WBGene00017464	113	93	82	193	156	188	3.726	3.362	2.91	6.125	5.635	6.664	3.33266666666667	6.14133333333333	0.88187488410932	9.6577358018094e-06	0.000766491477144444	sulp-2	Anion transporter SULP-2; SULfate Permease family [Source:UniProtKB/TrEMBL;Acc:G5EDS5]	-	-	-	-	GO:0005887//integral component of plasma membrane;GO:0016020//membrane;GO:0016021//integral component of membrane;GO:0016323//basolateral plasma membrane	GO:0008271//secondary active sulfate transmembrane transporter activity;GO:0015106//bicarbonate transmembrane transporter activity;GO:0015108//chloride transmembrane transporter activity;GO:0015116//sulfate transmembrane transporter activity;GO:0015301//anion:anion antiporter activity;GO:0019531//oxalate transmembrane transporter activity	GO:0008272//sulfate transport;GO:0015701//bicarbonate transport;GO:0019532//oxalate transport;GO:0055085//transmembrane transport;GO:0098656//anion transmembrane transport;GO:1902358//sulfate transmembrane transport;GO:1902476//chloride transmembrane transport	--
WBGene00019282	581	498	583	440	320	335	36.895	35.425	40.827	25.777	23.201	22.849	37.7156666666667	23.9423333333333	-0.655600168	9.70501573718966e-06	0.000767021097321236	mps-2	MPS-3; MiRP K channel accessory Subunit [Source:UniProtKB/TrEMBL;Acc:Q56VR9]	-	-	-	-	GO:0016020//membrane;GO:0016021//integral component of membrane	GO:0015459//potassium channel regulator activity	GO:0043266//regulation of potassium ion transport;GO:0050920//regulation of chemotaxis	--
WBGene00011798	98	60	42	142	174	268	5.033	3.379	2.322	7.02	9.791	14.799	3.578	10.5366666666667	1.5581932420188	9.85438036535267e-06	0.000775580794671444	T16G1.4	NP_506236.2 CHK domain-containing protein [Caenorhabditis elegans]	-	-	-	-	-	-	-	--
WBGene00000170	9655	9252	10392	8360	6823	6228	576.304	605.895	668.108	480.258	445.617	399.127	616.769	441.667333333333	-0.481770123	9.91430536560956e-06	0.000777059394402485	aqp-2	AQuaPorin or aquaglyceroporin related [Source:UniProtKB/TrEMBL;Acc:Q17571]	-	-	-	-	GO:0016020//membrane;GO:0016021//integral component of membrane	GO:0015250//water channel activity;GO:0015267//channel activity	GO:0006833//water transport;GO:0055085//transmembrane transport	--
WBGene00016481	124	120	119	73	54	61	13.632	14.464	14.079	7.725	6.504	7.21	14.0583333333333	7.14633333333333	-0.976150454	1.00509631808408e-05	0.000784515055879762	C36C5.12	UPF0376 protein C36C5.12 [Source:UniProtKB/Swiss-Prot;Acc:O16406]	-	-	-	-	GO:0016020//membrane;GO:0016021//integral component of membrane	-	-	--
WBGene00014091	544	409	397	687	835	866	26.504	21.847	20.816	32.218	44.57	45.362	23.0556666666667	40.7166666666667	0.820498075136331	1.0122283190986e-05	0.00078555242397864	ZK822.4	NP_502258.1 DUF148 domain-containing protein [Caenorhabditis elegans]	-	-	-	-	-	-	-	--
WBGene00010320	81	65	83	131	180	199	5.156	4.554	5.743	8.068	12.588	13.652	5.151	11.436	1.15065807990781	1.0147429268399e-05	0.00078555242397864	F59B10.4	NP_001022218.1 Uncharacterized protein CELE_F59B10.4 [Caenorhabditis elegans]	-	-	-	-	GO:0016020//membrane;GO:0016021//integral component of membrane	-	-	--
WBGene00011906	83	94	69	45	21	15	12.546	15.656	11.137	6.533	3.448	2.404	13.113	4.12833333333333	-1.667366416	1.0248634912868e-05	0.000787569274091838	hsp-12.1	Heat Shock Protein [Source:UniProtKB/TrEMBL;Acc:O01263]	Genetic Information Processing;Organismal Systems	Folding, sorting and degradation;Aging	ko04141//Protein processing in endoplasmic reticulum;ko04213//Longevity regulating pathway - multiple species	K09542;K09542	GO:0005737//cytoplasm;GO:0055120//striated muscle dense body	-	-	--
WBGene00021601	2	11	8	37	37	35	0.132	0.797	0.569	2.355	2.68	2.488	0.499333333333333	2.50766666666667	2.32827046656867	1.02568712704003e-05	0.000787569274091838	Y46H3A.5	NP_503511.2 Lipase_3 domain-containing protein [Caenorhabditis elegans]	-	-	-	-	-	GO:0016787//hydrolase activity	GO:0006629//lipid metabolic process	--
WBGene00016896	29	26	22	6	1	4	1.432	1.408	1.169	0.285	0.054	0.212	1.33633333333333	0.183666666666667	-2.863118194	1.08574495891511e-05	0.000830309171212449	nep-4	NEPrilysin metallopeptidase family [Source:UniProtKB/TrEMBL;Acc:O45311]	-	-	-	-	-	GO:0004222//metalloendopeptidase activity;GO:0008237//metallopeptidase activity	GO:0006508//proteolysis	--
WBGene00018489	406	385	470	313	169	214	51.2	53.231	63.787	37.995	23.35	29.015	56.0726666666667	30.12	-0.896575912	1.09442229783469e-05	0.000833570273540299	F46E10.2	5H1 [Source:UniProtKB/TrEMBL;Acc:G5EDS0]	-	-	-	-	-	-	-	--
WBGene00006649	2283	1938	1894	1609	1453	1386	224.889	209.303	200.786	152.567	156.812	146.789	211.659333333333	152.056	-0.477141362	1.10101218951096e-05	0.000835221656533035	tth-1	Thymosin beta [Source:UniProtKB/Swiss-Prot;Acc:O17389]	-	-	-	-	GO:0005737//cytoplasm;GO:0005829//cytosol;GO:0005856//cytoskeleton;GO:0005938//cell cortex;GO:0030054//cell junction	GO:0003779//actin binding;GO:0003785//actin monomer binding	GO:0007015//actin filament organization	--
WBGene00000753	78	48	34	121	136	153	5.767	3.891	2.705	8.611	11.016	12.161	4.121	10.596	1.36245338008912	1.13196532313899e-05	0.000855267719550898	col-180	COLlagen [Source:UniProtKB/TrEMBL;Acc:Q18620]	-	-	-	-	GO:0016020//membrane;GO:0016021//integral component of membrane	GO:0042302//structural constituent of cuticle	-	--
WBGene00012969	42	23	18	72	104	77	1.72	1.041	0.802	2.858	4.709	3.421	1.18766666666667	3.66266666666667	1.62476442694255	1.15850232551975e-05	0.000870481607876771	Y48A6B.8	NP_499419.1 Uncharacterized protein CELE_Y48A6B.8 [Caenorhabditis elegans]	-	-	-	-	-	-	-	--
WBGene00021873	129	87	77	185	213	200	6.281	4.674	4.035	8.67	11.362	10.489	4.99666666666667	10.1736666666667	1.02580184859199	1.16131804322593e-05	0.000870481607876771	clec-82	C-type LECtin [Source:UniProtKB/TrEMBL;Acc:H2L0R0]	-	-	-	-	-	GO:0030246//carbohydrate binding	GO:0050830//defense response to Gram-positive bacterium	--
WBGene00010453	154	136	147	253	285	220	3.845	3.767	3.899	6.109	7.765	5.952	3.837	6.60866666666667	0.784380464822163	1.19783681456127e-05	0.000891513919877154	fozi-1	Formin-homology and zinc finger domains protein 1 [Source:UniProtKB/Swiss-Prot;Acc:P34489]	-	-	-	-	GO:0005634//nucleus	-	GO:0007501//mesodermal cell fate specification;GO:0048337//positive regulation of mesodermal cell fate specification	--
MSTRG.12896	58	37	43	91	119	117	10.52	7.358	8.394	15.888	23.648	22.816	8.75733333333333	20.784	1.24690980439123	1.19881696039386e-05	0.000891513919877154	--	-	-	-	-	-	-	-	-	--
WBGene00015354	336	243	208	438	551	497	36.878	29.144	24.446	46.223	66.131	58.648	30.156	57.0006666666667	0.918533715752552	1.20597500686895e-05	0.000893320074695988	snet-1	NP_508631.2 Protein snet-1 [Caenorhabditis elegans]	-	-	-	-	GO:0005576//extracellular region;GO:0043204//perikaryon	-	GO:0006935//chemotaxis;GO:0019236//response to pheromone;GO:0050920//regulation of chemotaxis;GO:0090328//regulation of olfactory learning	--
WBGene00004023	552	353	391	692	819	930	27.438	19.49	21.251	33.337	45.244	50.123	22.7263333333333	42.9013333333333	0.916657547524759	1.21791448904546e-05	0.000898640108733583	pho-4	Intestinal acid PHOsphatase [Source:UniProtKB/TrEMBL;Acc:Q22525]	Metabolism;Cellular Processes;Metabolism	Global and overview maps;Transport and catabolism;Metabolism of cofactors and vitamins	ko01100//Metabolic pathways;ko04142//Lysosome;ko00740//Riboflavin metabolism	K14410;K14410;K14410	-	-	-	--
WBGene00019644	592	600	715	480	259	214	18.351	20.391	23.852	14.322	8.796	7.132	20.8646666666667	10.0833333333333	-1.049089231	1.22593437414536e-05	0.000901037914133532	cpt-4	Carnitine Palmitoyl Transferase [Source:UniProtKB/TrEMBL;Acc:O44619]	-	-	-	-	GO:0005739//mitochondrion	GO:0004095//carnitine O-palmitoyltransferase activity;GO:0016746//transferase activity, transferring acyl groups	GO:0006631//fatty acid metabolic process;GO:0009437//carnitine metabolic process	--
WBGene00012540	402	287	285	215	107	72	45.019	35.238	34.348	23.177	13.128	8.669	38.2016666666667	14.9913333333333	-1.349506879	1.24986402228165e-05	0.000915065175072796	Y37A1B.7	NP_502690.1 Uncharacterized protein CELE_Y37A1B.7 [Caenorhabditis elegans]	-	-	-	-	-	-	-	--
WBGene00013289	1956	2046	2341	1666	881	758	62.101	71.782	81.125	50.74	28.797	24.763	71.6693333333333	34.7666666666667	-1.043651183	1.38156071890719e-05	0.00100757916677366	tag-273	NP_001294000.1 LIM zinc-binding domain-containing protein [Caenorhabditis elegans]	-	-	-	-	GO:0005886//plasma membrane;GO:0015629//actin cytoskeleton	GO:0046872//metal ion binding;GO:0051015//actin filament binding	GO:0051017//actin filament bundle assembly	--
WBGene00009383	451	264	242	555	701	788	35.185	22.581	20.318	41.678	59.917	66.095	26.028	55.8966666666667	1.10269779333261	1.39822132798187e-05	0.00101580779477883	F35B12.3	NP_505942.2 Uncharacterized protein CELE_F35B12.3 [Caenorhabditis elegans]	-	-	-	-	-	-	-	--
WBGene00021928	101	72	77	177	137	159	6.9	5.393	5.661	11.64	10.254	11.679	5.98466666666667	11.191	0.902996158281816	1.43042441021676e-05	0.00103457289492782	Y55F3AM.11	NP_500028.1 Methyltranfer_dom domain-containing protein [Caenorhabditis elegans]	-	-	-	-	-	-	-	--
WBGene00001457	306	184	203	413	415	460	35.312	24.749	25.211	45.876	55.992	59.042	28.424	53.6366666666667	0.916109987739187	1.435005021288e-05	0.00103457289492782	flp-14	FMRFamide-like neuropeptides 14 KHEYLRF-amide 1 KHEYLRF-amide 2 KHEYLRF-amide 3 KHEYLRF-amide 4 [Source:UniProtKB/Swiss-Prot;Acc:Q9XWV7]	-	-	-	-	GO:0005576//extracellular region;GO:0030424//axon;GO:0042995//cell projection;GO:0043204//perikaryon	-	GO:0007218//neuropeptide signaling pathway	--
WBGene00017751	28	18	12	55	56	77	1.181	0.832	0.545	2.233	2.588	3.492	0.852666666666667	2.771	1.70035294732094	1.45885289326133e-05	0.00104686878455936	F23F12.3	NP_498433.3 Uncharacterized protein CELE_F23F12.3 [Caenorhabditis elegans]	Human Diseases	Cancer: overview	ko05231//Choline metabolism in cancer	K08202	GO:0016020//membrane;GO:0016021//integral component of membrane	GO:0022857//transmembrane transporter activity	GO:0055085//transmembrane transport	--
WBGene00009389	265	235	254	400	395	354	17.302	15.501	17.287	25.072	28.619	26.14	16.6966666666667	26.6103333333333	0.672426471463485	1.46314447098137e-05	0.00104686878455936	F35B12.10	NP_001256340.1 CTCK domain-containing protein [Caenorhabditis elegans]	Environmental Information Processing	Signal transduction	ko04350//TGF-beta signaling pathway	K23318	-	-	-	--
WBGene00000113	573	577	584	881	791	738	27.615	29.619	31.313	40.375	37.911	36.741	29.5156666666667	38.3423333333333	0.377457207158872	1.50268686422002e-05	0.00107023524522511	alh-7	ALdehyde deHydrogenase [Source:UniProtKB/TrEMBL;Acc:O02266]	Metabolism;Metabolism;Metabolism	Global and overview maps;Amino acid metabolism;Carbohydrate metabolism	ko01100//Metabolic pathways;ko00250//Alanine, aspartate and glutamate metabolism;ko00650//Butanoate metabolism	K00139;K00139;K00139	-	GO:0004777//succinate-semialdehyde dehydrogenase (NAD+) activity;GO:0009013//succinate-semialdehyde dehydrogenase [NAD(P)+] activity;GO:0016491//oxidoreductase activity;GO:0016620//oxidoreductase activity, acting on the aldehyde or oxo group of donors, NAD or NADP as acceptor	GO:0055114//oxidation-reduction process	--
WBGene00019844	437	389	426	616	694	615	9.69	9.455	10.164	13.154	16.865	14.671	9.76966666666667	14.8966666666667	0.608608299484469	1.50713417983949e-05	0.00107023524522511	abts-4	Anion/Bicarbonate TranSporter family [Source:UniProtKB/TrEMBL;Acc:H2L0C4]	-	-	-	-	GO:0005623//cell;GO:0016020//membrane;GO:0016021//integral component of membrane;GO:0016323//basolateral plasma membrane	GO:0005452//inorganic anion exchanger activity;GO:0008509//anion transmembrane transporter activity	GO:0006820//anion transport;GO:0015698//inorganic anion transport;GO:0015701//bicarbonate transport;GO:0051453//regulation of intracellular pH;GO:0098656//anion transmembrane transport	--
WBGene00003691	197	133	139	277	272	285	10.912	8.077	8.286	14.769	16.507	16.973	9.09166666666667	16.083	0.822919845106627	1.52999800429019e-05	0.00108240195891526	nhr-101	Nuclear Hormone Receptor family [Source:UniProtKB/TrEMBL;Acc:Q95ZS3]	-	-	-	-	GO:0005634//nucleus	GO:0000977//RNA polymerase II regulatory region sequence-specific DNA binding;GO:0003677//DNA binding;GO:0003700//transcription factor activity, sequence-specific DNA binding;GO:0008270//zinc ion binding;GO:0043565//sequence-specific DNA binding;GO:0046872//metal ion binding	GO:0006355//regulation of transcription, DNA-templated;GO:0006357//regulation of transcription from RNA polymerase II promoter;GO:0030154//cell differentiation;GO:0048856//anatomical structure development	RXR-like
WBGene00000928	1003	981	1183	796	311	366	128.063	137.984	164.773	98.738	43.422	50.31	143.606666666667	64.1566666666667	-1.162451633	1.54870961572044e-05	0.00109155134072177	dao-2	Dauer or Aging adult Overexpression [Source:UniProtKB/TrEMBL;Acc:Q86LS4]	-	-	-	-	-	-	-	--
WBGene00019744	77	44	40	19	12	16	12.776	8.047	7.142	3.069	2.181	2.854	9.32166666666667	2.70133333333333	-1.786916251	1.58271242398256e-05	0.0011113700734798	M02H5.8	NP_001300158.1 Uncharacterized protein CELE_M02H5.8 [Caenorhabditis elegans]	-	-	-	-	-	-	-	--
WBGene00044535	495	615	630	409	301	361	56.399	76.824	77.249	44.857	37.573	44.222	70.1573333333333	42.2173333333333	-0.732758459	1.62450951525158e-05	0.00113649482346619	K11D12.13	NP_001033498.1 BPTI/Kunitz inhibitor domain-containing protein [Caenorhabditis elegans]	-	-	-	-	-	GO:0004867//serine-type endopeptidase inhibitor activity	GO:0010951//negative regulation of endopeptidase activity	--
WBGene00000214	25376	20559	21804	31949	32227	35418	1372.423	1215.66	1266.874	1657.072	1910.12	2066.1	1284.98566666667	1877.764	0.547263487447756	1.66163618903901e-05	0.00115817881825675	asp-1	ASpartyl Protease; Aspartic protease 1 [Source:UniProtKB/TrEMBL;Acc:G5EEI4]	Cellular Processes	Transport and catabolism	ko04142//Lysosome	K01382	GO:0005576//extracellular region;GO:0005737//cytoplasm;GO:0005764//lysosome;GO:0098591//external side of apical plasma membrane	GO:0004190//aspartic-type endopeptidase activity;GO:0008233//peptidase activity;GO:0016787//hydrolase activity	GO:0006508//proteolysis;GO:0012501//programmed cell death;GO:0030163//protein catabolic process	--
WBGene00000955	55	32	50	98	105	109	1.829	1.167	1.79	3.138	3.867	3.898	1.59533333333333	3.63433333333333	1.18783285040984	1.69787849571142e-05	0.00117908922446666	des-2	Acetylcholine receptor subunit alpha-type des-2 [Source:UniProtKB/Swiss-Prot;Acc:O76554]	-	-	-	-	GO:0005886//plasma membrane;GO:0005887//integral component of plasma membrane;GO:0016020//membrane;GO:0016021//integral component of membrane;GO:0043005//neuron projection;GO:0045202//synapse	GO:0004888//transmembrane signaling receptor activity;GO:0005216//ion channel activity;GO:0005230//extracellular ligand-gated ion channel activity	GO:0006811//ion transport;GO:0007165//signal transduction;GO:0007268//synaptic transmission;GO:0034220//ion transmembrane transport;GO:0042391//regulation of membrane potential;GO:0050877//neurological system process	--
WBGene00018304	366	335	347	279	190	196	5.497	5.517	5.609	4.034	3.127	3.165	5.541	3.442	-0.68689927	1.72359738354494e-05	0.00118822525318831	agr-1	AGRin (Synaptic protein) homolog; AGRin (Synaptic protein) homolog family member [Source:UniProtKB/TrEMBL;Acc:G5EG68]	Environmental Information Processing	Signaling molecules and interaction	ko04512//ECM-receptor interaction	K06254	GO:0005604//basement membrane;GO:0005886//plasma membrane;GO:0045202//synapse	GO:0002162//dystroglycan binding;GO:0005201//extracellular matrix structural constituent;GO:0005515//protein binding;GO:0043236//laminin binding	GO:0007213//G-protein coupled acetylcholine receptor signaling pathway;GO:0009887//organ morphogenesis;GO:0009888//tissue development;GO:0043113//receptor clustering	--
WBGene00010004	31	16	17	48	78	89	1.181	0.828	0.745	2.134	3.635	4.052	0.918	3.27366666666667	1.83434137154254	1.72361543424001e-05	0.00118822525318831	F53H2.1	NP_507929.2 Uncharacterized protein CELE_F53H2.1 [Caenorhabditis elegans]	-	-	-	-	-	-	-	--
WBGene00019214	33	54	29	14	5	4	2.176	3.904	2.058	0.889	0.361	0.284	2.71266666666667	0.511333333333333	-2.407375798	1.73106200470302e-05	0.00118901928024856	H20E11.2	NP_501051.1 CUB_2 domain-containing protein [Caenorhabditis elegans]	-	-	-	-	-	-	GO:0045087//innate immune response	--
WBGene00015135	96	114	118	66	32	21	4.064	5.291	5.376	2.689	1.484	0.956	4.91033333333333	1.70966666666667	-1.522105893	1.75998900030101e-05	0.00120450841401036	cyp-23A1	CYtochrome P450 family [Source:UniProtKB/TrEMBL;Acc:Q27465]	-	-	-	-	GO:0005737//cytoplasm;GO:0016020//membrane;GO:0016021//integral component of membrane;GO:0043231//intracellular membrane-bounded organelle	GO:0004497//monooxygenase activity;GO:0005506//iron ion binding;GO:0008395//steroid hydroxylase activity;GO:0016491//oxidoreductase activity;GO:0016705//oxidoreductase activity, acting on paired donors, with incorporation or reduction of molecular oxygen;GO:0016712//oxidoreductase activity, acting on paired donors, with incorporation or reduction of molecular oxygen, reduced flavin or flavoprotei…	GO:0006082//organic acid metabolic process;GO:0006805//xenobiotic metabolic process;GO:0042738//exogenous drug catabolic process;GO:0055114//oxidation-reduction process	--
WBGene00020786	317	302	260	462	458	422	14.213	14.877	12.547	20.031	22.528	20.355	13.879	20.9713333333333	0.595514965640577	1.81658093134825e-05	0.00123875080188582	T25B2.2	NP_001033564.1 Uncharacterized protein CELE_T25B2.2 [Caenorhabditis elegans]	-	-	-	-	-	-	-	--
WBGene00022254	146	86	87	210	204	232	20.374	13.158	13.066	28.209	31.19	34.809	15.5326666666667	31.4026666666667	1.01558154119886	1.91814594859747e-05	0.00130330427421071	nlp-71	Neuropeptide-Like Protein [Source:UniProtKB/TrEMBL;Acc:V6CLM5]	-	-	-	-	-	-	GO:0007218//neuropeptide signaling pathway	--
WBGene00012239	2240	2388	2828	2031	1297	1238	126.855	149.971	172.657	111.051	79.492	75.276	149.827666666667	88.6063333333333	-0.757822324	1.95578980199325e-05	0.00131948982665439	W04A8.4	NP_493422.2 3'-5' exonuclease domain-containing protein [Caenorhabditis elegans]	-	-	-	-	GO:0005783//endoplasmic reticulum	GO:0003676//nucleic acid binding;GO:0004527//exonuclease activity;GO:0008408//3'-5' exonuclease activity	GO:0006139//nucleobase-containing compound metabolic process;GO:0090305//nucleic acid phosphodiester bond hydrolysis	--
WBGene00001828	1676	1784	2263	1504	981	961	62.305	72.712	90.537	53.819	39.955	38.41	75.1846666666667	44.0613333333333	-0.770925312	1.96026836141592e-05	0.00131948982665439	hch-1	Zinc metalloproteinase nas-34 [Source:UniProtKB/Swiss-Prot;Acc:Q21059]	-	-	-	-	GO:0005576//extracellular region	GO:0004222//metalloendopeptidase activity;GO:0008233//peptidase activity;GO:0008237//metallopeptidase activity;GO:0008270//zinc ion binding;GO:0016787//hydrolase activity;GO:0046872//metal ion binding	GO:0001764//neuron migration;GO:0006508//proteolysis;GO:0007275//multicellular organism development;GO:0018996//molting cycle, collagen and cuticulin-based cuticle;GO:0035188//hatching	--
WBGene00006759	2167	1707	1647	2804	3416	2664	7.694	6.64	6.295	9.585	13.262	10.175	6.87633333333333	11.0073333333333	0.678753613076378	1.96292361316048e-05	0.00131948982665439	unc-22	Twitchin [Source:UniProtKB/Swiss-Prot;Acc:Q23551]	-	-	-	-	GO:0005737//cytoplasm;GO:0005865//striated muscle thin filament;GO:0030017//sarcomere;GO:0030018//Z disc;GO:0031430//M band;GO:0031672//A band	GO:0000166//nucleotide binding;GO:0004672//protein kinase activity;GO:0004674//protein serine/threonine kinase activity;GO:0005515//protein binding;GO:0005516//calmodulin binding;GO:0005524//ATP binding;GO:0008307//structural constituent of muscle;GO:0016301//kinase activity;GO:0016740//transferase activity;GO:0019901//protein kinase binding;GO:0046872//metal ion binding;GO:0051015//actin filamen…	GO:0006468//protein phosphorylation;GO:0006936//muscle contraction;GO:0006941//striated muscle contraction;GO:0007015//actin filament organization;GO:0008344//adult locomotory behavior;GO:0016310//phosphorylation;GO:0018105//peptidyl-serine phosphorylation;GO:0018107//peptidyl-threonine phosphorylation;GO:0035095//behavioral response to nicotine;GO:0040017//positive regulation of locomotion;GO:00…	--
WBGene00018602	3254	3060	3164	2723	1783	1594	439.737	453.936	461.288	354.405	263.752	231.357	451.653666666667	283.171333333333	-0.673541699	2.02439735306432e-05	0.00135598729085219	F48D6.4	NP_508722.1 Uncharacterized protein CELE_F48D6.4 [Caenorhabditis elegans]	-	-	-	-	-	-	-	--
WBGene00008596	95	62	49	130	168	224	5.374	3.845	2.983	7.078	10.411	13.623	4.06733333333333	10.3706666666667	1.35035350409658	2.0551117847026e-05	0.00137169634280026	clec-54	C-type LECtin [Source:UniProtKB/TrEMBL;Acc:Q19226]	-	-	-	-	-	GO:0030246//carbohydrate binding	-	--
WBGene00019160	1187	764	783	1438	1703	1696	136.757	96.506	97.085	159.478	214.964	210.084	110.116	194.842	0.823280587613221	2.06653608235155e-05	0.00137446479082882	nlp-49	Corticotrophin Releasing Factor related [Source:UniProtKB/TrEMBL;Acc:Q95YA3]	-	-	-	-	-	-	GO:0007218//neuropeptide signaling pathway	--
WBGene00007405	230	224	229	148	133	143	15.639	16.699	16.758	9.687	9.908	10.454	16.3653333333333	10.0163333333333	-0.708288508	2.09515836016334e-05	0.00138861214965352	C07A9.9	NP_499137.2 Uncharacterized protein CELE_C07A9.9 [Caenorhabditis elegans]	-	-	-	-	-	-	-	--
WBGene00006452	902	803	900	725	558	580	125.631	122.621	134.904	97.2	85.148	86.853	127.718666666667	89.7336666666667	-0.509248129	2.10911736427908e-05	0.00139297615013523	heh-1	NP_497671.2 Putative protein heh-1 [Caenorhabditis elegans]	Cellular Processes;Organismal Systems	Transport and catabolism;Digestive system	ko04142//Lysosome;ko04979//Cholesterol metabolism	K13443;K13443	GO:0005576//extracellular region	GO:0032934//sterol binding	GO:0015918//sterol transport;GO:0032367//intracellular cholesterol transport	--
WBGene00019839	826	593	657	488	343	208	74.255	58.447	63.563	42.229	33.783	20.104	65.4216666666667	32.0386666666667	-1.029954404	2.157910943134e-05	0.00141987944259131	R02F11.1	NP_504287.1 Uncharacterized protein CELE_R02F11.1 [Caenorhabditis elegans]	-	-	-	-	-	-	-	--
WBGene00004998	94	88	82	50	21	12	10.133	10.4	9.513	5.188	2.48	1.391	10.0153333333333	3.01966666666667	-1.72974923	2.16488580372861e-05	0.00141987944259131	spp-13	SaPosin-like Protein family [Source:UniProtKB/TrEMBL;Acc:O17387]	-	-	-	-	-	-	-	--
WBGene00015293	275	222	196	373	395	377	10.195	8.569	8.069	13.146	16.2	15.597	8.94433333333333	14.981	0.744088068666318	2.23811211905233e-05	0.00146282698327957	C01C4.3	Putative serine/threonine-protein kinase C01C4.3 [Source:UniProtKB/Swiss-Prot;Acc:Q11090]	-	-	-	-	GO:0005737//cytoplasm	GO:0000166//nucleotide binding;GO:0004672//protein kinase activity;GO:0004674//protein serine/threonine kinase activity;GO:0005524//ATP binding;GO:0016301//kinase activity;GO:0016740//transferase activity	GO:0006468//protein phosphorylation;GO:0007346//regulation of mitotic cell cycle;GO:0016310//phosphorylation;GO:0023014//signal transduction by protein phosphorylation;GO:0031098//stress-activated protein kinase signaling cascade;GO:0032147//activation of protein kinase activity	--
WBGene00020134	180	184	221	140	74	71	11.666	13.075	15.415	8.734	5.255	4.948	13.3853333333333	6.31233333333333	-1.08440777	2.25171751172585e-05	0.00146664455444792	T01B6.1	NP_508422.4 Uncharacterized protein CELE_T01B6.1 [Caenorhabditis elegans]	-	-	-	-	-	-	-	--
WBGene00020648	83	76	110	51	30	20	2.963	2.975	4.226	1.753	1.173	0.768	3.388	1.23133333333333	-1.460212509	2.28461326044456e-05	0.00148295738407345	T21D12.7	NP_001343686.1 Uncharacterized protein CELE_T21D12.7 [Caenorhabditis elegans]	-	-	-	-	-	GO:0004867//serine-type endopeptidase inhibitor activity	GO:0010951//negative regulation of endopeptidase activity	--
WBGene00021128	1226	1169	1278	1012	883	846	65.953	68.974	74.013	52.411	52.066	48.946	69.6466666666667	51.141	-0.445573935	2.30443632233153e-05	0.00149070197577124	W10C8.5	NP_491057.1 Uncharacterized protein CELE_W10C8.5 [Caenorhabditis elegans]	Metabolism	Amino acid metabolism	ko00330//Arginine and proline metabolism	K00934	-	GO:0000166//nucleotide binding;GO:0003824//catalytic activity;GO:0004111//creatine kinase activity;GO:0005524//ATP binding;GO:0016301//kinase activity;GO:0016740//transferase activity;GO:0016772//transferase activity, transferring phosphorus-containing groups	GO:0016310//phosphorylation;GO:0046314//phosphocreatine biosynthetic process	--
WBGene00010083	434	299	247	546	631	706	7.521	5.681	4.607	9.108	11.981	13.155	5.93633333333333	11.4146666666667	0.943244721645133	2.43621420466837e-05	0.00157056826320754	xdh-1	Xanthine DeHydrogenase homolog [Source:UniProtKB/TrEMBL;Acc:O17892]	Metabolism;Metabolism;Cellular Processes;Metabolism;Metabolism	Global and overview maps;Nucleotide metabolism;Transport and catabolism;Xenobiotics biodegradation and metabolism;Biosynthesis of other secondary metabolites	ko01100//Metabolic pathways;ko00230//Purine metabolism;ko04146//Peroxisome;ko00983//Drug metabolism - other enzymes;ko00232//Caffeine metabolism	K00106;K00106;K00106;K00106;K00106	GO:0005829//cytosol	GO:0004854//xanthine dehydrogenase activity;GO:0004855//xanthine oxidase activity;GO:0005506//iron ion binding;GO:0009055//electron carrier activity;GO:0016491//oxidoreductase activity;GO:0046872//metal ion binding;GO:0050660//flavin adenine dinucleotide binding;GO:0051536//iron-sulfur cluster binding;GO:0051537//2 iron, 2 sulfur cluster binding;GO:0071949//FAD binding	GO:0009115//xanthine catabolic process;GO:0022900//electron transport chain;GO:0055114//oxidation-reduction process	--
WBGene00018101	487	436	424	649	666	673	22.208	23.562	23.906	31.012	33.274	32.641	23.2253333333333	32.309	0.476236795731383	2.52303971355927e-05	0.00162101010712317	math-27	MATH (Meprin-associated Traf homology) domain containing [Source:UniProtKB/TrEMBL;Acc:I2HAK4]	-	-	-	-	-	GO:0005515//protein binding	-	--
WBGene00018041	412	405	493	336	197	162	25.163	27.119	32.404	19.754	13.182	10.638	28.2286666666667	14.5246666666667	-0.958655932	2.60555246781494e-05	0.00166834849371377	F35D2.3	NP_495588.2 Uncharacterized protein CELE_F35D2.3 [Caenorhabditis elegans]	-	-	-	-	GO:0016020//membrane;GO:0016021//integral component of membrane	-	-	--
WBGene00003990	1363	1485	1490	1234	929	925	117.098	139.915	137.886	102.123	87.407	85.461	131.633	91.6636666666667	-0.522099312	2.64134191148602e-05	0.00168555092452904	pfn-2	Profilin-2 [Source:UniProtKB/Swiss-Prot;Acc:Q20025]	Human Diseases;Human Diseases;Environmental Information Processing;Cellular Processes;Environmental Information Processing	Infectious disease: bacterial;Infectious disease: bacterial;Signal transduction;Cell motility;Signal transduction	ko05131//Shigellosis;ko05132//Salmonella infection;ko04015//Rap1 signaling pathway;ko04810//Regulation of actin cytoskeleton;ko04013//MAPK signaling pathway - fly	K05759;K05759;K05759;K05759;K05759	GO:0005623//cell;GO:0005737//cytoplasm;GO:0005856//cytoskeleton;GO:0005938//cell cortex	GO:0003779//actin binding;GO:0003785//actin monomer binding	GO:0042989//sequestering of actin monomers;GO:0071689//muscle thin filament assembly	--
WBGene00022633	721	620	618	951	899	994	23.034	21.716	21.247	29.245	31.466	34.141	21.999	31.6173333333333	0.523277747942325	2.65050456295754e-05	0.00168570305352542	ZC581.3	NP_491911.3 Uncharacterized protein CELE_ZC581.3 [Caenorhabditis elegans]	-	-	-	-	GO:0016020//membrane;GO:0016021//integral component of membrane	-	-	--
WBGene00022283	472	384	402	308	187	123	22.997	20.522	21.077	14.45	9.974	6.431	21.532	10.285	-1.065940537	2.6807902242269e-05	0.00169924317266517	lgc-27	Ligand-Gated ion Channel [Source:UniProtKB/TrEMBL;Acc:H2KZY7]	-	-	-	-	GO:0005887//integral component of plasma membrane;GO:0016020//membrane;GO:0016021//integral component of membrane;GO:0043005//neuron projection;GO:0045202//synapse	GO:0004888//transmembrane signaling receptor activity;GO:0005216//ion channel activity;GO:0005230//extracellular ligand-gated ion channel activity;GO:0005254//chloride channel activity	GO:0006811//ion transport;GO:0007165//signal transduction;GO:0007268//synaptic transmission;GO:0034220//ion transmembrane transport;GO:0042391//regulation of membrane potential;GO:0050877//neurological system process;GO:1902476//chloride transmembrane transport	--
WBGene00000107	7512	6717	6880	9734	8582	9180	346.815	333.553	332.653	420.656	420.421	452.244	337.673666666667	431.107	0.35241631234317	2.70198819995917e-05	0.00170695167588725	alh-1	ALdehyde deHydrogenase [Source:UniProtKB/TrEMBL;Acc:Q20780]	Metabolism;Metabolism;Metabolism;Metabolism;Metabolism;Metabolism;Metabolism;Metabolism;Metabolism;Metabolism;Metabolism;Metabolism;Metabolism	Global and overview maps;Amino acid metabolism;Lipid metabolism;Amino acid metabolism;Carbohydrate metabolism;Amino acid metabolism;Lipid metabolism;Amino acid metabolism;Carbohydrate metabolism;Carbohydrate metabolism;Metabolism of other amino acids;Amino acid metabolism;Metabolism of terpenoids and polyketides	ko01100//Metabolic pathways;ko00280//Valine, leucine and isoleucine degradation;ko00071//Fatty acid degradation;ko00310//Lysine degradation;ko00010//Glycolysis / Gluconeogenesis;ko00380//Tryptophan metabolism;ko00561//Glycerolipid metabolism;ko00330//Arginine and proline metabolism;ko00053//Ascorbate and aldarate metabolism;ko00620//Pyruvate metabolism;ko00410//beta-Alanine metabolism;ko00340//Hi…	K00128;K00128;K00128;K00128;K00128;K00128;K00128;K00128;K00128;K00128;K00128;K00128;K00128	-	GO:0004029//aldehyde dehydrogenase (NAD) activity;GO:0016491//oxidoreductase activity;GO:0016620//oxidoreductase activity, acting on the aldehyde or oxo group of donors, NAD or NADP as acceptor	GO:0055114//oxidation-reduction process	--
WBGene00021978	119	106	96	158	277	372	3.102	3.042	2.692	3.984	7.933	10.442	2.94533333333333	7.453	1.33939034168733	2.73381377941116e-05	0.00172130028264324	Y58A7A.4	NP_504361.1 Uncharacterized protein CELE_Y58A7A.4 [Caenorhabditis elegans]	-	-	-	-	-	-	-	--
WBGene00011508	1881	1260	1226	1077	692	522	217.062	159.414	152.257	119.633	87.489	64.764	176.244333333333	90.6286666666667	-0.959537507	2.84338253821006e-05	0.001784340623397	T05H10.3	NP_495688.1 Uncharacterized protein CELE_T05H10.3 [Caenorhabditis elegans]	-	-	-	-	-	-	-	--
WBGene00008605	807	662	698	522	305	179	27.443	24.529	25.281	16.817	11.299	6.457	25.751	11.5243333333333	-1.159945163	2.88577928075318e-05	0.00180494982894526	mlt-9	NP_510511.1 Uncharacterized protein CELE_F09B12.1 [Caenorhabditis elegans]	-	-	-	-	-	-	-	--
WBGene00015781	292	315	370	246	121	131	29.416	34.815	40.181	24.05	13.402	14.304	34.804	17.252	-1.012489502	2.89856318935964e-05	0.00180696237900377	C14F11.6	NP_509046.1 Uncharacterized protein CELE_C14F11.6 [Caenorhabditis elegans]	Metabolism;Metabolism	Global and overview maps;Metabolism of terpenoids and polyketides	ko01100//Metabolic pathways;ko00523//Polyketide sugar unit biosynthesis	K01790;K01790	-	GO:0008830//dTDP-4-dehydrorhamnose 3,5-epimerase activity	-	--
WBGene00014000	1708	1980	1935	1577	990	943	119.407	151.764	145.585	106.124	75.828	70.88	138.918666666667	84.2773333333333	-0.721023898	2.91037809390573e-05	0.00180835959920347	ZK550.6	Probable phytanoyl-CoA dioxygenase [Source:UniProtKB/Swiss-Prot;Acc:O62515]	Cellular Processes	Transport and catabolism	ko04146//Peroxisome	K00477	-	GO:0016491//oxidoreductase activity;GO:0031418//L-ascorbic acid binding;GO:0046872//metal ion binding;GO:0048244//phytanoyl-CoA dioxygenase activity;GO:0051213//dioxygenase activity	GO:0001561//fatty acid alpha-oxidation;GO:0006631//fatty acid metabolic process;GO:0055114//oxidation-reduction process	--
WBGene00004232	631	530	509	395	240	137	15.222	14.018	13.214	9.172	6.343	3.553	14.1513333333333	6.356	-1.15474696	2.958897393873e-05	0.00183247911058581	ptr-18	PaTched Related family [Source:UniProtKB/TrEMBL;Acc:Q9XWL9]	-	-	-	-	GO:0016020//membrane;GO:0016021//integral component of membrane	-	GO:0006897//endocytosis;GO:0018996//molting cycle, collagen and cuticulin-based cuticle;GO:0045138//nematode male tail tip morphogenesis	--
WBGene00022847	281	339	302	234	143	162	28.883	15.101	13.185	31	6.389	7.09	19.0563333333333	14.8263333333333	-0.362108702	2.98175979468025e-05	0.00184060329286651	ZK1055.6	NP_504678.1 Uncharacterized protein CELE_ZK1055.6 [Caenorhabditis elegans]	-	-	-	-	-	-	-	--
WBGene00011104	220	177	200	132	69	40	12.149	10.716	11.886	7.016	4.174	2.375	11.5836666666667	4.52166666666667	-1.357165446	3.01326778366397e-05	0.00185399397933644	cut-5	CUTiclin [Source:UniProtKB/TrEMBL;Acc:D0VWM7]	-	-	-	-	GO:0016020//membrane;GO:0016021//integral component of membrane	-	-	--
WBGene00019772	254	136	156	346	332	413	23.064	13.54	15.245	30.243	33.029	40.32	17.283	34.5306666666667	0.998524524215701	3.05060187871185e-05	0.00187087074308403	M04G7.1	NP_499933.2 Uncharacterized protein CELE_M04G7.1 [Caenorhabditis elegans]	-	-	-	-	-	-	-	--
WBGene00008851	375	351	398	277	102	105	40.545	41.608	46.311	28.829	12.083	12.206	42.8213333333333	17.706	-1.274091391	3.21881516226418e-05	0.00196764400000026	F15B9.8	NP_506249.1 Uncharacterized protein CELE_F15B9.8 [Caenorhabditis elegans]	-	-	-	-	-	-	-	--
WBGene00010215	43	33	23	70	98	86	2.642	2.223	1.521	4.14	6.597	5.681	2.12866666666667	5.47266666666667	1.36229393427046	3.23219877567981e-05	0.00196811821944397	nhr-193	Nuclear Hormone Receptor family [Source:UniProtKB/TrEMBL;Acc:G5EC41]	-	-	-	-	GO:0005634//nucleus	GO:0003677//DNA binding;GO:0003700//transcription factor activity, sequence-specific DNA binding;GO:0008270//zinc ion binding;GO:0043565//sequence-specific DNA binding;GO:0046872//metal ion binding	GO:0006355//regulation of transcription, DNA-templated	Miscellaneous
WBGene00001387	221	173	240	150	67	80	23.576	20.234	27.554	15.403	7.831	9.176	23.788	10.8033333333333	-1.138757461	3.24042970113334e-05	0.00196811821944397	far-3	Fatty Acid/Retinol binding protein [Source:UniProtKB/TrEMBL;Acc:Q19478]	-	-	-	-	-	GO:0008289//lipid binding	-	--
WBGene00008302	34	23	9	64	86	71	1.827	1.355	0.526	3.311	5.066	4.102	1.236	4.15966666666667	1.75078917992823	3.25110823182189e-05	0.00196827510868217	pals-38	Protein containing ALS2cr12 (ALS2CR12) signature [Source:UniProtKB/TrEMBL;Acc:Q18826]	-	-	-	-	-	-	-	--
WBGene00021518	238	273	229	182	126	96	11.556	14.533	11.966	8.507	6.703	5.012	12.685	6.74066666666667	-0.91216033	3.36176133757446e-05	0.00202876389474262	hpo-6	NP_500100.1 Uncharacterized protein CELE_Y41D4B.16 [Caenorhabditis elegans]	-	-	-	-	GO:0045121//membrane raft	-	-	--
WBGene00016728	224	168	184	315	293	327	11.799	9.702	10.431	15.972	16.91	18.519	10.644	17.1336666666667	0.686793510949102	3.38223782686221e-05	0.00203462071056052	C46H11.2	Flavin-containing monooxygenase [Source:UniProtKB/TrEMBL;Acc:Q9GYJ1]	-	-	-	-	-	GO:0004497//monooxygenase activity;GO:0004499//N,N-dimethylaniline monooxygenase activity;GO:0016491//oxidoreductase activity;GO:0050660//flavin adenine dinucleotide binding;GO:0050661//NADP binding	GO:0055114//oxidation-reduction process	--
WBGene00044623	520	557	577	375	214	106	20.745	24.253	24.724	14.454	9.108	4.572	23.2406666666667	9.378	-1.309299269	3.44159622550953e-05	0.00205405291116623	bus-8	Glycosyltransferase [Source:UniProtKB/TrEMBL;Acc:G5ECB6]	Metabolism;Metabolism;Metabolism	Global and overview maps;Glycan biosynthesis and metabolism;Glycan biosynthesis and metabolism	ko01100//Metabolic pathways;ko00510//N-Glycan biosynthesis;ko00513//Various types of N-glycan biosynthesis	K03843;K03843;K03843	GO:0005783//endoplasmic reticulum	GO:0000033//alpha-1,3-mannosyltransferase activity;GO:0004378//GDP-Man:Man1GlcNAc2-PP-Dol alpha-1,3-mannosyltransferase activity;GO:0016740//transferase activity	GO:0006486//protein glycosylation;GO:0006490//oligosaccharide-lipid intermediate biosynthetic process;GO:0033577//protein glycosylation in endoplasmic reticulum;GO:0097502//mannosylation	--
WBGene00001795	764	562	525	908	1256	1137	10.429	8.411	7.713	11.931	18.784	16.687	8.851	15.8006666666667	0.836073062838847	3.44793789502759e-05	0.00205405291116623	gtl-1	GTL-1; Gon-Two Like (TRP subfamily) [Source:UniProtKB/TrEMBL;Acc:G5ECM4]	-	-	-	-	GO:0016020//membrane;GO:0016021//integral component of membrane	-	GO:0030421//defecation	--
WBGene00271744	52	36	46	89	93	130	2.792	2.119	2.658	4.6	5.471	7.505	2.523	5.85866666666667	1.21543216272582	3.45740977602406e-05	0.00205405291116623	K09F6.15	NP_001342022.1 Uncharacterized protein CELE_K09F6.15 [Caenorhabditis elegans]	-	-	-	-	-	-	-	--
WBGene00018403	78	41	48	109	147	134	2.725	1.571	1.805	3.666	5.627	5.034	2.03366666666667	4.77566666666667	1.23161891252573	3.45803814786839e-05	0.00205405291116623	F44A2.3	NP_505406.4 Uncharacterized protein CELE_F44A2.3 [Caenorhabditis elegans]	-	-	-	-	GO:0005615//extracellular space	GO:0008289//lipid binding	-	--
WBGene00010835	559	521	575	396	174	112	19.79	20.222	21.907	13.495	6.749	4.263	20.6396666666667	8.169	-1.337188283	3.5152358416111e-05	0.00207587525794756	M03B6.3	NP_510310.1 Uncharacterized protein CELE_M03B6.3 [Caenorhabditis elegans]	-	-	-	-	-	-	-	--
WBGene00020357	29	18	16	54	78	53	1.024	0.697	0.608	1.835	3.016	2.011	0.776333333333333	2.28733333333333	1.55891848634679	3.5198004765832e-05	0.00207587525794756	T08E11.1	NP_494090.2 Uncharacterized protein CELE_T08E11.1 [Caenorhabditis elegans]	-	-	-	-	-	GO:0005515//protein binding	-	--
WBGene00000695	632	701	779	525	213	175	40.096	48.76	53.188	32.062	14.805	11.937	47.348	19.6013333333333	-1.272351693	3.52774608397039e-05	0.00207587525794756	col-121	COLlagen [Source:UniProtKB/TrEMBL;Acc:Q20880]	-	-	-	-	GO:0005615//extracellular space;GO:0016020//membrane;GO:0016021//integral component of membrane;GO:0031012//extracellular matrix	GO:0005201//extracellular matrix structural constituent;GO:0042302//structural constituent of cuticle	GO:0030198//extracellular matrix organization	--
WBGene00001059	112	105	108	62	60	47	3.297	3.392	3.424	1.758	1.937	1.508	3.371	1.73433333333333	-0.958795421	3.5592848644378e-05	0.00208792955914179	dpf-6	Dipeptidyl peptidase family member 6 [Source:UniProtKB/Swiss-Prot;Acc:P34422]	-	-	-	-	GO:0005886//plasma membrane;GO:0016020//membrane;GO:0016021//integral component of membrane	GO:0004177//aminopeptidase activity;GO:0008233//peptidase activity;GO:0008236//serine-type peptidase activity;GO:0016787//hydrolase activity	GO:0006508//proteolysis	--
WBGene00009304	526	440	467	394	275	270	25.047	22.739	23.695	17.875	14.194	13.678	23.827	15.249	-0.64388268	3.60083443821392e-05	0.00210388998342839	eva-1	NP_001309519.1 SUEL-type lectin domain-containing protein [Caenorhabditis elegans]	-	-	-	-	GO:0005886//plasma membrane;GO:0016020//membrane;GO:0016021//integral component of membrane;GO:0030054//cell junction;GO:0031430//M band;GO:0055120//striated muscle dense body	GO:0005515//protein binding;GO:0030246//carbohydrate binding	-	--
WBGene00022727	387	392	423	324	238	232	15.27	16.958	17.962	12.306	10.288	9.842	16.73	10.812	-0.629804028	3.60876888469903e-05	0.00210388998342839	prkl-1	Drosophila PRicKLe homolog [Source:UniProtKB/TrEMBL;Acc:H2KYA1]	Environmental Information Processing	Signal transduction	ko04310//Wnt signaling pathway	K04511	-	GO:0008270//zinc ion binding;GO:0046872//metal ion binding	-	--
WBGene00011760	442	395	423	335	257	204	20.055	19.65	20.655	14.631	12.776	9.952	20.12	12.453	-0.692136967	3.6442302537718e-05	0.00211802662349217	T13H5.6	NP_495801.1 Uncharacterized protein CELE_T13H5.6 [Caenorhabditis elegans]	-	-	-	-	GO:0016020//membrane;GO:0016021//integral component of membrane	-	GO:0002028//regulation of sodium ion transport	--
WBGene00012261	1610	1758	2136	1405	634	504	56.087	67.146	80.082	47.115	24.198	18.877	67.7716666666667	30.0633333333333	-1.172677271	3.69988845902132e-05	0.00214377892952312	lpr-3	LiPocalin-Related protein [Source:UniProtKB/TrEMBL;Acc:G5EEA2]	-	-	-	-	GO:0005576//extracellular region	-	GO:0006869//lipid transport	--
WBGene00019154	723	647	730	487	240	127	31.008	30.422	33.693	20.105	11.277	5.856	31.7076666666667	12.4126666666667	-1.353018626	3.75970411566937e-05	0.00217177526118895	glf-1	GaLactoFuranose synthesis (UGM, UDP-galactopyranose mutase); UDP-galactopyranose mutase [Source:UniProtKB/TrEMBL;Acc:G5ECS4]	-	-	-	-	GO:0005737//cytoplasm;GO:0005739//mitochondrion;GO:0031304//intrinsic component of mitochondrial inner membrane	GO:0004729//oxygen-dependent protoporphyrinogen oxidase activity;GO:0008767//UDP-galactopyranose mutase activity;GO:0016491//oxidoreductase activity;GO:0016853//isomerase activity	GO:0006783//heme biosynthetic process;GO:0033692//cellular polysaccharide biosynthetic process;GO:0055114//oxidation-reduction process	--
WBGene00001475	580	538	640	451	363	263	8.169	8.304	9.736	6.09	5.536	3.966	8.73633333333333	5.19733333333333	-0.749256313	3.77625858966372e-05	0.00217468745427311	fmi-1	FlaMIngo (Cadherin plus 7TM domain) homolog [Source:UniProtKB/TrEMBL;Acc:A0A0K3AUS4]	-	-	-	-	GO:0005886//plasma membrane;GO:0016020//membrane;GO:0016021//integral component of membrane;GO:0030424//axon	GO:0004930//G-protein coupled receptor activity;GO:0005509//calcium ion binding	GO:0007155//cell adhesion;GO:0007156//homophilic cell adhesion via plasma membrane adhesion molecules;GO:0007186//G-protein coupled receptor signaling pathway;GO:0033564//anterior/posterior axon guidance;GO:0097376//interneuron axon guidance;GO:0098609//cell-cell adhesion	--
WBGene00022076	108	138	135	81	53	60	7.248	10.154	9.75	5.232	3.897	4.329	9.05066666666667	4.486	-1.012594444	3.81002077845595e-05	0.00218391108651642	daao-1	D-amino-acid oxidase [Source:UniProtKB/Swiss-Prot;Acc:Q95XG9]	Metabolism;Cellular Processes;Metabolism	Global and overview maps;Transport and catabolism;Amino acid metabolism	ko01100//Metabolic pathways;ko04146//Peroxisome;ko00250//Alanine, aspartate and glutamate metabolism	K00272;K00272;K00272	GO:0005777//peroxisome	GO:0003884//D-amino-acid oxidase activity;GO:0016491//oxidoreductase activity;GO:0071949//FAD binding	GO:0007275//multicellular organism development;GO:0046416//D-amino acid metabolic process;GO:0055114//oxidation-reduction process	--
WBGene00017340	156	90	106	205	235	294	11.427	7.228	8.356	14.455	18.86	23.155	9.00366666666667	18.8233333333333	1.06393757909413	3.81539868998051e-05	0.00218391108651642	F10D7.3	Uncharacterized monothiol glutaredoxin F10D7.3 [Source:UniProtKB/Swiss-Prot;Acc:Q19297]	-	-	-	-	GO:0005623//cell;GO:0005737//cytoplasm	GO:0004362//glutathione-disulfide reductase activity;GO:0009055//electron carrier activity;GO:0015035//protein disulfide oxidoreductase activity;GO:0046872//metal ion binding;GO:0051536//iron-sulfur cluster binding;GO:0051537//2 iron, 2 sulfur cluster binding	GO:0022900//electron transport chain;GO:0034599//cellular response to oxidative stress;GO:0045454//cell redox homeostasis;GO:0055114//oxidation-reduction process;GO:0098869//cellular oxidant detoxification	--
WBGene00010935	1294	1388	1363	1887	1854	1823	83.418	98.102	94.561	117.095	130.945	126.352	92.027	124.797333333333	0.439458003256981	3.82944594727111e-05	0.00218532944102731	M163.1	NP_510412.1 Uncharacterized protein CELE_M163.1 [Caenorhabditis elegans]	-	-	-	-	-	-	-	--
WBGene00020976	371	295	337	258	139	117	14.356	12.439	13.438	9.227	5.897	5.423	13.411	6.849	-0.969451551	3.88850634835146e-05	0.00221234928957863	oac-51	O-ACyltransferase homolog [Source:UniProtKB/TrEMBL;Acc:U4PE29]	-	-	-	-	GO:0016020//membrane;GO:0016021//integral component of membrane	GO:0016747//transferase activity, transferring acyl groups other than amino-acyl groups	GO:0033692//cellular polysaccharide biosynthetic process	--
WBGene00001072	1024	1154	1291	876	334	296	57.651	71.232	78.222	47.474	20.602	17.917	69.035	28.6643333333333	-1.268071253	3.91261602826752e-05	0.0022193815062446	dpy-10	Cuticle collagen dpy-10 [Source:UniProtKB/Swiss-Prot;Acc:P35800]	-	-	-	-	GO:0005576//extracellular region;GO:0005581//collagen trimer	GO:0042302//structural constituent of cuticle;GO:0042329//structural constituent of collagen and cuticulin-based cuticle	GO:0040002//collagen and cuticulin-based cuticle development;GO:0040011//locomotion;GO:0040032//post-embryonic body morphogenesis;GO:0042338//cuticle development involved in collagen and cuticulin-based cuticle molting cycle	--
WBGene00008779	593	654	817	531	359	311	18.469	22.332	27.385	15.919	12.25	10.414	22.7286666666667	12.861	-0.821510231	3.93425177180732e-05	0.00222497250651702	F14B4.1	NP_492474.2 Uncharacterized protein CELE_F14B4.1 [Caenorhabditis elegans]	-	-	-	-	GO:0016020//membrane;GO:0016021//integral component of membrane	GO:0005509//calcium ion binding;GO:0005515//protein binding;GO:0017147//Wnt-protein binding;GO:0042813//Wnt-activated receptor activity	GO:0060070//canonical Wnt signaling pathway	--
WBGene00010262	335	237	238	484	392	430	32.121	24.914	24.559	44.671	41.179	44.328	27.198	43.3926666666667	0.673950681658849	3.96647353075298e-05	0.00223013903713084	droe-4	Dietary restriction over expressed [Source:UniProtKB/TrEMBL;Acc:Q9XUW9]	-	-	-	-	-	-	-	--
WBGene00006890	637	686	755	562	384	426	59.11	69.682	75.27	50.136	38.104	42.373	68.0206666666667	43.5376666666667	-0.643709055	3.96700045781122e-05	0.00223013903713084	vem-1	NP_001024770.1 Protein vem-1 [Caenorhabditis elegans]	-	-	-	-	GO:0012505//endomembrane system;GO:0016020//membrane;GO:0016021//integral component of membrane;GO:0030424//axon;GO:0042995//cell projection	-	GO:0007399//nervous system development;GO:0045087//innate immune response	--
WBGene00002051	452	545	687	396	134	130	16.372	21.643	26.78	13.807	5.318	5.063	21.5983333333333	8.06266666666667	-1.421591006	3.99479329846181e-05	0.00223909942476692	ifa-3	Intermediate filament protein ifa-3 [Source:UniProtKB/Swiss-Prot;Acc:Q21065]	-	-	-	-	GO:0005737//cytoplasm;GO:0005882//intermediate filament	-	-	--
WBGene00007508	242	233	201	359	326	376	12.403	13.092	11.086	17.711	18.305	20.719	12.1936666666667	18.9116666666667	0.633144498916599	4.03053606588292e-05	0.00224948791255162	C10C5.4	Aminoacylase [Source:UniProtKB/TrEMBL;Acc:Q17899]	Metabolism;Metabolism;Metabolism;Metabolism	Global and overview maps;Global and overview maps;Global and overview maps;Amino acid metabolism	ko01100//Metabolic pathways;ko01230//Biosynthesis of amino acids;ko01210//2-Oxocarboxylic acid metabolism;ko00220//Arginine biosynthesis	K14677;K14677;K14677;K14677	GO:0005737//cytoplasm	GO:0004046//aminoacylase activity;GO:0008237//metallopeptidase activity;GO:0016787//hydrolase activity	GO:0006508//proteolysis;GO:0006520//cellular amino acid metabolic process	--
WBGene00016269	555	408	377	695	731	788	47.405	39.216	30.608	52.166	65.34	67.71	39.0763333333333	61.7386666666667	0.659879225638362	4.03714544102386e-05	0.00224948791255162	C30G4.4	NP_001257282.2 Uncharacterized protein CELE_C30G4.4 [Caenorhabditis elegans]	-	-	-	-	-	GO:0003700//transcription factor activity, sequence-specific DNA binding	GO:0006355//regulation of transcription, DNA-templated	TSC22
WBGene00015759	255	160	152	306	398	474	32.442	22.317	20.811	37.474	55.475	64.835	25.19	52.5946666666667	1.06206538916291	4.12105988988103e-05	0.00228949118411655	C14C6.5	NP_503238.2 Uncharacterized protein CELE_C14C6.5 [Caenorhabditis elegans]	-	-	-	-	-	-	GO:0045087//innate immune response	--
WBGene00020083	85	69	79	48	22	19	7.898	7.029	7.899	4.293	2.24	1.898	7.60866666666667	2.81033333333333	-1.436902401	4.18884643128993e-05	0.00232032610676351	R57.2	NP_508084.2 DB domain-containing protein [Caenorhabditis elegans]	-	-	-	-	-	-	-	--
WBGene00007599	418	246	263	490	629	767	18.078	11.664	12.241	20.399	29.804	35.664	13.9943333333333	28.6223333333333	1.03229852644529	4.2218339386307e-05	0.0023270093799512	C15A11.7	NP_492092.1 Uncharacterized protein CELE_C15A11.7 [Caenorhabditis elegans]	-	-	-	-	GO:0016020//membrane;GO:0016021//integral component of membrane	-	-	--
WBGene00008392	172	93	79	198	306	372	15.52	9.201	7.672	17.198	30.252	36.09	10.7976666666667	27.8466666666667	1.36678505743927	4.23018421117128e-05	0.0023270093799512	D1086.5	NP_506494.1 DUF19 domain-containing protein [Caenorhabditis elegans]	-	-	-	-	-	-	-	--
WBGene00008042	88	59	52	109	196	187	5.294	3.891	3.367	6.312	12.918	12.095	4.184	10.4416666666667	1.31939725212849	4.23786980095936e-05	0.0023270093799512	C40H1.7	NP_499052.3 Lipase_3 domain-containing protein [Caenorhabditis elegans]	-	-	-	-	-	GO:0016787//hydrolase activity	GO:0006629//lipid metabolic process	--
WBGene00001940	77	55	120	32	33	26	11.009	8.636	18.508	4.438	5.123	4.025	12.7176666666667	4.52866666666667	-1.489675742	4.2639137393073e-05	0.00233452367019639	his-66	Probable histone H2B 4 [Source:UniProtKB/Swiss-Prot;Acc:Q27876]	Human Diseases;Human Diseases;Human Diseases	Substance dependence;Cancer: overview;Immune disease	ko05034//Alcoholism;ko05203//Viral carcinogenesis;ko05322//Systemic lupus erythematosus	K11252;K11252;K11252	GO:0000786//nucleosome;GO:0005634//nucleus;GO:0005694//chromosome	GO:0003677//DNA binding;GO:0044877//macromolecular complex binding;GO:0046982//protein heterodimerization activity	GO:0006334//nucleosome assembly	--
WBGene00021222	32	25	32	8	7	7	2.312	1.722	2.436	0.562	0.564	0.488	2.15666666666667	0.538	-2.003125134	4.2878385265911e-05	0.0023408376279994	irld-53	Insulin/EGF-Receptor L Domain protein [Source:UniProtKB/TrEMBL;Acc:A0A0M7RDW6]	-	-	-	-	-	-	-	--
WBGene00044332	39	36	20	63	110	94	2.562	2.593	1.414	3.984	7.918	6.64	2.18966666666667	6.18066666666667	1.49705119544191	4.50835496259175e-05	0.0024541301696944	clec-36	C-type LECtin [Source:UniProtKB/TrEMBL;Acc:Q4ZGE4]	-	-	-	-	GO:0016020//membrane;GO:0016021//integral component of membrane	GO:0030246//carbohydrate binding	-	--
WBGene00018400	747	696	611	486	466	471	54.609	55.784	48.07	34.2	37.323	37.02	52.821	36.181	-0.545879332	4.70252657117238e-05	0.00255247196559986	F43H9.4	NP_505068.1 Uncharacterized protein CELE_F43H9.4 [Caenorhabditis elegans]	-	-	-	-	GO:0005739//mitochondrion	GO:0047961//glycine N-acyltransferase activity	-	--
WBGene00011076	35	22	9	61	73	89	1.439	0.992	0.398	2.415	3.289	3.935	0.943	3.213	1.76859130479632	4.74032064017203e-05	0.00256561365536417	scav-5	SCAVenger receptor (CD36 family) related [Source:RefSeq peptide;Acc:NP_509651]	Cellular Processes	Transport and catabolism	ko04142//Lysosome	K12384	GO:0016020//membrane;GO:0016021//integral component of membrane	-	-	--
WBGene00001591	641	406	408	729	1022	1017	27.856	19.481	19.099	30.281	48.193	47.143	22.1453333333333	41.8723333333333	0.918994601467185	4.9641347405375e-05	0.00267907260325751	glc-1	Glutamate-gated chloride channel alpha [Source:UniProtKB/Swiss-Prot;Acc:G5EBR3]	-	-	-	-	GO:0005886//plasma membrane;GO:0005887//integral component of plasma membrane;GO:0016020//membrane;GO:0016021//integral component of membrane;GO:0030054//cell junction;GO:0043005//neuron projection;GO:0045202//synapse;GO:0045211//postsynaptic membrane	GO:0004888//transmembrane signaling receptor activity;GO:0005216//ion channel activity;GO:0005230//extracellular ligand-gated ion channel activity;GO:0005254//chloride channel activity;GO:0008068//extracellular-glutamate-gated chloride channel activity;GO:0016595//glutamate binding;GO:0042802//identical protein binding	GO:0006811//ion transport;GO:0007165//signal transduction;GO:0007268//synaptic transmission;GO:0031987//locomotion involved in locomotory behavior;GO:0034220//ion transmembrane transport;GO:0042391//regulation of membrane potential;GO:0050877//neurological system process;GO:0051259//protein oligomerization;GO:0060079//excitatory postsynaptic potential;GO:1902476//chloride transmembrane transport	--
WBGene00008477	71	33	32	95	119	174	3.847	1.96	1.866	4.955	7.064	10.136	2.55766666666667	7.385	1.52976966681064	5.01782220346727e-05	0.00270033172653257	clec-17	C-type LECtin [Source:UniProtKB/TrEMBL;Acc:O17741]	-	-	-	-	-	GO:0030246//carbohydrate binding	-	--
WBGene00007691	94	63	65	37	30	14	3.748	2.754	2.789	1.42	1.31	0.6	3.097	1.11	-1.480311706	5.08489636837737e-05	0.00272865362222387	C23H4.2	Carboxylic ester hydrolase [Source:UniProtKB/TrEMBL;Acc:Q93251]	-	-	-	-	GO:0016020//membrane;GO:0016021//integral component of membrane	GO:0016787//hydrolase activity	-	--
WBGene00017557	336	211	208	420	502	450	8.352	5.75	5.564	10.044	13.659	12.021	6.55533333333333	11.908	0.861190079401977	5.16796736202934e-05	0.00276537494338165	nep-11	Neprilysin-11 [Source:UniProtKB/Swiss-Prot;Acc:O16796]	-	-	-	-	GO:0005886//plasma membrane;GO:0016020//membrane;GO:0016021//integral component of membrane	GO:0004222//metalloendopeptidase activity;GO:0008233//peptidase activity;GO:0008237//metallopeptidase activity;GO:0016787//hydrolase activity;GO:0046872//metal ion binding	GO:0006508//proteolysis	--
WBGene00008760	1422	1344	1649	1202	726	571	64.356	66.626	80.204	52.358	36.057	27.741	70.3953333333333	38.7186666666667	-0.86245052	5.1889864794086e-05	0.00276877868953528	F13E9.11	NP_502015.2 Uncharacterized protein CELE_F13E9.11 [Caenorhabditis elegans]	-	-	-	-	GO:0016020//membrane;GO:0016021//integral component of membrane	-	-	--
WBGene00002069	544	441	468	738	646	763	19.479	17.313	18.035	25.437	25.343	29.374	18.2756666666667	26.718	0.54788798330276	5.25803218530391e-05	0.00279771746332973	ikb-1	I Kappa B homolog; IKB-1 [Source:UniProtKB/TrEMBL;Acc:G5EFS1]	Organismal Systems;Environmental Information Processing	Immune system;Signal transduction	ko04625//C-type lectin receptor signaling pathway;ko04668//TNF signaling pathway	K09258;K09258	GO:0005737//cytoplasm	GO:0005515//protein binding	GO:0007165//signal transduction;GO:0050829//defense response to Gram-negative bacterium	--
WBGene00003669	202	294	228	172	92	105	10.234	16.42	12.194	8.412	5.046	5.549	12.9493333333333	6.33566666666667	-1.031309487	5.28717552155426e-05	0.0028049475271112	nhr-79	Nuclear hormone receptor family member nhr-79 [Source:UniProtKB/Swiss-Prot;Acc:O18141]	-	-	-	-	GO:0005634//nucleus	GO:0000977//RNA polymerase II regulatory region sequence-specific DNA binding;GO:0003677//DNA binding;GO:0003700//transcription factor activity, sequence-specific DNA binding;GO:0008270//zinc ion binding;GO:0043565//sequence-specific DNA binding;GO:0046872//metal ion binding	GO:0006355//regulation of transcription, DNA-templated;GO:0006357//regulation of transcription from RNA polymerase II promoter;GO:0030154//cell differentiation;GO:0045944//positive regulation of transcription from RNA polymerase II promoter;GO:0048856//anatomical structure development	Miscellaneous
WBGene00000233	334	237	187	424	467	530	12.558	9.717	8.6	15.294	19.385	22.205	10.2916666666667	18.9613333333333	0.881583780040287	5.30131964200698e-05	0.0028049475271112	avr-15	NP_001024076.1 Neur_chan_memb domain-containing protein [Caenorhabditis elegans]	-	-	-	-	GO:0005886//plasma membrane;GO:0005887//integral component of plasma membrane;GO:0016020//membrane;GO:0016021//integral component of membrane;GO:0043005//neuron projection;GO:0045202//synapse	GO:0004888//transmembrane signaling receptor activity;GO:0005216//ion channel activity;GO:0005230//extracellular ligand-gated ion channel activity;GO:0005254//chloride channel activity	GO:0001508//action potential;GO:0006811//ion transport;GO:0007165//signal transduction;GO:0007268//synaptic transmission;GO:0031987//locomotion involved in locomotory behavior;GO:0034220//ion transmembrane transport;GO:0042391//regulation of membrane potential;GO:0043051//regulation of pharyngeal pumping;GO:0050877//neurological system process;GO:1902476//chloride transmembrane transport	--
WBGene00000650	6795	3983	3896	3313	2690	2011	448.482	288.221	276.736	210.483	194.518	142.704	337.813	182.568333333333	-0.887788298	5.32563286844675e-05	0.00280994076123159	col-74	COLlagen [Source:UniProtKB/TrEMBL;Acc:Q23422]	-	-	-	-	GO:0016020//membrane;GO:0016021//integral component of membrane	GO:0042302//structural constituent of cuticle	-	--
WBGene00020626	1184	951	1111	746	452	210	65.147	56.737	64.99	39.302	26.964	12.35	62.2913333333333	26.2053333333333	-1.249170993	5.41924761884735e-05	0.00284653789588773	T20F5.4	NP_491263.1 Uncharacterized protein CELE_T20F5.4 [Caenorhabditis elegans]	-	-	-	-	-	-	-	--
WBGene00009830	123	98	116	68	36	17	3.566	3.115	3.619	1.897	1.143	0.53	3.43333333333333	1.19	-1.528648358	5.42513443019526e-05	0.00284653789588773	cutl-18	CUTiclin-Like [Source:UniProtKB/TrEMBL;Acc:G5EBR9]	-	-	-	-	GO:0016020//membrane;GO:0016021//integral component of membrane	-	-	--
WBGene00001189	2206	1336	1413	2513	3198	3205	94.105	62.485	64.87	103.191	149.464	146.995	73.82	133.216666666667	0.851690945817839	5.537425463092e-05	0.00289740802139459	egl-21	Carboxypeptidase E [Source:UniProtKB/Swiss-Prot;Acc:O17754]	Human Diseases	Endocrine and metabolic disease	ko04940//Type I diabetes mellitus	K01294	GO:0005615//extracellular space;GO:0030424//axon;GO:0031410//cytoplasmic vesicle;GO:0042995//cell projection;GO:0043025//neuronal cell body;GO:0043204//perikaryon;GO:0098793//presynapse	GO:0004180//carboxypeptidase activity;GO:0004181//metallocarboxypeptidase activity;GO:0008233//peptidase activity;GO:0008237//metallopeptidase activity;GO:0008270//zinc ion binding;GO:0016787//hydrolase activity;GO:0046872//metal ion binding	GO:0006508//proteolysis;GO:0006518//peptide metabolic process;GO:0006937//regulation of muscle contraction;GO:0014055//acetylcholine secretion, neurotransmission;GO:0014057//positive regulation of acetylcholine secretion, neurotransmission;GO:0016485//protein processing;GO:0030536//larval feeding behavior;GO:0045887//positive regulation of synaptic growth at neuromuscular junction;GO:0060456//pos…	--
WBGene00000401	232	243	273	187	101	77	7.594	8.72	9.616	5.892	3.622	2.71	8.64333333333333	4.07466666666667	-1.084905758	5.56039513073506e-05	0.00290138960288549	cdh-9	CaDHerin family [Source:UniProtKB/TrEMBL;Acc:Q21035]	-	-	-	-	GO:0005886//plasma membrane;GO:0016020//membrane;GO:0016021//integral component of membrane	GO:0005509//calcium ion binding	GO:0007155//cell adhesion;GO:0007156//homophilic cell adhesion via plasma membrane adhesion molecules;GO:0098609//cell-cell adhesion	--
WBGene00022382	465	869	696	372	283	384	23.366	47.876	37.639	17.994	15.58	20.746	36.2936666666667	18.1066666666667	-1.003196838	5.65440718843851e-05	0.00294231673229793	Y94H6A.10	NP_001023589.1 Uncharacterized protein CELE_Y94H6A.10 [Caenorhabditis elegans]	-	-	-	-	-	-	-	--
MSTRG.15389	1665	1805	1918	1552	1068	1011	109.893	130.615	136.237	98.602	77.229	71.742	125.581666666667	82.5243333333333	-0.60573438	5.67454794279092e-05	0.00294468505745543	--	-	-	-	-	-	-	-	-	--
WBGene00015356	1349	1149	1215	1069	764	667	26.211	24.477	25.406	19.994	16.264	13.934	25.3646666666667	16.7306666666667	-0.600325268	5.74850364291185e-05	0.00297463048525545	tag-278	NP_508635.2 Putative protein tag-278 [Caenorhabditis elegans]	-	-	-	-	-	-	-	--
WBGene00019968	47	33	46	107	70	103	2.76	2.125	2.908	6.049	4.504	6.504	2.59766666666667	5.68566666666667	1.13011320505482	5.76987371471826e-05	0.00297463048525545	R08F11.4	NP_504052.1 Methyltranfer_dom domain-containing protein [Caenorhabditis elegans]	-	-	-	-	-	-	-	--
WBGene00009983	6742	3734	3997	3340	2514	1901	499.873	303.427	318.718	238.423	204.203	151.569	374.006	198.065	-0.91708745	5.77949805754011e-05	0.00297463048525545	cut-2	Cuticlin-2 [Source:UniProtKB/Swiss-Prot;Acc:P34682]	-	-	-	-	GO:0005576//extracellular region;GO:0060106//cortical layer of collagen and cuticulin-based cuticle extracellular matrix	GO:0042302//structural constituent of cuticle	-	--
WBGene00009818	203	175	201	146	78	92	30.774	29.086	32.792	21.305	12.955	14.995	30.884	16.4183333333333	-0.911551935	5.84133179642528e-05	0.00299828576909449	acbp-3	Acyl-CoA-binding protein homolog 3 [Source:UniProtKB/Swiss-Prot;Acc:Q20507]	-	-	-	-	-	GO:0000062//fatty-acyl-CoA binding;GO:0008289//lipid binding	GO:0019915//lipid storage	--
WBGene00019280	494	435	466	391	238	237	41.124	39.702	41.749	31.332	21.707	21.212	40.8583333333333	24.7503333333333	-0.7231824	5.87163810975731e-05	0.00300305053264818	K01A2.5	NP_493701.1 AB hydrolase-1 domain-containing protein [Caenorhabditis elegans]	-	-	-	-	-	GO:0016787//hydrolase activity	-	--
WBGene00015116	428	361	348	307	215	198	20.88	19.309	18.271	14.417	11.492	10.385	19.4866666666667	12.098	-0.687718763	5.88241144094354e-05	0.00300305053264818	pacs-1	Probable multifunctional protein ADE2 Phosphoribosylaminoimidazole-succinocarboxamide synthase Phosphoribosylaminoimidazole carboxylase [Source:UniProtKB/Swiss-Prot;Acc:Q10457]	Metabolism;Metabolism	Global and overview maps;Nucleotide metabolism	ko01100//Metabolic pathways;ko00230//Purine metabolism	K01587;K01587	GO:0005829//cytosol	GO:0000166//nucleotide binding;GO:0003824//catalytic activity;GO:0004638//phosphoribosylaminoimidazole carboxylase activity;GO:0004639//phosphoribosylaminoimidazolesuccinocarboxamide synthase activity;GO:0005524//ATP binding;GO:0016829//lyase activity;GO:0016831//carboxy-lyase activity;GO:0016874//ligase activity;GO:0042802//identical protein binding;GO:0043727//5-amino-4-imidazole carboxylate ly…	GO:0006164//purine nucleotide biosynthetic process;GO:0006189//'de novo' IMP biosynthetic process;GO:0008152//metabolic process	--
WBGene00001758	183	158	161	105	79	105	16.992	16.069	16.057	9.391	8.042	10.489	16.3726666666667	9.30733333333333	-0.814849535	5.95451882716983e-05	0.00303166862874423	gst-10	Glutathione S-transferase P 10 [Source:UniProtKB/Swiss-Prot;Acc:Q9N4X8]	Metabolism;Human Diseases;Human Diseases;Human Diseases;Metabolism;Metabolism;Metabolism;Metabolism;Human Diseases;Human Diseases;Human Diseases	Global and overview maps;Cancer: overview;Cardiovascular disease;Cancer: specific types;Metabolism of other amino acids;Xenobiotics biodegradation and metabolism;Xenobiotics biodegradation and metabolism;Xenobiotics biodegradation and metabolism;Cancer: overview;Drug resistance: antineoplastic;Cancer: specific types	ko01100//Metabolic pathways;ko05200//Pathways in cancer;ko05418//Fluid shear stress and atherosclerosis;ko05225//Hepatocellular carcinoma;ko00480//Glutathione metabolism;ko00983//Drug metabolism - other enzymes;ko00982//Drug metabolism - cytochrome P450;ko00980//Metabolism of xenobiotics by cytochrome P450;ko05204//Chemical carcinogenesis - DNA adducts;ko01524//Platinum drug resistance;ko05215//P…	K23790;K23790;K23790;K23790;K23790;K23790;K23790;K23790;K23790;K23790;K23790	GO:0005575//cellular_component;GO:0005829//cytosol	GO:0004364//glutathione transferase activity;GO:0005515//protein binding;GO:0016740//transferase activity	GO:0006749//glutathione metabolic process;GO:0008340//determination of adult lifespan;GO:0010225//response to UV-C;GO:0010286//heat acclimation;GO:0042542//response to hydrogen peroxide;GO:0055114//oxidation-reduction process	--
WBGene00002124	2111	2663	3136	2063	1227	1371	105.467	145.895	168.785	99.246	67.229	73.558	140.049	80.011	-0.80766142	6.00502624345078e-05	0.00304916507291779	inx-2	Innexin-2 [Source:UniProtKB/Swiss-Prot;Acc:Q9U3K5]	-	-	-	-	GO:0005886//plasma membrane;GO:0005921//gap junction;GO:0016020//membrane;GO:0016021//integral component of membrane;GO:0030054//cell junction	GO:0005243//gap junction channel activity;GO:0055077//gap junction hemi-channel activity	GO:0006811//ion transport;GO:0055085//transmembrane transport	--
WBGene00011345	338	361	371	281	173	131	11.752	13.762	13.882	9.405	6.59	4.897	13.132	6.964	-0.915098547	6.11445734888296e-05	0.00309640710088606	dma-1	NP_492253.1 LRRCT domain-containing protein [Caenorhabditis elegans]	-	-	-	-	GO:0005886//plasma membrane;GO:0016020//membrane;GO:0016021//integral component of membrane;GO:0032590//dendrite membrane	GO:0002020//protease binding;GO:0005515//protein binding	GO:0048813//dendrite morphogenesis;GO:0048814//regulation of dendrite morphogenesis;GO:0050775//positive regulation of dendrite morphogenesis;GO:0070593//dendrite self-avoidance;GO:0070983//dendrite guidance;GO:1903859//regulation of dendrite extension	--
WBGene00000893	345	313	304	240	128	85	13.289	13.198	12.569	8.884	5.391	3.508	13.0186666666667	5.92766666666667	-1.135045472	6.13155515690575e-05	0.00309676324488751	cyn-17	CYclophyliN [Source:UniProtKB/TrEMBL;Acc:A9D417]	-	-	-	-	-	-	-	--
WBGene00018547	573	648	784	521	263	221	3.817	4.732	5.62	3.341	1.919	1.583	4.723	2.281	-1.050037089	6.20070865916128e-05	0.00312333828967726	clec-78	C-type LECtin [Source:UniProtKB/TrEMBL;Acc:Q20531]	-	-	-	-	GO:0016020//membrane;GO:0016021//integral component of membrane	GO:0005509//calcium ion binding;GO:0005515//protein binding;GO:0030246//carbohydrate binding	GO:0050830//defense response to Gram-positive bacterium	--
WBGene00022577	97	70	107	55	32	21	5.316	4.206	6.31	2.901	1.921	1.237	5.27733333333333	2.01966666666667	-1.385691907	6.3078898133733e-05	0.00316887581608533	nstp-3	Nucleotide Sugar TransPorter family [Source:UniProtKB/TrEMBL;Acc:O01879]	-	-	-	-	GO:0000139//Golgi membrane;GO:0005794//Golgi apparatus;GO:0016020//membrane;GO:0016021//integral component of membrane;GO:0030173//integral component of Golgi membrane	GO:0005459//UDP-galactose transmembrane transporter activity;GO:0015165//pyrimidine nucleotide-sugar transmembrane transporter activity	GO:0008643//carbohydrate transport;GO:0072334//UDP-galactose transmembrane transport;GO:0090481//pyrimidine nucleotide-sugar transmembrane transport	--
WBGene00012939	196	176	208	137	66	44	8.163	8.036	9.323	5.492	3.011	1.97	8.50733333333333	3.491	-1.285066626	6.43778099721631e-05	0.00322555027205355	subs-4	NP_499465.3 Glycosyltransferase family 92 protein [Caenorhabditis elegans]	-	-	-	-	GO:0016020//membrane;GO:0016021//integral component of membrane	GO:0016740//transferase activity;GO:0016757//transferase activity, transferring glycosyl groups	-	--
WBGene00012231	304	358	357	267	186	191	14.993	19.358	18.949	12.676	10.051	10.128	17.7666666666667	10.9516666666667	-0.698022591	6.76929549661842e-05	0.00338267784750332	W04A4.2	NP_493399.3 Uncharacterized protein CELE_W04A4.2 [Caenorhabditis elegans]	-	-	-	-	-	-	-	--
WBGene00000733	2936	1570	1798	3200	4347	4913	191.488	112.269	126.219	200.894	310.626	344.503	143.325333333333	285.341	0.993393425054322	6.83142581978974e-05	0.00340471773905035	col-160	COLlagen [Source:UniProtKB/TrEMBL;Acc:Q20921]	-	-	-	-	GO:0016020//membrane;GO:0016021//integral component of membrane	GO:0042302//structural constituent of cuticle	-	--
WBGene00008110	2352	2240	2498	2075	1689	1564	88.858	92.782	101.564	75.46	69.91	63.527	94.4013333333333	69.6323333333333	-0.439049869	6.89142662718536e-05	0.00342558309370801	C46C2.2	NP_501604.2 MFS domain-containing protein [Caenorhabditis elegans]	-	-	-	-	GO:0016020//membrane;GO:0016021//integral component of membrane	GO:0022857//transmembrane transporter activity	GO:0055085//transmembrane transport	--
WBGene00015947	240	231	225	184	107	119	22.156	23.381	22.354	16.351	10.822	11.811	22.6303333333333	12.9946666666667	-0.800338208	6.93027452941949e-05	0.00343585185265629	C18A11.1	NP_509358.1 Uncharacterized protein CELE_C18A11.1 [Caenorhabditis elegans]	-	-	-	-	-	-	-	--
WBGene00020554	704	608	731	518	302	186	20.062	18.928	22.383	14.158	9.504	5.678	20.4576666666667	9.78	-1.064735235	7.03681066945308e-05	0.00347082399481263	T19A5.3	NP_001024142.1 Uncharacterized protein CELE_T19A5.3 [Caenorhabditis elegans]	-	-	-	-	-	-	-	--
WBGene00013899	323	231	253	413	430	454	12.19	9.558	10.276	15.003	17.78	18.421	10.6746666666667	17.068	0.677102995534725	7.03756466733674e-05	0.00347082399481263	ZC443.4	NP_506208.1 Uncharacterized protein CELE_ZC443.4 [Caenorhabditis elegans]	-	-	-	-	GO:0005852//eukaryotic translation initiation factor 3 complex	GO:0003723//RNA binding;GO:0003743//translation initiation factor activity;GO:0031369//translation initiation factor binding	GO:0006413//translational initiation	--
WBGene00021415	515	496	583	431	282	221	32.191	33.991	39.218	25.933	19.312	14.852	35.1333333333333	20.0323333333333	-0.810509987	7.11682932684655e-05	0.0035007757592397	nsy-4	Neuronal SYmmetry [Source:UniProtKB/TrEMBL;Acc:Q9N419]	-	-	-	-	GO:0005886//plasma membrane;GO:0016020//membrane;GO:0016021//integral component of membrane;GO:0030424//axon;GO:0030425//dendrite	GO:0004860//protein kinase inhibitor activity;GO:0019855//calcium channel inhibitor activity	GO:0006469//negative regulation of protein kinase activity;GO:0035545//determination of left/right asymmetry in nervous system;GO:0051390//inactivation of MAPKKK activity;GO:0098609//cell-cell adhesion;GO:2001258//negative regulation of cation channel activity	--
WBGene00011938	516	582	656	471	281	236	14.498	17.924	19.825	12.735	8.645	7.128	17.4156666666667	9.50266666666667	-0.873981371	7.23695809517479e-05	0.00355062081713653	alh-13	Probable delta-1-pyrroline-5-carboxylate synthase Glutamate 5-kinase Gamma-glutamyl phosphate reductase [Source:UniProtKB/Swiss-Prot;Acc:P54889]	Metabolism;Metabolism;Metabolism	Global and overview maps;Global and overview maps;Amino acid metabolism	ko01100//Metabolic pathways;ko01230//Biosynthesis of amino acids;ko00330//Arginine and proline metabolism	K12657;K12657;K12657	GO:0005737//cytoplasm;GO:0005739//mitochondrion	GO:0000166//nucleotide binding;GO:0003824//catalytic activity;GO:0004349//glutamate 5-kinase activity;GO:0004350//glutamate-5-semialdehyde dehydrogenase activity;GO:0005524//ATP binding;GO:0016301//kinase activity;GO:0016491//oxidoreductase activity;GO:0016620//oxidoreductase activity, acting on the aldehyde or oxo group of donors, NAD or NADP as acceptor;GO:0016740//transferase activity	GO:0006561//proline biosynthetic process;GO:0008152//metabolic process;GO:0008652//cellular amino acid biosynthetic process;GO:0016310//phosphorylation;GO:0055114//oxidation-reduction process;GO:0055129//L-proline biosynthetic process	--
WBGene00004264	302	304	347	241	137	94	5.648	6.234	6.985	4.339	2.807	1.89	6.289	3.012	-1.062108866	7.27967051825447e-05	0.00355692956162352	qua-1	NP_495725.2 Protein qua-1 [Caenorhabditis elegans]	-	-	-	-	GO:0005576//extracellular region;GO:0031410//cytoplasmic vesicle;GO:0060102//collagen and cuticulin-based cuticle extracellular matrix	GO:0008233//peptidase activity	GO:0002119//nematode larval development;GO:0006508//proteolysis;GO:0007267//cell-cell signaling;GO:0007275//multicellular organism development;GO:0016539//intein-mediated protein splicing;GO:0018996//molting cycle, collagen and cuticulin-based cuticle	--
WBGene00010064	265	286	322	210	79	61	15.915	18.832	20.812	12.14	5.198	3.939	18.5196666666667	7.09233333333333	-1.384725884	7.29108168912705e-05	0.00355692956162352	F54F7.2	NP_509977.2 Uncharacterized protein CELE_F54F7.2 [Caenorhabditis elegans]	-	-	-	-	-	-	-	--
WBGene00002271	1734	995	1061	610	647	772	122.691	77.204	80.927	41.616	50.075	58.826	93.6073333333333	50.1723333333333	-0.899729523	7.30630880358899e-05	0.00355692956162352	lec-8	Probable galaptin lec-8 [Source:UniProtKB/Swiss-Prot;Acc:Q09610]	-	-	-	-	GO:0031410//cytoplasmic vesicle	GO:0016936//galactoside binding;GO:0030246//carbohydrate binding;GO:0051861//glycolipid binding	GO:0009636//response to toxic substance;GO:0030968//endoplasmic reticulum unfolded protein response;GO:0050830//defense response to Gram-positive bacterium	--
WBGene00011596	179	121	100	222	274	315	9.485	7.763	4.322	9.083	12.633	16.931	7.19	12.8823333333333	0.841330251801723	7.33135303652801e-05	0.00355994672254441	T07G12.5	NP_501947.1 Uncharacterized protein CELE_T07G12.5 [Caenorhabditis elegans]	-	-	-	-	GO:0016020//membrane;GO:0016021//integral component of membrane	GO:0022857//transmembrane transporter activity	GO:0055085//transmembrane transport	--
WBGene00018630	130	107	100	73	44	26	9.731	8.78	8.056	5.26	3.608	2.092	8.85566666666667	3.65333333333333	-1.277387527	7.35171179269658e-05	0.00356067907826271	F49D11.6	NP_492843.2 Uncharacterized protein CELE_F49D11.6 [Caenorhabditis elegans]	-	-	-	-	GO:0016020//membrane;GO:0016021//integral component of membrane	GO:0008146//sulfotransferase activity;GO:0047756//chondroitin 4-sulfotransferase activity	GO:0030206//chondroitin sulfate biosynthetic process;GO:1902884//positive regulation of response to oxidative stress	--
WBGene00015350	1357	1243	1202	1738	1649	1705	49.4	49.497	47.11	61.168	65.497	66.346	48.669	64.337	0.402645533535107	7.40163168681617e-05	0.00357568851489183	fbxl-1	Uncharacterized F-box/LRR-repeat protein C02F5.7 [Source:UniProtKB/Swiss-Prot;Acc:P34284]	-	-	-	-	GO:0005929//cilium;GO:0019005//SCF ubiquitin ligase complex;GO:0030424//axon;GO:0030425//dendrite;GO:0042995//cell projection;GO:0043204//perikaryon	GO:0004842//ubiquitin-protein transferase activity;GO:0005515//protein binding	GO:0006511//ubiquitin-dependent protein catabolic process;GO:0016567//protein ubiquitination;GO:0031146//SCF-dependent proteasomal ubiquitin-dependent protein catabolic process;GO:0035882//defecation rhythm;GO:0043053//dauer entry;GO:2000746//regulation of defecation rhythm	--
WBGene00010461	315	241	212	181	101	65	22.728	19.065	16.462	12.571	7.984	5.042	19.4183333333333	8.53233333333333	-1.186407146	7.52652993910861e-05	0.00362675061275057	K01D12.1	NP_506099.1 Methyltransf_21 domain-containing protein [Caenorhabditis elegans]	-	-	-	-	GO:0016020//membrane;GO:0016021//integral component of membrane	-	-	--
WBGene00077490	52	27	26	76	84	119	2.863	1.63	1.54	4.027	5.066	7.043	2.011	5.37866666666667	1.41933550158645	7.56958712732355e-05	0.00363821708010215	M03A1.8	NP_001122624.1 Cytochrome b561 domain-containing protein [Caenorhabditis elegans]	-	-	-	-	GO:0016020//membrane;GO:0016021//integral component of membrane	-	GO:0055114//oxidation-reduction process	--
WBGene00017991	296	279	316	228	103	84	10.753	12.006	12.273	7.952	3.464	3.13	11.6773333333333	4.84866666666667	-1.268050873	7.62878676306045e-05	0.00365736429359007	clec-180	C-type lectin domain-containing protein 180 [Source:UniProtKB/Swiss-Prot;Acc:Q19970]	-	-	-	-	GO:0005575//cellular_component;GO:0005576//extracellular region	GO:0003674//molecular_function;GO:0030246//carbohydrate binding	GO:0008150//biological_process	--
WBGene00011190	107	80	88	59	25	19	9.261	7.591	8.197	4.915	2.371	1.768	8.34966666666667	3.018	-1.468125798	7.85544598654102e-05	0.00375649415796895	swt-6	Sugar transporter SWEET [Source:UniProtKB/TrEMBL;Acc:P92011]	-	-	-	-	GO:0005886//plasma membrane;GO:0016020//membrane;GO:0016021//integral component of membrane	-	GO:0008643//carbohydrate transport	--
WBGene00018696	38	21	8	63	76	97	2.445	1.482	0.554	3.902	5.358	6.711	1.49366666666667	5.32366666666667	1.83356201614132	7.89278601457438e-05	0.00376481906639635	pho-6	Intestinal acid PHOsphatase [Source:UniProtKB/TrEMBL;Acc:Q20662]	-	-	-	-	-	-	-	--
WBGene00015476	446	313	316	523	664	852	42.219	32.092	32.312	48.75	69.429	87.541	35.541	68.5733333333333	0.948163378616002	7.95892962245903e-05	0.00378680659039367	C05D9.9	NP_001041216.1 Uncharacterized protein CELE_C05D9.9 [Caenorhabditis elegans]	-	-	-	-	-	-	-	--
WBGene00003514	4000	2302	2100	4553	6014	5326	45.474	28.692	25.693	49.824	74.906	65.098	33.2863333333333	63.276	0.926728443853485	8.06987039524868e-05	0.00382994426874001	myo-2	Myosin-2 [Source:UniProtKB/Swiss-Prot;Acc:P12845]	Human Diseases;Human Diseases;Cellular Processes	Infectious disease: bacterial;Infectious disease: bacterial;Cellular community - eukaryotes	ko05132//Salmonella infection;ko05130//Pathogenic Escherichia coli infection;ko04530//Tight junction	K10352;K10352;K10352	GO:0005737//cytoplasm;GO:0005859//muscle myosin complex;GO:0016459//myosin complex;GO:0030016//myofibril;GO:0032982//myosin filament	GO:0000146//microfilament motor activity;GO:0000166//nucleotide binding;GO:0003774//motor activity;GO:0003779//actin binding;GO:0005524//ATP binding;GO:0051015//actin filament binding	GO:0006936//muscle contraction	--
WBGene00006956	665	705	793	591	410	460	43.931	51.063	56.379	37.582	29.675	32.672	50.4576666666667	33.3096666666667	-0.599132576	8.14205593113561e-05	0.00385322090582067	wrt-10	WaRThog (Hedgehog-like family) [Source:UniProtKB/TrEMBL;Acc:Q09635]	-	-	-	-	-	-	-	--
WBGene00022497	1250	1036	1110	977	555	605	262.419	238.455	250.784	197.434	127.653	136.555	250.552666666667	153.880666666667	-0.703301908	8.15971391989131e-05	0.00385322090582067	Y119D3B.21	NP_497350.1 Uncharacterized protein CELE_Y119D3B.21 [Caenorhabditis elegans]	-	-	-	-	-	-	-	--
WBGene00002393	94	87	113	58	14	12	6.507	6.952	9.183	3.719	1.231	0.914	7.54733333333333	1.95466666666667	-1.949044391	8.27422132471387e-05	0.00389297931374022	lpr-1	LiPocalin related protein variant 1b; LiPocalin-Related protein [Source:UniProtKB/TrEMBL;Acc:B6DX32]	-	-	-	-	GO:0005576//extracellular region	-	GO:0002119//nematode larval development;GO:0006869//lipid transport;GO:0035295//tube development	--
WBGene00013509	602	639	703	528	379	425	19.081	21.818	23.79	15.429	12.943	15.037	21.563	14.4696666666667	-0.575526223	8.29104614869344e-05	0.00389297931374022	Y71A12B.12	NP_001040708.1 Uncharacterized protein CELE_Y71A12B.12 [Caenorhabditis elegans]	-	-	-	-	GO:0031462//Cul2-RING ubiquitin ligase complex	-	-	--
WBGene00010759	1011	1112	1351	951	490	495	61.286	73.607	88.107	55.395	32.61	32.04	74.3333333333333	40.015	-0.893468395	8.30573700797982e-05	0.00389297931374022	cysl-2	Bifunctional L-3-cyanoalanine synthase/cysteine synthase [Source:UniProtKB/Swiss-Prot;Acc:O45679]	Metabolism;Metabolism;Metabolism;Metabolism;Metabolism	Global and overview maps;Global and overview maps;Global and overview maps;Amino acid metabolism;Energy metabolism	ko01100//Metabolic pathways;ko01200//Carbon metabolism;ko01230//Biosynthesis of amino acids;ko00270//Cysteine and methionine metabolism;ko00920//Sulfur metabolism	K01738;K01738;K01738;K01738;K01738	GO:0005737//cytoplasm	GO:0004124//cysteine synthase activity;GO:0016740//transferase activity;GO:0016829//lyase activity;GO:0030170//pyridoxal phosphate binding;GO:0050017//L-3-cyanoalanine synthase activity	GO:0006535//cysteine biosynthetic process from serine;GO:0008652//cellular amino acid biosynthetic process;GO:0019344//cysteine biosynthetic process	--
WBGene00007950	254	145	156	302	365	535	22.805	14.274	15.074	26.101	35.905	51.645	17.3843333333333	37.8836666666667	1.12378822981904	8.38859754782067e-05	0.00391573721115413	C35A5.6	NP_001041094.2 Uncharacterized protein CELE_C35A5.6 [Caenorhabditis elegans]	-	-	-	-	GO:0005576//extracellular region	-	-	--
WBGene00044073	136	107	70	174	261	243	6.745	5.818	3.736	8.451	14.434	12.956	5.433	11.947	1.1368274377588	8.39575186890478e-05	0.00391573721115413	tag-244	NP_500095.1 Uncharacterized protein CELE_C34H4.3 [Caenorhabditis elegans]	-	-	-	-	-	-	GO:0045087//innate immune response	--
WBGene00001541	39	19	21	65	85	61	0.848	0.448	0.491	1.346	2.003	1.411	0.595666666666667	1.58666666666667	1.41342193915382	8.42378811368815e-05	0.00391913629752353	gcy-15	Receptor-type guanylate cyclase gcy-15 [Source:UniProtKB/Swiss-Prot;Acc:P91550]	Metabolism;Metabolism	Global and overview maps;Nucleotide metabolism	ko01100//Metabolic pathways;ko00230//Purine metabolism	K01769;K01769	GO:0005886//plasma membrane;GO:0016020//membrane;GO:0016021//integral component of membrane	GO:0000166//nucleotide binding;GO:0001653//peptide receptor activity;GO:0004383//guanylate cyclase activity;GO:0004672//protein kinase activity;GO:0005524//ATP binding;GO:0016829//lyase activity;GO:0016849//phosphorus-oxygen lyase activity	GO:0006182//cGMP biosynthetic process;GO:0006468//protein phosphorylation;GO:0007165//signal transduction;GO:0007168//receptor guanylyl cyclase signaling pathway;GO:0009190//cyclic nucleotide biosynthetic process;GO:0035556//intracellular signal transduction	--
WBGene00020149	459	377	376	310	257	188	42.98	38.704	38.658	27.942	26.366	18.927	40.114	24.4116666666667	-0.716535037	8.54207116150208e-05	0.003957417197868	T01D1.4	1,2-dihydroxy-3-keto-5-methylthiopentene dioxygenase homolog 1 [Source:UniProtKB/Swiss-Prot;Acc:P91416]	Metabolism;Metabolism	Global and overview maps;Amino acid metabolism	ko01100//Metabolic pathways;ko00270//Cysteine and methionine metabolism	K08967;K08967	GO:0005634//nucleus;GO:0005737//cytoplasm	GO:0010309//acireductone dioxygenase [iron(II)-requiring] activity;GO:0016491//oxidoreductase activity;GO:0016702//oxidoreductase activity, acting on single donors with incorporation of molecular oxygen, incorporation of two atoms of oxygen;GO:0051213//dioxygenase activity	GO:0006555//methionine metabolic process;GO:0008652//cellular amino acid biosynthetic process;GO:0009086//methionine biosynthetic process;GO:0019509//L-methionine biosynthetic process from methylthioadenosine;GO:0055114//oxidation-reduction process	--
WBGene00000652	793	835	923	716	418	364	35.075	40.492	43.936	30.485	20.256	17.31	39.8343333333333	22.6836666666667	-0.812358569	8.54797086521331e-05	0.003957417197868	col-76	COLlagen [Source:UniProtKB/TrEMBL;Acc:Q21528]	-	-	-	-	GO:0005615//extracellular space;GO:0016020//membrane;GO:0016021//integral component of membrane;GO:0031012//extracellular matrix	GO:0005201//extracellular matrix structural constituent;GO:0042302//structural constituent of cuticle	GO:0030198//extracellular matrix organization	--
WBGene00004198	167	186	188	133	98	92	11.186	13.66	13.553	8.576	7.192	6.626	12.7996666666667	7.46466666666667	-0.777956496	8.58899986919692e-05	0.00396632536205652	prx-13	Probable peroxisomal membrane protein PEX13 [Source:UniProtKB/Swiss-Prot;Acc:Q19951]	Cellular Processes	Transport and catabolism	ko04146//Peroxisome	K13344	GO:0005777//peroxisome;GO:0005778//peroxisomal membrane;GO:0016020//membrane;GO:0016021//integral component of membrane;GO:1990429//peroxisomal importomer complex	GO:0005515//protein binding	GO:0002119//nematode larval development;GO:0015031//protein transport;GO:0016560//protein import into peroxisome matrix, docking	--
WBGene00017998	840	748	817	595	367	196	28.395	27.702	29.733	19.383	13.562	7.137	28.61	13.3606666666667	-1.098527501	8.60920852582547e-05	0.00396632536205652	F33D4.6	NP_001294170.1 Uncharacterized protein CELE_F33D4.6 [Caenorhabditis elegans]	-	-	-	-	-	-	-	--
WBGene00015602	9	8	7	33	26	30	0.551	0.537	0.461	1.943	1.735	1.973	0.516333333333333	1.88366666666667	1.8671690450612	8.82220687945754e-05	0.0040545660765468	fbxa-158	F-box A protein [Source:UniProtKB/TrEMBL;Acc:G4RXG5]	-	-	-	-	-	GO:0005515//protein binding	-	--
WBGene00001395	11461	8756	8710	13510	14400	15282	592.645	475.036	466.139	631.44	761.499	824.443	511.273333333333	739.127333333333	0.531728145582126	8.89204065502824e-05	0.00407674164885506	fat-3	Delta(6)-fatty-acid desaturase fat-3 [Source:UniProtKB/Swiss-Prot;Acc:Q23221]	-	-	-	-	GO:0016020//membrane;GO:0016021//integral component of membrane;GO:0098793//presynapse	GO:0004768//stearoyl-CoA 9-desaturase activity;GO:0016491//oxidoreductase activity	GO:0001820//serotonin secretion;GO:0006629//lipid metabolic process;GO:0006631//fatty acid metabolic process;GO:0006633//fatty acid biosynthetic process;GO:0006636//unsaturated fatty acid biosynthetic process;GO:0006936//muscle contraction;GO:0008104//protein localization;GO:0014055//acetylcholine secretion, neurotransmission;GO:0018991//oviposition;GO:0030421//defecation;GO:0032456//endocytic re…	--
WBGene00044078	443	282	291	535	579	681	39.643	27.641	27.91	46.024	56.817	65.4	31.7313333333333	56.0803333333333	0.821586780754636	8.93678575211729e-05	0.00408733525597442	tag-243	NP_001334211.1 Costars domain-containing protein [Caenorhabditis elegans]	-	-	-	-	GO:0030017//sarcomere	GO:0003779//actin binding	GO:0035025//positive regulation of Rho protein signal transduction;GO:0045893//positive regulation of transcription, DNA-templated;GO:0045944//positive regulation of transcription from RNA polymerase II promoter;GO:0051091//positive regulation of sequence-specific DNA binding transcription factor activity	--
WBGene00000176	540	557	651	879	801	945	35.219	39.664	45.626	54.868	57.449	65.82	40.1696666666667	59.379	0.563846307389973	9.02795455109296e-05	0.00411252676189463	aqp-8	AQuaPorin or aquaglyceroporin related [Source:UniProtKB/TrEMBL;Acc:A0A2K5AU16]	-	-	-	-	GO:0009986//cell surface;GO:0016020//membrane;GO:0016021//integral component of membrane	GO:0015267//channel activity	GO:0055085//transmembrane transport	--
WBGene00000277	2928	2134	2061	3379	4334	3852	107.043	84.534	80.707	119.262	172.451	151.171	90.7613333333333	147.628	0.701816669175568	9.0354100597505e-05	0.00411252676189463	cab-1	NP_510036.1 Protein cab-1 [Caenorhabditis elegans]	-	-	-	-	GO:0016020//membrane;GO:0016021//integral component of membrane;GO:0045202//synapse	-	GO:0007268//synaptic transmission;GO:0007419//ventral cord development	--
WBGene00022505	270	115	97	295	509	457	16.947	7.707	6.695	17.129	33.814	30.934	10.4496666666667	27.2923333333333	1.38503881919983	9.08663545610757e-05	0.00412137485975914	ZC21.3	NP_001122743.1 Uncharacterized protein CELE_ZC21.3 [Caenorhabditis elegans]	-	-	-	-	-	-	-	--
WBGene00013852	277	243	273	173	60	31	11.816	11.365	12.533	7.104	2.804	1.422	11.9046666666667	3.77666666666667	-1.656341865	9.09848756694141e-05	0.00412137485975914	hhat-1	Homolog of Hedgehog AcylTransferase [Source:UniProtKB/TrEMBL;Acc:G5EFT7]	-	-	-	-	GO:0005783//endoplasmic reticulum;GO:0016020//membrane;GO:0016021//integral component of membrane	GO:0016409//palmitoyltransferase activity;GO:0016740//transferase activity;GO:0016746//transferase activity, transferring acyl groups	GO:0018345//protein palmitoylation	--
WBGene00016133	380	287	346	246	94	68	28.385	23.504	27.814	17.688	7.693	5.461	26.5676666666667	10.2806666666667	-1.369737706	9.32686878560034e-05	0.00420533627631779	C26B9.3	NP_508905.1 Uncharacterized protein CELE_C26B9.3 [Caenorhabditis elegans]	-	-	-	-	-	-	-	--
WBGene00015510	777	763	822	683	499	519	40.165	43.243	45.729	33.985	28.261	28.845	43.0456666666667	30.3636666666667	-0.503521993	9.32837047899388e-05	0.00420533627631779	erp-44.2	Endoplasmic reticulum resident protein 44.2 [Source:UniProtKB/Swiss-Prot;Acc:Q17688]	-	-	-	-	GO:0005623//cell;GO:0005783//endoplasmic reticulum;GO:0005788//endoplasmic reticulum lumen	-	GO:0045454//cell redox homeostasis	--
WBGene00017582	1598	1347	1346	1987	1964	2231	123.464	114.102	111.918	147.776	166.248	185.324	116.494666666667	166.449333333333	0.514819184931835	9.43659299716074e-05	0.00424399536008022	F18G5.6	NP_509561.1 Uncharacterized protein CELE_F18G5.6 [Caenorhabditis elegans]	-	-	-	-	-	-	GO:0045087//innate immune response	--
WBGene00012186	1645	2356	2605	1712	769	675	16.952	26.647	28.944	16.83	8.643	7.483	24.181	10.9853333333333	-1.138295261	9.58049342579273e-05	0.00428850051131467	mlt-11	NP_001256938.1 Uncharacterized protein CELE_W01F3.3 [Caenorhabditis elegans]	-	-	-	-	GO:0005615//extracellular space	GO:0004867//serine-type endopeptidase inhibitor activity	GO:0010951//negative regulation of endopeptidase activity	--
WBGene00001684	7447	6893	6784	6393	5396	5087	446.36	452.886	438.054	368.338	353.036	328.474	445.766666666667	349.949333333333	-0.34914268	9.58095831317057e-05	0.00428850051131467	gpd-2	Glyceraldehyde-3-phosphate dehydrogenase 2 [Source:UniProtKB/Swiss-Prot;Acc:P17329]	Metabolism;Human Diseases;Human Diseases;Metabolism;Human Diseases;Metabolism;Environmental Information Processing;Metabolism	Global and overview maps;Neurodegenerative disease;Infectious disease: bacterial;Global and overview maps;Infectious disease: bacterial;Global and overview maps;Signal transduction;Carbohydrate metabolism	ko01100//Metabolic pathways;ko05010//Alzheimer disease;ko05132//Salmonella infection;ko01200//Carbon metabolism;ko05130//Pathogenic Escherichia coli infection;ko01230//Biosynthesis of amino acids;ko04066//HIF-1 signaling pathway;ko00010//Glycolysis / Gluconeogenesis	K00134;K00134;K00134;K00134;K00134;K00134;K00134;K00134	GO:0005737//cytoplasm;GO:0005829//cytosol	GO:0004365//glyceraldehyde-3-phosphate dehydrogenase (NAD+) (phosphorylating) activity;GO:0016491//oxidoreductase activity;GO:0016620//oxidoreductase activity, acting on the aldehyde or oxo group of donors, NAD or NADP as acceptor;GO:0050661//NADP binding;GO:0051287//NAD binding	GO:0006006//glucose metabolic process;GO:0006096//glycolytic process;GO:0055114//oxidation-reduction process	--
WBGene00017560	173	138	156	107	62	35	15.514	13.568	15.055	9.236	6.091	3.374	14.7123333333333	6.23366666666667	-1.238873155	9.87041223136545e-05	0.00440761741461612	F18C5.5	NP_495326.1 Uncharacterized protein CELE_F18C5.5 [Caenorhabditis elegans]	-	-	-	-	-	-	-	--
WBGene00017786	96	75	80	163	175	122	5.606	4.802	5.028	9.163	11.197	7.66	5.14533333333333	9.34	0.860158006776927	9.91213278579767e-05	0.00441580840072953	F25E5.5	NP_504913.1 Uncharacterized protein CELE_F25E5.5 [Caenorhabditis elegans]	-	-	-	-	-	-	-	--
WBGene00006826	1024	872	953	790	678	671	49.047	45.822	49.077	36.481	35.509	34.526	47.982	35.5053333333333	-0.434457542	9.94325848472338e-05	0.00441925198865741	unc-97	LIM domain-containing protein unc-97 [Source:UniProtKB/Swiss-Prot;Acc:P50464]	-	-	-	-	GO:0005623//cell;GO:0005634//nucleus;GO:0005654//nucleoplasm;GO:0005737//cytoplasm;GO:0005911//cell-cell junction;GO:0005912//adherens junction;GO:0005925//focal adhesion;GO:0009925//basal plasma membrane;GO:0030054//cell junction;GO:0031430//M band;GO:0055120//striated muscle dense body	GO:0005515//protein binding;GO:0017022//myosin binding;GO:0046872//metal ion binding	GO:0007005//mitochondrion organization;GO:0007517//muscle organ development;GO:0040017//positive regulation of locomotion;GO:0045216//cell-cell junction organization;GO:0046716//muscle cell cellular homeostasis;GO:0050954//sensory perception of mechanical stimulus;GO:0060298//positive regulation of sarcomere organization;GO:0098609//cell-cell adhesion;GO:1900026//positive regulation of substrate …	--
WBGene00014057	97	55	63	119	175	183	10.257	6.576	7.201	12.155	20.442	20.69	8.01133333333333	17.7623333333333	1.14870683575661	0.000101503431596893	0.00450027951721698	ZK673.1	NP_001254248.1 Uncharacterized protein CELE_ZK673.1 [Caenorhabditis elegans]	-	-	-	-	GO:0016020//membrane;GO:0016021//integral component of membrane	-	-	--
WBGene00020617	79	50	45	107	122	166	6.661	4.622	4.083	8.685	11.27	15.049	5.122	11.668	1.18777813330071	0.000101732190896906	0.00450027951721698	T20D4.11	NP_503950.1 DUF19 domain-containing protein [Caenorhabditis elegans]	-	-	-	-	-	-	-	--
WBGene00008298	929	609	597	1104	1160	1387	105.513	75.835	72.972	120.698	144.345	169.369	84.7733333333333	144.804	0.772419034457465	0.000102233496238313	0.00450496526422223	C54D10.3	NP_506116.1 Uncharacterized protein CELE_C54D10.3 [Caenorhabditis elegans]	-	-	-	-	-	-	-	--
WBGene00194908	46	26	28	64	82	159	6.044	3.746	3.96	8.095	11.805	22.463	4.58333333333333	14.121	1.62337314094482	0.000102315109235605	0.00450496526422223	F22F7.8	NP_001256010.1 Uncharacterized protein CELE_F22F7.8 [Caenorhabditis elegans]	-	-	-	-	-	-	-	--
WBGene00008139	387	282	246	465	535	613	29.334	23.435	20.067	33.927	44.429	49.956	24.2786666666667	42.7706666666667	0.816932500696377	0.000104120322193727	0.00457378782771466	C47D12.5	NP_496495.2 Uncharacterized protein CELE_C47D12.5 [Caenorhabditis elegans]	-	-	-	-	GO:0016020//membrane;GO:0016021//integral component of membrane	-	-	--
WBGene00017331	14	9	3	28	45	38	0.583	0.411	0.135	1.123	2.054	1.703	0.376333333333333	1.62666666666667	2.11183566167725	0.000105038240049114	0.00459803474599671	ugt-40	UDP-GlucuronosylTransferase [Source:UniProtKB/TrEMBL;Acc:O16914]	-	-	-	-	GO:0016020//membrane;GO:0016021//integral component of membrane;GO:0043231//intracellular membrane-bounded organelle	GO:0008194//UDP-glycosyltransferase activity;GO:0016740//transferase activity;GO:0016758//transferase activity, transferring hexosyl groups	-	--
WBGene00013500	30	63	67	24	11	12	2.647	6.095	6.323	2.039	1.063	1.139	5.02166666666667	1.41366666666667	-1.828724285	0.000105330320605681	0.00459803474599671	Y71A12B.2	NP_502948.1 PAZ domain-containing protein [Caenorhabditis elegans]	-	-	-	-	-	GO:0005515//protein binding	GO:0031047//gene silencing by RNA	--
WBGene00086568	21	17	12	47	49	42	1.669	1.485	1.028	3.604	4.276	3.601	1.394	3.827	1.45698333980007	0.00010570675723329	0.00459803474599671	Y2H9A.6	NP_001263880.1 Uncharacterized protein CELE_Y2H9A.6 [Caenorhabditis elegans]	-	-	-	-	GO:0016020//membrane;GO:0016021//integral component of membrane	-	-	--
WBGene00021279	177	140	173	114	51	33	20.393	17.684	21.451	12.643	6.438	4.088	19.8426666666667	7.723	-1.361372647	0.000105884912341967	0.00459803474599671	Y23H5B.8	NP_490994.1 DUF19 domain-containing protein [Caenorhabditis elegans]	-	-	-	-	-	-	-	--
WBGene00007800	129	144	127	91	39	25	4.68	5.727	4.876	3.178	1.55	0.975	5.09433333333333	1.901	-1.422134829	0.000105889412595085	0.00459803474599671	C29A12.6	NP_001256272.1 VWFA domain-containing protein [Caenorhabditis elegans]	-	-	-	-	-	-	-	--
WBGene00004989	26	57	72	22	6	4	4.479	10.202	12.828	3.522	1.132	0.741	9.16966666666667	1.79833333333333	-2.350208831	0.000107457733384481	0.00465543377499877	spp-4	SaPosin-like Protein family [Source:UniProtKB/TrEMBL;Acc:Q22338]	-	-	-	-	-	-	-	--
WBGene00003812	1116	838	846	1325	1450	1685	42.481	34.895	34.195	47.897	59.579	68.644	37.1903333333333	58.7066666666667	0.658596664810747	0.000110469214864525	0.00476848673364317	nrf-5	Nose resistant to fluoxetine protein 5 [Source:UniProtKB/Swiss-Prot;Acc:Q93796]	-	-	-	-	GO:0005576//extracellular region;GO:0005615//extracellular space	GO:0001786//phosphatidylserine binding;GO:0005515//protein binding;GO:0008289//lipid binding	GO:0006869//lipid transport;GO:0007275//multicellular organism development;GO:1901076//positive regulation of engulfment of apoptotic cell	--
WBGene00004216	305	290	273	219	165	106	7.309	7.619	7.04	5.051	4.332	2.731	7.32266666666667	4.038	-0.858728214	0.000110865893521929	0.00476848673364317	ptr-1	PaTched Related family [Source:UniProtKB/TrEMBL;Acc:Q18129]	-	-	-	-	GO:0016020//membrane;GO:0016021//integral component of membrane	-	GO:0018996//molting cycle, collagen and cuticulin-based cuticle;GO:0045138//nematode male tail tip morphogenesis	--
WBGene00021235	36	40	30	66	80	107	1.574	1.909	1.412	2.794	3.827	5.048	1.63166666666667	3.88966666666667	1.25330016655296	0.000111056129984263	0.00476848673364317	Y19D10B.6	NP_503636.1 Uncharacterized protein CELE_Y19D10B.6 [Caenorhabditis elegans]	-	-	-	-	-	-	-	--
WBGene00008712	103	54	86	44	29	28	11.481	6.599	10.317	4.721	3.542	3.356	9.46566666666667	3.873	-1.289252617	0.000111211245655095	0.00476848673364317	F11E6.9	NP_741500.1 Uncharacterized protein CELE_F11E6.9 [Caenorhabditis elegans]	-	-	-	-	-	-	-	--
WBGene00020898	1	1	2	23	14	12	0.078	0.086	0.168	1.729	1.198	1.008	0.110666666666667	1.31166666666667	3.56710848904792	0.000111329485390261	0.00476848673364317	lido-16	Uncharacterized lin-8 family protein T28D9.9 [Source:UniProtKB/Swiss-Prot;Acc:Q10026]	-	-	-	-	GO:0005634//nucleus	-	-	--
WBGene00044630	105	110	114	73	39	22	6.275	7.207	7.331	4.199	2.553	1.413	6.93766666666667	2.72166666666667	-1.34996014	0.000111988782462942	0.00478172715206751	bus-17	Hexosyltransferase [Source:UniProtKB/TrEMBL;Acc:G5EDB3]	Metabolism;Metabolism	Global and overview maps;Glycan biosynthesis and metabolism	ko01100//Metabolic pathways;ko00601//Glycosphingolipid biosynthesis - lacto and neolacto series	K03766;K03766	GO:0000139//Golgi membrane;GO:0005783//endoplasmic reticulum;GO:0005794//Golgi apparatus;GO:0016020//membrane;GO:0016021//integral component of membrane	GO:0008375//acetylglucosaminyltransferase activity;GO:0008376//acetylgalactosaminyltransferase activity;GO:0008378//galactosyltransferase activity;GO:0016740//transferase activity;GO:0016757//transferase activity, transferring glycosyl groups;GO:0016758//transferase activity, transferring hexosyl groups;GO:0035250//UDP-galactosyltransferase activity	GO:0006024//glycosaminoglycan biosynthetic process;GO:0006486//protein glycosylation;GO:0006493//protein O-linked glycosylation	--
WBGene00018737	832	690	780	605	351	223	41.925	38.12	42.299	29.346	19.378	12.081	40.7813333333333	20.2683333333333	-1.008681484	0.000112144905943454	0.00478172715206751	F53B1.4	NP_508390.1 NAD(P)-bd_dom domain-containing protein [Caenorhabditis elegans]	Metabolism;Metabolism	Global and overview maps;Metabolism of terpenoids and polyketides	ko01100//Metabolic pathways;ko00523//Polyketide sugar unit biosynthesis	K01710;K01710	-	GO:0008460//dTDP-glucose 4,6-dehydratase activity	GO:0009225//nucleotide-sugar metabolic process;GO:0030968//endoplasmic reticulum unfolded protein response	--
WBGene00012032	357	289	330	236	89	59	12.853	11.408	12.787	8.179	3.511	2.284	12.3493333333333	4.658	-1.406650617	0.000114627568445855	0.00487370743924849	T26C5.2	NP_495968.3 Uncharacterized protein CELE_T26C5.2 [Caenorhabditis elegans]	-	-	-	-	-	-	-	--
WBGene00000522	245	244	260	179	149	165	26.206	28.177	29.275	17.868	17.288	18.643	27.886	17.933	-0.636924151	0.000114818138094424	0.00487370743924849	clc-1	CLaudin-like in Caenorhabditis [Source:UniProtKB/TrEMBL;Acc:Q93198]	-	-	-	-	GO:0005911//cell-cell junction;GO:0016020//membrane;GO:0016021//integral component of membrane	-	GO:0045087//innate immune response;GO:0050830//defense response to Gram-positive bacterium;GO:0090136//epithelial cell-cell adhesion	--
WBGene00011428	249	139	157	298	350	402	32.659	19.989	22.161	37.624	50.295	56.689	24.9363333333333	48.2026666666667	0.950863616149122	0.000116571784427115	0.00493705030503091	nlp-80	Neuropeptide-Like Protein [Source:UniProtKB/TrEMBL;Acc:O45745]	-	-	-	-	-	-	GO:0007218//neuropeptide signaling pathway	--
WBGene00019989	1596	1827	1903	1523	1127	1105	91.793	115.206	117.789	84.317	71.015	68.329	108.262666666667	74.5536666666667	-0.538184616	0.000117901069222037	0.00498217739717015	R09F10.8	NP_509409.2 Uncharacterized protein CELE_R09F10.8 [Caenorhabditis elegans]	-	-	-	-	-	-	-	--
WBGene00002497	1001	1182	1464	981	582	591	30.633	39.478	48.09	28.783	19.578	19.497	39.4003333333333	22.6193333333333	-0.800651426	0.000118291699166899	0.00498752657491863	let-268	Multifunctional procollagen lysine hydroxylase and glycosyltransferase Procollagen-lysine,2-oxoglutarate 5-dioxygenase Procollagen glycosyltransferase [Source:UniProtKB/Swiss-Prot;Acc:Q20679]	Metabolism;Metabolism	Global and overview maps;Amino acid metabolism	ko01100//Metabolic pathways;ko00310//Lysine degradation	K13647;K13647	GO:0005576//extracellular region;GO:0005615//extracellular space;GO:0005783//endoplasmic reticulum;GO:0005788//endoplasmic reticulum lumen;GO:0005789//endoplasmic reticulum membrane;GO:0005791//rough endoplasmic reticulum;GO:0016020//membrane	GO:0003824//catalytic activity;GO:0003980//UDP-glucose:glycoprotein glucosyltransferase activity;GO:0005506//iron ion binding;GO:0008475//procollagen-lysine 5-dioxygenase activity;GO:0016491//oxidoreductase activity;GO:0016705//oxidoreductase activity, acting on paired donors, with incorporation or reduction of molecular oxygen;GO:0016740//transferase activity;GO:0016757//transferase activity, tr…	GO:0006486//protein glycosylation;GO:0008152//metabolic process;GO:0017185//peptidyl-lysine hydroxylation;GO:0032964//collagen biosynthetic process;GO:0055114//oxidation-reduction process;GO:0097359//UDP-glucosylation	--
WBGene00018215	369	455	451	335	199	146	7.794	10.537	10.252	6.811	4.605	3.316	9.52766666666667	4.91066666666667	-0.956204044	0.000119416859000083	0.00502375289454917	igcm-1	ImmunoGlobulin-like Cell adhesion Molecule family [Source:UniProtKB/TrEMBL;Acc:Q9TXI8]	Environmental Information Processing	Signal transduction	ko04391//Hippo signaling pathway - fly	K16680	GO:0016020//membrane;GO:0016021//integral component of membrane	GO:0005515//protein binding	-	--
WBGene00044070	725	576	563	496	415	369	29.584	25.744	24.736	19.45	18.541	16.205	26.688	18.0653333333333	-0.562967319	0.000120036640444398	0.00503860466967606	set-18	SET (Trithorax/polycomb) domain containing [Source:UniProtKB/TrEMBL;Acc:P91821]	Metabolism;Metabolism	Global and overview maps;Amino acid metabolism	ko01100//Metabolic pathways;ko00310//Lysine degradation	K11426;K11426	GO:0005634//nucleus;GO:0005783//endoplasmic reticulum;GO:0030017//sarcomere;GO:0055120//striated muscle dense body	GO:0005515//protein binding;GO:0018024//histone-lysine N-methyltransferase activity	GO:0034968//histone lysine methylation	--
WBGene00019488	138	80	80	177	204	202	23.604	15.002	14.726	29.141	38.228	37.146	17.7773333333333	34.8383333333333	0.97063667629295	0.000121632949495175	0.00509428998451076	K07D4.9	NP_871962.1 Uncharacterized protein CELE_K07D4.9 [Caenorhabditis elegans]	-	-	-	-	-	-	-	--
WBGene00006948	659	565	675	496	237	159	29.006	27.265	31.974	21.015	11.429	7.524	29.415	13.3226666666667	-1.142669155	0.000123760581046875	0.00517193277742127	wrt-2	WaRThog (Hedgehog-like family) [Source:UniProtKB/TrEMBL;Acc:Q20677]	-	-	-	-	-	-	-	--
WBGene00000742	237	102	86	258	403	425	17.606	8.287	6.85	18.498	32.874	34.008	10.9143333333333	28.46	1.38271165119373	0.000124447904654843	0.005189175432727	col-169	COLlagen [Source:UniProtKB/TrEMBL;Acc:Q86NE4]	-	-	-	-	GO:0016020//membrane;GO:0016021//integral component of membrane	GO:0042302//structural constituent of cuticle	-	--
WBGene00008987	215	189	172	146	103	100	14.093	11.053	10.256	7.381	5.927	6.008	11.8006666666667	6.43866666666667	-0.874034498	0.000125052261733456	0.00520024013532946	F20G2.3	NP_506408.1 CRAL-TRIO domain-containing protein [Caenorhabditis elegans]	-	-	-	-	-	-	-	--
WBGene00009897	4373	5123	5059	4215	3178	2910	151.172	194.167	188.212	140.258	120.364	108.156	177.850333333333	122.926	-0.532873587	0.000125431159977073	0.00520024013532946	skpo-1	Peroxidase skpo-1 [Source:UniProtKB/Swiss-Prot;Acc:Q20616]	-	-	-	-	GO:0005615//extracellular space	GO:0004601//peroxidase activity;GO:0016491//oxidoreductase activity;GO:0020037//heme binding;GO:0046872//metal ion binding	GO:0002376//immune system process;GO:0006979//response to oxidative stress;GO:0008340//determination of adult lifespan;GO:0010629//negative regulation of gene expression;GO:0045087//innate immune response;GO:0050830//defense response to Gram-positive bacterium;GO:0055114//oxidation-reduction process;GO:0098869//cellular oxidant detoxification	--
WBGene00003104	291	175	241	170	78	62	16.371	10.794	14.591	9.206	4.807	3.75	13.9186666666667	5.921	-1.233108257	0.000125539176330681	0.00520024013532946	mab-7	Protein male abnormal 7 [Source:UniProtKB/Swiss-Prot;Acc:Q95Q39]	-	-	-	-	GO:0005886//plasma membrane;GO:0016020//membrane;GO:0016021//integral component of membrane	-	GO:0007275//multicellular organism development	--
WBGene00000531	62	57	57	117	118	92	1.343	1.351	1.323	2.443	2.82	2.132	1.339	2.465	0.880431685940963	0.000126548109146219	0.00522020289840322	clh-4	Chloride channel protein [Source:UniProtKB/TrEMBL;Acc:H2L0J1]	Organismal Systems	Digestive system	ko04978//Mineral absorption	K05011	GO:0005887//integral component of plasma membrane;GO:0016020//membrane;GO:0016021//integral component of membrane	GO:0005247//voltage-gated chloride channel activity	GO:0006811//ion transport;GO:0006821//chloride transport;GO:0055085//transmembrane transport;GO:1902476//chloride transmembrane transport	--
WBGene00009261	193	154	148	125	66	66	12.832	11.226	10.59	8	4.808	4.718	11.5493333333333	5.842	-0.983275314	0.000126821212280835	0.00522020289840322	F30A10.2	NP_492515.2 Uncharacterized protein CELE_F30A10.2 [Caenorhabditis elegans]	-	-	-	-	-	-	-	--
WBGene00016894	3279	2248	2026	3682	4542	4534	278.485	208.455	184.26	300.981	422.959	414.772	223.733333333333	379.570666666667	0.76258828971102	0.000127018693495176	0.00522020289840322	C53B7.3	NP_001123119.1 Uncharacterized protein CELE_C53B7.3 [Caenorhabditis elegans]	-	-	-	-	-	-	-	--
WBGene00009859	11	7	7	24	38	33	0.628	0.438	0.43	1.319	2.377	2.026	0.498666666666667	1.90733333333333	1.93540932243554	0.000127247107085314	0.00522020289840322	clec-33	C-type LECtin [Source:UniProtKB/TrEMBL;Acc:O45534]	-	-	-	-	GO:0016020//membrane;GO:0016021//integral component of membrane	GO:0030246//carbohydrate binding	-	--
WBGene00044620	139	116	115	89	53	41	7.832	7.166	6.973	4.827	3.272	2.484	7.32366666666667	3.52766666666667	-1.053851884	0.000127660798083264	0.00522020289840322	bus-4	Glycoprotein-N-acetylgalactosamine 3-beta-galactosyltransferase 1 [Source:UniProtKB/TrEMBL;Acc:O44563]	Metabolism;Metabolism;Metabolism	Global and overview maps;Glycan biosynthesis and metabolism;Glycan biosynthesis and metabolism	ko01100//Metabolic pathways;ko00514//Other types of O-glycan biosynthesis;ko00512//Mucin type O-glycan biosynthesis	K00731;K00731;K00731	GO:0016020//membrane;GO:0016021//integral component of membrane	GO:0016263//glycoprotein-N-acetylgalactosamine 3-beta-galactosyltransferase activity;GO:0016740//transferase activity;GO:0016757//transferase activity, transferring glycosyl groups	GO:0016267//O-glycan processing, core 1	--
WBGene00007955	1294	1375	1422	1188	903	946	87.864	102.261	103.916	77.722	67.179	69.031	98.0136666666667	71.3106666666667	-0.458865036	0.000127679270425236	0.00522020289840322	selt-1.1	Thioredoxin reductase-like selenoprotein T homolog selt-1.1 [Source:UniProtKB/Swiss-Prot;Acc:Q9U3N5]	-	-	-	-	GO:0005783//endoplasmic reticulum	GO:0004791//thioredoxin-disulfide reductase activity;GO:0016491//oxidoreductase activity	GO:0055114//oxidation-reduction process;GO:0098869//cellular oxidant detoxification	--
WBGene00000693	18416	19261	19861	13867	13824	14572	1339.492	1535.973	1554.644	970.885	1101.616	1139.545	1476.703	1070.682	-0.463849642	0.000128788750681924	0.00525419160179453	col-119	COLlagen [Source:UniProtKB/TrEMBL;Acc:Q18799]	-	-	-	-	GO:0016020//membrane;GO:0016021//integral component of membrane	GO:0042302//structural constituent of cuticle	-	--
WBGene00007560	262	174	207	146	73	39	33.75	24.574	28.697	18.103	10.303	5.401	29.007	11.269	-1.364041597	0.000129575872473911	0.00526341901721174	C14A4.9	NP_496288.1 Uncharacterized protein CELE_C14A4.9 [Caenorhabditis elegans]	-	-	-	-	-	-	-	--
WBGene00015605	28	9	1	57	65	86	7.044	2.428	0.259	13.737	17.206	22.852	3.24366666666667	17.9316666666667	2.46681211171449	0.000129744928694228	0.00526341901721174	C08E3.13	NP_494018.1 Uncharacterized protein CELE_C08E3.13 [Caenorhabditis elegans]	-	-	-	-	-	-	-	--
WBGene00018184	440	480	536	749	713	642	12.742	15.244	16.734	20.888	22.63	20.009	14.9066666666667	21.1756666666667	0.506449702713998	0.000129850879454745	0.00526341901721174	F38E9.1	NP_510673.1 Uncharacterized protein CELE_F38E9.1 [Caenorhabditis elegans]	-	-	-	-	-	GO:0008081//phosphoric diester hydrolase activity	GO:0006629//lipid metabolic process	--
WBGene00016513	387	258	271	499	455	596	24.771	18.105	18.668	30.745	31.907	41.015	20.5146666666667	34.5556666666667	0.752266599948046	0.000132210835067455	0.00534760270575835	C38C3.4	NP_001023703.2 Protein kinase domain-containing protein [Caenorhabditis elegans]	-	-	-	-	GO:0005634//nucleus;GO:0005737//cytoplasm	GO:0004672//protein kinase activity;GO:0004674//protein serine/threonine kinase activity;GO:0005524//ATP binding;GO:0016301//kinase activity	GO:0006468//protein phosphorylation;GO:0016310//phosphorylation;GO:0018105//peptidyl-serine phosphorylation	--
WBGene00004003	307	545	374	239	221	211	5.539	10.781	7.262	4.151	4.369	4.093	7.86066666666667	4.20433333333333	-0.902774618	0.000133612166430542	0.00538279410872244	pgp-9	p-GlycoProtein related [Source:UniProtKB/TrEMBL;Acc:G5EG58]	Human Diseases;Human Diseases;Organismal Systems;Environmental Information Processing	Cancer: overview;Cancer: specific types;Digestive system;Membrane transport	ko05206//MicroRNAs in cancer;ko05226//Gastric cancer;ko04976//Bile secretion;ko02010//ABC transporters	K05658;K05658;K05658;K05658	GO:0005887//integral component of plasma membrane;GO:0016020//membrane;GO:0016021//integral component of membrane	GO:0000166//nucleotide binding;GO:0005524//ATP binding;GO:0015562//efflux transmembrane transporter activity;GO:0016887//ATPase activity;GO:0042626//ATPase activity, coupled to transmembrane movement of substances	GO:0055085//transmembrane transport	--
WBGene00194695	36	38	38	70	84	83	3.934	4.552	4.469	7.363	10.056	9.751	4.31833333333333	9.05666666666666	1.06850555004188	0.000133820515855633	0.00538279410872244	B0462.5	NP_001256796.1 Uncharacterized protein CELE_B0462.5 [Caenorhabditis elegans]	-	-	-	-	-	-	-	--
WBGene00003092	144	53	46	16	22	28	10.196	4.114	3.505	1.09	1.707	2.131	5.93833333333333	1.64266666666667	-1.854018322	0.000134216665250065	0.00538279410872244	lys-3	Lysozyme-like protein 3 [Source:UniProtKB/Swiss-Prot;Acc:Q9XXS1]	-	-	-	-	-	-	GO:0007165//signal transduction;GO:0045087//innate immune response;GO:1990169//stress response to copper ion	--
WBGene00004157	761	563	566	906	998	1256	34.057	27.624	27.223	38.963	48.934	60.422	29.6346666666667	49.4396666666667	0.73838318626492	0.000134220764741822	0.00538279410872244	pqn-75	Prion-like-(Q/N-rich)-domain-bearing protein [Source:UniProtKB/TrEMBL;Acc:Q8MQG9]	-	-	-	-	-	-	-	--
WBGene00008971	997	950	1036	886	595	566	49.139	51.335	54.952	42.034	32.129	29.993	51.8086666666667	34.7186666666667	-0.577481912	0.000136018928793246	0.00544171241652477	F20C5.6	NP_501513.2 Uncharacterized protein CELE_F20C5.6 [Caenorhabditis elegans]	-	-	-	-	-	GO:0005515//protein binding	-	--
WBGene00007129	978	1070	1188	918	660	666	66.943	80.299	87.513	60.485	49.495	49.012	78.2516666666667	52.9973333333333	-0.562201711	0.000136266079359215	0.00544171241652477	B0272.3	Probable 3-hydroxyacyl-CoA dehydrogenase B0272.3 [Source:UniProtKB/Swiss-Prot;Acc:P41938]	Metabolism;Metabolism;Metabolism;Metabolism;Metabolism;Metabolism;Metabolism;Metabolism	Global and overview maps;Global and overview maps;Amino acid metabolism;Lipid metabolism;Amino acid metabolism;Amino acid metabolism;Lipid metabolism;Carbohydrate metabolism	ko01100//Metabolic pathways;ko01212//Fatty acid metabolism;ko00280//Valine, leucine and isoleucine degradation;ko00071//Fatty acid degradation;ko00310//Lysine degradation;ko00380//Tryptophan metabolism;ko00062//Fatty acid elongation;ko00650//Butanoate metabolism	K00022;K00022;K00022;K00022;K00022;K00022;K00022;K00022	GO:0005739//mitochondrion;GO:0005759//mitochondrial matrix	GO:0003857//3-hydroxyacyl-CoA dehydrogenase activity;GO:0016491//oxidoreductase activity;GO:0070403//NAD+ binding	GO:0006629//lipid metabolic process;GO:0006631//fatty acid metabolic process;GO:0006635//fatty acid beta-oxidation;GO:0055114//oxidation-reduction process	--
WBGene00001716	855	601	640	519	332	188	54.491	42.042	43.95	31.878	23.215	12.903	46.8276666666667	22.6653333333333	-1.046873774	0.000136853108342896	0.00544558734945109	grl-7	GRound-Like (Grd related) [Source:UniProtKB/TrEMBL;Acc:Q52GX6]	-	-	-	-	-	-	-	--
WBGene00001462	182	144	122	230	275	284	19.648	17.044	14.174	23.901	32.527	32.964	16.9553333333333	29.7973333333333	0.813444077381725	0.000136939699877668	0.00544558734945109	flp-19	FMRFamide-like neuropeptides 19 WANQVRF-amide [Source:UniProtKB/Swiss-Prot;Acc:Q9XVX1]	-	-	-	-	GO:0005576//extracellular region	-	GO:0007218//neuropeptide signaling pathway	--
WBGene00000301	4559	5494	6028	4350	2844	3429	392.694	518.839	558.79	360.686	268.396	317.555	490.107666666667	315.545666666667	-0.635249903	0.000138063390403045	0.00547873819605697	cav-1	Caveolin-1 [Source:UniProtKB/Swiss-Prot;Acc:Q94051]	Cellular Processes;Human Diseases;Human Diseases;Cellular Processes;Human Diseases;Human Diseases	Transport and catabolism;Cardiovascular disease;Cancer: overview;Cellular community - eukaryotes;Infectious disease: bacterial;Cardiovascular disease	ko04144//Endocytosis;ko05418//Fluid shear stress and atherosclerosis;ko05205//Proteoglycans in cancer;ko04510//Focal adhesion;ko05100//Bacterial invasion of epithelial cells;ko05416//Viral myocarditis	K06278;K06278;K06278;K06278;K06278;K06278	GO:0000139//Golgi membrane;GO:0005794//Golgi apparatus;GO:0005886//plasma membrane;GO:0005887//integral component of plasma membrane;GO:0005901//caveola;GO:0005938//cell cortex;GO:0009898//cytoplasmic side of plasma membrane;GO:0016020//membrane;GO:0016021//integral component of membrane;GO:0030133//transport vesicle;GO:0045121//membrane raft;GO:0048471//perinuclear region of cytoplasm;GO:0060473…	GO:0060090//binding, bridging	GO:0006869//lipid transport;GO:0007265//Ras protein signal transduction;GO:0046662//regulation of oviposition;GO:0051321//meiotic cell cycle;GO:0070836//caveola assembly	--
WBGene00019717	80	61	77	116	147	165	8.125	6.792	8.416	11.341	16.357	18.017	7.77766666666667	15.2383333333333	0.97029580861622	0.000140052796842524	0.00554603203261728	trx-3	ThioRedoXin [see also xtr] [Source:UniProtKB/TrEMBL;Acc:Q94282]	-	-	-	-	GO:0005623//cell;GO:0005634//nucleus;GO:0005737//cytoplasm;GO:0016324//apical plasma membrane	-	GO:0045454//cell redox homeostasis	--
WBGene00001225	6364	5889	5840	7919	7835	7532	177.413	180.671	176.763	215.507	243.766	225.753	178.282333333333	228.342	0.357032497570324	0.000141988871347695	0.00560028210363046	eif-3.B	Eukaryotic translation initiation factor 3 subunit B [Source:UniProtKB/Swiss-Prot;Acc:Q9XWI6]	Genetic Information Processing	Translation	ko03013//Nucleocytoplasmic transport	K03253	GO:0005737//cytoplasm;GO:0005852//eukaryotic translation initiation factor 3 complex;GO:0016282//eukaryotic 43S preinitiation complex;GO:0033290//eukaryotic 48S preinitiation complex	GO:0003723//RNA binding;GO:0003743//translation initiation factor activity;GO:0005515//protein binding;GO:0031369//translation initiation factor binding	GO:0001732//formation of cytoplasmic translation initiation complex;GO:0002183//cytoplasmic translational initiation;GO:0006412//translation;GO:0006413//translational initiation;GO:0006446//regulation of translational initiation	--
WBGene00020250	63	35	42	24	8	7	5.608	3.416	4.023	2.056	0.78	0.67	4.349	1.16866666666667	-1.895820213	0.00014201573019424	0.00560028210363046	T05C1.3	NP_494793.1 Uncharacterized protein CELE_T05C1.3 [Caenorhabditis elegans]	-	-	-	-	-	-	-	--
WBGene00016667	23	8	12	30	58	78	2.238	0.853	1.257	2.81	6.183	8.16	1.44933333333333	5.71766666666667	1.98003707532939	0.000142463051017286	0.00560120096240091	C45E5.4	NP_500854.1 Uncharacterized protein CELE_C45E5.4 [Caenorhabditis elegans]	-	-	-	-	-	-	-	--
WBGene00011856	1618	1466	1526	1332	1177	1103	137.392	136.483	139.454	108.875	109.5	100.699	137.776333333333	106.358	-0.373399535	0.000142767366136073	0.00560120096240091	T20D3.2	NP_501640.1 Uncharacterized protein CELE_T20D3.2 [Caenorhabditis elegans]	-	-	-	-	-	-	-	--
WBGene00016576	771	843	870	713	497	531	45.86	54.987	55.73	40.847	32.381	33.976	52.1923333333333	35.7346666666667	-0.54651357	0.000142928628507451	0.00560120096240091	lido-9	NP_494420.1 LIn-8 Domain containing [Caenorhabditis elegans]	-	-	-	-	GO:0005634//nucleus	-	-	--
WBGene00011434	979	1174	1146	937	668	664	54.946	72.241	69.22	50.663	41.075	40.067	65.469	43.935	-0.575441249	0.000144573581045873	0.00565393451837577	T04D3.5	NP_493345.1 Uncharacterized protein CELE_T04D3.5 [Caenorhabditis elegans]	-	-	-	-	-	-	-	--
WBGene00009041	5302	3201	3255	2774	2252	1445	299.91	198.517	198.15	151.042	139.564	87.879	232.192333333333	126.161666666667	-0.880046713	0.000145907526336254	0.00569431253092046	cut-3	CUTiclin [Source:UniProtKB/TrEMBL;Acc:Q19707]	-	-	-	-	GO:0016020//membrane;GO:0016021//integral component of membrane	-	-	--
WBGene00013480	27	17	17	56	52	46	0.661	0.456	0.448	1.32	1.395	1.211	0.521666666666667	1.30866666666667	1.32689751564619	0.000147620665634632	0.00574929227458262	egas-3	EGF plus ASC domain ion channel [Source:UniProtKB/TrEMBL;Acc:Q9XTS9]	-	-	-	-	GO:0016020//membrane;GO:0016021//integral component of membrane	GO:0005272//sodium channel activity;GO:0005509//calcium ion binding	GO:0006811//ion transport;GO:0006814//sodium ion transport;GO:0035725//sodium ion transmembrane transport	--
WBGene00015063	456	427	460	386	226	237	37.229	38.221	40.417	30.335	20.215	20.803	38.6223333333333	23.7843333333333	-0.699423738	0.000149470364330367	0.00580821595716237	B0228.6	NP_495627.3 Uncharacterized protein CELE_B0228.6 [Caenorhabditis elegans]	-	-	-	-	GO:0016020//membrane;GO:0016021//integral component of membrane	-	-	--
WBGene00017423	1147	1350	1503	1074	842	838	50.148	64.711	70.719	45.199	40.332	39.391	61.8593333333333	41.6406666666667	-0.570998119	0.000149748592892057	0.00580821595716237	F13C5.2	NP_508124.1 Bromo domain-containing protein [Caenorhabditis elegans]	-	-	-	-	-	GO:0005515//protein binding	-	--
WBGene00012664	997	1091	1268	1511	1976	2135	30.076	36.084	41.166	43.877	65.308	69.246	35.7753333333333	59.477	0.733366670978727	0.000154400606527198	0.00597637921453329	Y39B6A.1	NP_741698.1 Uncharacterized protein CELE_Y39B6A.1 [Caenorhabditis elegans]	-	-	-	-	GO:0005730//nucleolus	-	-	--
MSTRG.14248	41	22	32	67	68	95	1.849	1.088	1.553	2.908	3.359	4.605	1.49666666666667	3.624	1.27583001113888	0.000155811763693484	0.00601866749367325	--	Protein CBG22755 [Caenorhabditis briggsae]	-	-	-	-	-	-	-	--
WBGene00015400	338	471	489	337	203	183	15.117	23.096	23.537	14.509	9.947	8.8	20.5833333333333	11.0853333333333	-0.892824484	0.000156958089426091	0.00605057418606006	cyp-35A2	CYtochrome P450 family [Source:UniProtKB/TrEMBL;Acc:O02628]	-	-	-	-	GO:0005737//cytoplasm;GO:0043231//intracellular membrane-bounded organelle	GO:0004497//monooxygenase activity;GO:0005506//iron ion binding;GO:0008395//steroid hydroxylase activity;GO:0016491//oxidoreductase activity;GO:0016705//oxidoreductase activity, acting on paired donors, with incorporation or reduction of molecular oxygen;GO:0016712//oxidoreductase activity, acting on paired donors, with incorporation or reduction of molecular oxygen, reduced flavin or flavoprotei…	GO:0006082//organic acid metabolic process;GO:0006805//xenobiotic metabolic process;GO:0009410//response to xenobiotic stimulus;GO:0042738//exogenous drug catabolic process;GO:0055114//oxidation-reduction process	--
WBGene00021909	626	513	502	757	836	906	37.022	33.338	31.964	43.142	54.142	57.588	34.108	51.624	0.59793176886174	0.000157521638753013	0.00605993123096875	Y55B1BL.1	NP_497196.2 Uncharacterized protein CELE_Y55B1BL.1 [Caenorhabditis elegans]	-	-	-	-	-	-	-	--
WBGene00007990	23	7	8	33	50	65	2.38	0.813	0.836	3.232	5.526	7.112	1.343	5.29	1.97780841757395	0.000158363301797954	0.0060799276578487	fipr-23	FIP (Fungus-Induced Protein) Related [Source:UniProtKB/TrEMBL;Acc:O62091]	-	-	-	-	-	-	GO:0045087//innate immune response	--
WBGene00016194	6727	6214	6248	8683	8926	7647	88.782	89.916	88.744	110.31	129.067	108.509	89.1473333333333	115.962	0.379388572698638	0.000158885238734343	0.00608759284878904	C28H8.3	Uncharacterized helicase C28H8.3 [Source:UniProtKB/Swiss-Prot;Acc:Q09475]	-	-	-	-	GO:0005634//nucleus	GO:0000166//nucleotide binding;GO:0003676//nucleic acid binding;GO:0004386//helicase activity;GO:0005524//ATP binding;GO:0016787//hydrolase activity	-	--
WBGene00017133	564	597	649	494	329	401	43.205	50.14	53.504	36.427	27.612	33.027	48.9496666666667	32.3553333333333	-0.597295495	0.000161662841399478	0.00618147654088005	EEED8.2	NP_495026.1 Uncharacterized protein CELE_EEED8.2 [Caenorhabditis elegans]	-	-	-	-	-	GO:0008289//lipid binding	-	--
WBGene00044296	102	48	40	114	193	190	9.246	4.772	3.853	9.986	19.095	18.365	5.957	15.8153333333333	1.40866609907687	0.000162004034802564	0.00618173636222389	F10C1.9	NP_001293496.1 Uncharacterized protein CELE_F10C1.9 [Caenorhabditis elegans]	-	-	-	-	-	-	-	--
WBGene00007103	627	567	522	868	888	705	15.015	14.661	13.02	19.719	22.397	17.893	14.232	20.003	0.491077972309727	0.00016232416939293	0.00618173636222389	crm-1	CRiM (Cysteine Rich motor neuron protein) homolog [Source:UniProtKB/TrEMBL;Acc:G5EF34]	-	-	-	-	GO:0005576//extracellular region;GO:0016020//membrane;GO:0016021//integral component of membrane	GO:0004867//serine-type endopeptidase inhibitor activity;GO:0005515//protein binding;GO:0005520//insulin-like growth factor binding	GO:0010951//negative regulation of endopeptidase activity	--
WBGene00018271	5143	5079	5272	4725	3874	3842	243.281	262.117	267.668	214.296	200.74	195.635	257.688666666667	203.557	-0.340196254	0.000163787534125299	0.00621712111438129	F41C3.5	Uncharacterized serine carboxypeptidase F41C3.5 [Source:UniProtKB/Swiss-Prot;Acc:P52717]	Cellular Processes;Organismal Systems	Transport and catabolism;Endocrine system	ko04142//Lysosome;ko04614//Renin-angiotensin system	K13289;K13289	-	GO:0004180//carboxypeptidase activity;GO:0004185//serine-type carboxypeptidase activity;GO:0008233//peptidase activity;GO:0016787//hydrolase activity	GO:0006508//proteolysis;GO:0051603//proteolysis involved in cellular protein catabolic process	--
WBGene00007877	708	617	577	903	1066	862	20.64	19.721	18.103	25.34	34.048	27.018	19.488	28.802	0.563582956987762	0.000163911605429715	0.00621712111438129	nfki-1	ANK repeat-containing protein nipk-1 [Source:UniProtKB/Swiss-Prot;Acc:G5EDE9]	-	-	-	-	-	GO:0005515//protein binding;GO:0008134//transcription factor binding	GO:0006351//transcription, DNA-templated;GO:0006915//apoptotic process	--
WBGene00000782	137	37	32	288	453	512	9.797	2.901	2.463	19.824	35.49	39.363	5.05366666666667	31.559	2.64264907762666	0.000166598407215225	0.00629532252540556	cpr-2	Cysteine PRotease related [Source:UniProtKB/TrEMBL;Acc:O45466]	Cellular Processes;Cellular Processes;Cellular Processes;Organismal Systems;Organismal Systems;Organismal Systems	Transport and catabolism;Transport and catabolism;Cell growth and death;Endocrine system;Immune system;Immune system	ko04142//Lysosome;ko04140//Autophagy - animal;ko04210//Apoptosis;ko04924//Renin secretion;ko04621//NOD-like receptor signaling pathway;ko04612//Antigen processing and presentation	K01363;K01363;K01363;K01363;K01363;K01363	GO:0005615//extracellular space;GO:0005764//lysosome	GO:0004197//cysteine-type endopeptidase activity;GO:0008234//cysteine-type peptidase activity	GO:0006508//proteolysis;GO:0051603//proteolysis involved in cellular protein catabolic process	--
WBGene00022781	9308	6546	6197	10323	12303	13842	400.881	310.965	287.729	428.999	580.454	641.033	333.191666666667	550.162	0.723504176890702	0.00016672204967838	0.00629532252540556	pmt-1	Phosphoethanolamine MethylTransferase [Source:UniProtKB/TrEMBL;Acc:Q86NB3]	Metabolism	Lipid metabolism	ko00564//Glycerophospholipid metabolism	K05929	GO:0005829//cytosol	GO:0000234//phosphoethanolamine N-methyltransferase activity;GO:0008168//methyltransferase activity	GO:0002119//nematode larval development;GO:0032504//multicellular organism reproduction;GO:0070832//phosphatidylcholine biosynthesis from phosphoryl-ethanolamine via N-dimethylethanolamine phosphate and CDP-choline	--
WBGene00015433	55	37	39	86	86	94	5.33	3.931	4.068	8.023	9.131	9.795	4.443	8.983	1.01566319251935	0.000166973189963904	0.00629532252540556	C04E12.2	NP_503938.1 DUF19 domain-containing protein [Caenorhabditis elegans]	-	-	-	-	-	-	-	--
MSTRG.6309	31	28	37	60	81	77	0.635	0.631	0.813	1.177	1.788	1.681	0.693	1.54866666666667	1.16009939595044	0.000168758104008358	0.00634994387771687	--	Uncharacterized protein CELE_T01G5.8 [Caenorhabditis elegans]	-	-	-	-	-	-	-	--
WBGene00001430	371	424	461	332	167	228	28.114	34.324	37.556	23.918	13.769	18.097	33.3313333333333	18.5946666666667	-0.841990144	0.000169145449285611	0.00635186558957438	fkb-5	Peptidylprolyl isomerase [Source:UniProtKB/TrEMBL;Acc:P91180]	-	-	-	-	-	GO:0003755//peptidyl-prolyl cis-trans isomerase activity;GO:0016853//isomerase activity	GO:0000413//protein peptidyl-prolyl isomerization	--
WBGene00015180	158	177	177	120	81	104	14.776	18.148	17.814	10.802	8.299	10.457	16.9126666666667	9.85266666666667	-0.779517997	0.000169515924625602	0.0063520941215521	B0416.4	Uncharacterized RING finger protein B0416.4 [Source:UniProtKB/Swiss-Prot;Acc:Q11072]	-	-	-	-	-	GO:0046872//metal ion binding	-	--
WBGene00009926	2281	2946	3623	2383	1111	985	64.235	90.958	109.802	64.597	34.278	29.823	88.3316666666667	42.8993333333333	-1.041975505	0.000169824105637345	0.0063520941215521	noah-2	NOmpA Homolog (Drosophila nompA: no mechanoreceptor potential A) [Source:UniProtKB/TrEMBL;Acc:Q9XUE5]	-	-	-	-	GO:0016020//membrane;GO:0016021//integral component of membrane	-	GO:0018996//molting cycle, collagen and cuticulin-based cuticle	--
WBGene00002100	248	176	166	290	370	399	31.44	24.463	22.648	35.367	51.391	54.384	26.1836666666667	47.0473333333333	0.845445811322311	0.000171876394600616	0.00641615260397437	ins-17	Insulin-like peptide 17 [Source:UniProtKB/Swiss-Prot;Acc:G5EFH1]	-	-	-	-	GO:0005576//extracellular region	-	GO:0040024//dauer larval development	--
WBGene00011042	65	20	21	83	110	138	5.474	1.847	1.903	6.729	10.15	12.496	3.07466666666667	9.79166666666667	1.67112443357531	0.000173182784877995	0.00645216888276221	R05H10.1	NP_497076.1 Uncharacterized protein CELE_R05H10.1 [Caenorhabditis elegans]	-	-	-	-	GO:0005737//cytoplasm	GO:0008080//N-acetyltransferase activity	-	--
WBGene00000992	254	284	299	223	159	157	13.121	16.084	16.622	11.088	8.998	8.719	15.2756666666667	9.60166666666667	-0.669878587	0.000175559553597656	0.00652784332264985	dhs-29	DeHydrogenases, Short chain [Source:UniProtKB/TrEMBL;Acc:Q19843]	Metabolism	Metabolism of cofactors and vitamins	ko00830//Retinol metabolism	K15734	GO:0005811//lipid particle;GO:0016020//membrane;GO:0016021//integral component of membrane	GO:0016616//oxidoreductase activity, acting on the CH-OH group of donors, NAD or NADP as acceptor	GO:0055114//oxidation-reduction process	--
WBGene00009628	1326	2690	2422	1348	1050	1081	53.552	119.108	105.268	52.403	46.459	46.938	92.6426666666667	48.6	-0.930720467	0.000177226357810802	0.00657687362021265	tatn-1	Tyrosine AminoTraNsferase [Source:UniProtKB/TrEMBL;Acc:Q93703]	Metabolism;Metabolism;Metabolism;Metabolism;Metabolism;Metabolism;Metabolism	Global and overview maps;Global and overview maps;Amino acid metabolism;Amino acid metabolism;Metabolism of cofactors and vitamins;Amino acid metabolism;Amino acid metabolism	ko01100//Metabolic pathways;ko01230//Biosynthesis of amino acids;ko00270//Cysteine and methionine metabolism;ko00350//Tyrosine metabolism;ko00130//Ubiquinone and other terpenoid-quinone biosynthesis;ko00360//Phenylalanine metabolism;ko00400//Phenylalanine, tyrosine and tryptophan biosynthesis	K00815;K00815;K00815;K00815;K00815;K00815;K00815	-	GO:0003824//catalytic activity;GO:0004838//L-tyrosine:2-oxoglutarate aminotransferase activity;GO:0008483//transaminase activity;GO:0016740//transferase activity;GO:0030170//pyridoxal phosphate binding	GO:0006520//cellular amino acid metabolic process;GO:0006559//L-phenylalanine catabolic process;GO:0009058//biosynthetic process;GO:0009072//aromatic amino acid family metabolic process;GO:0043053//dauer entry	--
WBGene00018036	904	618	639	1029	1207	1284	68.091	51.035	51.798	74.607	99.605	103.981	56.9746666666667	92.731	0.702731133900949	0.000177653471652644	0.00657979691381723	F35C8.5	Cholesterol 25-hydroxylase-like protein [Source:UniProtKB/Swiss-Prot;Acc:Q20027]	-	-	-	-	GO:0005789//endoplasmic reticulum membrane;GO:0016020//membrane;GO:0016021//integral component of membrane	GO:0000254//C-4 methylsterol oxidase activity;GO:0005506//iron ion binding;GO:0016491//oxidoreductase activity;GO:0046872//metal ion binding	GO:0006629//lipid metabolic process;GO:0006694//steroid biosynthetic process;GO:0008202//steroid metabolic process;GO:0008610//lipid biosynthetic process;GO:0016126//sterol biosynthetic process;GO:0055114//oxidation-reduction process	--
WBGene00016781	1929	1622	1558	2320	2369	2588	149.19	137.537	129.678	172.718	200.744	215.207	138.801666666667	196.223	0.499469263677205	0.000180809782844864	0.00667302318573486	C49G7.3	NP_504130.1 Uncharacterized protein CELE_C49G7.3 [Caenorhabditis elegans]	-	-	-	-	-	-	-	--
MSTRG.8071	16	12	8	32	37	46	1.067	0.877	0.574	2.054	2.703	3.297	0.839333333333333	2.68466666666667	1.67742718922674	0.000181302145558141	0.00667302318573486	--	C-type lectin domain-containing protein [Caenorhabditis elegans]	-	-	-	-	-	-	-	--
MSTRG.12782	35	30	15	62	78	64	0.76	0.714	0.351	1.296	1.856	1.494	0.608333333333333	1.54866666666667	1.34809269015407	0.000181395493644284	0.00667302318573486	--	Protein CBG05417 [Caenorhabditis briggsae]	-	-	-	-	-	-	-	--
WBGene00001803	101	85	67	137	159	188	4.958	4.574	3.539	6.473	8.551	9.921	4.357	8.315	0.932381150259463	0.000181583668667887	0.00667302318573486	lite-1	High-energy light unresponsive protein 1 [Source:UniProtKB/Swiss-Prot;Acc:Q17990]	-	-	-	-	GO:0005886//plasma membrane;GO:0016020//membrane;GO:0016021//integral component of membrane;GO:0030424//axon;GO:0030425//dendrite;GO:0043005//neuron projection;GO:0043025//neuronal cell body	GO:0004888//transmembrane signaling receptor activity;GO:0004930//G-protein coupled receptor activity;GO:0009881//photoreceptor activity;GO:0009882//blue light photoreceptor activity	GO:0007165//signal transduction;GO:0007186//G-protein coupled receptor signaling pathway;GO:0007602//phototransduction;GO:0007626//locomotory behavior;GO:0009411//response to UV;GO:0009637//response to blue light;GO:0009785//blue light signaling pathway;GO:0046957//negative phototaxis;GO:0050896//response to stimulus;GO:0050909//sensory perception of taste;GO:0070141//response to UV-A	--
WBGene00012255	629	655	823	544	224	151	38.167	43.09	52.231	30.977	14.183	9.382	44.496	18.1806666666667	-1.291270547	0.000182620394817837	0.00669809055866821	lpr-6	LiPocalin-Related protein [Source:UniProtKB/TrEMBL;Acc:Q23162]	-	-	-	-	GO:0005576//extracellular region;GO:0005737//cytoplasm;GO:0016020//membrane;GO:0016021//integral component of membrane	-	GO:0000302//response to reactive oxygen species;GO:0006629//lipid metabolic process;GO:0006869//lipid transport	--
WBGene00017362	638	565	540	794	846	941	67.708	65.585	61.161	80.811	98.278	106.939	64.818	95.3426666666667	0.556727471044329	0.000186823394797101	0.00683896725643883	F10G2.1	UPF0376 protein F10G2.1 [Source:UniProtKB/Swiss-Prot;Acc:Q22957]	-	-	-	-	GO:0016020//membrane;GO:0016021//integral component of membrane	-	-	--
WBGene00008707	1345	799	688	1404	2003	2093	77.868	50.37	42.878	77.922	128.007	131.376	57.0386666666667	112.435	0.979079040495849	0.000187498496887738	0.00685040446366051	F11E6.3	NP_503116.1 Uncharacterized protein CELE_F11E6.3 [Caenorhabditis elegans]	-	-	-	-	-	-	-	--
WBGene00012140	8423	12220	12212	9073	4446	4074	1051.694	1657.689	1636.573	1084.659	607.091	544.957	1448.652	745.569	-0.958297287	0.000188102136630017	0.00685919161931349	T28F4.5	NP_492102.1 Uncharacterized protein CELE_T28F4.5 [Caenorhabditis elegans]	-	-	-	-	-	GO:0070513//death domain binding	GO:0010507//negative regulation of autophagy;GO:0034198//cellular response to amino acid starvation;GO:0097190//apoptotic signaling pathway	--
WBGene00010525	63	46	42	92	99	111	6.206	4.968	4.452	8.724	10.684	11.756	5.20866666666667	10.388	0.995931900547285	0.000189223369217352	0.00688678269970434	K03B8.8	NP_505895.2 Uncharacterized protein CELE_K03B8.8 [Caenorhabditis elegans]	-	-	-	-	-	-	-	--
WBGene00004008	356	205	174	430	551	444	5.971	3.77	3.141	6.943	10.126	8.007	4.294	8.35866666666667	0.960950637855792	0.000191324979045815	0.00694097508787878	pgp-14	p-GlycoProtein related; p-glycoprotein related (146.8 kD) (Pgp-14) [Source:UniProtKB/TrEMBL;Acc:G5EG61]	Human Diseases;Human Diseases;Organismal Systems;Environmental Information Processing	Cancer: overview;Cancer: specific types;Digestive system;Membrane transport	ko05206//MicroRNAs in cancer;ko05226//Gastric cancer;ko04976//Bile secretion;ko02010//ABC transporters	K05658;K05658;K05658;K05658	GO:0016020//membrane;GO:0016021//integral component of membrane	GO:0000166//nucleotide binding;GO:0005524//ATP binding;GO:0016887//ATPase activity;GO:0042626//ATPase activity, coupled to transmembrane movement of substances	GO:0055085//transmembrane transport;GO:0093002//response to nematicide	--
WBGene00016242	65	77	55	36	27	12	1.464	1.901	1.333	0.78	0.666	0.291	1.566	0.579	-1.435448959	0.000192011872280624	0.00694097508787878	C30A5.10	NP_498793.3 Uncharacterized protein CELE_C30A5.10 [Caenorhabditis elegans]	-	-	-	-	GO:0005887//integral component of plasma membrane;GO:0016020//membrane;GO:0016021//integral component of membrane	GO:0001641//group II metabotropic glutamate receptor activity;GO:0004930//G-protein coupled receptor activity;GO:0008066//glutamate receptor activity	GO:0007186//G-protein coupled receptor signaling pathway;GO:0007196//adenylate cyclase-inhibiting G-protein coupled glutamate receptor signaling pathway;GO:0007216//G-protein coupled glutamate receptor signaling pathway;GO:0051966//regulation of synaptic transmission, glutamatergic	--
WBGene00009898	587	596	596	518	271	281	57.352	63.844	62.669	48.717	29.009	29.518	61.2883333333333	35.748	-0.777749943	0.00019224885872442	0.00694097508787878	dod-23	Downstream Of DAF-16 (Regulated by DAF-16) [Source:UniProtKB/TrEMBL;Acc:Q20615]	-	-	-	-	-	-	-	--
WBGene00001445	122	79	82	148	192	217	16.726	11.913	12.147	19.473	28.66	31.946	13.5953333333333	26.693	0.973349933561487	0.000192315310411162	0.00694097508787878	flp-2	FMRF-Like Peptide; FMRFamide-like peptide 2b [Source:UniProtKB/TrEMBL;Acc:G5EDZ1]	-	-	-	-	-	-	-	--
WBGene00019324	498	292	267	590	652	662	34.815	22.381	20.088	39.704	49.939	49.759	25.7613333333333	46.4673333333333	0.851009588685254	0.000193036286577601	0.00694097508787878	K02F2.5	NP_491951.2 Uncharacterized protein CELE_K02F2.5 [Caenorhabditis elegans]	-	-	-	-	-	-	-	--
WBGene00015623	249	322	360	240	93	101	19.66	27.874	30.59	18.241	8.045	8.574	26.0413333333333	11.62	-1.164193249	0.000193418519996806	0.00694097508787878	C09B8.4	NP_509006.2 Uncharacterized protein CELE_C09B8.4 [Caenorhabditis elegans]	-	-	-	-	-	-	-	--
WBGene00000951	50	30	31	77	75	92	1.9	1.25	1.268	2.816	3.122	3.759	1.47266666666667	3.23233333333333	1.13414506525067	0.000193631065300142	0.00694097508787878	deg-3	Acetylcholine receptor subunit alpha-type deg-3 [Source:UniProtKB/Swiss-Prot;Acc:P54244]	-	-	-	-	GO:0005886//plasma membrane;GO:0005887//integral component of plasma membrane;GO:0016020//membrane;GO:0016021//integral component of membrane;GO:0030054//cell junction;GO:0043005//neuron projection;GO:0045202//synapse;GO:0045211//postsynaptic membrane	GO:0004888//transmembrane signaling receptor activity;GO:0005216//ion channel activity;GO:0005230//extracellular ligand-gated ion channel activity	GO:0006811//ion transport;GO:0007165//signal transduction;GO:0007268//synaptic transmission;GO:0034220//ion transmembrane transport;GO:0042391//regulation of membrane potential;GO:0043067//regulation of programmed cell death;GO:0050877//neurological system process;GO:0090326//positive regulation of locomotion involved in locomotory behavior	--
WBGene00004222	178	105	88	241	270	214	4.563	2.951	2.428	5.947	7.583	5.898	3.314	6.476	0.966529383081114	0.000193652065822019	0.00694097508787878	ptr-8	PaTched Related family [Source:UniProtKB/TrEMBL;Acc:Q20404]	-	-	-	-	GO:0016020//membrane;GO:0016021//integral component of membrane	-	GO:0018996//molting cycle, collagen and cuticulin-based cuticle	--
WBGene00001724	334	182	215	169	104	73	35.95	21.478	24.905	17.51	12.264	8.448	27.4443333333333	12.7406666666667	-1.107067525	0.000194624281848592	0.00696260996181449	grl-15	GRound-Like (Grd related) [Source:UniProtKB/TrEMBL;Acc:Q9XW83]	-	-	-	-	-	-	-	--
WBGene00013608	14	6	9	25	35	49	0.94	0.441	0.653	1.613	2.577	3.546	0.678	2.57866666666667	1.92726811561934	0.000195769770739919	0.00699035009358473	clec-35	C-type LECtin [Source:UniProtKB/TrEMBL;Acc:H2KMJ0]	-	-	-	-	GO:0016020//membrane;GO:0016021//integral component of membrane	GO:0030246//carbohydrate binding	-	--
WBGene00012608	2320	2494	2762	2211	1520	1282	103.661	121.067	131.609	94.084	73.66	61.138	118.779	76.294	-0.638638283	0.000196967199720747	0.00701983667080224	hphd-1	Hydroxyacid-oxoacid transhydrogenase, mitochondrial [Source:UniProtKB/Swiss-Prot;Acc:Q9U2M4]	-	-	-	-	GO:0005739//mitochondrion	GO:0004022//alcohol dehydrogenase (NAD) activity;GO:0016491//oxidoreductase activity;GO:0046872//metal ion binding;GO:0047988//hydroxyacid-oxoacid transhydrogenase activity	GO:0006539//glutamate catabolic process via 2-oxoglutarate;GO:0055114//oxidation-reduction process	--
WBGene00001064	696	768	977	647	236	207	37.853	45.794	57.184	33.872	14.062	12.104	46.9436666666667	20.0126666666667	-1.230017114	0.000198154560612708	0.00704885404032664	dpy-2	Cuticle collagen dpy-2 [Source:UniProtKB/Swiss-Prot;Acc:P35799]	-	-	-	-	GO:0005581//collagen trimer	GO:0042302//structural constituent of cuticle;GO:0042329//structural constituent of collagen and cuticulin-based cuticle	GO:0040014//regulation of multicellular organism growth;GO:0040032//post-embryonic body morphogenesis;GO:0042338//cuticle development involved in collagen and cuticulin-based cuticle molting cycle	--
WBGene00016329	159	147	153	119	60	51	5.39	5.464	5.582	3.883	2.229	1.859	5.47866666666667	2.657	-1.044026602	0.00019961772203557	0.00708755479610879	osr-1	Osmotic stress resistance protein [Source:UniProtKB/TrEMBL;Acc:G5EEJ4]	-	-	-	-	-	-	-	--
WBGene00021748	1241	1217	1194	1680	1521	1449	43.17	46.415	44.7	56.255	57.968	54.193	44.7616666666667	56.1386666666667	0.326731044253493	0.000200070905886973	0.00709031771350664	Y50D4C.3	NP_503358.1 Tudor domain-containing protein [Caenorhabditis elegans]	-	-	-	-	GO:0005634//nucleus;GO:0005737//cytoplasm	GO:0003723//RNA binding	GO:0006397//mRNA processing	--
WBGene00002056	1853	1127	994	1932	2924	2640	54.072	37.687	30.633	54.998	96.665	84.672	40.7973333333333	78.7783333333333	0.949324039706375	0.000206909485731573	0.00731893871907058	ifc-2	Intermediate filament protein ifc-2 [Source:UniProtKB/Swiss-Prot;Acc:Q21067]	-	-	-	-	GO:0005737//cytoplasm;GO:0005882//intermediate filament;GO:0030057//desmosome	-	-	--
WBGene00019113	84	49	53	112	124	139	8.029	5.434	5.298	9.844	12.761	14.335	6.25366666666667	12.3133333333333	0.977447137795901	0.000207575787428298	0.00732878326866006	F59E11.7	NP_505323.1 DUF19 domain-containing protein [Caenorhabditis elegans]	-	-	-	-	GO:0016020//membrane;GO:0016021//integral component of membrane	-	-	--
WBGene00014125	514	235	231	532	754	875	50.771	25.45	24.556	50.583	81.597	92.924	33.5923333333333	75.0346666666667	1.15942527817445	0.000209711049943421	0.00739035825071134	ZK863.8	NP_872189.1 Uncharacterized protein CELE_ZK863.8 [Caenorhabditis elegans]	-	-	-	-	GO:0016020//membrane;GO:0016021//integral component of membrane	-	-	--
WBGene00002983	393	388	449	314	205	117	5.782	6.578	7.488	4.629	3.403	1.95	6.616	3.32733333333333	-0.991592831	0.000210606164200978	0.00740808163052566	lgx-1	Lin-12 and Glp-1 X-hybridizing [Source:UniProtKB/TrEMBL;Acc:H2KZ94]	-	-	-	-	-	GO:0003824//catalytic activity;GO:0016810//hydrolase activity, acting on carbon-nitrogen (but not peptide) bonds	GO:0005975//carbohydrate metabolic process	--
WBGene00003597	376	339	353	516	550	462	8.427	8.294	8.505	11.05	13.519	11.11	8.40866666666667	11.893	0.500163719151468	0.000212316535348065	0.00745436252079851	nhl-1	RING finger protein nhl-1 [Source:UniProtKB/Swiss-Prot;Acc:Q03601]	-	-	-	-	-	GO:0004842//ubiquitin-protein transferase activity;GO:0005515//protein binding;GO:0046872//metal ion binding;GO:0061630//ubiquitin protein ligase activity	GO:0000209//protein polyubiquitination;GO:0016567//protein ubiquitination;GO:0043161//proteasome-mediated ubiquitin-dependent protein catabolic process	--
WBGene00007409	278	200	210	343	369	378	11.129	8.797	9.078	13.358	16.404	16.279	9.668	15.347	0.666667289879797	0.000215024294013627	0.00753542465607309	C07B5.4	NP_001024370.1 PH domain-containing protein [Caenorhabditis elegans]	-	-	-	-	GO:0005826//actomyosin contractile ring	GO:0017049//GTP-Rho binding	GO:0000281//mitotic cytokinesis;GO:0000915//actomyosin contractile ring assembly;GO:0030865//cortical cytoskeleton organization;GO:0031106//septin ring organization;GO:1904498//protein localization to actomyosin contractile ring involved in mitotic cytokinesis	--
WBGene00010573	1765	1664	2016	1395	859	440	50.128	51.624	61.906	37.836	26.624	13.304	54.5526666666667	25.9213333333333	-1.073509792	0.000216489303364828	0.00756554030602507	K04H4.2	NP_001022664.4 Uncharacterized protein CELE_K04H4.2 [Caenorhabditis elegans]	-	-	-	-	GO:0005576//extracellular region	GO:0008061//chitin binding	GO:0006030//chitin metabolic process	--
WBGene00006980	140	52	60	151	223	285	10.393	4.232	4.793	10.79	18.137	22.747	6.47266666666667	17.2246666666667	1.41204394992201	0.000216940957457794	0.00756554030602507	zig-3	Zwei Ig domain protein zig-3 [Source:UniProtKB/Swiss-Prot;Acc:G5EEY6]	-	-	-	-	GO:0005576//extracellular region;GO:0005886//plasma membrane;GO:0030424//axon	GO:0098632//protein binding involved in cell-cell adhesion	GO:0007156//homophilic cell adhesion via plasma membrane adhesion molecules;GO:0007411//axon guidance;GO:0070593//dendrite self-avoidance	--
WBGene00020649	592	401	452	716	824	715	15.169	11.198	12.568	17.672	23.481	19.708	12.9783333333333	20.287	0.644450412533595	0.000217085226632727	0.00756554030602507	sma-10	Leucine-rich repeats and immunoglobulin-like domains protein sma-10 [Source:UniProtKB/Swiss-Prot;Acc:Q965M2]	-	-	-	-	GO:0005615//extracellular space;GO:0005886//plasma membrane;GO:0005887//integral component of plasma membrane;GO:0016020//membrane;GO:0016021//integral component of membrane;GO:0030659//cytoplasmic vesicle membrane;GO:0031012//extracellular matrix;GO:0031225//anchored component of membrane;GO:0031410//cytoplasmic vesicle	GO:0005114//type II transforming growth factor beta receptor binding;GO:0005515//protein binding;GO:0034713//type I transforming growth factor beta receptor binding	GO:0007179//transforming growth factor beta receptor signaling pathway;GO:0030511//positive regulation of transforming growth factor beta receptor signaling pathway;GO:0040018//positive regulation of multicellular organism growth;GO:0042661//regulation of mesodermal cell fate specification	--
WBGene00016319	194	298	319	190	66	46	11.789	19.854	20.861	11.114	4.394	3.005	17.5013333333333	6.171	-1.503888638	0.000219744820575695	0.00763396711050645	C32D5.12	NP_495280.1 3Beta_HSD domain-containing protein [Caenorhabditis elegans]	Metabolism;Human Diseases;Organismal Systems;Metabolism;Organismal Systems;Organismal Systems	Global and overview maps;Endocrine and metabolic disease;Endocrine system;Lipid metabolism;Endocrine system;Endocrine system	ko01100//Metabolic pathways;ko04934//Cushing syndrome;ko04925//Aldosterone synthesis and secretion;ko00140//Steroid hormone biosynthesis;ko04927//Cortisol synthesis and secretion;ko04913//Ovarian steroidogenesis	K00070;K00070;K00070;K00070;K00070;K00070	-	GO:0003854//3-beta-hydroxy-delta5-steroid dehydrogenase activity;GO:0016491//oxidoreductase activity;GO:0016616//oxidoreductase activity, acting on the CH-OH group of donors, NAD or NADP as acceptor	GO:0006694//steroid biosynthetic process;GO:0055114//oxidation-reduction process	--
WBGene00015167	87	203	186	98	39	32	4.43	11.334	10.194	4.804	2.176	1.752	8.65266666666667	2.91066666666667	-1.571795196	0.000219856959506353	0.00763396711050645	B0403.3	NP_001361913.1 Uncharacterized protein CELE_B0403.3 [Caenorhabditis elegans]	-	-	-	-	GO:0005576//extracellular region	-	-	--
WBGene00000853	212	193	213	158	68	49	8.684	8.667	9.389	6.23	3.052	2.158	8.91333333333333	3.81333333333333	-1.224912413	0.000221299991931909	0.00766997348183823	cut-6	CUTiclin [Source:UniProtKB/TrEMBL;Acc:Q21540]	-	-	-	-	GO:0016020//membrane;GO:0016021//integral component of membrane;GO:0060111//alae of collagen and cuticulin-based cuticle extracellular matrix	-	-	--
WBGene00001065	672	609	741	551	193	184	50.353	50.03	59.754	39.742	15.844	14.823	53.379	23.4696666666667	-1.185474927	0.000222914070672273	0.00771176534968601	dpy-3	DumPY: shorter than wild-type [Source:UniProtKB/TrEMBL;Acc:Q19079]	-	-	-	-	GO:0016020//membrane;GO:0016021//integral component of membrane	GO:0042302//structural constituent of cuticle	GO:0042338//cuticle development involved in collagen and cuticulin-based cuticle molting cycle	--
WBGene00018969	993	718	743	636	440	269	43.642	34.681	35.24	26.854	21.192	12.749	37.8543333333333	20.265	-0.901468285	0.000223846741428151	0.00772987403809204	F56D3.1	NP_494727.1 Uncharacterized protein CELE_F56D3.1 [Caenorhabditis elegans]	-	-	-	-	-	-	-	--
WBGene00022274	311	325	345	246	104	61	9.405	10.776	11.229	7.161	3.446	1.983	10.47	4.19666666666667	-1.31894566	0.000226382997523179	0.00780319058433452	Y73E7A.8	NP_490874.2 Uncharacterized protein CELE_Y73E7A.8 [Caenorhabditis elegans]	-	-	-	-	GO:0016020//membrane	GO:0022829//wide pore channel activity	GO:0055085//transmembrane transport	--
WBGene00022180	568	482	521	446	318	252	15.299	14.197	15.103	11.567	9.382	7.315	14.8663333333333	9.42133333333333	-0.658045708	0.000227547414312867	0.00782904027132193	Y71H2AM.15	NP_001033381.2 AIP3 domain-containing protein [Caenorhabditis elegans]	-	-	-	-	GO:0030054//cell junction;GO:0055120//striated muscle dense body	-	-	--
MSTRG.8777	204	156	175	273	265	300	14.303	11.992	13.205	18.425	20.357	22.615	13.1666666666667	20.4656666666667	0.636315510597877	0.000228115639923426	0.00783432058638834	gyg-1	GlYcoGenin like [Caenorhabditis elegans]	Metabolism;Metabolism	Global and overview maps;Carbohydrate metabolism	ko01100//Metabolic pathways;ko00500//Starch and sucrose metabolism	K00750;K00750	-	GO:0016740//transferase activity	-	--
WBGene00000830	1941	1817	2045	1738	1342	1194	91.055	92.913	103.671	77.995	68.724	60.525	95.8796666666667	69.0813333333333	-0.472928965	0.000228679423597169	0.00783942945975849	ctl-1	Catalase-2 [Source:UniProtKB/Swiss-Prot;Acc:O61235]	Metabolism;Metabolism;Organismal Systems;Cellular Processes;Environmental Information Processing;Organismal Systems;Organismal Systems;Metabolism;Metabolism;Human Diseases	Global and overview maps;Global and overview maps;Aging;Transport and catabolism;Signal transduction;Aging;Aging;Amino acid metabolism;Carbohydrate metabolism;Neurodegenerative disease	ko01100//Metabolic pathways;ko01200//Carbon metabolism;ko04212//Longevity regulating pathway - worm;ko04146//Peroxisome;ko04068//FoxO signaling pathway;ko04213//Longevity regulating pathway - multiple species;ko04211//Longevity regulating pathway;ko00380//Tryptophan metabolism;ko00630//Glyoxylate and dicarboxylate metabolism;ko05014//Amyotrophic lateral sclerosis	K03781;K03781;K03781;K03781;K03781;K03781;K03781;K03781;K03781;K03781	GO:0005737//cytoplasm;GO:0005739//mitochondrion;GO:0005777//peroxisome	GO:0004096//catalase activity;GO:0004601//peroxidase activity;GO:0016491//oxidoreductase activity;GO:0020037//heme binding;GO:0046872//metal ion binding	GO:0006979//response to oxidative stress;GO:0042542//response to hydrogen peroxide;GO:0042744//hydrogen peroxide catabolic process;GO:0055114//oxidation-reduction process;GO:0098869//cellular oxidant detoxification	--
WBGene00016783	81	262	225	105	30	44	6.218	22.052	18.589	7.759	2.523	3.632	15.6196666666667	4.638	-1.751788941	0.000229676167053445	0.00784869846120798	irg-2	Infection Response protein [Source:UniProtKB/TrEMBL;Acc:O16224]	-	-	-	-	-	-	GO:0045087//innate immune response	--
WBGene00016943	7402	8523	8657	7356	4732	4463	382.16	482.311	481.097	365.734	268.368	247.929	448.522666666667	294.010333333333	-0.609314034	0.000229780838003495	0.00784869846120798	acdh-1	Acyl CoA DeHydrogenase [Source:UniProtKB/TrEMBL;Acc:Q8IAB6]	Metabolism;Metabolism;Metabolism;Metabolism	Global and overview maps;Global and overview maps;Amino acid metabolism;Lipid metabolism	ko01100//Metabolic pathways;ko01212//Fatty acid metabolism;ko00280//Valine, leucine and isoleucine degradation;ko00071//Fatty acid degradation	K09478;K09478;K09478;K09478	-	GO:0003995//acyl-CoA dehydrogenase activity;GO:0016491//oxidoreductase activity;GO:0016627//oxidoreductase activity, acting on the CH-CH group of donors;GO:0050660//flavin adenine dinucleotide binding	GO:0045087//innate immune response;GO:0050829//defense response to Gram-negative bacterium;GO:0055114//oxidation-reduction process	--
WBGene00011166	210	119	139	237	315	364	10.224	6.352	7.283	11.107	16.803	19.054	7.953	15.6546666666667	0.977021713595922	0.000233673929714659	0.00796726869743719	chil-22	CHItinase-Like [Source:UniProtKB/TrEMBL;Acc:Q21866]	-	-	-	-	GO:0016020//membrane;GO:0016021//integral component of membrane	GO:0008061//chitin binding	GO:0005975//carbohydrate metabolic process	--
WBGene00015268	146	148	179	119	77	60	4.303	4.783	5.678	3.376	2.507	1.901	4.92133333333333	2.59466666666667	-0.923500027	0.000235428970083445	0.00801264471334449	BE0003N10.3	NP_001299857.1 UBR-type domain-containing protein [Caenorhabditis elegans]	-	-	-	-	GO:0005737//cytoplasm	GO:0004842//ubiquitin-protein transferase activity;GO:0008270//zinc ion binding	GO:0006511//ubiquitin-dependent protein catabolic process;GO:0016567//protein ubiquitination;GO:0042981//regulation of apoptotic process	--
WBGene00006666	198	200	193	151	99	63	2.649	2.925	2.797	1.933	1.47	0.912	2.79033333333333	1.43833333333333	-0.956039418	0.00023588170907817	0.00801361439348481	twk-11	TWiK family of potassium channels [Source:UniProtKB/TrEMBL;Acc:Q304E2]	-	-	-	-	GO:0005887//integral component of plasma membrane;GO:0016020//membrane;GO:0016021//integral component of membrane	GO:0005267//potassium channel activity;GO:0022841//potassium ion leak channel activity	GO:0006811//ion transport;GO:0030322//stabilization of membrane potential;GO:0071805//potassium ion transmembrane transport	--
WBGene00000738	8125	4552	4424	3897	3279	2654	551.947	339.029	323.43	254.827	244.044	193.84	404.802	230.903666666667	-0.809925335	0.000237432160826136	0.00805180625824934	col-165	COLlagen [Source:UniProtKB/TrEMBL;Acc:Q966K5]	-	-	-	-	GO:0016020//membrane;GO:0016021//integral component of membrane	GO:0042302//structural constituent of cuticle	-	--
WBGene00000557	61	52	49	33	11	9	9.96	9.309	8.611	5.187	1.968	1.58	9.29333333333333	2.91166666666667	-1.674350953	0.000238710198704103	0.00808063968337241	cnc-3	CaeNaCin (Caenorhabditis bacteriocin) [Source:UniProtKB/TrEMBL;Acc:O44612]	-	-	-	-	-	-	-	--
WBGene00009486	75	83	75	43	41	35	8.073	9.795	8.688	4.455	4.835	4.05	8.852	4.44666666666667	-0.99327919	0.000240538303284212	0.00812795708539443	F36G9.7	NP_507003.2 Uncharacterized protein CELE_F36G9.7 [Caenorhabditis elegans]	-	-	-	-	GO:0016020//membrane;GO:0016021//integral component of membrane	-	-	--
WBGene00008368	80	61	51	121	116	115	5.319	4.447	3.649	7.744	8.45	8.221	4.47166666666667	8.13833333333333	0.863920723376941	0.000247288926404834	0.00834114380510876	D1053.3	NP_509964.2 Uncharacterized protein CELE_D1053.3 [Caenorhabditis elegans]	-	-	-	-	-	-	-	--
WBGene00015464	1030	986	1091	897	734	604	36.841	38.102	41.072	30.595	28.505	23.135	38.6716666666667	27.4116666666667	-0.496486894	0.000247917276782267	0.00834743215889525	C05C8.7	NP_504843.1 Uncharacterized protein CELE_C05C8.7 [Caenorhabditis elegans]	Metabolism;Metabolism;Metabolism	Global and overview maps;Carbohydrate metabolism;Carbohydrate metabolism	ko01100//Metabolic pathways;ko00520//Amino sugar and nucleotide sugar metabolism;ko00051//Fructose and mannose metabolism	K01809;K01809;K01809	GO:0005829//cytosol	GO:0004476//mannose-6-phosphate isomerase activity;GO:0008270//zinc ion binding;GO:0046872//metal ion binding	GO:0000032//cell wall mannoprotein biosynthetic process;GO:0005975//carbohydrate metabolic process;GO:0006486//protein glycosylation;GO:0009298//GDP-mannose biosynthetic process	--
WBGene00012407	524	527	491	401	358	373	21.95	24.203	22.135	16.169	16.43	16.799	22.7626666666667	16.466	-0.467179449	0.000249149669329929	0.00837400018500539	Y7A5A.1	NP_510594.1 FAD-binding PCMH-type domain-containing protein [Caenorhabditis elegans]	Metabolism;Metabolism	Global and overview maps;Lipid metabolism	ko01100//Metabolic pathways;ko00100//Steroid biosynthesis	K09828;K09828	GO:0005737//cytoplasm;GO:0016020//membrane;GO:0016021//integral component of membrane	GO:0000246//delta24(24-1) sterol reductase activity;GO:0016491//oxidoreductase activity;GO:0016628//oxidoreductase activity, acting on the CH-CH group of donors, NAD or NADP as acceptor;GO:0050660//flavin adenine dinucleotide binding;GO:0071949//FAD binding	GO:0008202//steroid metabolic process;GO:0055114//oxidation-reduction process	--
WBGene00011801	374	233	257	442	481	521	17.966	12.271	13.286	20.438	25.315	26.908	14.5076666666667	24.2203333333333	0.739403217393826	0.000252346413570842	0.00844959683303469	T16G1.7	NP_506233.1 CHK domain-containing protein [Caenorhabditis elegans]	-	-	-	-	-	-	-	--
WBGene00009943	204	142	153	260	274	269	7.308	5.577	5.899	8.966	10.754	10.361	6.26133333333333	10.027	0.679348214593926	0.000252669812103973	0.00844959683303469	F52G2.3	NP_502611.2 RSD-2 domain-containing protein [Caenorhabditis elegans]	-	-	-	-	-	-	-	--
WBGene00006063	1186	1522	1571	1162	882	868	61.554	86.971	88.049	57.96	49.986	48.31	78.858	52.0853333333333	-0.598379939	0.000252740865618328	0.00844959683303469	sto-1	Stomatin-1 [Source:UniProtKB/Swiss-Prot;Acc:Q19200]	-	-	-	-	GO:0005886//plasma membrane;GO:0016020//membrane;GO:0016021//integral component of membrane	-	-	--
WBGene00010285	107	86	104	71	35	27	10.701	9.43	11.194	6.835	3.835	2.903	10.4416666666667	4.52433333333333	-1.206574879	0.000253918582131076	0.00845872133969744	F58H1.2	NP_505996.1 Uncharacterized protein CELE_F58H1.2 [Caenorhabditis elegans]	-	-	-	-	-	-	-	--
WBGene00017210	1716	1550	1516	2130	2046	2215	98.459	97.505	93.611	117.64	128.616	136.64	96.525	127.632	0.403015533862241	0.000253946902470104	0.00845872133969744	F07E5.5	NP_494168.1 Uncharacterized protein CELE_F07E5.5 [Caenorhabditis elegans]	-	-	-	-	-	GO:0003676//nucleic acid binding;GO:0008270//zinc ion binding	-	--
WBGene00013853	262	103	92	276	450	412	19.611	8.453	7.411	19.886	36.904	33.157	11.825	29.9823333333333	1.3422724798224	0.000254621645817045	0.00845872133969744	ZC116.1	NP_001129919.1 Uncharacterized protein CELE_ZC116.1 [Caenorhabditis elegans]	-	-	-	-	-	-	-	--
WBGene00011278	747	419	330	314	243	181	49.898	30.686	23.723	20.19	17.784	12.999	34.769	16.991	-1.03303081	0.000254805042209108	0.00845872133969744	R74.2	NP_497838.2 Uncharacterized protein CELE_R74.2 [Caenorhabditis elegans]	-	-	-	-	-	-	-	--
WBGene00016884	67	53	50	90	119	141	2.707	2.348	2.174	3.501	5.268	6.126	2.40966666666667	4.965	1.04296012798189	0.000255670832374338	0.0084725725486296	C52E2.5	NP_494091.1 Uncharacterized protein CELE_C52E2.5 [Caenorhabditis elegans]	-	-	-	-	-	GO:0005515//protein binding	-	--
WBGene00013637	9	3	3	20	28	24	2.552	1.129	0.966	5.606	9.043	7.689	1.549	7.446	2.26512847206194	0.000259665184020905	0.00858986980905582	Y105C5A.13	NP_001041001.1 Uncharacterized protein CELE_Y105C5A.13 [Caenorhabditis elegans]	-	-	-	-	-	-	-	--
WBGene00000455	269	283	322	237	171	152	17.722	20.441	22.83	15.03	12.343	10.766	20.331	12.713	-0.677376661	0.000261790813059658	0.00864504662217462	ceh-34	Homeobox protein ceh-34 [Source:UniProtKB/Swiss-Prot;Acc:Q94165]	Human Diseases	Cancer: overview	ko05202//Transcriptional misregulation in cancer	K15614	GO:0005634//nucleus;GO:0005667//transcription factor complex	GO:0000976//transcription regulatory region sequence-specific DNA binding;GO:0000981//RNA polymerase II transcription factor activity, sequence-specific DNA binding;GO:0003677//DNA binding;GO:0005515//protein binding;GO:0043565//sequence-specific DNA binding	GO:0006355//regulation of transcription, DNA-templated;GO:0006357//regulation of transcription from RNA polymerase II promoter;GO:0007275//multicellular organism development;GO:0007501//mesodermal cell fate specification;GO:0045892//negative regulation of transcription, DNA-templated;GO:0048856//anatomical structure development;GO:1904747//positive regulation of apoptotic process involved in deve…	Homeobox
WBGene00006375	1557	1481	1430	2012	1872	2130	71.23	74.283	70.405	88.602	93.828	104.766	71.9726666666667	95.732	0.411552137156593	0.000263718418969247	0.0086935029946075	syp-1	Synaptonemal complex protein SYP-1 [Source:UniProtKB/TrEMBL;Acc:G5EGS8]	-	-	-	-	GO:0000795//synaptonemal complex;GO:0000801//central element	GO:0005515//protein binding;GO:0042803//protein homodimerization activity	GO:0007130//synaptonemal complex assembly;GO:0010845//positive regulation of reciprocal meiotic recombination;GO:0051983//regulation of chromosome segregation	--
WBGene00001444	716	470	490	810	923	1020	77.738	55.645	56.968	84.745	109.911	119.322	63.4503333333333	104.659333333333	0.722001325980997	0.000266535089403249	0.00877104756748774	flp-1	FMRFamide-like neuropeptides 1 PNFMRY-amide AGSDPNFLRF-amide SQPNFLRF-amide ASGDPNFLRF-amide SDPNFLRF-amide AAADPNFLRF-amide SADPNFLRF-amide PNFLRF-amide [Source:UniProtKB/Swiss-Prot;Acc:P41855]	-	-	-	-	GO:0005576//extracellular region	GO:0071855//neuropeptide receptor binding	GO:0006937//regulation of muscle contraction;GO:0006972//hyperosmotic response;GO:0007218//neuropeptide signaling pathway;GO:0007626//locomotory behavior;GO:0007638//mechanosensory behavior;GO:0046662//regulation of oviposition	--
WBGene00003963	13144	15707	17587	13323	9166	8952	499.798	662.372	725.548	491.249	388.114	367.936	629.239333333333	415.766333333333	-0.597835915	0.000269362837523792	0.00884868632693375	pdi-2	Protein disulfide-isomerase 2 [Source:UniProtKB/Swiss-Prot;Acc:Q17770]	Genetic Information Processing	Folding, sorting and degradation	ko04141//Protein processing in endoplasmic reticulum	K09580	GO:0005623//cell;GO:0005783//endoplasmic reticulum;GO:0005788//endoplasmic reticulum lumen;GO:0016222//procollagen-proline 4-dioxygenase complex	GO:0003756//protein disulfide isomerase activity;GO:0003810//protein-glutamine gamma-glutamyltransferase activity;GO:0016853//isomerase activity;GO:0031545//peptidyl-proline 4-dioxygenase activity	GO:0006457//protein folding;GO:0018401//peptidyl-proline hydroxylation to 4-hydroxy-L-proline;GO:0030968//endoplasmic reticulum unfolded protein response;GO:0034976//response to endoplasmic reticulum stress;GO:0043412//macromolecule modification;GO:0045454//cell redox homeostasis;GO:0055114//oxidation-reduction process;GO:0080058//protein deglutathionylation	--
WBGene00022695	68	38	33	100	94	105	3.587	2.198	1.873	5.078	5.433	5.955	2.55266666666667	5.48866666666667	1.10445056589958	0.000269855142114857	0.00884946836702696	ZK328.6	Uncharacterized F-box protein ZK328.6 [Source:UniProtKB/Swiss-Prot;Acc:Q8TA81]	-	-	-	-	GO:0005634//nucleus	GO:0000977//RNA polymerase II regulatory region sequence-specific DNA binding;GO:0001102//RNA polymerase II activating transcription factor binding;GO:0001228//transcriptional activator activity, RNA polymerase II transcription regulatory region sequence-specific binding;GO:0003700//transcription factor activity, sequence-specific DNA binding;GO:0005515//protein binding	GO:0000122//negative regulation of transcription from RNA polymerase II promoter;GO:0001708//cell fate specification;GO:0006355//regulation of transcription, DNA-templated;GO:0045944//positive regulation of transcription from RNA polymerase II promoter	--
WBGene00016511	779	825	907	739	478	491	34.792	40.396	43.725	31.776	23.292	23.479	39.6376666666667	26.1823333333333	-0.598278365	0.00027188167571435	0.00889602763144333	C37H5.13	NP_504301.1 Uncharacterized protein CELE_C37H5.13 [Caenorhabditis elegans]	Metabolism;Cellular Processes;Metabolism	Global and overview maps;Transport and catabolism;Lipid metabolism	ko01100//Metabolic pathways;ko04146//Peroxisome;ko00120//Primary bile acid biosynthesis	K11992;K11992;K11992	GO:0005782//peroxisomal matrix	GO:0047617//acyl-CoA hydrolase activity	GO:0006637//acyl-CoA metabolic process;GO:0009062//fatty acid catabolic process	--
WBGene00018987	457	479	520	410	318	301	10.723	12.322	13.13	9.26	8.175	7.593	12.0583333333333	8.34266666666667	-0.531450008	0.000272591332012809	0.00889602763144333	lgl-1	LGL-1; Lgl-1 protein [Source:UniProtKB/TrEMBL;Acc:G5EEI1]	Human Diseases;Cellular Processes;Environmental Information Processing;Environmental Information Processing	Infectious disease: viral;Cellular community - eukaryotes;Signal transduction;Signal transduction	ko05165//Human papillomavirus infection;ko04530//Tight junction;ko04390//Hippo signaling pathway;ko04391//Hippo signaling pathway - fly	K06094;K06094;K06094;K06094	GO:0005623//cell;GO:0005737//cytoplasm;GO:0005886//plasma membrane;GO:0005938//cell cortex;GO:0016323//basolateral plasma membrane;GO:0030864//cortical actin cytoskeleton	GO:0005096//GTPase activator activity;GO:0005515//protein binding;GO:0017137//Rab GTPase binding;GO:0019905//syntaxin binding;GO:0044877//macromolecular complex binding;GO:0045159//myosin II binding	GO:0008104//protein localization;GO:0008593//regulation of Notch signaling pathway;GO:0030010//establishment of cell polarity;GO:0030866//cortical actin cytoskeleton organization;GO:0032878//regulation of establishment or maintenance of cell polarity;GO:0043547//positive regulation of GTPase activity;GO:0050708//regulation of protein secretion;GO:0051294//establishment of spindle orientation	--
WBGene00008861	82	62	77	134	135	115	3.109	2.578	3.142	4.891	5.608	4.688	2.943	5.06233333333333	0.782514963691436	0.000272687807644962	0.00889602763144333	F15D4.4	NP_496805.3 Pept_C1 domain-containing protein [Caenorhabditis elegans]	Cellular Processes;Cellular Processes;Human Diseases;Human Diseases;Cellular Processes;Cellular Processes;Human Diseases;Organismal Systems	Transport and catabolism;Transport and catabolism;Cardiovascular disease;Cancer: overview;Cell growth and death;Transport and catabolism;Immune disease;Immune system	ko04142//Lysosome;ko04140//Autophagy - animal;ko05418//Fluid shear stress and atherosclerosis;ko05205//Proteoglycans in cancer;ko04210//Apoptosis;ko04145//Phagosome;ko05323//Rheumatoid arthritis;ko04612//Antigen processing and presentation	K01365;K01365;K01365;K01365;K01365;K01365;K01365;K01365	GO:0005615//extracellular space;GO:0005764//lysosome	GO:0008234//cysteine-type peptidase activity	GO:0006508//proteolysis	--
WBGene00007992	92	91	79	55	37	46	15.736	17.065	14.542	9.055	6.933	8.459	15.781	8.149	-0.953493692	0.000274874571342777	0.0089519065139547	fipr-24	FIP (Fungus-Induced Protein) Related [Source:UniProtKB/TrEMBL;Acc:O62093]	-	-	-	-	-	-	GO:0045087//innate immune response	--
WBGene00006950	114	99	104	76	36	24	4.346	4.138	4.267	2.789	1.503	0.984	4.25033333333333	1.75866666666667	-1.273093925	0.000276105802635828	0.00897652754903295	wrt-4	Warthog protein 4 Warthog protein 4 N-product Warthog protein 4 C-product [Source:UniProtKB/Swiss-Prot;Acc:Q94129]	-	-	-	-	GO:0005576//extracellular region;GO:0005615//extracellular space;GO:0005886//plasma membrane;GO:0009986//cell surface;GO:0016020//membrane	GO:0003674//molecular_function;GO:0008233//peptidase activity;GO:0016787//hydrolase activity	GO:0006508//proteolysis;GO:0007267//cell-cell signaling;GO:0007275//multicellular organism development;GO:0007367//segment polarity determination;GO:0016539//intein-mediated protein splicing;GO:0016540//protein autoprocessing	--
WBGene00011328	315	245	257	385	443	426	7.913	6.459	6.536	9.102	12.364	11.808	6.96933333333333	11.0913333333333	0.67034024434972	0.000277538537515796	0.00900760384043964	T01D3.3	NP_506389.2 Thyroglobulin type-1 domain-containing protein [Caenorhabditis elegans]	-	-	-	-	GO:0005576//extracellular region	GO:0030414//peptidase inhibitor activity;GO:0046872//metal ion binding	GO:0006801//superoxide metabolic process;GO:0010466//negative regulation of peptidase activity	--
WBGene00012776	100	76	65	129	170	153	2.065	1.721	1.445	2.564	3.846	3.397	1.74366666666667	3.269	0.906725107810423	0.000279135272473725	0.0090371957442162	Y42A5A.1	Aminopeptidase [Source:UniProtKB/TrEMBL;Acc:Q9U2H2]	Metabolism;Metabolism;Organismal Systems;Organismal Systems	Global and overview maps;Metabolism of other amino acids;Endocrine system;Immune system	ko01100//Metabolic pathways;ko00480//Glutathione metabolism;ko04614//Renin-angiotensin system;ko04640//Hematopoietic cell lineage	K11140;K11140;K11140;K11140	GO:0005737//cytoplasm;GO:0016020//membrane;GO:0016021//integral component of membrane	GO:0004177//aminopeptidase activity;GO:0008237//metallopeptidase activity;GO:0008270//zinc ion binding;GO:0042277//peptide binding;GO:0070006//metalloaminopeptidase activity	GO:0006508//proteolysis;GO:0043171//peptide catabolic process	--
WBGene00013220	837	770	591	1067	1067	1159	38.266	38.602	29.075	46.952	53.453	56.969	35.3143333333333	52.458	0.570908943384873	0.000279512697373629	0.0090371957442162	ctl-3	Catalase [Source:UniProtKB/TrEMBL;Acc:Q8MYL7]	Metabolism;Metabolism;Organismal Systems;Cellular Processes;Environmental Information Processing;Organismal Systems;Organismal Systems;Metabolism;Metabolism;Human Diseases	Global and overview maps;Global and overview maps;Aging;Transport and catabolism;Signal transduction;Aging;Aging;Amino acid metabolism;Carbohydrate metabolism;Neurodegenerative disease	ko01100//Metabolic pathways;ko01200//Carbon metabolism;ko04212//Longevity regulating pathway - worm;ko04146//Peroxisome;ko04068//FoxO signaling pathway;ko04213//Longevity regulating pathway - multiple species;ko04211//Longevity regulating pathway;ko00380//Tryptophan metabolism;ko00630//Glyoxylate and dicarboxylate metabolism;ko05014//Amyotrophic lateral sclerosis	K03781;K03781;K03781;K03781;K03781;K03781;K03781;K03781;K03781;K03781	GO:0005737//cytoplasm;GO:0005739//mitochondrion;GO:0005777//peroxisome	GO:0004096//catalase activity;GO:0004601//peroxidase activity;GO:0016491//oxidoreductase activity;GO:0020037//heme binding;GO:0046872//metal ion binding	GO:0006979//response to oxidative stress;GO:0042542//response to hydrogen peroxide;GO:0042744//hydrogen peroxide catabolic process;GO:0055114//oxidation-reduction process;GO:0098869//cellular oxidant detoxification	--
WBGene00020200	359	253	197	402	503	674	42.171	32.584	24.925	45.474	64.756	85.123	33.2266666666667	65.1176666666667	0.970707437418876	0.000280309483325875	0.0090371957442162	T04A6.1	NP_741229.1 Uncharacterized protein CELE_T04A6.1 [Caenorhabditis elegans]	-	-	-	-	GO:0016020//membrane;GO:0016021//integral component of membrane	-	-	--
WBGene00017205	0	0	1	16	7	13	0	0	0.071	0.871	0.463	0.872	0.0236666666666667	0.735333333333333	4.9574699560867	0.00028036405877022	0.0090371957442162	F07C4.12	Carboxylic ester hydrolase [Source:UniProtKB/TrEMBL;Acc:Q4PIS8]	Metabolism	Xenobiotics biodegradation and metabolism	ko00983//Drug metabolism - other enzymes	K03927	-	-	-	--
WBGene00001620	1159	644	539	1222	1710	1629	46.777	28.299	23.515	47.079	75.183	70.504	32.8636666666667	64.2553333333333	0.967322752411402	0.000281322279510583	0.00905263464680649	glt-1	Excitatory amino acid transporter [Source:UniProtKB/Swiss-Prot;Acc:Q10901]	Human Diseases;Organismal Systems;Organismal Systems;Human Diseases	Neurodegenerative disease;Nervous system;Nervous system;Neurodegenerative disease	ko05016//Huntington disease;ko04721//Synaptic vesicle cycle;ko04724//Glutamatergic synapse;ko05014//Amyotrophic lateral sclerosis	K05613;K05613;K05613;K05613	GO:0005886//plasma membrane;GO:0016020//membrane;GO:0016021//integral component of membrane;GO:0042995//cell projection	GO:0005313//L-glutamate transmembrane transporter activity;GO:0015293//symporter activity	GO:0015813//L-glutamate transport;GO:0055085//transmembrane transport	--
WBGene00002125	3186	4340	4927	3374	2107	2201	140.488	209.818	233.813	143.212	101.791	104.347	194.706333333333	116.45	-0.741589173	0.000282132646246463	0.00906177673611587	inx-3	Innexin-3 [Source:UniProtKB/Swiss-Prot;Acc:Q19746]	-	-	-	-	GO:0005737//cytoplasm;GO:0005886//plasma membrane;GO:0005921//gap junction;GO:0016020//membrane;GO:0016021//integral component of membrane;GO:0030054//cell junction	GO:0005243//gap junction channel activity;GO:0055077//gap junction hemi-channel activity	GO:0006811//ion transport;GO:0048598//embryonic morphogenesis;GO:0055085//transmembrane transport	--
WBGene00044643	38	20	27	61	70	64	4.599	2.654	3.517	7.106	9.281	8.327	3.59	8.238	1.19831028215784	0.0002825658583076	0.00906177673611587	H17B01.5	NP_001033334.1 Uncharacterized protein CELE_H17B01.5 [Caenorhabditis elegans]	-	-	-	-	-	-	-	--
WBGene00009953	161	189	200	284	297	273	7.394	9.516	9.885	12.554	14.943	13.479	8.93166666666667	13.6586666666667	0.612815341998816	0.000283950338954688	0.00907755402964674	F53A2.9	NP_499754.1 Uncharacterized protein CELE_F53A2.9 [Caenorhabditis elegans]	-	-	-	-	-	-	-	--
WBGene00013585	326	335	389	290	197	159	12.927	14.564	16.6	11.069	8.558	6.778	14.697	8.80166666666667	-0.739673057	0.000284018975674796	0.00907755402964674	cyp-42A1	CYtochrome P450 family [Source:UniProtKB/TrEMBL;Acc:Q9U1R5]	-	-	-	-	GO:0016020//membrane;GO:0016021//integral component of membrane	GO:0004497//monooxygenase activity;GO:0005506//iron ion binding;GO:0016491//oxidoreductase activity;GO:0016705//oxidoreductase activity, acting on paired donors, with incorporation or reduction of molecular oxygen;GO:0020037//heme binding;GO:0046872//metal ion binding	GO:0055114//oxidation-reduction process	--
WBGene00018380	20	9	11	37	38	44	3.013	1.486	1.783	5.365	6.272	7.126	2.094	6.25433333333333	1.57859466946811	0.000284556215975507	0.00907936210061039	decr-1.1	DiEnoyl-CoA Reductase, mitochondria [Source:UniProtKB/TrEMBL;Acc:Q9U5B5]	-	-	-	-	-	-	-	--
WBGene00004827	502	554	598	475	317	320	41.984	50.798	53.823	38.239	29.046	28.774	48.8683333333333	32.0196666666667	-0.609941613	0.000285953563268792	0.00910856130958551	skr-21	SKp1 Related (Ubiquitin ligase complex component) [Source:UniProtKB/TrEMBL;Acc:Q21367]	Human Diseases;Genetic Information Processing;Human Diseases;Human Diseases;Human Diseases;Cellular Processes;Cellular Processes;Environmental Information Processing;Genetic Information Processing;Environmental Information Processing;Environmental Information Processing;Organismal Systems	Cancer: overview;Folding, sorting and degradation;Infectious disease: bacterial;Infectious disease: bacterial;Infectious disease: viral;Cell growth and death;Cell growth and death;Signal transduction;Folding, sorting and degradation;Signal transduction;Signal transduction;Environmental adaptation	ko05200//Pathways in cancer;ko04141//Protein processing in endoplasmic reticulum;ko05131//Shigellosis;ko05132//Salmonella infection;ko05170//Human immunodeficiency virus 1 infection;ko04110//Cell cycle;ko04114//Oocyte meiosis;ko04310//Wnt signaling pathway;ko04120//Ubiquitin mediated proteolysis;ko04350//TGF-beta signaling pathway;ko04341//Hedgehog signaling pathway - fly;ko04710//Circadian rhythm	K03094;K03094;K03094;K03094;K03094;K03094;K03094;K03094;K03094;K03094;K03094;K03094	GO:0005634//nucleus;GO:0005737//cytoplasm	GO:0061630//ubiquitin protein ligase activity;GO:0097602//cullin family protein binding	GO:0006511//ubiquitin-dependent protein catabolic process;GO:0016567//protein ubiquitination;GO:0031146//SCF-dependent proteasomal ubiquitin-dependent protein catabolic process	--
WBGene00007999	389	338	341	295	208	153	14.439	13.755	13.621	10.54	8.459	6.106	13.9383333333333	8.36833333333333	-0.736045838	0.000286638030523455	0.00911334492661276	tag-297	NP_497039.1 Uncharacterized protein CELE_C38C6.6 [Caenorhabditis elegans]	-	-	-	-	-	-	-	--
WBGene00004104	570	433	508	388	231	126	17.165	14.38	16.493	11.146	7.534	4.137	16.0126666666667	7.60566666666667	-1.07406697	0.000287068676549028	0.00911334492661276	pqn-13	Prion-like-(Q/N-rich)-domain-bearing protein [Source:UniProtKB/TrEMBL;Acc:H2KYR7]	-	-	-	-	-	-	-	--
WBGene00016164	61	18	13	4	7	3	6.441	2.084	1.477	0.407	0.81	0.341	3.334	0.519333333333333	-2.682521372	0.000288882950685218	0.0091400032347018	C27D9.2	NP_494852.3 Uncharacterized protein CELE_C27D9.2 [Caenorhabditis elegans]	-	-	-	-	GO:0005615//extracellular space	-	-	--
WBGene00010456	529	638	669	490	370	399	23.255	30.49	31.245	20.61	17.618	18.715	28.33	18.981	-0.5777746	0.000289229911942763	0.0091400032347018	K01C8.1	NP_495741.2 ACT domain-containing protein [Caenorhabditis elegans]	Metabolism;Metabolism;Metabolism;Metabolism;Metabolism	Global and overview maps;Global and overview maps;Global and overview maps;Amino acid metabolism;Amino acid metabolism	ko01100//Metabolic pathways;ko01200//Carbon metabolism;ko01230//Biosynthesis of amino acids;ko00260//Glycine, serine and threonine metabolism;ko00290//Valine, leucine and isoleucine biosynthesis	K01754;K01754;K01754;K01754;K01754	-	GO:0003941//L-serine ammonia-lyase activity;GO:0004794//L-threonine ammonia-lyase activity	GO:0006565//L-serine catabolic process;GO:0006567//threonine catabolic process	--
WBGene00012306	1131	942	947	884	692	634	41.505	37.798	37.389	31.172	27.81	24.936	38.8973333333333	27.9726666666667	-0.475653458	0.00028980072052916	0.0091400032347018	W06F12.2	NP_001255211.1 Uncharacterized protein CELE_W06F12.2 [Caenorhabditis elegans]	-	-	-	-	GO:0016020//membrane;GO:0016021//integral component of membrane	-	-	--
WBGene00009835	260	176	221	358	428	305	5.78	4.351	5.288	7.661	10.64	7.677	5.13966666666667	8.65933333333333	0.752581162307363	0.00028984392702559	0.0091400032347018	F47H4.2	NP_001129898.2 Uncharacterized protein CELE_F47H4.2 [Caenorhabditis elegans]	-	-	-	-	-	GO:0005515//protein binding	-	--
WBGene00016918	968	785	829	745	573	584	79.207	69.712	73.256	58.775	51.556	50.858	74.0583333333333	53.7296666666667	-0.462943195	0.000290736567992978	0.00915186766544302	test-1	Vertebrate proteoglycan TESTican homolog [Source:UniProtKB/TrEMBL;Acc:H2KZF8]	-	-	-	-	-	GO:0005509//calcium ion binding	-	--
WBGene00011564	584	631	543	513	276	303	24.958	29.985	26.393	22.08	12.846	14.485	27.112	16.4703333333333	-0.719061789	0.000291189182430582	0.00915186766544302	ugt-50	Putative UDP-glucuronosyltransferase ugt-50 [Source:UniProtKB/Swiss-Prot;Acc:Q22295]	Metabolism;Metabolism;Metabolism;Metabolism;Human Diseases;Metabolism;Metabolism;Metabolism;Metabolism;Metabolism	Global and overview maps;Xenobiotics biodegradation and metabolism;Xenobiotics biodegradation and metabolism;Xenobiotics biodegradation and metabolism;Cancer: overview;Metabolism of cofactors and vitamins;Carbohydrate metabolism;Carbohydrate metabolism;Lipid metabolism;Metabolism of cofactors and vitamins	ko01100//Metabolic pathways;ko00983//Drug metabolism - other enzymes;ko00982//Drug metabolism - cytochrome P450;ko00980//Metabolism of xenobiotics by cytochrome P450;ko05204//Chemical carcinogenesis - DNA adducts;ko00830//Retinol metabolism;ko00040//Pentose and glucuronate interconversions;ko00053//Ascorbate and aldarate metabolism;ko00140//Steroid hormone biosynthesis;ko00860//Porphyrin metaboli…	K00699;K00699;K00699;K00699;K00699;K00699;K00699;K00699;K00699;K00699	GO:0016020//membrane;GO:0016021//integral component of membrane;GO:0043231//intracellular membrane-bounded organelle	GO:0008194//UDP-glycosyltransferase activity;GO:0015020//glucuronosyltransferase activity;GO:0016740//transferase activity;GO:0016757//transferase activity, transferring glycosyl groups;GO:0016758//transferase activity, transferring hexosyl groups	-	--
MSTRG.14817	817	576	658	981	992	1206	114.234	88.299	99.013	132.033	151.962	181.296	100.515333333333	155.097	0.625755183686828	0.000294736384427993	0.009247966055582	--	-	-	-	-	-	-	-	-	--
WBGene00000749	9	8	2	15	33	54	0.678	0.661	0.162	1.088	2.723	4.373	0.500333333333333	2.728	2.44688216812464	0.000295334197310634	0.00925135597512531	col-176	COLlagen [Source:UniProtKB/TrEMBL;Acc:Q23263]	-	-	-	-	-	GO:0042302//structural constituent of cuticle	-	--
WBGene00006609	775	551	519	828	1142	1237	28.443	22.171	20.499	29.252	45.92	48.811	23.7043333333333	41.3276666666667	0.801957093468158	0.000296953251493402	0.00928667213155443	tre-3	Trehalase [Source:UniProtKB/TrEMBL;Acc:F5GUD4]	Metabolism;Metabolism	Global and overview maps;Carbohydrate metabolism	ko01100//Metabolic pathways;ko00500//Starch and sucrose metabolism	K01194;K01194	GO:0045121//membrane raft	GO:0003824//catalytic activity;GO:0004555//alpha,alpha-trehalase activity;GO:0016787//hydrolase activity;GO:0016798//hydrolase activity, acting on glycosyl bonds	GO:0005991//trehalose metabolic process;GO:0008152//metabolic process	--
MSTRG.12657	31	54	65	24	14	14	1.281	2.447	2.892	0.955	0.634	0.622	2.20666666666667	0.737	-1.582132192	0.000298979092328974	0.00933457202479667	--	Protein CBG06623 [Caenorhabditis briggsae]	-	-	-	-	-	-	-	--
WBGene00010790	8674	7106	8903	11360	10883	11194	477.885	429.23	527.877	602.453	656.909	663.066	478.330666666667	640.809333333333	0.421886872484411	0.000301693856686512	0.00939232561584815	sodh-1	Alcohol dehydrogenase 1 [Source:UniProtKB/Swiss-Prot;Acc:Q17334]	Metabolism;Metabolism;Metabolism;Metabolism;Metabolism;Metabolism;Metabolism	Global and overview maps;Xenobiotics biodegradation and metabolism;Xenobiotics biodegradation and metabolism;Lipid metabolism;Carbohydrate metabolism;Metabolism of cofactors and vitamins;Amino acid metabolism	ko01100//Metabolic pathways;ko00982//Drug metabolism - cytochrome P450;ko00980//Metabolism of xenobiotics by cytochrome P450;ko00071//Fatty acid degradation;ko00010//Glycolysis / Gluconeogenesis;ko00830//Retinol metabolism;ko00350//Tyrosine metabolism	K13953;K13953;K13953;K13953;K13953;K13953;K13953	GO:0005737//cytoplasm	GO:0004022//alcohol dehydrogenase (NAD) activity;GO:0008270//zinc ion binding;GO:0016491//oxidoreductase activity;GO:0046872//metal ion binding	GO:0050830//defense response to Gram-positive bacterium;GO:0055114//oxidation-reduction process	--
WBGene00004270	500	547	661	464	323	345	39.478	47.351	56.167	35.265	27.941	29.287	47.6653333333333	30.831	-0.628558702	0.000301823370682398	0.00939232561584815	rab-6.2	Ras-related protein Rab-6.2 [Source:UniProtKB/Swiss-Prot;Acc:Q22782]	-	-	-	-	GO:0000138//Golgi trans cisterna;GO:0005794//Golgi apparatus;GO:0005829//cytosol;GO:0012505//endomembrane system;GO:0031985//Golgi cisterna	GO:0000166//nucleotide binding;GO:0003924//GTPase activity;GO:0005515//protein binding;GO:0005525//GTP binding	GO:0006886//intracellular protein transport;GO:0006890//retrograde vesicle-mediated transport, Golgi to ER;GO:0006891//intra-Golgi vesicle-mediated transport;GO:0007638//mechanosensory behavior;GO:0008344//adult locomotory behavior;GO:0015031//protein transport;GO:0032482//Rab protein signal transduction;GO:0034498//early endosome to Golgi transport;GO:0034613//cellular protein localization;GO:00…	--
WBGene00000118	799	570	612	904	1069	1176	35.467	27.811	29.44	39.065	52.334	56.397	30.906	49.2653333333333	0.672685872706192	0.000305166232589678	0.00948073185425398	alh-12	ALdehyde deHydrogenase [Source:UniProtKB/TrEMBL;Acc:Q7Z1Q3]	Metabolism;Metabolism;Metabolism;Metabolism;Metabolism;Metabolism;Metabolism;Metabolism;Metabolism;Metabolism;Metabolism;Metabolism	Global and overview maps;Amino acid metabolism;Lipid metabolism;Amino acid metabolism;Carbohydrate metabolism;Amino acid metabolism;Lipid metabolism;Amino acid metabolism;Carbohydrate metabolism;Carbohydrate metabolism;Metabolism of other amino acids;Amino acid metabolism	ko01100//Metabolic pathways;ko00280//Valine, leucine and isoleucine degradation;ko00071//Fatty acid degradation;ko00310//Lysine degradation;ko00010//Glycolysis / Gluconeogenesis;ko00380//Tryptophan metabolism;ko00561//Glycerolipid metabolism;ko00330//Arginine and proline metabolism;ko00053//Ascorbate and aldarate metabolism;ko00620//Pyruvate metabolism;ko00410//beta-Alanine metabolism;ko00340//Hi…	K00149;K00149;K00149;K00149;K00149;K00149;K00149;K00149;K00149;K00149;K00149;K00149	-	GO:0004029//aldehyde dehydrogenase (NAD) activity;GO:0016491//oxidoreductase activity;GO:0016620//oxidoreductase activity, acting on the aldehyde or oxo group of donors, NAD or NADP as acceptor;GO:0019145//aminobutyraldehyde dehydrogenase activity;GO:0047105//4-trimethylammoniobutyraldehyde dehydrogenase activity	GO:0055114//oxidation-reduction process	--
WBGene00000675	416	1068	1355	346	119	115	27.084	76.235	94.941	21.684	8.488	8.05	66.0866666666667	12.7406666666667	-2.37491846	0.000309363180689648	0.00959533845656284	col-101	COLlagen [Source:UniProtKB/TrEMBL;Acc:O45105]	-	-	-	-	GO:0016020//membrane;GO:0016021//integral component of membrane	GO:0042302//structural constituent of cuticle	-	--
WBGene00004173	363	216	179	409	516	507	29.839	19.467	15.835	32.362	46.471	44.808	21.7136666666667	41.2136666666667	0.924519455493101	0.000310401135766821	0.00961174926803194	pqn-94	Prion-like-(Q/N-rich)-domain-bearing protein [Source:UniProtKB/TrEMBL;Acc:O18271]	-	-	-	-	-	-	-	--
WBGene00016274	134	108	109	166	238	225	9.216	8.144	8.068	10.99	17.933	16.637	8.476	15.1866666666667	0.841349753502151	0.000311879350791241	0.00964171695105688	C30G12.2	NP_495520.2 Uncharacterized protein CELE_C30G12.2 [Caenorhabditis elegans]	-	-	-	-	-	-	-	--
MSTRG.12369	345	423	426	278	273	249	7.382	9.917	9.802	5.716	6.391	5.733	9.03366666666667	5.94666666666667	-0.603230471	0.000312475501061012	0.00964436231951217	--	CRE-BEN-1 protein [Caenorhabditis remanei]	-	-	-	-	-	-	-	--
WBGene00000282	1393	1414	1650	2264	1854	1901	101.173	112.851	129.153	158.618	147.558	148.38	114.392333333333	151.518666666667	0.405505175784742	0.000313501640468632	0.00966024875499508	cah-4	Carbonic AnHydrase [Source:UniProtKB/TrEMBL;Acc:Q21614]	Metabolism;Metabolism	Global and overview maps;Energy metabolism	ko01100//Metabolic pathways;ko00910//Nitrogen metabolism	K01672;K01672	-	GO:0004089//carbonate dehydratase activity;GO:0008270//zinc ion binding	GO:0044281//small molecule metabolic process	--
WBGene00044686	577	397	457	695	707	767	77.084	58.149	65.705	89.375	103.481	110.168	66.9793333333333	101.008	0.592681639701315	0.000314558631665219	0.00967703256274321	flp-28	FMRF-Like Peptide [Source:UniProtKB/TrEMBL;Acc:Q7YWT6]	-	-	-	-	-	-	-	--
WBGene00022664	230	188	183	287	334	318	9.674	8.67	8.284	11.62	15.391	14.38	8.876	13.797	0.636373030904079	0.000315456729302025	0.00968888156062757	ZK121.2	NP_498142.1 R3H domain-containing protein [Caenorhabditis elegans]	-	-	-	-	-	GO:0003676//nucleic acid binding;GO:0005515//protein binding	-	--
WBGene00003888	174	149	190	124	61	33	10.755	10.097	12.639	7.378	4.131	2.193	11.1636666666667	4.56733333333333	-1.289386964	0.000319559254846396	0.00979690706179759	osm-8	Osmotic avoidance abnormal protein 8 [Source:UniProtKB/Swiss-Prot;Acc:Q09423]	-	-	-	-	GO:0005576//extracellular region;GO:0005615//extracellular space	-	GO:0006970//response to osmotic stress	--
WBGene00011392	1583	968	931	1717	2023	2244	134.262	90.014	84.979	140.179	187.984	204.627	103.085	177.596666666667	0.784770083824344	0.000320152958335656	0.00979690706179759	sbt-1	Seven B Two (Mammalian 7BT prohormone convertase chaperone) homolog [Source:UniProtKB/TrEMBL;Acc:Q9XTY3]	-	-	-	-	GO:0030141//secretory granule	GO:0016504//peptidase activator activity;GO:0030234//enzyme regulator activity;GO:0030414//peptidase inhibitor activity	GO:0006937//regulation of muscle contraction;GO:0007218//neuropeptide signaling pathway;GO:0010466//negative regulation of peptidase activity;GO:0010952//positive regulation of peptidase activity;GO:0046883//regulation of hormone secretion;GO:0051345//positive regulation of hydrolase activity	--
WBGene00009110	18	11	10	35	36	42	1.338	0.896	0.8	2.504	2.931	3.356	1.01133333333333	2.93033333333333	1.53480619957697	0.000320529862046213	0.00979690706179759	F25D1.5	NP_505704.1 Uncharacterized protein CELE_F25D1.5 [Caenorhabditis elegans]	-	-	-	-	-	GO:0000166//nucleotide binding;GO:0016491//oxidoreductase activity	GO:0055114//oxidation-reduction process	--
WBGene00017592	269	142	123	279	396	482	11.537	6.677	5.677	11.518	18.607	22.225	7.96366666666667	17.45	1.13172229554906	0.000322256607905372	0.00982624899657959	F19C7.2	NP_500595.2 Uncharacterized protein CELE_F19C7.2 [Caenorhabditis elegans]	-	-	-	-	GO:0005764//lysosome;GO:0005768//endosome	GO:0008236//serine-type peptidase activity;GO:0008239//dipeptidyl-peptidase activity	GO:0006508//proteolysis	--
WBGene00003387	67	45	37	98	103	96	2.341	1.724	1.391	3.296	3.943	3.606	1.81866666666667	3.615	0.991114503535461	0.000322530275709638	0.00982624899657959	mod-5	Transporter [Source:UniProtKB/TrEMBL;Acc:Q9N3C7]	Organismal Systems;Organismal Systems	Nervous system;Nervous system	ko04721//Synaptic vesicle cycle;ko04726//Serotonergic synapse	K05037;K05037	GO:0005886//plasma membrane;GO:0005887//integral component of plasma membrane;GO:0016020//membrane;GO:0016021//integral component of membrane;GO:0043005//neuron projection;GO:0098793//presynapse	GO:0005328//neurotransmitter:sodium symporter activity;GO:0005335//serotonin:sodium symporter activity;GO:0015293//symporter activity;GO:0051378//serotonin binding	GO:0051610//serotonin uptake;GO:0055085//transmembrane transport	--
WBGene00000388	661	892	868	673	444	421	41.825	61.882	59.108	40.991	30.78	28.641	54.2716666666667	33.4706666666667	-0.697301927	0.00032309580969057	0.00982762761553167	cdc-25.3	M-phase inducer phosphatase cdc-25.3 [Source:UniProtKB/Swiss-Prot;Acc:P30634]	-	-	-	-	GO:0005634//nucleus;GO:0005737//cytoplasm	GO:0004721//phosphoprotein phosphatase activity;GO:0004725//protein tyrosine phosphatase activity;GO:0016787//hydrolase activity	GO:0000086//G2/M transition of mitotic cell cycle;GO:0000278//mitotic cell cycle;GO:0006470//protein dephosphorylation;GO:0007049//cell cycle;GO:0010971//positive regulation of G2/M transition of mitotic cell cycle;GO:0035335//peptidyl-tyrosine dephosphorylation;GO:0045931//positive regulation of mitotic cell cycle;GO:0051301//cell division;GO:1902751//positive regulation of cell cycle G2/M phase…	--
WBGene00021519	20	7	13	41	40	38	1.021	0.392	0.714	2.014	2.236	2.085	0.709	2.11166666666667	1.5745245860675	0.000331418874735957	0.0100645838020699	Y41D4B.17	NP_500099.1 Uncharacterized protein CELE_Y41D4B.17 [Caenorhabditis elegans]	-	-	-	-	-	-	-	--
WBGene00002200	112	83	65	130	198	203	5.003	4.036	3.125	5.561	9.69	9.645	4.05466666666667	8.29866666666667	1.03329624395539	0.000332942951530301	0.0100946378996081	kin-16	Receptor-like tyrosine-protein kinase kin-16 [Source:UniProtKB/Swiss-Prot;Acc:P34892]	-	-	-	-	GO:0005886//plasma membrane;GO:0005887//integral component of plasma membrane;GO:0016020//membrane;GO:0016021//integral component of membrane;GO:0043235//receptor complex	GO:0000166//nucleotide binding;GO:0004672//protein kinase activity;GO:0004713//protein tyrosine kinase activity;GO:0004714//transmembrane receptor protein tyrosine kinase activity;GO:0005524//ATP binding;GO:0016301//kinase activity;GO:0016740//transferase activity	GO:0006468//protein phosphorylation;GO:0007169//transmembrane receptor protein tyrosine kinase signaling pathway;GO:0007275//multicellular organism development;GO:0016310//phosphorylation;GO:0018108//peptidyl-tyrosine phosphorylation;GO:0033674//positive regulation of kinase activity	--
WBGene00003567	1731	1301	1375	2206	2845	1897	34.516	28.94	30.037	42.212	62.046	40.56	31.1643333333333	48.2726666666667	0.63131067500376	0.000336854958343115	0.0101968803015114	ncx-2	Na/Ca eXchangers [Source:UniProtKB/TrEMBL;Acc:H2KYP4]	Environmental Information Processing;Environmental Information Processing;Organismal Systems;Environmental Information Processing;Organismal Systems;Organismal Systems;Organismal Systems;Human Diseases;Organismal Systems;Organismal Systems;Human Diseases;Human Diseases	Signal transduction;Signal transduction;Circulatory system;Signal transduction;Circulatory system;Digestive system;Digestive system;Cardiovascular disease;Sensory system;Excretory system;Cardiovascular disease;Cardiovascular disease	ko04020//Calcium signaling pathway;ko04022//cGMP-PKG signaling pathway;ko04261//Adrenergic signaling in cardiomyocytes;ko04371//Apelin signaling pathway;ko04260//Cardiac muscle contraction;ko04978//Mineral absorption;ko04974//Protein digestion and absorption;ko05410//Hypertrophic cardiomyopathy;ko04740//Olfactory transduction;ko04961//Endocrine and other factor-regulated calcium reabsorption;ko05…	K05849;K05849;K05849;K05849;K05849;K05849;K05849;K05849;K05849;K05849;K05849;K05849	GO:0016020//membrane;GO:0016021//integral component of membrane	GO:0005432//calcium:sodium antiporter activity	GO:0006816//calcium ion transport;GO:0007154//cell communication;GO:0035725//sodium ion transmembrane transport;GO:0055085//transmembrane transport	--
WBGene00017867	35	26	25	54	69	70	1.45	1.181	1.115	2.154	3.132	5.589	1.24866666666667	3.625	1.53759259626777	0.000337549049811871	0.0102015424030343	slc-28.1	Sodium/nucleoside cotransporter [Source:UniProtKB/TrEMBL;Acc:G5EE77]	-	-	-	-	GO:0005887//integral component of plasma membrane;GO:0016020//membrane;GO:0016021//integral component of membrane	GO:0005337//nucleoside transmembrane transporter activity;GO:0005415//nucleoside:sodium symporter activity	GO:1901642//nucleoside transmembrane transport	--
WBGene00018311	199	154	156	253	261	302	16.155	13.707	13.629	19.77	23.214	26.359	14.497	23.1143333333333	0.673033372043588	0.000339747545103119	0.0102515836732473	F41G4.8	NP_510721.1 Uncharacterized protein CELE_F41G4.8 [Caenorhabditis elegans]	-	-	-	-	-	-	-	--
WBGene00003647	354	471	416	336	165	121	18.182	26.522	22.994	16.612	9.285	6.682	22.566	10.8596666666667	-1.055170891	0.00034084985314303	0.0102684415885465	nhr-57	Nuclear hormone receptor family member nhr-57 [Source:UniProtKB/Swiss-Prot;Acc:O16425]	-	-	-	-	GO:0005634//nucleus	GO:0003677//DNA binding;GO:0003700//transcription factor activity, sequence-specific DNA binding;GO:0008270//zinc ion binding;GO:0043565//sequence-specific DNA binding;GO:0046872//metal ion binding	GO:0001666//response to hypoxia;GO:0006355//regulation of transcription, DNA-templated;GO:0006357//regulation of transcription from RNA polymerase II promoter;GO:0045087//innate immune response	Miscellaneous
WBGene00007047	590	690	753	580	389	361	13.807	17.704	18.964	13.065	9.974	9.083	16.825	10.7073333333333	-0.652007284	0.000344068324210914	0.0103488958216878	wts-1	Serine/threonine-protein kinase WARTS homolog [Source:UniProtKB/Swiss-Prot;Acc:O45797]	Environmental Information Processing;Cellular Processes;Environmental Information Processing;Environmental Information Processing	Signal transduction;Cell growth and death;Signal transduction;Signal transduction	ko04390//Hippo signaling pathway;ko04214//Apoptosis - fly;ko04391//Hippo signaling pathway - fly;ko04392//Hippo signaling pathway - multiple species	K08791;K08791;K08791;K08791	GO:0005737//cytoplasm;GO:0005886//plasma membrane;GO:0016020//membrane;GO:0016324//apical plasma membrane	GO:0000166//nucleotide binding;GO:0001225//RNA polymerase II transcription coactivator binding;GO:0004672//protein kinase activity;GO:0004674//protein serine/threonine kinase activity;GO:0005524//ATP binding;GO:0016301//kinase activity;GO:0016740//transferase activity;GO:0046872//metal ion binding	GO:0000082//G1/S transition of mitotic cell cycle;GO:0002119//nematode larval development;GO:0006468//protein phosphorylation;GO:0007275//multicellular organism development;GO:0008340//determination of adult lifespan;GO:0016310//phosphorylation;GO:0018105//peptidyl-serine phosphorylation;GO:0030421//defecation;GO:0035329//hippo signaling;GO:0035556//intracellular signal transduction;GO:0042308//n…	--
WBGene00021895	256	211	226	326	362	353	23.605	21.32	22.42	28.953	36.661	34.91	22.4483333333333	33.508	0.577897241946949	0.000344678644491106	0.0103507709313076	clec-84	C-type LECtin [Source:UniProtKB/TrEMBL;Acc:Q8WTL2]	-	-	-	-	-	GO:0030246//carbohydrate binding	-	--
WBGene00007072	351	372	317	284	177	121	14.652	17.025	14.241	11.412	8.095	5.431	15.306	8.31266666666667	-0.880714038	0.000345287515939784	0.0103525966485501	ugt-1	UDP-GlucuronosylTransferase [Source:UniProtKB/TrEMBL;Acc:Q17403]	-	-	-	-	GO:0016020//membrane;GO:0016021//integral component of membrane;GO:0043231//intracellular membrane-bounded organelle	GO:0008194//UDP-glycosyltransferase activity;GO:0016740//transferase activity;GO:0016758//transferase activity, transferring hexosyl groups	-	--
WBGene00001638	500	480	442	390	328	331	20.969	22.07	19.949	15.744	15.071	14.925	20.996	15.2466666666667	-0.461620638	0.000347457112242134	0.0104011369146461	gly-13	Putative alpha-1,3-mannosyl-glycoprotein 2-beta-N-acetylglucosaminyltransferase [Source:UniProtKB/Swiss-Prot;Acc:Q11068]	Metabolism;Metabolism;Metabolism	Global and overview maps;Glycan biosynthesis and metabolism;Glycan biosynthesis and metabolism	ko01100//Metabolic pathways;ko00510//N-Glycan biosynthesis;ko00513//Various types of N-glycan biosynthesis	K00726;K00726;K00726	GO:0000139//Golgi membrane;GO:0005794//Golgi apparatus;GO:0005797//Golgi medial cisterna;GO:0016020//membrane;GO:0016021//integral component of membrane;GO:0048471//perinuclear region of cytoplasm	GO:0003827//alpha-1,3-mannosylglycoprotein 2-beta-N-acetylglucosaminyltransferase activity;GO:0008375//acetylglucosaminyltransferase activity;GO:0016740//transferase activity;GO:0016757//transferase activity, transferring glycosyl groups;GO:0046872//metal ion binding	GO:0006486//protein glycosylation;GO:0006487//protein N-linked glycosylation	--
MSTRG.12934	312	247	247	389	413	390	12.494	10.851	10.615	14.973	18.082	16.79	11.32	16.615	0.553612334860149	0.000352231938685693	0.0105273878003703	--	Nuclear Pore complex Protein [Caenorhabditis elegans]	Genetic Information Processing	Translation	ko03013//Nucleocytoplasmic transport	K14314	-	-	-	--
WBGene00017134	2193	2216	2273	2059	1461	1546	162.965	180.545	181.781	147.283	118.948	123.519	175.097	129.916666666667	-0.430567844	0.000359020454315923	0.010713329165203	EEED8.3	NP_495025.1 Uncharacterized protein CELE_EEED8.3 [Caenorhabditis elegans]	-	-	-	-	-	-	-	--
WBGene00006640	408	396	452	360	257	222	16.727	17.796	19.847	14.158	11.489	9.682	18.1233333333333	11.7763333333333	-0.621957914	0.000361477850582712	0.0107696452991433	tsp-14	Tetraspanin-14 [Source:UniProtKB/Swiss-Prot;Acc:H2L006]	-	-	-	-	GO:0005886//plasma membrane;GO:0005887//integral component of plasma membrane;GO:0016020//membrane;GO:0016021//integral component of membrane	GO:0002020//protease binding;GO:0005515//protein binding	GO:0030511//positive regulation of transforming growth factor beta receptor signaling pathway;GO:0040019//positive regulation of embryonic development;GO:0040026//positive regulation of vulval development;GO:0042661//regulation of mesodermal cell fate specification;GO:0045138//nematode male tail tip morphogenesis;GO:1901046//positive regulation of oviposition;GO:1901048//transforming growth facto…	--
WBGene00001428	495	461	464	385	250	334	40.226	40.415	40.196	29.964	21.604	27.999	40.279	26.5223333333333	-0.602820162	0.000366498132821661	0.0108941126184081	fkb-3	Peptidylprolyl isomerase [Source:UniProtKB/TrEMBL;Acc:O16309]	-	-	-	-	-	GO:0003755//peptidyl-prolyl cis-trans isomerase activity;GO:0016853//isomerase activity	GO:0000413//protein peptidyl-prolyl isomerization	--
WBGene00009068	40	27	24	63	62	77	2.912	2.155	1.881	4.415	4.946	6.028	2.316	5.12966666666667	1.14722982709166	0.000366809022463209	0.0108941126184081	F23A7.3	NP_510643.1 Uncharacterized protein CELE_F23A7.3 [Caenorhabditis elegans]	-	-	-	-	-	-	-	--
WBGene00017532	437	543	521	418	297	299	22.869	31.155	29.342	21.056	17.028	16.823	27.7886666666667	18.3023333333333	-0.602469027	0.000369958303810381	0.0109703962333976	ent-5	Equilibrative Nucleoside Transporter [Source:UniProtKB/TrEMBL;Acc:Q19495]	Human Diseases	Substance dependence	ko05034//Alcoholism	K15014	GO:0005886//plasma membrane;GO:0016020//membrane;GO:0016021//integral component of membrane	GO:0005337//nucleoside transmembrane transporter activity	GO:1901642//nucleoside transmembrane transport	--
WBGene00010189	90	107	124	78	40	36	8.778	11.427	13.063	7.352	4.395	3.75	11.0893333333333	5.16566666666667	-1.10214618	0.000370804968685353	0.0109782681089304	F57B1.6	NP_001041128.1 Uncharacterized protein CELE_F57B1.6 [Caenorhabditis elegans]	-	-	-	-	GO:0016020//membrane;GO:0016021//integral component of membrane	-	-	--
WBGene00000039	1022	1198	1464	995	478	305	23.878	30.688	36.811	22.377	12.236	7.662	30.459	14.0916666666667	-1.112026324	0.000372905827995826	0.0110231896479079	acn-1	Inactive angiotensin-converting enzyme-related protein [Source:UniProtKB/Swiss-Prot;Acc:Q18581]	Organismal Systems;Human Diseases;Human Diseases;Organismal Systems	Endocrine system;Infectious disease: parasitic;Cardiovascular disease;Endocrine system	ko04924//Renin secretion;ko05142//Chagas disease;ko05410//Hypertrophic cardiomyopathy;ko04614//Renin-angiotensin system	K01283;K01283;K01283;K01283	GO:0005575//cellular_component;GO:0005615//extracellular space;GO:0005886//plasma membrane;GO:0016020//membrane	GO:0008237//metallopeptidase activity;GO:0008238//exopeptidase activity;GO:0008241//peptidyl-dipeptidase activity	GO:0006508//proteolysis;GO:0007275//multicellular organism development;GO:0042395//ecdysis, collagen and cuticulin-based cuticle;GO:0045026//plasma membrane fusion;GO:0045138//nematode male tail tip morphogenesis	--
WBGene00013135	536	569	676	512	252	233	12.835	14.939	17.421	11.802	6.611	5.999	15.065	8.13733333333333	-0.888572678	0.000375849091086181	0.0110928335648858	rga-2	Rho GTPase Activating protein [Source:UniProtKB/TrEMBL;Acc:Q9XW53]	-	-	-	-	-	GO:0005096//GTPase activator activity;GO:0005515//protein binding	GO:0007165//signal transduction;GO:0043547//positive regulation of GTPase activity	--
WBGene00010442	101	68	93	60	27	19	6.319	4.664	6.262	3.683	1.851	1.393	5.74833333333333	2.309	-1.31587555	0.000377488218236395	0.011103330383364	bus-12	JC8.12-like protein [Source:UniProtKB/TrEMBL;Acc:G5ECW1]	-	-	-	-	GO:0005794//Golgi apparatus;GO:0016020//membrane;GO:0016021//integral component of membrane	GO:0015297//antiporter activity;GO:0022857//transmembrane transporter activity	GO:0055085//transmembrane transport	--
WBGene00020774	32	20	25	47	73	66	1.088	0.745	0.915	1.538	2.719	2.412	0.916	2.223	1.27908844493005	0.000377494803879981	0.011103330383364	T24E12.5	NP_494641.2 Uncharacterized protein CELE_T24E12.5 [Caenorhabditis elegans]	-	-	-	-	GO:0016020//membrane;GO:0016021//integral component of membrane	-	-	--
WBGene00022743	926	630	534	1014	1379	1194	24.496	18.272	15.203	25.821	39.968	33.96	19.3236666666667	33.2496666666667	0.782971005831556	0.000377968205648951	0.011103330383364	mlt-7	Peroxidase mlt-7 Peroxidase mlt-7 light chain Peroxidase mlt-7 heavy chain [Source:UniProtKB/Swiss-Prot;Acc:Q23490]	-	-	-	-	GO:0005615//extracellular space	GO:0004601//peroxidase activity;GO:0016491//oxidoreductase activity;GO:0020037//heme binding;GO:0046872//metal ion binding	GO:0002119//nematode larval development;GO:0006979//response to oxidative stress;GO:0007275//multicellular organism development;GO:0018149//peptide cross-linking;GO:0040032//post-embryonic body morphogenesis;GO:0042338//cuticle development involved in collagen and cuticulin-based cuticle molting cycle;GO:0055114//oxidation-reduction process;GO:0098869//cellular oxidant detoxification	--
WBGene00017724	559	833	839	612	289	271	31.126	50.519	49.678	32.583	17.494	16.161	43.7743333333333	22.0793333333333	-0.987388595	0.000382030409929897	0.0112052366664066	F22F7.7	Gamma-glutamylcyclotransferase [Source:UniProtKB/TrEMBL;Acc:A0A0K3ARZ2]	Metabolism;Metabolism	Global and overview maps;Metabolism of other amino acids	ko01100//Metabolic pathways;ko00480//Glutathione metabolism	K07232;K07232	GO:0005737//cytoplasm;GO:0055120//striated muscle dense body	GO:0003839//gamma-glutamylcyclotransferase activity;GO:0016740//transferase activity;GO:0016829//lyase activity	GO:0006751//glutathione catabolic process	--
WBGene00009595	548	601	594	498	378	397	43.938	53.43	51.33	38.657	33.029	33.886	49.566	35.1906666666667	-0.494157992	0.00038524770909485	0.011277080513296	cbp-3	CBP/p300 homolog [Source:UniProtKB/TrEMBL;Acc:Q7JMS5]	Human Diseases;Human Diseases;Human Diseases;Cellular Processes;Human Diseases;Environmental Information Processing;Human Diseases;Environmental Information Processing;Human Diseases;Human Diseases;Environmental Information Processing;Human Diseases;Organismal Systems;Organismal Systems;Organismal Systems;Human Diseases;Cellular Processes;Environmental Information Processing;Organismal Systems;Hu…	Cancer: overview;Neurodegenerative disease;Infectious disease: viral;Cell growth and death;Cancer: overview;Signal transduction;Infectious disease: viral;Signal transduction;Infectious disease: bacterial;Cancer: overview;Signal transduction;Infectious disease: viral;Endocrine system;Endocrine system;Endocrine system;Infectious disease: viral;Cellular community - eukaryotes;Signal transduction;End…	ko05200//Pathways in cancer;ko05016//Huntington disease;ko05165//Human papillomavirus infection;ko04110//Cell cycle;ko05203//Viral carcinogenesis;ko04024//cAMP signaling pathway;ko05166//Human T-cell leukemia virus 1 infection;ko04310//Wnt signaling pathway;ko05152//Tuberculosis;ko05206//MicroRNAs in cancer;ko04068//FoxO signaling pathway;ko05167//Kaposi sarcoma-associated herpesvirus infection;k…	K04498;K04498;K04498;K04498;K04498;K04498;K04498;K04498;K04498;K04498;K04498;K04498;K04498;K04498;K04498;K04498;K04498;K04498;K04498;K04498;K04498;K04498;K04498;K04498;K04498;K04498	GO:0005634//nucleus	GO:0003712//transcription cofactor activity;GO:0004402//histone acetyltransferase activity;GO:0008270//zinc ion binding;GO:0046872//metal ion binding	GO:0006355//regulation of transcription, DNA-templated;GO:0016573//histone acetylation	--
WBGene00010174	3311	1855	1971	3717	3784	4790	722.479	443.782	462.854	780.727	904.626	1125.556	543.038333333333	936.969666666667	0.786948300869052	0.000385673884884813	0.011277080513296	F56H9.2	NP_001256439.1 Uncharacterized protein CELE_F56H9.2 [Caenorhabditis elegans]	-	-	-	-	-	-	-	--
WBGene00009292	504	420	536	393	170	112	23.207	21.149	26.567	17.369	8.597	5.558	23.641	10.508	-1.169802956	0.000387043376893778	0.0112996326833796	F31D4.5	Pleckstrin homology domain-containing family D member 1 [Source:UniProtKB/Swiss-Prot;Acc:O45420]	-	-	-	-	-	-	-	--
WBGene00007689	403	594	599	406	302	273	45.772	73.967	73.217	44.387	37.579	33.337	64.3186666666667	38.4343333333333	-0.742841855	0.000391822529242724	0.011421505794546	C18E9.9	NP_495915.1 Uncharacterized protein CELE_C18E9.9 [Caenorhabditis elegans]	-	-	-	-	GO:0016020//membrane;GO:0016021//integral component of membrane	-	GO:0045087//innate immune response	--
WBGene00008584	27	47	42	20	8	8	1.716	3.275	2.873	1.224	0.551	0.547	2.62133333333333	0.774	-1.759895349	0.000392509883102578	0.0114239124528884	irg-4	Infection Response protein [Source:UniProtKB/TrEMBL;Acc:Q19223]	-	-	-	-	-	-	GO:0045087//innate immune response;GO:0050829//defense response to Gram-negative bacterium	--
WBGene00008914	290	146	164	326	385	427	31.532	17.558	19.587	34.883	46.876	50.02	22.8923333333333	43.9263333333333	0.940221559133986	0.000394200998593324	0.011455481019122	F17C11.2	NP_505792.1 Uncharacterized protein CELE_F17C11.2 [Caenorhabditis elegans]	-	-	-	-	-	-	-	--
WBGene00008905	58	45	55	88	107	103	1.589	1.351	1.621	2.32	3.211	3.033	1.52033333333333	2.85466666666667	0.90893462552776	0.000397496667456719	0.0115335092958371	F17B5.1	NP_001040650.1 Thioredoxin domain-containing protein [Caenorhabditis elegans]	-	-	-	-	GO:0005623//cell	-	GO:0045454//cell redox homeostasis	--
WBGene00011833	521	598	695	502	198	163	18.6	23.406	26.702	17.251	7.744	6.256	22.9026666666667	10.417	-1.136575733	0.000398739723974589	0.0115518322793804	T19B10.5	NP_505852.3 PDZ domain-containing protein [Caenorhabditis elegans]	-	-	-	-	GO:0016020//membrane;GO:0016021//integral component of membrane	GO:0005515//protein binding	-	--
WBGene00019831	9790	9222	9832	12719	12393	11192	439.179	452.949	473.612	542.302	602.255	534.734	455.246666666667	559.763666666667	0.298169393228936	0.000400991180817959	0.0115803519101234	R02F2.1	NP_498175.1 CYCLIN domain-containing protein [Caenorhabditis elegans]	-	-	-	-	GO:0000307//cyclin-dependent protein kinase holoenzyme complex;GO:0005634//nucleus;GO:0005737//cytoplasm	GO:0004672//protein kinase activity;GO:0016538//cyclin-dependent protein serine/threonine kinase regulator activity;GO:0019901//protein kinase binding	GO:0000079//regulation of cyclin-dependent protein serine/threonine kinase activity;GO:0006468//protein phosphorylation;GO:0044772//mitotic cell cycle phase transition	--
WBGene00010555	1165	1358	1415	1128	853	870	71.946	91.948	94.044	67.055	57.714	57.765	85.9793333333333	60.8446666666667	-0.498859115	0.000401332202963507	0.0115803519101234	K04C1.5	NP_510376.1 Protein kinase domain-containing protein [Caenorhabditis elegans]	Human Diseases;Human Diseases;Human Diseases;Environmental Information Processing;Human Diseases;Human Diseases;Environmental Information Processing;Environmental Information Processing	Neurodegenerative disease;Infectious disease: viral;Cancer: specific types;Signal transduction;Cancer: specific types;Cancer: specific types;Signal transduction;Signal transduction	ko05010//Alzheimer disease;ko05165//Human papillomavirus infection;ko05225//Hepatocellular carcinoma;ko04310//Wnt signaling pathway;ko05226//Gastric cancer;ko05224//Breast cancer;ko04341//Hedgehog signaling pathway - fly;ko04340//Hedgehog signaling pathway	K08957;K08957;K08957;K08957;K08957;K08957;K08957;K08957	GO:0005634//nucleus;GO:0005737//cytoplasm	GO:0004672//protein kinase activity;GO:0004674//protein serine/threonine kinase activity;GO:0005524//ATP binding;GO:0016301//kinase activity	GO:0006468//protein phosphorylation;GO:0016310//phosphorylation;GO:0018105//peptidyl-serine phosphorylation;GO:0032436//positive regulation of proteasomal ubiquitin-dependent protein catabolic process;GO:0090263//positive regulation of canonical Wnt signaling pathway	--
WBGene00002299	327	334	262	442	467	460	5.572	6.244	4.763	7.279	8.626	8.468	5.52633333333333	8.12433333333333	0.555926848994542	0.000402469696118615	0.0115803519101234	let-23	Receptor tyrosine-protein kinase let-23 [Source:UniProtKB/Swiss-Prot;Acc:P24348]	Human Diseases;Human Diseases;Human Diseases;Cellular Processes;Environmental Information Processing;Environmental Information Processing;Human Diseases;Environmental Information Processing;Environmental Information Processing;Environmental Information Processing;Human Diseases;Human Diseases;Organismal Systems;Cellular Processes;Human Diseases;Cellular Processes;Environmental Information Process…	Cancer: overview;Infectious disease: bacterial;Infectious disease: viral;Transport and catabolism;Signal transduction;Signal transduction;Cancer: specific types;Signal transduction;Signal transduction;Signal transduction;Infectious disease: viral;Cancer: overview;Endocrine system;Cellular community - eukaryotes;Cancer: overview;Cell motility;Signal transduction;Endocrine system;Endocrine system;E…	ko05200//Pathways in cancer;ko05131//Shigellosis;ko05165//Human papillomavirus infection;ko04144//Endocytosis;ko04010//MAPK signaling pathway;ko04015//Rap1 signaling pathway;ko05225//Hepatocellular carcinoma;ko04151//PI3K-Akt signaling pathway;ko04020//Calcium signaling pathway;ko04014//Ras signaling pathway;ko05163//Human cytomegalovirus infection;ko05205//Proteoglycans in cancer;ko04921//Oxytoc…	K04361;K04361;K04361;K04361;K04361;K04361;K04361;K04361;K04361;K04361;K04361;K04361;K04361;K04361;K04361;K04361;K04361;K04361;K04361;K04361;K04361;K04361;K04361;K04361;K04361;K04361;K04361;K04361;K04361;K04361;K04361;K04361;K04361;K04361;K04361;K04361;K04361;K04361;K04361;K04361;K04361;K04361;K04361;K04361;K04361;K04361;K04361;K04361	GO:0005886//plasma membrane;GO:0005887//integral component of plasma membrane;GO:0005911//cell-cell junction;GO:0009925//basal plasma membrane;GO:0016020//membrane;GO:0016021//integral component of membrane;GO:0016323//basolateral plasma membrane;GO:0016324//apical plasma membrane;GO:0016328//lateral plasma membrane;GO:0043235//receptor complex	GO:0000166//nucleotide binding;GO:0004672//protein kinase activity;GO:0004713//protein tyrosine kinase activity;GO:0004714//transmembrane receptor protein tyrosine kinase activity;GO:0005006//epidermal growth factor-activated receptor activity;GO:0005524//ATP binding;GO:0016301//kinase activity;GO:0016740//transferase activity	GO:0002119//nematode larval development;GO:0006355//regulation of transcription, DNA-templated;GO:0006468//protein phosphorylation;GO:0007169//transmembrane receptor protein tyrosine kinase signaling pathway;GO:0007173//epidermal growth factor receptor signaling pathway;GO:0007275//multicellular organism development;GO:0008284//positive regulation of cell proliferation;GO:0008340//determination o…	--
WBGene00019882	747	815	897	697	562	490	24.742	29.596	31.975	22.223	20.394	17.45	28.771	20.0223333333333	-0.523005255	0.000402719645649984	0.0115803519101234	R05D3.9	NP_498845.2 Uncharacterized protein CELE_R05D3.9 [Caenorhabditis elegans]	-	-	-	-	-	-	-	--
WBGene00009100	63	53	43	87	124	105	1.982	1.848	1.515	2.641	4.512	3.717	1.78166666666667	3.62333333333333	1.02409008730681	0.000402789517970834	0.0115803519101234	rgef-1	Rap Guanine nucleotide Exchange Factor homolog [Source:UniProtKB/TrEMBL;Acc:K8FDZ6]	-	-	-	-	GO:0005737//cytoplasm;GO:0043231//intracellular membrane-bounded organelle	GO:0005085//guanyl-nucleotide exchange factor activity;GO:0005088//Ras guanyl-nucleotide exchange factor activity;GO:0005509//calcium ion binding;GO:0017034//Rap guanyl-nucleotide exchange factor activity;GO:0046872//metal ion binding	GO:0006935//chemotaxis;GO:0007264//small GTPase mediated signal transduction;GO:0035556//intracellular signal transduction;GO:0046579//positive regulation of Ras protein signal transduction	--
WBGene00012968	233	147	114	240	351	477	28.631	19.804	15.076	28.388	47.254	63.019	21.1703333333333	46.2203333333333	1.12648367912274	0.000408793609750468	0.0117351101741286	Y48A6B.7	NP_499418.1 CMP/dCMP-type deaminase domain-containing protein [Caenorhabditis elegans]	-	-	-	-	-	GO:0003824//catalytic activity;GO:0047974//guanosine deaminase activity	GO:0006152//purine nucleoside catabolic process	--
WBGene00018608	81	79	94	60	27	35	2.944	3.148	3.677	2.099	1.075	1.368	3.25633333333333	1.514	-1.104883183	0.000419482705407575	0.0120236856182757	F48E3.9	NP_509264.3 Uncharacterized protein CELE_F48E3.9 [Caenorhabditis elegans]	Human Diseases;Human Diseases;Genetic Information Processing;Human Diseases;Human Diseases;Environmental Information Processing;Organismal Systems;Human Diseases;Cellular Processes;Human Diseases;Organismal Systems;Human Diseases;Organismal Systems;Human Diseases;Environmental Information Processing;Human Diseases;Organismal Systems;Environmental Information Processing;Cellular Processes;Organism…	Neurodegenerative disease;Neurodegenerative disease;Folding, sorting and degradation;Infectious disease: bacterial;Infectious disease: viral;Signal transduction;Development and regeneration;Cardiovascular disease;Cellular community - eukaryotes;Infectious disease: viral;Nervous system;Infectious disease: viral;Endocrine system;Infectious disease: viral;Signal transduction;Infectious disease: bact…	ko05010//Alzheimer disease;ko05016//Huntington disease;ko04141//Protein processing in endoplasmic reticulum;ko05132//Salmonella infection;ko05170//Human immunodeficiency virus 1 infection;ko04010//MAPK signaling pathway;ko04361//Axon regeneration;ko05418//Fluid shear stress and atherosclerosis;ko04530//Tight junction;ko05169//Epstein-Barr virus infection;ko04722//Neurotrophin signaling pathway;ko…	K04431;K04431;K04431;K04431;K04431;K04431;K04431;K04431;K04431;K04431;K04431;K04431;K04431;K04431;K04431;K04431;K04431;K04431;K04431;K04431;K04431;K04431;K04431;K04431;K04431	-	-	-	--
WBGene00021576	1018	1297	1254	963	565	774	44.589	62.284	59.111	40.602	27.113	36.449	55.328	34.7213333333333	-0.672187424	0.000420228772755839	0.0120268201342198	fbxc-51	F-box C protein [Source:UniProtKB/TrEMBL;Acc:Q9N4X2]	-	-	-	-	-	-	-	--
WBGene00015790	73	86	83	145	183	116	4.575	5.909	5.598	8.747	12.565	7.816	5.36066666666667	9.70933333333333	0.856959810854779	0.000424528091007506	0.0121314842829664	C15C7.4	NP_001348644.1 Uncharacterized protein CELE_C15C7.4 [Caenorhabditis elegans]	-	-	-	-	-	-	-	--
WBGene00011070	127	72	66	135	198	251	17.757	11.037	9.931	18.17	30.331	37.732	12.9083333333333	28.7443333333333	1.15497483245261	0.000427361467730849	0.0121940041751783	msrp-7	MS Related Protein [Source:RefSeq peptide;Acc:NP_496327]	-	-	-	-	-	-	-	--
WBGene00018886	132	119	117	195	188	180	4.354	4.304	4.153	6.192	6.794	6.384	4.27033333333333	6.45666666666667	0.596440860093573	0.000431979325827606	0.0122947614360804	npr-28	NeuroPeptide Receptor family [Source:UniProtKB/TrEMBL;Acc:Q20841]	-	-	-	-	GO:0005887//integral component of plasma membrane;GO:0016020//membrane;GO:0016021//integral component of membrane;GO:0043005//neuron projection	GO:0004930//G-protein coupled receptor activity;GO:0042277//peptide binding	GO:0007186//G-protein coupled receptor signaling pathway	--
WBGene00050904	105	72	49	126	158	203	3.451	2.594	1.733	3.986	5.689	7.173	2.59266666666667	5.616	1.11510620159151	0.000432386491534502	0.0122947614360804	Y70C5A.3	NP_001123066.1 Uncharacterized protein CELE_Y70C5A.3 [Caenorhabditis elegans]	-	-	-	-	-	GO:0005515//protein binding	-	--
WBGene00001432	358	361	424	325	178	209	17.914	19.806	22.834	15.655	9.759	11.244	20.1846666666667	12.2193333333333	-0.724094186	0.00043284537852684	0.0122947614360804	fkb-7	Peptidylprolyl isomerase [Source:UniProtKB/TrEMBL;Acc:O61826]	-	-	-	-	-	GO:0003755//peptidyl-prolyl cis-trans isomerase activity;GO:0016853//isomerase activity	GO:0000413//protein peptidyl-prolyl isomerization	--
WBGene00017124	143	148	121	209	212	225	5.118	5.807	4.66	7.2	8.313	8.658	5.195	8.057	0.63311900639826	0.000434477102067445	0.0123225795509789	E04F6.4	NP_495492.1 Uncharacterized protein CELE_E04F6.4 [Caenorhabditis elegans]	Metabolism;Metabolism;Metabolism	Global and overview maps;Lipid metabolism;Lipid metabolism	ko01100//Metabolic pathways;ko00564//Glycerophospholipid metabolism;ko00565//Ether lipid metabolism	K16860;K16860;K16860	GO:0016020//membrane;GO:0016021//integral component of membrane	GO:0003824//catalytic activity	-	--
WBGene00018743	1440	1896	2140	1540	836	935	65.752	94.918	105.161	67.688	41.822	45.902	88.6103333333333	51.804	-0.77441145	0.000436398194860831	0.0123585089995896	F53B3.5	NP_508499.4 Uncharacterized protein CELE_F53B3.5 [Caenorhabditis elegans]	-	-	-	-	GO:0016020//membrane;GO:0016021//integral component of membrane	-	-	--
WBGene00007440	231	278	263	216	103	106	17.733	23.398	21.728	15.961	8.663	8.749	20.953	11.1243333333333	-0.91343794	0.000437584122578283	0.0123735426517682	C08E8.4	NP_507592.2 DUF1768 domain-containing protein [Caenorhabditis elegans]	-	-	-	-	-	-	GO:0045087//innate immune response	--
WBGene00008634	63	36	25	73	148	102	2.537	1.604	1.093	2.83	6.53	4.456	1.74466666666667	4.60533333333333	1.40035415848089	0.000442663555282188	0.0124984632223098	F10A3.4	NP_872187.1 CUB_2 domain-containing protein [Caenorhabditis elegans]	-	-	-	-	-	-	GO:0045087//innate immune response	--
WBGene00018278	5	8	9	0	0	0	0.287	0.535	0.654	0	0	0	0.492	0.001	-8.942514505	0.00044549873832957	0.0125287552114374	F41C6.4	NP_001129930.1 Uncharacterized protein CELE_F41C6.4 [Caenorhabditis elegans]	-	-	-	-	-	GO:0004222//metalloendopeptidase activity	GO:0006508//proteolysis	--
WBGene00020567	34	17	20	44	70	71	0.752	0.412	0.476	0.937	1.697	1.689	0.546666666666667	1.441	1.39833702139046	0.000445509589836657	0.0125287552114374	adt-3	ADAMTS family [Source:UniProtKB/TrEMBL;Acc:Q22580]	-	-	-	-	-	GO:0004222//metalloendopeptidase activity;GO:0008237//metallopeptidase activity	GO:0006508//proteolysis	--
WBGene00013859	1488	1368	1327	1954	2137	1668	8.044	8.108	7.72	10.167	12.656	9.694	7.95733333333333	10.839	0.445874720619519	0.000445726269367672	0.0125287552114374	ZC247.1	NP_492698.3 Uncharacterized protein CELE_ZC247.1 [Caenorhabditis elegans]	-	-	-	-	-	-	-	HTH
WBGene00018578	197	229	269	165	143	131	7.676	9.783	11.28	6.189	6.105	5.488	9.57966666666667	5.92733333333333	-0.692592265	0.000447068339649096	0.0125389774212626	F47G3.3	NP_508430.1 Uncharacterized protein CELE_F47G3.3 [Caenorhabditis elegans]	-	-	-	-	-	-	-	--
WBGene00023491	336	363	357	280	230	244	20.893	24.748	23.906	16.881	15.669	16.441	23.1823333333333	16.3303333333333	-0.505471544	0.00044741758599878	0.0125389774212626	tsp-21	Tetraspanin-21 [Source:UniProtKB/Swiss-Prot;Acc:Q5WRN1]	-	-	-	-	GO:0005886//plasma membrane;GO:0005887//integral component of plasma membrane;GO:0016020//membrane;GO:0016021//integral component of membrane;GO:0016323//basolateral plasma membrane;GO:0030659//cytoplasmic vesicle membrane;GO:0031410//cytoplasmic vesicle	GO:0005515//protein binding;GO:0042802//identical protein binding	GO:0030511//positive regulation of transforming growth factor beta receptor signaling pathway;GO:0040018//positive regulation of multicellular organism growth;GO:0042661//regulation of mesodermal cell fate specification;GO:0045747//positive regulation of Notch signaling pathway;GO:1901048//transforming growth factor beta receptor signaling pathway involved in regulation of multicellular organism …	--
WBGene00017483	1104	866	817	755	645	507	56.044	48.098	44.552	36.752	35.65	27.428	49.5646666666667	33.2766666666667	-0.574801103	0.000450763818292279	0.0126032271388654	lgc-22	Ligand-Gated ion Channel [Source:UniProtKB/TrEMBL;Acc:I2HA93]	Environmental Information Processing;Organismal Systems;Human Diseases	Signaling molecules and interaction;Nervous system;Substance dependence	ko04080//Neuroactive ligand-receptor interaction;ko04725//Cholinergic synapse;ko05033//Nicotine addiction	K04813;K04813;K04813	GO:0016020//membrane;GO:0016021//integral component of membrane	GO:0004888//transmembrane signaling receptor activity;GO:0005216//ion channel activity;GO:0005230//extracellular ligand-gated ion channel activity	GO:0006811//ion transport;GO:0034220//ion transmembrane transport	--
WBGene00010830	251	191	227	165	126	71	5.407	4.395	5.345	3.419	2.978	1.675	5.049	2.69066666666667	-0.908034004	0.000451782481668359	0.0126032271388654	M02G9.1	NP_001254244.1 Uncharacterized protein CELE_M02G9.1 [Caenorhabditis elegans]	-	-	-	-	-	-	-	--
WBGene00007925	149	128	160	113	75	67	8.234	7.755	9.516	6.011	4.541	3.981	8.50166666666667	4.84433333333333	-0.811447556	0.000451956201444976	0.0126032271388654	C34C12.6	CRAL-TRIO domain-containing protein C34C12.6 [Source:UniProtKB/Swiss-Prot;Acc:Q09270]	-	-	-	-	-	-	-	--
WBGene00086560	56	17	20	11	4	3	14.149	4.709	5.438	2.675	1.107	0.815	8.09866666666666	1.53233333333333	-2.401954242	0.000452379056601767	0.0126032271388654	ZK355.8	NP_001129832.1 Uncharacterized protein CELE_ZK355.8 [Caenorhabditis elegans]	-	-	-	-	-	-	-	--
WBGene00002021	122	118	112	176	182	210	13.558	14.201	13.391	18.296	21.985	23.767	13.7166666666667	21.3493333333333	0.638261090191182	0.000454117421902137	0.012633025010765	hsp-17	Heat Shock Protein [Source:UniProtKB/TrEMBL;Acc:Q7JP52]	Genetic Information Processing;Organismal Systems	Folding, sorting and degradation;Aging	ko04141//Protein processing in endoplasmic reticulum;ko04213//Longevity regulating pathway - multiple species	K09542;K09542	-	GO:0046872//metal ion binding	-	--
WBGene00001633	288	208	247	203	126	126	15.558	12.072	14.023	10.412	7.436	7.342	13.8843333333333	8.39666666666667	-0.725569285	0.000455414061516707	0.0126504650117486	gly-8	Probable N-acetylgalactosaminyltransferase 8 [Source:UniProtKB/Swiss-Prot;Acc:O45293]	Metabolism;Metabolism;Metabolism	Global and overview maps;Glycan biosynthesis and metabolism;Glycan biosynthesis and metabolism	ko01100//Metabolic pathways;ko00514//Other types of O-glycan biosynthesis;ko00512//Mucin type O-glycan biosynthesis	K00710;K00710;K00710	GO:0000139//Golgi membrane;GO:0005794//Golgi apparatus;GO:0016020//membrane;GO:0016021//integral component of membrane	GO:0005112//Notch binding;GO:0016740//transferase activity;GO:0016757//transferase activity, transferring glycosyl groups;GO:0046872//metal ion binding	GO:0006486//protein glycosylation;GO:0008593//regulation of Notch signaling pathway	--
WBGene00004045	142	93	82	163	244	203	3.085	2.21	1.917	3.402	5.792	4.721	2.404	4.63833333333333	0.948169606786627	0.000457879563763512	0.0126842146569658	pll-1	Phosphoinositide phospholipase C [Source:UniProtKB/TrEMBL;Acc:Q8IA76]	Organismal Systems	Nervous system	ko04727//GABAergic synapse	K15375	GO:0005623//cell	GO:0004435//phosphatidylinositol phospholipase C activity;GO:0008081//phosphoric diester hydrolase activity;GO:0016787//hydrolase activity;GO:0050811//GABA receptor binding;GO:0070679//inositol 1,4,5 trisphosphate binding	GO:0006629//lipid metabolic process;GO:0007165//signal transduction;GO:0016042//lipid catabolic process;GO:0032228//regulation of synaptic transmission, GABAergic;GO:0032959//inositol trisphosphate biosynthetic process;GO:0035556//intracellular signal transduction;GO:0048015//phosphatidylinositol-mediated signaling;GO:0051209//release of sequestered calcium ion into cytosol	--
WBGene00010943	232	147	145	281	283	325	15.53	10.717	10.534	18.147	20.765	22.84	12.2603333333333	20.584	0.747525158701371	0.000457972068190517	0.0126842146569658	M176.4	NP_496013.2 Uncharacterized protein CELE_M176.4 [Caenorhabditis elegans]	-	-	-	-	GO:0005783//endoplasmic reticulum;GO:0016020//membrane;GO:0016021//integral component of membrane	GO:0047408//alkenylglycerophosphocholine hydrolase activity;GO:0047409//alkenylglycerophosphoethanolamine hydrolase activity	-	--
WBGene00015059	92	65	61	125	124	142	8.868	6.87	6.328	11.599	13.096	14.717	7.35533333333333	13.1373333333333	0.836809832586413	0.000459191614202279	0.0126993710112253	B0228.1	NP_495628.2 Uncharacterized protein CELE_B0228.1 [Caenorhabditis elegans]	-	-	-	-	-	-	-	--
WBGene00006365	278	261	312	214	197	166	8.658	8.912	10.559	6.453	6.798	5.559	9.37633333333333	6.27	-0.580558416	0.00046079554818897	0.0127250981136571	syg-1	Synaptogenesis protein syg-1 [Source:UniProtKB/Swiss-Prot;Acc:B1Q236]	-	-	-	-	GO:0005886//plasma membrane;GO:0016020//membrane;GO:0016021//integral component of membrane;GO:0030054//cell junction;GO:0030424//axon;GO:0042995//cell projection;GO:0045202//synapse	GO:0005515//protein binding;GO:0044877//macromolecular complex binding;GO:0050839//cell adhesion molecule binding	GO:0007155//cell adhesion;GO:0007267//cell-cell signaling;GO:0007399//nervous system development;GO:0007416//synapse assembly;GO:0008039//synaptic target recognition;GO:0048668//collateral sprouting;GO:0048755//branching morphogenesis of a nerve;GO:0050808//synapse organization;GO:0051017//actin filament bundle assembly	--
WBGene00019284	331	193	224	370	436	512	26.993	17.256	19.659	29.044	38.955	44.891	21.3026666666667	37.63	0.820849251162644	0.000464138826289635	0.0127987128318028	K01A2.10	NP_493709.1 Uncharacterized protein CELE_K01A2.10 [Caenorhabditis elegans]	-	-	-	-	-	-	-	--
WBGene00003744	288	177	191	334	383	378	34.838	23.761	25.129	39.402	51.988	50.471	27.9093333333333	47.287	0.760695953342458	0.000469305108673874	0.0129223093261528	nlp-6	Neuropeptide-Like Protein [Source:UniProtKB/TrEMBL;Acc:H2KZS6]	-	-	-	-	-	-	GO:0007218//neuropeptide signaling pathway	--
WBGene00020156	168	93	75	172	263	308	17.895	10.861	8.598	17.636	30.693	35.274	12.4513333333333	27.8676666666667	1.1622919724957	0.000471116245237125	0.0129532965884775	T02B11.4	NP_503347.2 Uncharacterized protein CELE_T02B11.4 [Caenorhabditis elegans]	-	-	-	-	-	-	-	--
WBGene00010399	22	2	2	74	112	132	1.247	0.159	0.094	4.13	7.082	8.197	0.5	6.46966666666667	3.69369138289239	0.000473072885730328	0.0129693377918145	clec-13	C-type LECtin [Source:UniProtKB/TrEMBL;Acc:G5ED09]	-	-	-	-	-	GO:0030246//carbohydrate binding	-	--
WBGene00011584	22	2	2	74	112	132	1.247	0.159	0.094	4.13	7.082	8.197	0.5	6.46966666666667	3.69369138289239	0.000473072885730328	0.0129693377918145	clec-15	C-type LECtin [Source:UniProtKB/TrEMBL;Acc:G5ED09]	-	-	-	-	-	GO:0030246//carbohydrate binding	-	--
WBGene00015933	630	594	575	517	363	430	37.855	39.276	37.319	30.013	23.985	27.833	38.15	27.277	-0.483998076	0.000475915193138431	0.0130283508452055	C17H12.8	NP_501048.1 CUB_2 domain-containing protein [Caenorhabditis elegans]	-	-	-	-	-	-	GO:0045087//innate immune response	--
WBGene00015646	1155	1162	1313	995	510	286	35.573	39.238	43.52	29.498	17.209	9.47	39.4436666666667	18.7256666666667	-1.074776588	0.00047751315214625	0.0130531779028806	mlt-10	NP_493755.1 Uncharacterized protein CELE_C09E8.3 [Caenorhabditis elegans]	-	-	-	-	GO:0005615//extracellular space;GO:0016020//membrane;GO:0016021//integral component of membrane	-	GO:0008544//epidermis development;GO:0042338//cuticle development involved in collagen and cuticulin-based cuticle molting cycle	--
WBGene00022144	1242	735	705	1305	1595	1790	76.505	49.638	46.735	77.378	107.641	118.546	57.626	101.188333333333	0.812251175486345	0.000479338851705324	0.0130703309921828	pghm-1	Probable peptidylglycine alpha-hydroxylating monooxygenase 1 [Source:UniProtKB/Swiss-Prot;Acc:Q95XM2]	-	-	-	-	GO:0005576//extracellular region;GO:0016020//membrane	GO:0003824//catalytic activity;GO:0004497//monooxygenase activity;GO:0004504//peptidylglycine monooxygenase activity;GO:0005507//copper ion binding;GO:0016491//oxidoreductase activity;GO:0016715//oxidoreductase activity, acting on paired donors, with incorporation or reduction of molecular oxygen, reduced ascorbate as one donor, and incorporation of one atom of oxygen;GO:0046872//metal ion binding	GO:0006518//peptide metabolic process;GO:0055114//oxidation-reduction process	--
WBGene00021089	73	120	122	67	39	46	8.473	15.33	15.298	7.515	4.979	5.664	13.0336666666667	6.05266666666667	-1.106600198	0.000479524558080508	0.0130703309921828	W08E12.8	NP_500310.1 Uncharacterized protein CELE_W08E12.8 [Caenorhabditis elegans]	-	-	-	-	-	-	-	--
WBGene00015632	351	243	226	408	452	458	12.426	9.299	8.471	13.591	17.228	17.162	10.0653333333333	15.9936666666667	0.668105774534621	0.000481134219019192	0.0130953087363884	C09D4.1	Uncharacterized MFS-type transporter C09D4.1 [Source:UniProtKB/Swiss-Prot;Acc:O01735]	-	-	-	-	GO:0016020//membrane;GO:0016021//integral component of membrane	GO:0015232//heme transporter activity;GO:0020037//heme binding;GO:0051184//cofactor transporter activity	GO:0055085//transmembrane transport;GO:0097037//heme export	--
WBGene00006619	879	956	999	848	603	602	60.052	71.607	73.451	55.767	45.134	44.218	68.37	48.373	-0.499161412	0.000481841908950377	0.0130957004577894	try-1	TRYpsin-like protease [Source:UniProtKB/TrEMBL;Acc:Q23528]	-	-	-	-	-	GO:0004252//serine-type endopeptidase activity;GO:0008233//peptidase activity;GO:0008236//serine-type peptidase activity;GO:0016787//hydrolase activity	GO:0006508//proteolysis	--
WBGene00016283	117	59	68	126	202	192	4.323	2.39	2.704	4.481	8.177	7.627	3.139	6.76166666666667	1.10707386779036	0.000482841605683156	0.0131040159335476	zmp-3	Matrix metalloproteinase-C [Source:UniProtKB/Swiss-Prot;Acc:G5EBU3]	Organismal Systems	Endocrine system	ko04928//Parathyroid hormone synthesis, secretion and action	K08002	GO:0005576//extracellular region;GO:0005615//extracellular space;GO:0031012//extracellular matrix	GO:0004222//metalloendopeptidase activity;GO:0008233//peptidase activity;GO:0008237//metallopeptidase activity;GO:0008270//zinc ion binding;GO:0016787//hydrolase activity;GO:0046872//metal ion binding	GO:0006508//proteolysis;GO:0030198//extracellular matrix organization;GO:0030574//collagen catabolic process	--
WBGene00009854	14	19	15	36	40	51	0.806	1.2	0.93	1.996	2.525	3.159	0.978666666666667	2.56	1.38725434276531	0.000485095725946886	0.0131306311637459	clec-31	C-type LECtin [Source:UniProtKB/TrEMBL;Acc:O45528]	-	-	-	-	GO:0016020//membrane;GO:0016021//integral component of membrane	GO:0030246//carbohydrate binding	-	--
WBGene00018713	69	62	80	45	32	19	3.965	3.906	4.948	2.489	2.015	1.174	4.273	1.89266666666667	-1.174828969	0.000485713201664663	0.0131306311637459	F52G3.5	NP_510745.2 Uncharacterized protein CELE_F52G3.5 [Caenorhabditis elegans]	-	-	-	-	-	-	-	--
WBGene00001184	407	392	381	557	646	505	7.866	8.265	8.011	10.404	13.664	10.671	8.04733333333333	11.5796666666667	0.52501102661025	0.000485907733784657	0.0131306311637459	egl-15	Myoblast growth factor receptor egl-15 [Source:UniProtKB/Swiss-Prot;Acc:Q10656]	Human Diseases;Cellular Processes;Environmental Information Processing;Environmental Information Processing;Environmental Information Processing;Environmental Information Processing;Cellular Processes;Human Diseases;Cellular Processes;Human Diseases;Human Diseases;Human Diseases	Cancer: overview;Transport and catabolism;Signal transduction;Signal transduction;Signal transduction;Signal transduction;Cell motility;Cancer: specific types;Cellular community - eukaryotes;Cancer: specific types;Cancer: overview;Drug resistance: antineoplastic	ko05200//Pathways in cancer;ko04144//Endocytosis;ko04010//MAPK signaling pathway;ko04015//Rap1 signaling pathway;ko04151//PI3K-Akt signaling pathway;ko04014//Ras signaling pathway;ko04810//Regulation of actin cytoskeleton;ko05226//Gastric cancer;ko04550//Signaling pathways regulating pluripotency of stem cells;ko05215//Prostate cancer;ko05230//Central carbon metabolism in cancer;ko01521//EGFR tyr…	K05093;K05093;K05093;K05093;K05093;K05093;K05093;K05093;K05093;K05093;K05093;K05093	GO:0005623//cell;GO:0005887//integral component of plasma membrane;GO:0016020//membrane;GO:0016021//integral component of membrane;GO:0043235//receptor complex	GO:0000166//nucleotide binding;GO:0004672//protein kinase activity;GO:0004713//protein tyrosine kinase activity;GO:0004714//transmembrane receptor protein tyrosine kinase activity;GO:0005524//ATP binding;GO:0016301//kinase activity;GO:0016740//transferase activity;GO:0046872//metal ion binding	GO:0002119//nematode larval development;GO:0006468//protein phosphorylation;GO:0007169//transmembrane receptor protein tyrosine kinase signaling pathway;GO:0007275//multicellular organism development;GO:0007517//muscle organ development;GO:0008543//fibroblast growth factor receptor signaling pathway;GO:0016310//phosphorylation;GO:0016477//cell migration;GO:0018108//peptidyl-tyrosine phosphorylati…	--
WBGene00195165	0	5	2	11	21	24	0	0.229	0.09	0.442	0.96	1.077	0.106333333333333	0.826333333333333	2.95812994232186	0.000488594319865442	0.0131843687256262	F57G4.11	NP_001256751.1 FTH domain-containing protein [Caenorhabditis elegans]	-	-	-	-	-	-	-	--
WBGene00011435	102	74	92	151	143	147	17.121	13.618	16.619	24.397	26.297	26.528	15.786	25.7406666666667	0.705403764576066	0.000493793818991036	0.0133056654021707	T04D3.8	NP_493342.1 Uncharacterized protein CELE_T04D3.8 [Caenorhabditis elegans]	-	-	-	-	-	-	-	--
WBGene00009192	471	363	369	529	668	808	26.601	22.477	22.428	28.758	41.333	49.062	23.8353333333333	39.7176666666667	0.736679068504305	0.000494737887843398	0.0133121139080826	asah-2	Probable acid ceramidase [Source:UniProtKB/Swiss-Prot;Acc:Q09551]	Metabolism;Cellular Processes;Environmental Information Processing;Metabolism	Global and overview maps;Transport and catabolism;Signal transduction;Lipid metabolism	ko01100//Metabolic pathways;ko04142//Lysosome;ko04071//Sphingolipid signaling pathway;ko00600//Sphingolipid metabolism	K12348;K12348;K12348;K12348	GO:0005764//lysosome	GO:0016787//hydrolase activity;GO:0016810//hydrolase activity, acting on carbon-nitrogen (but not peptide) bonds;GO:0017040//ceramidase activity	GO:0006629//lipid metabolic process;GO:0006665//sphingolipid metabolic process	--
WBGene00003516	1344	1554	1727	1328	679	483	39.079	50.657	54.768	37.741	21.801	15.677	48.168	25.073	-0.941940397	0.000502379279420643	0.013498495318601	nab-1	NeurABin [Source:UniProtKB/TrEMBL;Acc:Q5R3Y6]	-	-	-	-	GO:0001725//stress fiber;GO:0005737//cytoplasm;GO:0005886//plasma membrane;GO:0014069//postsynaptic density;GO:0015629//actin cytoskeleton;GO:0030425//dendrite;GO:0030864//cortical actin cytoskeleton;GO:0036062//presynaptic periactive zone;GO:0048786//presynaptic active zone	GO:0005515//protein binding;GO:0051015//actin filament binding	GO:0007015//actin filament organization;GO:0007416//synapse assembly;GO:0019722//calcium-mediated signaling;GO:0031175//neuron projection development	--
WBGene00011572	67	60	56	39	26	16	3.224	2.915	2.761	1.722	1.405	0.79	2.96666666666667	1.30566666666667	-1.184056208	0.00050678298578763	0.0135974770149752	mam-5	MAM (Meprin, A5-protein, PTPmu) domain protein [Source:UniProtKB/TrEMBL;Acc:E3W739]	-	-	-	-	GO:0016020//membrane	-	-	--
WBGene00044402	23	30	33	14	5	5	1.81	2.588	2.795	1.061	0.431	0.423	2.39766666666667	0.638333333333333	-1.909249212	0.000509628444109123	0.0136544279159961	Y82E9BL.18	NP_001022957.2 F-box domain-containing protein [Caenorhabditis elegans]	-	-	-	-	-	GO:0005515//protein binding	-	--
WBGene00013962	626	648	621	574	311	317	23.774	26.972	25.376	20.978	12.95	12.948	25.374	15.6253333333333	-0.699463999	0.000511561648190059	0.013686810159578	ZK287.1	NP_505492.1 CRC domain-containing protein [Caenorhabditis elegans]	-	-	-	-	-	GO:0008270//zinc ion binding;GO:0016814//hydrolase activity, acting on carbon-nitrogen (but not peptide) bonds, in cyclic amidines	-	--
WBGene00009328	93	98	108	75	31	26	6.717	7.76	8.395	5.214	2.453	2.019	7.624	3.22866666666667	-1.239609617	0.000513035834891157	0.0137068371785842	F32D8.3	NP_505772.1 TIL domain-containing protein [Caenorhabditis elegans]	-	-	-	-	-	-	-	--
WBGene00003618	358	257	276	412	484	503	14.573	11.47	12.091	16.143	21.585	22.013	12.7113333333333	19.9136666666667	0.647643519008741	0.000516746084875639	0.0137864644028474	nhr-19	Nuclear hormone receptor family member nhr-19 [Source:UniProtKB/Swiss-Prot;Acc:Q09528]	-	-	-	-	GO:0005634//nucleus	GO:0003677//DNA binding;GO:0003700//transcription factor activity, sequence-specific DNA binding;GO:0003707//steroid hormone receptor activity;GO:0005515//protein binding;GO:0008270//zinc ion binding;GO:0043565//sequence-specific DNA binding;GO:0046872//metal ion binding	GO:0006355//regulation of transcription, DNA-templated;GO:0043401//steroid hormone mediated signaling pathway	RXR-like
WBGene00009856	5	8	4	17	29	25	0.302	0.53	0.26	1.009	1.932	1.625	0.364	1.522	2.06395800330485	0.000527995836255531	0.014066732512032	clec-24	C-type LECtin [Source:UniProtKB/TrEMBL;Acc:C7FZU9]	-	-	-	-	GO:0016020//membrane;GO:0016021//integral component of membrane	GO:0030246//carbohydrate binding	-	--
WBGene00007764	213	188	162	257	345	325	3.393	3.284	2.777	3.941	6.022	5.567	3.15133333333333	5.17666666666667	0.716061059916016	0.00053075715322951	0.0140950983091169	C27B7.7	Ig-like and fibronectin type-III domain-containing protein C27B7.7 [Source:UniProtKB/Swiss-Prot;Acc:Q18245]	-	-	-	-	GO:0005576//extracellular region	GO:0005515//protein binding	-	--
WBGene00005003	397	262	214	447	492	646	55.822	40.478	32.454	60.633	75.895	97.809	42.918	78.1123333333333	0.863967509382532	0.000531375480223222	0.0140950983091169	spp-18	SaPosin-like Protein family [Source:UniProtKB/TrEMBL;Acc:Q19837]	-	-	-	-	-	-	GO:0045087//innate immune response	--
WBGene00020590	58	55	64	40	18	18	2.407	2.503	2.859	1.598	0.818	0.803	2.58966666666667	1.073	-1.271116335	0.000531561510171007	0.0140950983091169	T19H12.6	NP_001343634.2 Uncharacterized protein CELE_T19H12.6 [Caenorhabditis elegans]	Metabolism;Metabolism;Metabolism;Metabolism	Global and overview maps;Metabolism of other amino acids;Lipid metabolism;Metabolism of other amino acids	ko01100//Metabolic pathways;ko00480//Glutathione metabolism;ko00590//Arachidonic acid metabolism;ko00430//Taurine and hypotaurine metabolism	K18592;K18592;K18592;K18592	-	GO:0036374//glutathione hydrolase activity	GO:0006751//glutathione catabolic process	--
WBGene00013327	51	34	43	83	81	80	3.279	2.397	2.975	5.137	5.706	5.53	2.88366666666667	5.45766666666667	0.920379875084762	0.000532045375318989	0.0140950983091169	Y57G11C.38	NP_872094.1 Uncharacterized protein CELE_Y57G11C.38 [Caenorhabditis elegans]	-	-	-	-	-	-	-	--
WBGene00001955	1397	1336	1376	1958	2074	1585	51.337	54.103	54.952	69.016	82.786	62.824	53.464	71.542	0.42022267101204	0.000539526239903972	0.0142732649097285	hlh-11	Helix-loop-helix protein 11 [Source:UniProtKB/Swiss-Prot;Acc:P34474]	Human Diseases	Cancer: overview	ko05205//Proteoglycans in cancer	K09108	GO:0005634//nucleus	GO:0003677//DNA binding;GO:0003700//transcription factor activity, sequence-specific DNA binding;GO:0046983//protein dimerization activity	GO:0006357//regulation of transcription from RNA polymerase II promoter	bHLH
WBGene00011726	192	151	150	248	269	238	4.05	3.474	3.394	5.033	6.21	5.376	3.63933333333333	5.53966666666667	0.606124972543962	0.000545007838409189	0.0143954350924917	lpr-2	LiPocalin-Related protein [Source:UniProtKB/TrEMBL;Acc:G5EEB8]	-	-	-	-	GO:0005576//extracellular region	GO:0005501//retinoid binding;GO:0034632//retinol transporter activity	GO:0006869//lipid transport;GO:0034633//retinol transport	--
WBGene00006925	3923	16020	16341	3581	938	816	55.516	248.579	248.891	48.785	14.548	12.418	184.328666666667	25.2503333333333	-2.867906117	0.000545668459220925	0.0143954350924917	vit-1	Vitellogenin-1 [Source:UniProtKB/Swiss-Prot;Acc:P55155]	-	-	-	-	GO:0005576//extracellular region	GO:0005319//lipid transporter activity;GO:0045735//nutrient reservoir activity	GO:0006869//lipid transport	--
WBGene00013103	673	705	672	559	482	516	21.643	24.963	23.376	17.302	16.806	18.204	23.3273333333333	17.4373333333333	-0.419841967	0.000547095334328531	0.0143984153893446	Y51H4A.7	Probable urocanate hydratase [Source:UniProtKB/Swiss-Prot;Acc:Q9NAE2]	Metabolism;Metabolism	Global and overview maps;Amino acid metabolism	ko01100//Metabolic pathways;ko00340//Histidine metabolism	K01712;K01712	-	GO:0016153//urocanate hydratase activity;GO:0016829//lyase activity	GO:0006547//histidine metabolic process;GO:0006548//histidine catabolic process;GO:0019556//histidine catabolic process to glutamate and formamide;GO:0019557//histidine catabolic process to glutamate and formate	--
WBGene00004061	340	423	396	313	236	246	10.526	14.357	13.193	9.327	8.004	8.188	12.692	8.50633333333333	-0.577310131	0.000547305958470507	0.0143984153893446	pmp-4	Peroxisomal Membrane Protein related [Source:UniProtKB/TrEMBL;Acc:O45730]	Cellular Processes;Environmental Information Processing	Transport and catabolism;Membrane transport	ko04146//Peroxisome;ko02010//ABC transporters	K05676;K05676	GO:0005778//peroxisomal membrane;GO:0016020//membrane;GO:0016021//integral component of membrane	GO:0000166//nucleotide binding;GO:0005524//ATP binding;GO:0016887//ATPase activity;GO:0042626//ATPase activity, coupled to transmembrane movement of substances	GO:0006635//fatty acid beta-oxidation;GO:0055085//transmembrane transport	--
WBGene00015633	876	593	572	992	1025	1213	68.564	50.887	48.181	74.739	87.896	102.075	55.8773333333333	88.2366666666667	0.659115119183039	0.000551231232211014	0.014481511467641	C09D4.2	NP_491611.1 DUF4773 domain-containing protein [Caenorhabditis elegans]	-	-	-	-	-	-	-	--
WBGene00018971	129	85	62	134	223	245	6.048	4.397	3.149	6.087	11.529	12.348	4.53133333333333	9.988	1.14026019917257	0.000553477381351771	0.0145203253560467	clec-67	C-type LECtin [Source:UniProtKB/TrEMBL;Acc:Q8ITX4]	-	-	-	-	-	GO:0030246//carbohydrate binding	-	--
WBGene00018257	311	188	175	342	411	448	16.787	11.126	10.166	17.77	24.306	26	12.693	22.692	0.838150677593411	0.000554530367335717	0.0145277726887716	F41B4.1	NP_509148.2 Uncharacterized protein CELE_F41B4.1 [Caenorhabditis elegans]	-	-	-	-	-	GO:0005515//protein binding	-	--
WBGene00015298	442	501	553	426	279	303	17.545	20.579	22.732	15.345	11.712	13.508	20.2853333333333	13.5216666666667	-0.585164022	0.000560727811778145	0.0146697889704673	C01F1.3	NP_001040727.1 NAD(P)-bd_dom domain-containing protein [Caenorhabditis elegans]	Metabolism;Metabolism	Global and overview maps;Carbohydrate metabolism	ko01100//Metabolic pathways;ko00520//Amino sugar and nucleotide sugar metabolism	K12450;K12450	-	-	-	--
WBGene00000785	1066	1571	1578	1157	705	761	63.702	102.927	101.483	66.553	46.157	48.893	89.3706666666667	53.8676666666667	-0.730381812	0.000563839034477506	0.0147132151932881	cpr-5	Cathepsin B-like cysteine proteinase 5 [Source:UniProtKB/Swiss-Prot;Acc:P43509]	Cellular Processes;Cellular Processes;Cellular Processes;Organismal Systems;Organismal Systems;Organismal Systems	Transport and catabolism;Transport and catabolism;Cell growth and death;Endocrine system;Immune system;Immune system	ko04142//Lysosome;ko04140//Autophagy - animal;ko04210//Apoptosis;ko04924//Renin secretion;ko04621//NOD-like receptor signaling pathway;ko04612//Antigen processing and presentation	K01363;K01363;K01363;K01363;K01363;K01363	GO:0005615//extracellular space;GO:0005764//lysosome	GO:0004197//cysteine-type endopeptidase activity;GO:0008233//peptidase activity;GO:0008234//cysteine-type peptidase activity;GO:0016787//hydrolase activity	GO:0006508//proteolysis;GO:0051603//proteolysis involved in cellular protein catabolic process	--
WBGene00007817	163	84	71	181	251	231	8.643	4.877	4.042	9.284	14.592	13.217	5.854	12.3643333333333	1.07868980297103	0.000563945566199407	0.0147132151932881	C30F2.3	NP_510632.2 Uncharacterized protein CELE_C30F2.3 [Caenorhabditis elegans]	-	-	-	-	-	-	-	--
WBGene00017671	1038	635	569	1087	1327	1525	66.755	45.011	39.502	67.607	94.083	105.832	50.4226666666667	89.174	0.8225507133851	0.000565196643092144	0.0147255164018862	pgal-1	Probable peptidyl-alpha-hydroxyglycine alpha-amidating lyase pgal-1 [Source:UniProtKB/Swiss-Prot;Acc:P91268]	-	-	-	-	GO:0005576//extracellular region;GO:0016020//membrane	GO:0003824//catalytic activity;GO:0004598//peptidylamidoglycolate lyase activity;GO:0005515//protein binding;GO:0016829//lyase activity;GO:0046872//metal ion binding	GO:0006518//peptide metabolic process	--
WBGene00016547	79	88	120	64	33	44	7.677	9.376	12.55	5.987	3.513	4.597	9.86766666666667	4.699	-1.070355214	0.000577865793407723	0.0150348580877114	C40A11.4	NP_494195.3 BTB domain-containing protein [Caenorhabditis elegans]	-	-	-	-	-	GO:0005515//protein binding	GO:0051260//protein homooligomerization	--
WBGene00017698	681	674	692	1020	801	848	50.346	54.631	55.058	72.588	64.879	67.404	53.345	68.2903333333333	0.356328321587164	0.000578788376975838	0.0150381480779871	F22B7.9	NP_498908.2 Uncharacterized protein CELE_F22B7.9 [Caenorhabditis elegans]	-	-	-	-	-	-	-	--
WBGene00012420	253	279	287	229	101	135	31.249	37.781	38.149	27.226	13.667	17.927	35.7263333333333	19.6066666666667	-0.865643571	0.000582002831370524	0.0150989513822232	Y7A9D.1	NP_502951.1 Uncharacterized protein CELE_Y7A9D.1 [Caenorhabditis elegans]	-	-	-	-	-	-	-	--
WBGene00077701	169	95	124	209	218	256	9.94	6.143	7.841	11.886	14.114	16.209	7.97466666666667	14.0696666666667	0.819092027185838	0.000582727278185225	0.0150989513822232	poml-3	PON (Paraoxonase) and MEC-6 Like [Source:UniProtKB/TrEMBL;Acc:B1V898]	-	-	-	-	-	-	-	--
WBGene00006615	98	50	57	139	134	119	2.722	1.489	1.686	3.705	4.123	3.583	1.96566666666667	3.80366666666667	0.952372128096804	0.000584678373091755	0.015121930556686	trp-2	TRP (Transient receptor potential) channel family; TRP homlogous cation channel protein [Source:UniProtKB/TrEMBL;Acc:G5EE02]	Organismal Systems;Organismal Systems;Organismal Systems	Development and regeneration;Sensory system;Endocrine system	ko04360//Axon guidance;ko04745//Phototransduction - fly;ko04929//GnRH secretion	K04967;K04967;K04967	GO:0005623//cell;GO:0005887//integral component of plasma membrane;GO:0016020//membrane;GO:0016021//integral component of membrane;GO:0034703//cation channel complex	GO:0005216//ion channel activity;GO:0005262//calcium channel activity;GO:0005515//protein binding;GO:0015279//store-operated calcium channel activity;GO:0070679//inositol 1,4,5 trisphosphate binding	GO:0006811//ion transport;GO:0006828//manganese ion transport;GO:0051480//regulation of cytosolic calcium ion concentration;GO:0055085//transmembrane transport;GO:0070588//calcium ion transmembrane transport	--
WBGene00020128	279	180	182	118	142	102	3.396	2.402	2.384	1.383	1.894	1.335	2.72733333333333	1.53733333333333	-0.827061024	0.000585656890441716	0.015121930556686	R193.2	NP_508218.4 Uncharacterized protein CELE_R193.2 [Caenorhabditis elegans]	-	-	-	-	GO:0016020//membrane;GO:0016021//integral component of membrane	-	-	--
WBGene00011587	802	764	755	999	1092	1121	17.652	18.539	17.938	21.209	26.429	26.564	18.043	24.734	0.455056337586048	0.000586015838185937	0.015121930556686	anp-1	Aminopeptidase [Source:UniProtKB/TrEMBL;Acc:Q1HB04]	Metabolism;Metabolism;Organismal Systems;Organismal Systems	Global and overview maps;Metabolism of other amino acids;Endocrine system;Immune system	ko01100//Metabolic pathways;ko00480//Glutathione metabolism;ko04614//Renin-angiotensin system;ko04640//Hematopoietic cell lineage	K11140;K11140;K11140;K11140	GO:0005737//cytoplasm;GO:0016020//membrane;GO:0016021//integral component of membrane	GO:0004177//aminopeptidase activity;GO:0008233//peptidase activity;GO:0008237//metallopeptidase activity;GO:0008270//zinc ion binding;GO:0016787//hydrolase activity;GO:0042277//peptide binding;GO:0046872//metal ion binding;GO:0070006//metalloaminopeptidase activity	GO:0006508//proteolysis;GO:0043171//peptide catabolic process	--
WBGene00018727	34	47	38	18	15	14	1.932	2.929	2.324	0.985	0.934	0.855	2.395	0.924666666666667	-1.373020369	0.000589013396236269	0.0151765915551941	jbts-14	Transmembrane protein 237 homolog [Source:UniProtKB/Swiss-Prot;Acc:Q20687]	-	-	-	-	GO:0005929//cilium;GO:0016020//membrane;GO:0016021//integral component of membrane;GO:0035869//ciliary transition zone;GO:0036064//ciliary basal body;GO:0042995//cell projection	-	GO:0030030//cell projection organization;GO:0060271//cilium morphogenesis	--
WBGene00004933	382	253	279	440	474	554	36.427	26.428	28.6	40.384	49.928	57.212	30.485	49.1746666666667	0.689815727150465	0.0005897410239564	0.0151765915551941	sod-4	Extracellular superoxide dismutase [Cu-Zn] [Source:UniProtKB/Swiss-Prot;Acc:P34461]	Human Diseases;Cellular Processes;Organismal Systems;Human Diseases;Human Diseases	Neurodegenerative disease;Transport and catabolism;Aging;Neurodegenerative disease;Neurodegenerative disease	ko05016//Huntington disease;ko04146//Peroxisome;ko04213//Longevity regulating pathway - multiple species;ko05014//Amyotrophic lateral sclerosis;ko05020//Prion disease	K04565;K04565;K04565;K04565;K04565	GO:0005576//extracellular region;GO:0005615//extracellular space;GO:0016020//membrane	GO:0004784//superoxide dismutase activity;GO:0005507//copper ion binding;GO:0016209//antioxidant activity;GO:0016491//oxidoreductase activity;GO:0046872//metal ion binding	GO:0006801//superoxide metabolic process;GO:0019430//removal of superoxide radicals;GO:0055114//oxidation-reduction process	--
WBGene00018718	210	226	236	160	156	134	7.668	9.048	9.274	5.624	6.241	5.261	8.66333333333333	5.70866666666667	-0.601768403	0.000596400091824202	0.0153270766455338	F52H2.6	Diminuto-like protein [Source:UniProtKB/Swiss-Prot;Acc:O17397]	Metabolism;Metabolism	Global and overview maps;Lipid metabolism	ko01100//Metabolic pathways;ko00100//Steroid biosynthesis	K09828;K09828	GO:0005737//cytoplasm;GO:0016020//membrane	GO:0000246//delta24(24-1) sterol reductase activity;GO:0016491//oxidoreductase activity;GO:0016628//oxidoreductase activity, acting on the CH-CH group of donors, NAD or NADP as acceptor;GO:0050660//flavin adenine dinucleotide binding;GO:0071949//FAD binding	GO:0008202//steroid metabolic process;GO:0055114//oxidation-reduction process	--
WBGene00020379	2741	3767	4317	3071	1759	1546	147.649	208.677	228.578	143.104	91.343	84.655	194.968	106.367333333333	-0.874182204	0.000601456911523588	0.0154256169163732	T09B4.5	NP_491774.1 Uncharacterized protein CELE_T09B4.5 [Caenorhabditis elegans]	-	-	-	-	GO:0016020//membrane;GO:0016021//integral component of membrane	-	-	--
WBGene00206522	20	8	8	24	43	64	1.105	0.485	0.476	1.277	2.603	3.803	0.688666666666667	2.561	1.89482949945356	0.000602174973952225	0.0154256169163732	F14D2.19	NP_001254073.1 Uncharacterized protein CELE_F14D2.19 [Caenorhabditis elegans]	-	-	-	-	-	-	-	--
WBGene00019318	354	431	477	337	124	81	16.534	22.07	23.978	15.151	6.345	4.067	20.8606666666667	8.521	-1.291690608	0.000602684381612758	0.0154256169163732	K02E10.4	NP_001024751.1 Uncharacterized protein CELE_K02E10.4 [Caenorhabditis elegans]	-	-	-	-	GO:0016020//membrane;GO:0016021//integral component of membrane	-	-	--
WBGene00011984	166	220	208	156	86	104	16.352	23.76	22.05	14.792	9.281	11.014	20.7206666666667	11.6956666666667	-0.825096322	0.00060522625683455	0.0154440808347588	T24C2.5	NP_510418.1 Uncharacterized protein CELE_T24C2.5 [Caenorhabditis elegans]	-	-	-	-	-	-	-	--
WBGene00003151	1731	1905	1943	2645	2789	2227	28.438	34.146	34.271	41.624	49.938	39.302	32.285	43.6213333333333	0.434169841104982	0.000605268209560209	0.0154440808347588	mca-1	Calcium-transporting ATPase [Source:UniProtKB/TrEMBL;Acc:G5EC04]	Environmental Information Processing;Environmental Information Processing;Environmental Information Processing;Organismal Systems;Organismal Systems;Organismal Systems;Organismal Systems;Organismal Systems;Organismal Systems	Signal transduction;Signal transduction;Signal transduction;Circulatory system;Endocrine system;Digestive system;Digestive system;Digestive system;Excretory system	ko04024//cAMP signaling pathway;ko04020//Calcium signaling pathway;ko04022//cGMP-PKG signaling pathway;ko04261//Adrenergic signaling in cardiomyocytes;ko04925//Aldosterone synthesis and secretion;ko04970//Salivary secretion;ko04972//Pancreatic secretion;ko04978//Mineral absorption;ko04961//Endocrine and other factor-regulated calcium reabsorption	K05850;K05850;K05850;K05850;K05850;K05850;K05850;K05850;K05850	GO:0005623//cell;GO:0016020//membrane;GO:0016021//integral component of membrane;GO:0043231//intracellular membrane-bounded organelle	GO:0000166//nucleotide binding;GO:0005388//calcium-transporting ATPase activity;GO:0005516//calmodulin binding;GO:0005524//ATP binding;GO:0019829//cation-transporting ATPase activity	GO:0006811//ion transport;GO:0006816//calcium ion transport;GO:0006874//cellular calcium ion homeostasis;GO:0051480//regulation of cytosolic calcium ion concentration;GO:0070588//calcium ion transmembrane transport	--
WBGene00020571	185	139	163	129	65	47	11.915	9.816	11.298	7.998	4.587	3.255	11.0096666666667	5.28	-1.060160955	0.000605858642519788	0.0154440808347588	lpr-7	LiPocalin-Related protein [Source:UniProtKB/TrEMBL;Acc:B1Q244]	-	-	-	-	GO:0016020//membrane;GO:0016021//integral component of membrane	-	-	--
WBGene00003564	3371	2962	2955	4268	4505	3624	205.363	197.837	193.737	250.281	300.683	237.366	198.979	262.776666666667	0.401220998271299	0.000610135361942583	0.0155085370017497	ncs-2	Neuronal calcium sensor 2 [Source:UniProtKB/Swiss-Prot;Acc:P36609]	-	-	-	-	-	GO:0005509//calcium ion binding;GO:0046872//metal ion binding	-	--
WBGene00022012	60	48	34	83	95	107	2.761	2.421	1.684	3.676	4.789	5.293	2.28866666666667	4.586	1.00272899834469	0.00061022121205644	0.0155085370017497	Y59H11AR.4	NP_501467.3 Aa_trans domain-containing protein [Caenorhabditis elegans]	-	-	-	-	GO:0016020//membrane;GO:0016021//integral component of membrane	GO:0015171//amino acid transmembrane transporter activity	GO:0003333//amino acid transmembrane transport	--
WBGene00008875	95	81	80	62	31	20	5.598	5.233	5.073	3.517	2.001	1.267	5.30133333333333	2.26166666666667	-1.228968941	0.000610850311255321	0.0155085370017497	F15H10.8	NP_505673.1 Uncharacterized protein CELE_F15H10.8 [Caenorhabditis elegans]	-	-	-	-	GO:0016020//membrane;GO:0016021//integral component of membrane	-	-	--
WBGene00003756	358	226	246	382	508	541	48.819	33.795	36.233	50.363	75.98	79.394	39.6156666666667	68.579	0.791695786826337	0.000612105080919047	0.0155100283721391	nlp-18	Neuropeptide-Like Protein [Source:UniProtKB/TrEMBL;Acc:O62211]	-	-	-	-	-	-	GO:0007218//neuropeptide signaling pathway	--
WBGene00019225	348	269	230	416	460	431	12.63	10.704	8.984	14.534	18.291	16.818	10.7726666666667	16.5476666666667	0.619252382656206	0.000612551281995647	0.0155100283721391	bgal-2	Beta GALactosidase homolog [Source:UniProtKB/TrEMBL;Acc:O76632]	Metabolism;Cellular Processes;Metabolism;Metabolism;Metabolism;Metabolism;Metabolism	Global and overview maps;Transport and catabolism;Lipid metabolism;Carbohydrate metabolism;Glycan biosynthesis and metabolism;Glycan biosynthesis and metabolism;Glycan biosynthesis and metabolism	ko01100//Metabolic pathways;ko04142//Lysosome;ko00600//Sphingolipid metabolism;ko00052//Galactose metabolism;ko00511//Other glycan degradation;ko00531//Glycosaminoglycan degradation;ko00604//Glycosphingolipid biosynthesis - ganglio series	K12309;K12309;K12309;K12309;K12309;K12309;K12309	GO:0005773//vacuole	GO:0004553//hydrolase activity, hydrolyzing O-glycosyl compounds;GO:0004565//beta-galactosidase activity;GO:0016787//hydrolase activity;GO:0016798//hydrolase activity, acting on glycosyl bonds	GO:0005975//carbohydrate metabolic process;GO:0008152//metabolic process	--
WBGene00006163	2	3	2	10	19	18	0.132	0.217	0.142	0.635	1.374	1.277	0.163666666666667	1.09533333333333	2.74253755063537	0.000613960881586863	0.0155249090927634	str-112	Seven TM Receptor [Source:UniProtKB/TrEMBL;Acc:O16913]	-	-	-	-	GO:0005887//integral component of plasma membrane;GO:0016020//membrane;GO:0016021//integral component of membrane	GO:0038022//G-protein coupled olfactory receptor activity	GO:0007186//G-protein coupled receptor signaling pathway;GO:0042048//olfactory behavior;GO:0050911//detection of chemical stimulus involved in sensory perception of smell	--
WBGene00007452	90	54	49	112	128	135	6.12	4.026	3.586	7.331	9.536	9.869	4.57733333333333	8.912	0.961241876103933	0.000621262664426112	0.0156885434068781	C08F11.3	NP_502627.3 Uncharacterized protein CELE_C08F11.3 [Caenorhabditis elegans]	-	-	-	-	GO:0016020//membrane;GO:0016021//integral component of membrane	-	-	--
WBGene00017028	579	726	808	598	345	258	11.858	16.316	17.82	11.801	7.737	5.678	15.3313333333333	8.40533333333333	-0.867106231	0.000635506491484224	0.0160218872323459	dex-1	Dendrite extension defective protein 1 [Source:UniProtKB/Swiss-Prot;Acc:P41950]	-	-	-	-	GO:0005576//extracellular region;GO:0016020//membrane;GO:0016021//integral component of membrane;GO:0030425//dendrite;GO:0032590//dendrite membrane;GO:0042995//cell projection	GO:0003674//molecular_function;GO:0005509//calcium ion binding	GO:0003391//amphid sensory organ dendrite retrograde extension;GO:0007160//cell-matrix adhesion;GO:0007399//nervous system development	--
WBGene00011643	39	51	38	74	89	89	1.472	2.11	1.543	2.688	3.68	3.611	1.70833333333333	3.32633333333333	0.961343245080222	0.000636159427405336	0.0160218872323459	slc-17.9	SLC (SoLute Carrier) homolog [Source:UniProtKB/TrEMBL;Acc:Q10048]	Cellular Processes	Transport and catabolism	ko04142//Lysosome	K12301	GO:0016020//membrane;GO:0016021//integral component of membrane	GO:0022857//transmembrane transporter activity	GO:0006820//anion transport;GO:0055085//transmembrane transport	--
WBGene00018738	72	73	67	50	28	27	3.534	3.929	3.539	2.362	1.506	1.425	3.66733333333333	1.76433333333333	-1.055608249	0.00063824830528163	0.0160530921950262	swip-10	SWimming Induced Paralysis [Source:UniProtKB/TrEMBL;Acc:Q20700]	-	-	-	-	-	-	-	--
WBGene00013458	319	302	396	272	215	173	9.437	9.795	12.608	7.746	6.969	5.503	10.6133333333333	6.73933333333333	-0.655200046	0.00063987756346796	0.0160557155343078	Y67A10A.9	NP_502746.1 Uncharacterized protein CELE_Y67A10A.9 [Caenorhabditis elegans]	-	-	-	-	GO:0016020//membrane;GO:0016021//integral component of membrane	-	-	--
WBGene00015768	75	46	57	88	136	142	3.125	2.102	2.556	3.53	6.209	6.362	2.59433333333333	5.367	1.04875203170892	0.000640052612490537	0.0160557155343078	C14C11.4	NP_504488.1 CUB_2 domain-containing protein [Caenorhabditis elegans]	-	-	-	-	GO:0016020//membrane;GO:0016021//integral component of membrane	-	GO:0045087//innate immune response	--
WBGene00008031	99	69	60	123	154	141	4.414	3.373	2.879	5.279	7.523	6.759	3.55533333333333	6.52033333333333	0.874960892686431	0.000640931723878566	0.0160564447378544	C39E9.7	NP_502511.3 Uncharacterized protein CELE_C39E9.7 [Caenorhabditis elegans]	-	-	-	-	GO:0016020//membrane;GO:0016021//integral component of membrane	-	GO:0055085//transmembrane transport	--
WBGene00004924	847	555	471	887	1195	1133	39.759	28.563	23.794	40.079	61.457	57.181	30.7053333333333	52.9056666666667	0.784932991176517	0.000651495536372874	0.0162814849660144	snt-4	SyNapTotagmin [Source:UniProtKB/TrEMBL;Acc:P91493]	-	-	-	-	GO:0005886//plasma membrane;GO:0016020//membrane;GO:0016021//integral component of membrane;GO:0030424//axon;GO:0043005//neuron projection;GO:0045202//synapse;GO:0070382//exocytic vesicle	GO:0000149//SNARE binding;GO:0001786//phosphatidylserine binding;GO:0005509//calcium ion binding;GO:0005544//calcium-dependent phospholipid binding;GO:0030276//clathrin binding	GO:0006906//vesicle fusion;GO:0014059//regulation of dopamine secretion;GO:0016192//vesicle-mediated transport;GO:0017156//calcium ion regulated exocytosis;GO:0017158//regulation of calcium ion-dependent exocytosis;GO:0071277//cellular response to calcium ion	--
WBGene00020029	302	375	343	290	191	183	21.215	28.989	26.049	19.578	14.848	14.096	25.4176666666667	16.174	-0.652155081	0.000651638659235899	0.0162814849660144	R12C12.9	NP_495203.1 Uncharacterized protein CELE_R12C12.9 [Caenorhabditis elegans]	-	-	-	-	GO:0016020//membrane;GO:0016021//integral component of membrane	-	-	--
WBGene00016332	2969	1802	1788	3063	3745	4173	206.562	137.453	133.875	205.129	285.459	312.144	159.296666666667	267.577333333333	0.748239831102737	0.000654849261141539	0.0163392248336276	C32F10.4	NP_491687.1 Uncharacterized protein CELE_C32F10.4 [Caenorhabditis elegans]	-	-	-	-	GO:0016020//membrane;GO:0016021//integral component of membrane	-	-	--
WBGene00016758	117	44	59	138	175	169	5.171	2.122	2.807	5.812	8.516	8.069	3.36666666666667	7.46566666666667	1.14895020828011	0.000655679624325784	0.0163392248336276	C49A9.4	NP_500935.2 Uncharacterized protein CELE_C49A9.4 [Caenorhabditis elegans]	-	-	-	-	-	-	-	--
WBGene00019666	1060	970	1039	1498	1425	1152	24.814	24.896	26.176	33.756	36.548	28.994	25.2953333333333	33.0993333333333	0.387930908820984	0.000662978816225381	0.0164820073368744	sago-1	Piwi-like protein [Source:UniProtKB/TrEMBL;Acc:A0A0T7CIX3]	-	-	-	-	-	GO:0003676//nucleic acid binding;GO:0005515//protein binding	GO:0031047//gene silencing by RNA	--
WBGene00014067	258	182	179	165	74	57	26.731	20.674	19.959	16.456	8.4	6.349	22.4546666666667	10.4016666666667	-1.110200595	0.000663154511939466	0.0164820073368744	ZK675.4	NP_495665.1 Uncharacterized protein CELE_ZK675.4 [Caenorhabditis elegans]	-	-	-	-	-	-	-	--
WBGene00003981	106	63	69	112	180	204	4.697	3.061	3.291	4.777	8.739	9.719	3.683	7.745	1.07238384177719	0.000668467190910744	0.0165679717190399	pes-8	Patterned Expression Site [Source:UniProtKB/TrEMBL;Acc:Q19573]	-	-	-	-	-	-	-	--
WBGene00022517	764	544	652	529	305	169	23.028	17.977	21.15	15.348	10.072	5.477	20.7183333333333	10.299	-1.008403688	0.000668517086190793	0.0165679717190399	ZC123.1	NP_490782.1 Uncharacterized protein CELE_ZC123.1 [Caenorhabditis elegans]	-	-	-	-	-	-	-	--
WBGene00018275	131	156	166	119	74	58	7.109	9.281	9.694	6.216	4.399	3.384	8.69466666666667	4.66633333333333	-0.897841351	0.000669244662058733	0.0165679717190399	F41C3.11	NP_494844.3 Uncharacterized protein CELE_F41C3.11 [Caenorhabditis elegans]	-	-	-	-	GO:0016020//membrane;GO:0016021//integral component of membrane	-	-	--
WBGene00016670	177	51	31	341	527	685	28.198	8.908	5.315	52.292	91.982	117.327	14.1403333333333	87.2003333333333	2.62451752035043	0.000674030336391882	0.0166646060524951	ilys-3	Invertebrate-type lysozyme 3 [Source:UniProtKB/Swiss-Prot;Acc:O76357]	-	-	-	-	GO:0005576//extracellular region;GO:0005615//extracellular space;GO:0005764//lysosome;GO:0005768//endosome;GO:0031906//late endosome lumen;GO:0034777//recycling endosome lumen;GO:0043202//lysosomal lumen	GO:0003796//lysozyme activity;GO:0003824//catalytic activity;GO:0016787//hydrolase activity;GO:0016798//hydrolase activity, acting on glycosyl bonds	GO:0007586//digestion;GO:0008152//metabolic process;GO:0008340//determination of adult lifespan;GO:0019835//cytolysis;GO:0042742//defense response to bacterium;GO:0050830//defense response to Gram-positive bacterium	--
WBGene00002189	1529	1112	1227	1873	2295	1645	70.248	55.571	59.892	82.746	117.046	82.462	61.9036666666667	94.0846666666667	0.603934755234163	0.000678079804262509	0.0167428097028948	kin-1	cAMP-dependent protein kinase catalytic subunit [Source:UniProtKB/Swiss-Prot;Acc:P21137]	Human Diseases;Organismal Systems;Human Diseases;Human Diseases;Human Diseases;Environmental Information Processing;Environmental Information Processing;Cellular Processes;Human Diseases;Cellular Processes;Organismal Systems;Human Diseases;Environmental Information Processing;Environmental Information Processing;Environmental Information Processing;Organismal Systems;Human Diseases;Human Diseases…	Cancer: overview;Environmental adaptation;Substance dependence;Infectious disease: viral;Cancer: overview;Signal transduction;Signal transduction;Cell growth and death;Neurodegenerative disease;Transport and catabolism;Development and regeneration;Infectious disease: viral;Signal transduction;Signal transduction;Signal transduction;Endocrine system;Infectious disease: viral;Cancer: overview;Nervo…	ko05200//Pathways in cancer;ko04714//Thermogenesis;ko05034//Alcoholism;ko05165//Human papillomavirus infection;ko05203//Viral carcinogenesis;ko04024//cAMP signaling pathway;ko04010//MAPK signaling pathway;ko04114//Oocyte meiosis;ko05012//Parkinson disease;ko04140//Autophagy - animal;ko04361//Axon regeneration;ko05166//Human T-cell leukemia virus 1 infection;ko04310//Wnt signaling pathway;ko04020/…	K04345;K04345;K04345;K04345;K04345;K04345;K04345;K04345;K04345;K04345;K04345;K04345;K04345;K04345;K04345;K04345;K04345;K04345;K04345;K04345;K04345;K04345;K04345;K04345;K04345;K04345;K04345;K04345;K04345;K04345;K04345;K04345;K04345;K04345;K04345;K04345;K04345;K04345;K04345;K04345;K04345;K04345;K04345;K04345;K04345;K04345;K04345;K04345;K04345;K04345;K04345;K04345;K04345;K04345;K04345;K04345;K04345;…	GO:0005634//nucleus;GO:0005952//cAMP-dependent protein kinase complex	GO:0000166//nucleotide binding;GO:0004672//protein kinase activity;GO:0004674//protein serine/threonine kinase activity;GO:0004679//AMP-activated protein kinase activity;GO:0004691//cAMP-dependent protein kinase activity;GO:0005524//ATP binding;GO:0016301//kinase activity;GO:0016740//transferase activity;GO:0034237//protein kinase A regulatory subunit binding	GO:0006468//protein phosphorylation;GO:0007186//G-protein coupled receptor signaling pathway;GO:0010737//protein kinase A signaling;GO:0016310//phosphorylation;GO:0071333//cellular response to glucose stimulus;GO:1900195//positive regulation of oocyte maturation	--
WBGene00017569	407	274	247	448	572	522	16.076	11.866	10.5	17.034	24.754	22.168	12.814	21.3186666666667	0.7343963148303	0.000680347661944239	0.0167551679554862	F18E9.3	NP_509455.3 Uncharacterized protein CELE_F18E9.3 [Caenorhabditis elegans]	-	-	-	-	-	-	-	--
WBGene00018295	9	9	4	21	31	27	0.295	0.324	0.141	0.663	1.114	0.952	0.253333333333333	0.909666666666667	1.8443010709432	0.000680354376719676	0.0167551679554862	oac-29	O-ACyltransferase homolog [Source:UniProtKB/TrEMBL;Acc:O16467]	-	-	-	-	GO:0016020//membrane;GO:0016021//integral component of membrane	GO:0016747//transferase activity, transferring acyl groups other than amino-acyl groups	GO:0033692//cellular polysaccharide biosynthetic process	--
WBGene00000016	92	44	48	104	137	154	10.932	5.732	6.138	11.895	17.835	19.674	7.60066666666667	16.468	1.1154674834566	0.000682501796842958	0.0167861672403211	abf-5	ABF-5; AntiBacterial Factor related [Source:UniProtKB/TrEMBL;Acc:G5EFQ2]	-	-	-	-	-	-	-	--
WBGene00021072	27	10	17	47	42	53	1.996	0.691	1.154	2.872	2.901	3.593	1.28033333333333	3.122	1.285951074	0.000685554288698563	0.0168036084780445	W07B8.4	NP_503382.1 Pept_C1 domain-containing protein [Caenorhabditis elegans]	Cellular Processes;Cellular Processes;Cellular Processes;Organismal Systems;Organismal Systems;Organismal Systems	Transport and catabolism;Transport and catabolism;Cell growth and death;Endocrine system;Immune system;Immune system	ko04142//Lysosome;ko04140//Autophagy - animal;ko04210//Apoptosis;ko04924//Renin secretion;ko04621//NOD-like receptor signaling pathway;ko04612//Antigen processing and presentation	K01363;K01363;K01363;K01363;K01363;K01363	GO:0005615//extracellular space;GO:0005764//lysosome	GO:0004197//cysteine-type endopeptidase activity;GO:0008233//peptidase activity;GO:0008234//cysteine-type peptidase activity;GO:0016787//hydrolase activity	GO:0006508//proteolysis;GO:0051603//proteolysis involved in cellular protein catabolic process	--
WBGene00003635	330	339	296	436	480	472	11.631	13.1	11.228	14.792	18.536	17.886	11.9863333333333	17.0713333333333	0.510185342371476	0.000685750443426383	0.0168036084780445	nhr-45	Nuclear Hormone Receptor family [Source:UniProtKB/TrEMBL;Acc:Q19496]	-	-	-	-	GO:0005634//nucleus	GO:0003677//DNA binding;GO:0003700//transcription factor activity, sequence-specific DNA binding;GO:0008270//zinc ion binding;GO:0043565//sequence-specific DNA binding;GO:0046872//metal ion binding	GO:0006355//regulation of transcription, DNA-templated	Miscellaneous
WBGene00004236	79	67	69	124	106	136	2.259	2.189	1.983	3.777	3.165	3.904	2.14366666666667	3.61533333333333	0.754048080876438	0.000685879725584853	0.0168036084780445	ptr-22	PaTched Related family [Source:UniProtKB/TrEMBL;Acc:H1UBK6]	-	-	-	-	GO:0016020//membrane;GO:0016021//integral component of membrane	-	GO:0018996//molting cycle, collagen and cuticulin-based cuticle	--
MSTRG.5388	83	146	126	80	53	42	3.927	7.573	6.415	3.643	2.747	2.136	5.97166666666667	2.842	-1.071227083	0.000691056709312487	0.0169085105987093	--	F-box domain-containing protein [Caenorhabditis elegans]	-	-	-	-	-	-	-	--
WBGene00020364	12	7	10	22	30	45	0.538	0.344	0.483	0.95	1.475	2.171	0.455	1.532	1.7514778468389	0.000692959776504783	0.0169316234172077	T08E11.8	NP_001022518.1 Uncharacterized protein CELE_ZK250.13 [Caenorhabditis elegans]	-	-	-	-	-	-	-	--
WBGene00014152	724	468	473	770	907	1160	64.363	45.614	45.253	65.891	88.339	110.872	51.7433333333333	88.3673333333333	0.772140152281527	0.000693794087824593	0.0169316234172077	ZK930.2	NP_496539.2 Uncharacterized protein CELE_ZK930.2 [Caenorhabditis elegans]	-	-	-	-	-	-	-	--
WBGene00008666	851	805	924	791	515	495	18.76	19.473	21.941	16.792	12.435	11.729	20.058	13.652	-0.555065441	0.000696275150501188	0.0169534204527472	F10G8.8	NP_001122450.1 Uncharacterized protein CELE_F10G8.8 [Caenorhabditis elegans]	-	-	-	-	-	-	-	--
WBGene00007939	193	266	268	197	113	100	12.52	18.919	18.71	12.302	8.031	6.975	16.7163333333333	9.10266666666667	-0.876897276	0.000696482305645183	0.0169534204527472	C34F6.5	NP_001257136.1 Uncharacterized protein CELE_C34F6.5 [Caenorhabditis elegans]	-	-	-	-	-	-	-	--
WBGene00008425	136	133	112	191	195	205	11.414	12.238	10.116	15.43	17.93	18.498	11.256	17.286	0.618909832644494	0.000709350652060821	0.0172444330331748	D2045.8	NP_499312.2 BTB domain-containing protein [Caenorhabditis elegans]	-	-	-	-	-	GO:0005515//protein binding	GO:0051260//protein homooligomerization	--
WBGene00008438	360	210	218	439	414	434	16.12	9.065	10.513	18.773	18.069	19.591	11.8993333333333	18.811	0.660695797105784	0.000712437700942839	0.0172806009391448	DH11.5	NP_001254131.1 C2 domain-containing protein [Caenorhabditis elegans]	-	-	-	-	GO:0005886//plasma membrane;GO:0070382//exocytic vesicle;GO:0098793//presynapse	GO:0000149//SNARE binding;GO:0001786//phosphatidylserine binding;GO:0005509//calcium ion binding;GO:0005515//protein binding;GO:0005544//calcium-dependent phospholipid binding;GO:0019905//syntaxin binding;GO:0030276//clathrin binding	GO:0014059//regulation of dopamine secretion;GO:0016192//vesicle-mediated transport;GO:0017156//calcium ion regulated exocytosis;GO:0017158//regulation of calcium ion-dependent exocytosis;GO:0048791//calcium ion-regulated exocytosis of neurotransmitter;GO:0071277//cellular response to calcium ion	--
WBGene00007841	40	30	23	61	59	89	6.458	5.31	3.996	9.48	10.436	15.449	5.25466666666667	11.7883333333333	1.16568860671477	0.000712668120683667	0.0172806009391448	C31C9.7	NP_001022000.1 Uncharacterized protein CELE_C31C9.7 [Caenorhabditis elegans]	-	-	-	-	-	-	-	--
WBGene00011838	338	325	492	310	160	109	18.136	19.119	28.411	16.011	9.406	6.288	21.8886666666667	10.5683333333333	-1.0504362	0.000715379850861421	0.0173241153883607	T19C4.1	NP_505835.1 Uncharacterized protein CELE_T19C4.1 [Caenorhabditis elegans]	-	-	-	-	GO:0016020//membrane;GO:0016021//integral component of membrane	-	-	--
WBGene00011800	50	42	48	85	83	85	2.493	2.296	2.576	4.08	4.535	4.557	2.455	4.39066666666667	0.838716986672137	0.000718291640640784	0.0173723569783147	T16G1.6	NP_506234.2 CHK domain-containing protein [Caenorhabditis elegans]	-	-	-	-	-	-	-	--
WBGene00004249	492	375	337	569	593	726	32.592	27.236	24.025	36.283	43.038	51.708	27.951	43.6763333333333	0.643951846680309	0.000721761859684561	0.0174339638971633	pvf-1	PDGF/VEGF growth factor related [Source:UniProtKB/TrEMBL;Acc:Q9N413]	Human Diseases;Organismal Systems;Human Diseases	Neurodegenerative disease;Development and regeneration;Substance dependence	ko05010//Alzheimer disease;ko04360//Axon guidance;ko05030//Cocaine addiction	K02090;K02090;K02090	GO:0005615//extracellular space;GO:0016020//membrane	GO:0008083//growth factor activity;GO:0070851//growth factor receptor binding	GO:0007165//signal transduction;GO:0008284//positive regulation of cell proliferation;GO:0031954//positive regulation of protein autophosphorylation;GO:0045138//nematode male tail tip morphogenesis;GO:1902842//negative regulation of netrin-activated signaling pathway	--
WBGene00015197	148	148	149	230	250	196	5.393	5.913	5.843	8.068	9.981	7.679	5.71633333333333	8.576	0.585214859843847	0.000731480606647948	0.0176461522081393	B0454.6	NP_494428.1 AA_permease_C domain-containing protein [Caenorhabditis elegans]	-	-	-	-	GO:0016020//membrane;GO:0016021//integral component of membrane	GO:0022857//transmembrane transporter activity	GO:0055085//transmembrane transport	--
WBGene00015216	107	59	73	33	46	29	15.318	9.26	11.247	4.547	7.215	4.464	11.9416666666667	5.40866666666667	-1.142659311	0.000740051743715008	0.0178301497283582	valv-1	NP_501187.1 LIM zinc-binding domain-containing protein [Caenorhabditis elegans]	-	-	-	-	GO:0005737//cytoplasm	GO:0008270//zinc ion binding;GO:0046872//metal ion binding	GO:0018991//oviposition;GO:0022600//digestive system process;GO:0030036//actin cytoskeleton organization;GO:0045087//innate immune response	--
WBGene00010508	11	4	7	21	29	29	0.73	0.289	0.507	1.334	2.108	2.076	0.508666666666667	1.83933333333333	1.85439049451874	0.000744604467040318	0.0179158329312943	K02E2.7	NP_001256914.2 Uncharacterized protein CELE_K02E2.7 [Caenorhabditis elegans]	-	-	-	-	-	-	-	--
WBGene00003700	81	77	67	111	157	134	4.564	4.7	4.135	5.982	9.688	7.887	4.46633333333333	7.85233333333333	0.814030489813413	0.000745505039123155	0.0179158329312943	nhr-110	Nuclear Hormone Receptor family [Source:UniProtKB/TrEMBL;Acc:Q966B9]	-	-	-	-	GO:0005634//nucleus	GO:0003677//DNA binding;GO:0003700//transcription factor activity, sequence-specific DNA binding;GO:0008270//zinc ion binding;GO:0043565//sequence-specific DNA binding;GO:0046872//metal ion binding	GO:0006355//regulation of transcription, DNA-templated	Miscellaneous
WBGene00003958	1213	652	546	1169	1765	1705	26.081	15.37	12.634	24.195	41.578	39.411	18.0283333333333	35.0613333333333	0.959614830810139	0.000751277283246516	0.0180316094069167	pcp-3	Prolyl Carboxy Peptidase like [Source:UniProtKB/TrEMBL;Acc:O02252]	-	-	-	-	GO:0045121//membrane raft	GO:0008236//serine-type peptidase activity;GO:0008239//dipeptidyl-peptidase activity	GO:0006508//proteolysis	--
WBGene00219313	1087	1231	1424	1020	729	875	46.397	57.608	65.413	41.909	34.091	40.155	56.4726666666667	38.7183333333333	-0.544535906	0.00075839829122602	0.0181794229986907	C17E4.20	NP_001251080.1 Uncharacterized protein CELE_C17E4.20 [Caenorhabditis elegans]	-	-	-	-	-	-	-	--
WBGene00001390	1460	1276	1255	1688	1952	2282	96.363	92.335	89.144	107.243	141.152	161.934	92.614	136.776333333333	0.56251641942513	0.000759677229039784	0.0181870002272908	far-6	Fatty Acid/Retinol binding protein [Source:UniProtKB/TrEMBL;Acc:Q9XUB7]	-	-	-	-	-	GO:0008289//lipid binding	-	--
WBGene00002007	14342	16402	18678	14513	10813	10537	477.787	574.631	645.351	441.57	366.987	379.936	565.923	396.164333333333	-0.514506772	0.000768066083468384	0.0183565685152245	hsp-3	Heat shock 70 kDa protein C [Source:UniProtKB/Swiss-Prot;Acc:P27420]	Genetic Information Processing;Organismal Systems;Genetic Information Processing;Human Diseases	Folding, sorting and degradation;Endocrine system;Folding, sorting and degradation;Neurodegenerative disease	ko04141//Protein processing in endoplasmic reticulum;ko04918//Thyroid hormone synthesis;ko03060//Protein export;ko05020//Prion disease	K09490;K09490;K09490;K09490	GO:0005634//nucleus;GO:0005737//cytoplasm;GO:0005783//endoplasmic reticulum;GO:0005788//endoplasmic reticulum lumen;GO:0016020//membrane;GO:0034663//endoplasmic reticulum chaperone complex	GO:0000166//nucleotide binding;GO:0005524//ATP binding;GO:0016887//ATPase activity;GO:0031072//heat shock protein binding;GO:0042623//ATPase activity, coupled;GO:0044183//protein binding involved in protein folding;GO:0051082//unfolded protein binding;GO:0051787//misfolded protein binding	GO:0006986//response to unfolded protein;GO:0030433//ER-associated ubiquitin-dependent protein catabolic process;GO:0030968//endoplasmic reticulum unfolded protein response;GO:0034620//cellular response to unfolded protein;GO:0042026//protein refolding;GO:0051085//chaperone mediated protein folding requiring cofactor	--
WBGene00008401	218	248	292	198	131	78	9.001	11.227	12.975	7.869	5.926	3.463	11.0676666666667	5.75266666666667	-0.944048317	0.000768703779741785	0.0183565685152245	D2005.6	NP_492157.2 MARVEL domain-containing protein [Caenorhabditis elegans]	-	-	-	-	GO:0016020//membrane;GO:0016021//integral component of membrane	-	-	--
WBGene00020920	189	233	224	182	91	83	7.274	10.076	9.278	6.742	3.925	3.479	8.876	4.71533333333333	-0.912549907	0.000772574446865243	0.0184257054631788	set-20	SET (Trithorax/polycomb) domain containing [Source:UniProtKB/TrEMBL;Acc:Q9GYG7]	-	-	-	-	-	GO:0005515//protein binding	-	--
WBGene00008741	2003	2482	2508	2127	1188	1145	93.757	127.824	126.918	96.299	61.28	57.937	116.166333333333	71.8386666666667	-0.693359537	0.000776945060704714	0.0185065766099008	F13D12.6	Uncharacterized serine carboxypeptidase F13S12.6 [Source:UniProtKB/Swiss-Prot;Acc:P52715]	Cellular Processes;Organismal Systems	Transport and catabolism;Endocrine system	ko04142//Lysosome;ko04614//Renin-angiotensin system	K13289;K13289	-	GO:0004180//carboxypeptidase activity;GO:0004185//serine-type carboxypeptidase activity;GO:0008233//peptidase activity;GO:0016787//hydrolase activity	GO:0006508//proteolysis;GO:0051603//proteolysis involved in cellular protein catabolic process	--
WBGene00044201	62	20	11	103	199	299	1.907	0.674	0.364	3.05	6.706	9.888	0.981666666666667	6.548	2.73774918847749	0.000784017250292878	0.0186377799989655	H39E23.3	NP_001024021.1 Uncharacterized protein CELE_H39E23.3 [Caenorhabditis elegans]	-	-	-	-	-	GO:0008017//microtubule binding	-	--
WBGene00010742	583	569	579	500	431	361	39.428	42.101	42.137	32.772	31.999	26.478	41.222	30.4163333333333	-0.438568255	0.000784426655682016	0.0186377799989655	K10D6.2	NP_505842.1 Uncharacterized protein CELE_K10D6.2 [Caenorhabditis elegans]	-	-	-	-	GO:0005886//plasma membrane;GO:0016020//membrane;GO:0016021//integral component of membrane	-	-	--
WBGene00004068	1604	1453	1458	1963	1853	1939	76.14	75.287	74.373	88.202	94.647	99	75.2666666666667	93.9496666666667	0.319876962696576	0.000787312553671288	0.0186828477717298	pnk-1	PaNtothenate Kinase [Source:UniProtKB/TrEMBL;Acc:H2KYP7]	Metabolism;Metabolism	Global and overview maps;Metabolism of cofactors and vitamins	ko01100//Metabolic pathways;ko00770//Pantothenate and CoA biosynthesis	K09680;K09680	GO:0005634//nucleus;GO:0005829//cytosol	GO:0004594//pantothenate kinase activity;GO:0005524//ATP binding;GO:0016301//kinase activity	GO:0015937//coenzyme A biosynthetic process;GO:0016310//phosphorylation	--
WBGene00011578	53	34	43	72	90	96	3.09	2.173	2.698	4.041	5.749	6.018	2.65366666666667	5.26933333333333	0.989633284441738	0.000789667347475852	0.0187149778643487	npr-20	NeuroPeptide Receptor family [Source:UniProtKB/TrEMBL;Acc:G5EFT1]	-	-	-	-	GO:0016020//membrane;GO:0016021//integral component of membrane	GO:0004930//G-protein coupled receptor activity	GO:0007186//G-protein coupled receptor signaling pathway	--
WBGene00003959	111	75	82	135	177	158	2.533	1.877	2.014	2.966	4.426	3.877	2.14133333333333	3.75633333333333	0.810815699880276	0.00079108256507193	0.0187149778643487	pcp-4	Prolyl Carboxy Peptidase like [Source:UniProtKB/TrEMBL;Acc:Q9GRV9]	-	-	-	-	GO:0045121//membrane raft	GO:0008236//serine-type peptidase activity;GO:0008239//dipeptidyl-peptidase activity	GO:0006508//proteolysis	--
WBGene00013284	1004	867	859	833	620	586	54.073	51.195	49.789	43.185	36.584	33.932	51.6856666666667	37.9003333333333	-0.447553715	0.000792493560196021	0.0187149778643487	daf-22	Non-specific lipid-transfer protein-like 2 [Source:UniProtKB/Swiss-Prot;Acc:G5EDP2]	Metabolism;Cellular Processes;Metabolism;Organismal Systems;Metabolism;Metabolism	Global and overview maps;Transport and catabolism;Global and overview maps;Endocrine system;Lipid metabolism;Lipid metabolism	ko01100//Metabolic pathways;ko04146//Peroxisome;ko01212//Fatty acid metabolism;ko03320//PPAR signaling pathway;ko01040//Biosynthesis of unsaturated fatty acids;ko00120//Primary bile acid biosynthesis	K08764;K08764;K08764;K08764;K08764;K08764	GO:0005777//peroxisome	GO:0003824//catalytic activity;GO:0008289//lipid binding;GO:0016740//transferase activity;GO:0016747//transferase activity, transferring acyl groups other than amino-acyl groups;GO:0033814//propanoyl-CoA C-acyltransferase activity;GO:0050632//propionyl-CoA C2-trimethyltridecanoyltransferase activity	GO:0000038//very long-chain fatty acid metabolic process;GO:0006637//acyl-CoA metabolic process;GO:0006869//lipid transport;GO:0008355//olfactory learning;GO:0010888//negative regulation of lipid storage;GO:0019236//response to pheromone;GO:0032385//positive regulation of intracellular cholesterol transport;GO:0042811//pheromone biosynthetic process;GO:0043053//dauer entry;GO:0043054//dauer exit;…	--
WBGene00018572	456	568	662	463	224	139	18.721	25.12	27.167	17.34	10.305	6.799	23.6693333333333	11.4813333333333	-1.043728879	0.000792629694080099	0.0187149778643487	lin-42	Period protein homolog lin-42 [Source:UniProtKB/Swiss-Prot;Acc:Q65ZG8]	-	-	-	-	GO:0005634//nucleus;GO:0005737//cytoplasm	GO:0000976//transcription regulatory region sequence-specific DNA binding;GO:0001085//RNA polymerase II transcription factor binding;GO:0001222//transcription corepressor binding;GO:0008134//transcription factor binding	GO:0000122//negative regulation of transcription from RNA polymerase II promoter;GO:0007275//multicellular organism development;GO:0009416//response to light stimulus;GO:0030154//cell differentiation;GO:0032922//circadian regulation of gene expression;GO:0040034//regulation of development, heterochronic;GO:0043153//entrainment of circadian clock by photoperiod;GO:0061067//negative regulation of d…	--
WBGene00001242	110	67	93	61	42	32	8.409	5.615	7.651	4.488	3.517	2.63	7.225	3.545	-1.02721196	0.000796426651295301	0.0187811523299837	elo-4	Putative fatty acid elongation protein 4 [Source:UniProtKB/Swiss-Prot;Acc:Q03574]	Metabolism;Metabolism;Metabolism;Metabolism	Global and overview maps;Global and overview maps;Lipid metabolism;Lipid metabolism	ko01100//Metabolic pathways;ko01212//Fatty acid metabolism;ko00062//Fatty acid elongation;ko01040//Biosynthesis of unsaturated fatty acids	K10203;K10203;K10203;K10203	GO:0016020//membrane;GO:0016021//integral component of membrane;GO:0030176//integral component of endoplasmic reticulum membrane	GO:0009922//fatty acid elongase activity;GO:0016740//transferase activity	GO:0006629//lipid metabolic process;GO:0006631//fatty acid metabolic process;GO:0006633//fatty acid biosynthetic process;GO:0019367//fatty acid elongation, saturated fatty acid;GO:0030148//sphingolipid biosynthetic process;GO:0034625//fatty acid elongation, monounsaturated fatty acid;GO:0034626//fatty acid elongation, polyunsaturated fatty acid;GO:0042761//very long-chain fatty acid biosynthetic …	--
WBGene00017307	262	185	210	177	85	57	27.462	21.26	23.688	17.858	9.761	6.423	24.1366666666667	11.3473333333333	-1.088873152	0.000797800269673381	0.0187900864013223	F09F9.2	NP_508698.1 Uncharacterized protein CELE_F09F9.2 [Caenorhabditis elegans]	-	-	-	-	-	-	-	--
WBGene00020258	102	52	49	117	138	171	5.003	2.797	2.587	5.524	7.416	9.018	3.46233333333333	7.31933333333333	1.07996762384887	0.000805782351701568	0.0189544493664893	T05E7.1	NP_491788.1 Uncharacterized protein CELE_T05E7.1 [Caenorhabditis elegans]	-	-	-	-	-	GO:0016790//thiolester hydrolase activity;GO:0047617//acyl-CoA hydrolase activity	GO:0006631//fatty acid metabolic process;GO:0006637//acyl-CoA metabolic process	--
WBGene00008150	113	75	86	63	45	34	3.073	2.236	2.517	1.649	1.341	0.994	2.60866666666667	1.328	-0.974057463	0.000812775767923958	0.0190951759705419	mam-2	MAM (Meprin, A5-protein, PTPmu) domain protein [Source:UniProtKB/TrEMBL;Acc:Q8I4M2]	-	-	-	-	GO:0016020//membrane	-	-	--
WBGene00001898	3382	3944	4957	3623	1923	2056	264.995	338.814	417.999	273.258	165.08	173.203	340.602666666667	203.847	-0.740603005	0.000814820510335755	0.0191194343102262	his-24	Histone H1.1 [Source:UniProtKB/Swiss-Prot;Acc:P10771]	-	-	-	-	GO:0000784//nuclear chromosome, telomeric region;GO:0000786//nucleosome;GO:0005634//nucleus;GO:0005694//chromosome;GO:0005737//cytoplasm	GO:0003677//DNA binding;GO:0003690//double-stranded DNA binding;GO:0005515//protein binding;GO:0031492//nucleosomal DNA binding	GO:0006334//nucleosome assembly;GO:0006355//regulation of transcription, DNA-templated;GO:0016584//nucleosome positioning;GO:0030261//chromosome condensation;GO:0031936//negative regulation of chromatin silencing;GO:0045910//negative regulation of DNA recombination	--
WBGene00008706	305	257	261	353	468	479	13.367	12.349	12.31	14.892	22.472	22.571	12.6753333333333	19.9783333333333	0.656412545751271	0.000816440118402139	0.0191243796089455	gba-3	Putative glucosylceramidase 3 [Source:UniProtKB/Swiss-Prot;Acc:G5ECR8]	Metabolism;Cellular Processes;Metabolism;Metabolism	Global and overview maps;Transport and catabolism;Lipid metabolism;Glycan biosynthesis and metabolism	ko01100//Metabolic pathways;ko04142//Lysosome;ko00600//Sphingolipid metabolism;ko00511//Other glycan degradation	K01201;K01201;K01201;K01201	-	GO:0004348//glucosylceramidase activity;GO:0016787//hydrolase activity	GO:0006629//lipid metabolic process;GO:0006665//sphingolipid metabolic process	--
WBGene00010924	217	196	221	165	135	135	15.657	15.505	17.161	11.46	10.672	10.473	16.1076666666667	10.8683333333333	-0.567616803	0.000817056188491664	0.0191243796089455	M153.1	NP_001348640.1 Uncharacterized protein CELE_M153.1 [Caenorhabditis elegans]	Metabolism;Metabolism;Metabolism	Global and overview maps;Global and overview maps;Amino acid metabolism	ko01100//Metabolic pathways;ko01230//Biosynthesis of amino acids;ko00330//Arginine and proline metabolism	K00286;K00286;K00286	-	GO:0004735//pyrroline-5-carboxylate reductase activity	GO:0006561//proline biosynthetic process;GO:0055114//oxidation-reduction process;GO:0055129//L-proline biosynthetic process	--
WBGene00003813	972	820	760	1085	1317	1539	26.953	24.969	22.702	28.917	39.948	45.988	24.8746666666667	38.2843333333333	0.622076942136708	0.000819975915370171	0.0191506130256942	nrf-6	Nose resistant to fluoxetine protein 6 [Source:UniProtKB/Swiss-Prot;Acc:Q09225]	-	-	-	-	GO:0016020//membrane;GO:0016021//integral component of membrane	GO:0008289//lipid binding;GO:0016747//transferase activity, transferring acyl groups other than amino-acyl groups	GO:0006869//lipid transport;GO:0007275//multicellular organism development	--
WBGene00015748	160	130	161	122	71	74	12.27	10.93	13.287	9.006	5.965	6.101	12.1623333333333	7.024	-0.792055285	0.000820204666090669	0.0191506130256942	C14A11.2	NP_508487.3 Uncharacterized protein CELE_C14A11.2 [Caenorhabditis elegans]	-	-	-	-	-	-	-	--
WBGene00011501	4855	5081	5462	4783	3390	3549	411.099	471.345	497.415	389.956	314.646	322.75	459.953	342.450666666667	-0.425590279	0.000823005776951294	0.0191922915072012	rmd-1	Regulator of microtubule dynamics protein 1 [Source:UniProtKB/Swiss-Prot;Acc:P34560]	-	-	-	-	GO:0000922//spindle pole;GO:0005737//cytoplasm;GO:0005856//cytoskeleton;GO:0005874//microtubule;GO:0005876//spindle microtubule;GO:0097431//mitotic spindle pole	GO:0005515//protein binding	GO:0007049//cell cycle;GO:0007059//chromosome segregation;GO:0051301//cell division	--
WBGene00001984	76	59	57	41	29	25	6.986	5.219	5.053	3.736	2.671	2.352	5.75266666666667	2.91966666666667	-0.978427208	0.000826257738008195	0.0192443679571354	hog-1	HOG only (Hedgehog Hog domain alone) [Source:UniProtKB/TrEMBL;Acc:H2KZR5]	-	-	-	-	-	GO:0008233//peptidase activity	GO:0006508//proteolysis	--
WBGene00006836	1612	1748	1818	1575	1191	1028	45.615	53.49	55.184	42.575	35.759	30.786	51.4296666666667	36.3733333333333	-0.499719659	0.000827431072454872	0.0192479624724139	unc-112	NP_506628.1 Protein unc-112 [Caenorhabditis elegans]	-	-	-	-	GO:0005623//cell;GO:0005737//cytoplasm;GO:0005886//plasma membrane;GO:0016020//membrane;GO:0030055//cell-substrate junction;GO:0031430//M band;GO:0055120//striated muscle dense body	GO:0005178//integrin binding;GO:0005515//protein binding;GO:0030674//protein binding, bridging;GO:0043621//protein self-association;GO:0050839//cell adhesion molecule binding	GO:0007005//mitochondrion organization;GO:0007155//cell adhesion;GO:0007160//cell-matrix adhesion;GO:0007229//integrin-mediated signaling pathway;GO:0007517//muscle organ development;GO:0040011//locomotion;GO:0040017//positive regulation of locomotion;GO:0045987//positive regulation of smooth muscle contraction;GO:0046716//muscle cell cellular homeostasis;GO:0048815//hermaphrodite genitalia morph…	--
WBGene00007517	184	82	84	171	301	309	16.624	8.123	8.168	14.872	29.795	30.016	10.9716666666667	24.8943333333333	1.1820346837203	0.000828857765546883	0.0192574346044466	gpx-3	Glutathione peroxidase 3 [Source:UniProtKB/Swiss-Prot;Acc:Q95003]	Metabolism;Human Diseases;Metabolism;Metabolism;Organismal Systems;Human Diseases	Global and overview maps;Neurodegenerative disease;Metabolism of other amino acids;Lipid metabolism;Endocrine system;Neurodegenerative disease	ko01100//Metabolic pathways;ko05016//Huntington disease;ko00480//Glutathione metabolism;ko00590//Arachidonic acid metabolism;ko04918//Thyroid hormone synthesis;ko05014//Amyotrophic lateral sclerosis	K00432;K00432;K00432;K00432;K00432;K00432	GO:0005576//extracellular region;GO:0005615//extracellular space	GO:0004601//peroxidase activity;GO:0004602//glutathione peroxidase activity;GO:0016491//oxidoreductase activity	GO:0006979//response to oxidative stress;GO:0055114//oxidation-reduction process;GO:0098869//cellular oxidant detoxification	--
WBGene00018859	21	7	8	31	37	47	2.705	0.989	1.109	3.844	5.222	6.509	1.601	5.19166666666667	1.69722444956131	0.000833511433938401	0.0192857779939	F55A4.7	NP_508199.2 Uncharacterized protein CELE_F55A4.7 [Caenorhabditis elegans]	-	-	-	-	-	-	-	--
WBGene00001570	1266	1363	1478	1168	650	373	30.829	36.39	38.734	27.379	17.342	9.766	35.3176666666667	18.1623333333333	-0.959440473	0.000834252408511858	0.0192857779939	gei-13	Gex-3-interacting protein 13 [Source:UniProtKB/Swiss-Prot;Acc:P34478]	-	-	-	-	GO:0005575//cellular_component	GO:0003677//DNA binding;GO:0005515//protein binding;GO:0046872//metal ion binding	-	zf-BED
WBGene00044696	1536	1012	971	1639	1830	2184	159.372	115.123	108.425	163.697	208.029	243.635	127.64	205.120333333333	0.684389997810742	0.000834345165875828	0.0192857779939	F52E1.14	NP_001041119.1 Uncharacterized protein CELE_F52E1.14 [Caenorhabditis elegans]	-	-	-	-	-	-	-	--
WBGene00044292	13	3	6	0	0	0	2.845	0.72	1.413	0	0	0	1.65933333333333	0.001	-10.69638801	0.000835064645063909	0.0192857779939	F56D6.8	NP_001023235.1 Uncharacterized protein CELE_F56D6.8 [Caenorhabditis elegans]	-	-	-	-	-	-	-	--
[truncated: 19,731 more rows]
