# Supplementary material for: Pore-Forming Protein LIN-24 Enhances Starvation Resilience in Caenorhabditis elegans by Modulating Lipid Metabolism and Mitochondrial Dynamics
Source: Toxins (Basel). 2025 Feb 6;17(2):72. doi: 10.3390/toxins17020072 (PMC11860826; doi:10.3390/toxins17020072)
Supplement: Supplementary file 1 [file toxins-17-00072-s001.zip › Table S5- LIN-24-OE-24h-vs-LIN-24-OE-0h.all.annot.xlsx]

## Sheet: LIN-24-OE-24h-vs-LIN-24-OE-0h.a
id	LIN-24-OE-24h-1_count	LIN-24-OE-24h-2_count	LIN-24-OE-24h-4_count	LIN-24-OE-0h-1_count	LIN-24-OE-0h-2_count	LIN-24-OE-0h-4_count	LIN-24-OE-0h-3_count	LIN-24-OE-24h-1_tpm	LIN-24-OE-24h-2_tpm	LIN-24-OE-24h-4_tpm	LIN-24-OE-0h-1_tpm	LIN-24-OE-0h-2_tpm	LIN-24-OE-0h-4_tpm	LIN-24-OE-0h-3_tpm	LIN-24-OE-24h_mean	LIN-24-OE-0h_mean	log2(fc)	PValue	FDR	Symbol	Description	KEGG_A_class	KEGG_B_class	Pathway	K_ID	GO Component	GO Function	GO Process	TF_family
WBGene00000668	611	328	333	15315	16285	16013	16312	42.404	25.934	25.803	1302.91	1435.73	1399.02	1306.53	31.3803333333333	1361.05	5.43871504971717	0	0	col-93	COLlagen [Source:UniProtKB/TrEMBL;Acc:Q9U348]	-	-	-	-	GO:0016020//membrane;GO:0016021//integral component of membrane	GO:0042302//structural constituent of cuticle	-	--
WBGene00000738	3897	3279	2654	99	104	90	81	254.827	244.044	193.84	7.93	8.632	7.403	6.108	230.903666666667	7.51825	-4.94075	0	0	col-165	COLlagen [Source:UniProtKB/TrEMBL;Acc:Q966K5]	-	-	-	-	GO:0016020//membrane;GO:0016021//integral component of membrane	GO:0042302//structural constituent of cuticle	-	--
WBGene00000752	378	269	227	5418	5571	5636	5555	26.944	21.805	18.119	473.236	504.268	505.579	456.858	22.2893333333333	484.985	4.44351549903656	0	0	col-179	COLlagen [Source:UniProtKB/TrEMBL;Acc:O17642]	-	-	-	-	GO:0005615//extracellular space;GO:0016020//membrane;GO:0016021//integral component of membrane;GO:0031012//extracellular matrix	GO:0005201//extracellular matrix structural constituent;GO:0042302//structural constituent of cuticle	GO:0030198//extracellular matrix organization;GO:0045087//innate immune response;GO:0050829//defense response to Gram-negative bacterium	--
WBGene00001852	2177	1828	1861	144	141	147	151	166.369	159.001	158.85	13.48	13.678	14.132	13.308	161.406666666667	13.6495	-3.56378	0	0	hil-1	Histone H1.X [Source:UniProtKB/Swiss-Prot;Acc:Q18336]	-	-	-	-	GO:0000786//nucleosome;GO:0005634//nucleus;GO:0005694//chromosome;GO:0005730//nucleolus;GO:0045111//intermediate filament cytoskeleton	GO:0003677//DNA binding;GO:0003690//double-stranded DNA binding;GO:0031492//nucleosomal DNA binding	GO:0006334//nucleosome assembly;GO:0006355//regulation of transcription, DNA-templated;GO:0010171//body morphogenesis;GO:0016584//nucleosome positioning;GO:0018991//oviposition;GO:0030261//chromosome condensation;GO:0031936//negative regulation of chromatin silencing;GO:0035264//multicellular organism growth;GO:0040011//locomotion;GO:0045910//negative regulation of DNA recombination;GO:0060465//p…	--
WBGene00004062	678	616	547	3166	3115	3129	3328	24.998	25.698	22.475	142.565	144.925	144.573	141.052	24.3903333333333	143.279	2.55444327591413	0	0	pmp-5	Peroxisomal Membrane Protein related [Source:UniProtKB/TrEMBL;Acc:H2L034]	Cellular Processes;Environmental Information Processing	Transport and catabolism;Membrane transport	ko04146//Peroxisome;ko02010//ABC transporters	K05678;K05678	GO:0016020//membrane;GO:0016021//integral component of membrane	GO:0000166//nucleotide binding;GO:0005524//ATP binding;GO:0016887//ATPase activity;GO:0042626//ATPase activity, coupled to transmembrane movement of substances	GO:0055085//transmembrane transport	--
WBGene00011487	320	308	262	2542	2464	2497	2611	10.648	11.665	9.738	103.664	104.128	104.572	100.199	10.6836666666667	103.141	3.27113566699416	0	0	T05E12.6	NP_507327.3 CUB_2 domain-containing protein [Caenorhabditis elegans]	-	-	-	-	-	-	-	--
WBGene00017691	565	326	363	8989	8927	8699	9175	72.657	47.716	52.139	1416.01	1457.34	1407.22	1360.78	57.504	1410.34	4.61623253290506	0	0	ilys-5	Invertebrate LYSozyme [Source:UniProtKB/TrEMBL;Acc:Q19698]	-	-	-	-	-	GO:0003796//lysozyme activity	GO:0042742//defense response to bacterium;GO:0050830//defense response to Gram-positive bacterium	--
WBGene00017881	1517	1277	1181	7530	7083	7270	7932	79.418	76.091	69.116	482.91	470.688	478.771	478.931	74.875	477.825	2.67392633515121	0	0	asp-13	ASpartyl Protease [Source:UniProtKB/TrEMBL;Acc:Q22972]	-	-	-	-	-	GO:0004190//aspartic-type endopeptidase activity;GO:0008233//peptidase activity;GO:0016787//hydrolase activity	GO:0006508//proteolysis;GO:0030163//protein catabolic process	--
WBGene00018297	3708	3564	2940	162	182	169	158	445.435	487.297	394.474	23.838	27.752	25.538	21.889	442.402	24.7542	-4.15961	0	0	F41F3.3	-	-	-	-	-	-	-	-	--
WBGene00000608	3303	2881	2870	17152	19779	17467	17885	179.705	178.404	174.405	1143.07	1365.96	1195.45	1122.19	177.504666666667	1206.67	2.7650972413751	7.23350960094928e-275	1.36771199534749e-271	col-19	Cuticle collagen 19 [Source:UniProtKB/Swiss-Prot;Acc:P18835]	-	-	-	-	GO:0005576//extracellular region;GO:0005581//collagen trimer;GO:0060102//collagen and cuticulin-based cuticle extracellular matrix;GO:0060107//annuli extracellular matrix;GO:0060111//alae of collagen and cuticulin-based cuticle extracellular matrix	GO:0042302//structural constituent of cuticle;GO:0042329//structural constituent of collagen and cuticulin-based cuticle	GO:0040002//collagen and cuticulin-based cuticle development;GO:0042338//cuticle development involved in collagen and cuticulin-based cuticle molting cycle	--
WBGene00007455	350	308	265	2024	1997	2038	2022	11.805	11.984	9.983	85.087	87.25	87.919	79.997	11.2573333333333	85.0632	2.91767085836839	1.64474782718252e-256	2.82717199239701e-253	ugt-22	UDP-glucuronosyltransferase [Source:UniProtKB/TrEMBL;Acc:Q9U3Q6]	-	-	-	-	GO:0016020//membrane;GO:0016021//integral component of membrane;GO:0043231//intracellular membrane-bounded organelle	GO:0008194//UDP-glycosyltransferase activity;GO:0015020//glucuronosyltransferase activity;GO:0016740//transferase activity;GO:0016757//transferase activity, transferring glycosyl groups;GO:0016758//transferase activity, transferring hexosyl groups	-	--
WBGene00000988	245	186	206	1420	1443	1412	1507	16.235	14.029	15.247	115.261	121.378	117.702	115.167	15.1703333333333	117.377	2.95182504936727	1.11006719154191e-233	1.74909587147287e-230	dhs-25	DeHydrogenases, Short chain [Source:UniProtKB/TrEMBL;Acc:Q19246]	Metabolism;Metabolism;Metabolism;Metabolism	Global and overview maps;Global and overview maps;Lipid metabolism;Lipid metabolism	ko01100//Metabolic pathways;ko01212//Fatty acid metabolism;ko00140//Steroid hormone biosynthesis;ko00061//Fatty acid biosynthesis	K13370;K13370;K13370;K13370	-	GO:0016491//oxidoreductase activity;GO:0016616//oxidoreductase activity, acting on the CH-OH group of donors, NAD or NADP as acceptor;GO:0048038//quinone binding	GO:0006633//fatty acid biosynthetic process;GO:0055114//oxidation-reduction process	--
WBGene00000754	5055	4019	4484	18317	19869	19425	19525	347.967	316.275	347.804	1572.92	1765.76	1713.84	1576.4	337.348666666667	1657.23	2.29646256536196	1.20627900412596e-231	1.63881955709231e-228	col-181	COLlagen [Source:UniProtKB/TrEMBL;Acc:Q2XN04]	-	-	-	-	GO:0016020//membrane;GO:0016021//integral component of membrane	GO:0042302//structural constituent of cuticle	-	--
WBGene00000650	3313	2690	2011	54	43	74	68	210.483	194.518	142.704	4.202	3.468	5.914	4.982	182.568333333333	4.6415	-5.2977	1.21342679285447e-231	1.63881955709231e-228	col-74	COLlagen [Source:UniProtKB/TrEMBL;Acc:Q23422]	-	-	-	-	GO:0016020//membrane;GO:0016021//integral component of membrane	GO:0042302//structural constituent of cuticle	-	--
WBGene00022679	4309	4337	2929	145	183	145	165	195.763	224.872	149.169	6.886	9.178	7.427	7.44	189.934666666667	7.73275	-4.61838	2.80353851236906e-221	3.53395374612495e-218	ZK180.5	NP_741377.2 Uncharacterized protein CELE_ZK180.5 [Caenorhabditis elegans]	-	-	-	-	-	-	-	--
WBGene00009334	792	567	561	3263	3218	3394	3568	33.221	27.054	26.258	167.575	171.274	179.051	172.661	28.8443333333333	172.64	2.58140903459673	8.16393848799866e-221	9.64773430819242e-218	F32D8.12	NP_001023872.1 FAD-binding PCMH-type domain-containing protein [Caenorhabditis elegans]	Metabolism;Metabolism	Global and overview maps;Carbohydrate metabolism	ko01100//Metabolic pathways;ko00620//Pyruvate metabolism	K00102;K00102	GO:0005739//mitochondrion	GO:0003824//catalytic activity;GO:0004458//D-lactate dehydrogenase (cytochrome) activity;GO:0008720//D-lactate dehydrogenase activity;GO:0016491//oxidoreductase activity;GO:0050660//flavin adenine dinucleotide binding;GO:0071949//FAD binding	GO:0055114//oxidation-reduction process;GO:1903457//lactate catabolic process	--
WBGene00000757	3969	3165	2985	12798	12822	13209	12918	277.606	251.978	233.194	1096.49	1138.46	1162.2	1042.02	254.259333333333	1109.79	2.12591666987499	2.96617825267999e-218	3.29908814127489e-215	col-184	COLlagen [Source:UniProtKB/TrEMBL;Acc:Q19470]	-	-	-	-	GO:0016020//membrane;GO:0016021//integral component of membrane	GO:0042302//structural constituent of cuticle	-	--
WBGene00017892	1142	1155	898	5546	5264	5484	5989	11.749	13.525	10.319	69.87	68.747	70.932	71.028	11.8643333333333	70.1442	2.56369380872039	1.49139115562448e-215	1.56662355391931e-212	F28B4.3	NP_508551.1 Uncharacterized protein CELE_F28B4.3 [Caenorhabditis elegans]	Organismal Systems	Immune system	ko04625//C-type lectin receptor signaling pathway	K10070	-	-	-	--
WBGene00019540	612	840	782	9390	9823	10156	10126	19.048	29.757	27.185	357.991	388.086	397.634	363.465	25.33	376.794	3.89485700975377	2.9315996037961e-214	2.91740448992509e-211	K08D12.6	NP_741325.1 Uncharacterized protein CELE_K08D12.6 [Caenorhabditis elegans]	-	-	-	-	-	-	-	--
WBGene00009895	6067	5510	5867	1086	1072	1093	1226	573.364	592.581	619.052	125.754	128.709	129.837	133.687	594.999	129.497	-2.19997	1.23349972872269e-211	1.16615064353443e-208	scl-2	SCP-Like extracellular protein [Source:UniProtKB/TrEMBL;Acc:Q20603]	-	-	-	-	GO:0005615//extracellular space	-	-	--
WBGene00011753	48	39	21	1187	1258	1167	1153	5.995	5.544	2.929	180.12	198.622	182.156	164.707	4.82266666666667	181.401	5.23320948972799	1.00035391553343e-209	9.00699611186007e-207	T13F3.6	NP_507107.2 DUF19 domain-containing protein [Caenorhabditis elegans]	-	-	-	-	-	-	-	--
WBGene00003093	630	411	370	4127	3840	4163	4345	56.418	41.892	37.009	452.71	436.51	468.972	448.739	45.1063333333333	451.733	3.32406759083803	8.3765256029119e-209	7.19924300453901e-206	lys-4	LYSozyme [Source:UniProtKB/TrEMBL;Acc:Q20964]	-	-	-	-	-	GO:0003796//lysozyme activity	GO:0007165//signal transduction;GO:0009253//peptidoglycan catabolic process;GO:0016998//cell wall macromolecule catabolic process;GO:0050830//defense response to Gram-positive bacterium	--
WBGene00022645	134	72	138	1927	1987	1988	1952	7.412	4.559	8.574	131.204	140.202	138.849	125.18	6.84833333333333	133.859	4.28881471240449	7.47837824548502e-206	6.14787721154917e-203	ZK6.11	NP_001024314.1 Uncharacterized protein CELE_ZK6.11 [Caenorhabditis elegans]	-	-	-	-	GO:0045121//membrane raft	-	GO:0045087//innate immune response	--
WBGene00000781	5186	4220	4631	15674	14260	14777	15318	322.677	298.854	321.838	1194.6	1126.26	1156.6	1099.16	314.456333333333	1144.15	1.86334965028287	2.86383552246273e-201	2.25622508578022e-198	cpr-1	Gut-specific cysteine proteinase [Source:UniProtKB/Swiss-Prot;Acc:P25807]	Cellular Processes;Cellular Processes;Cellular Processes;Organismal Systems;Organismal Systems;Organismal Systems	Transport and catabolism;Transport and catabolism;Cell growth and death;Endocrine system;Immune system;Immune system	ko04142//Lysosome;ko04140//Autophagy - animal;ko04210//Apoptosis;ko04924//Renin secretion;ko04621//NOD-like receptor signaling pathway;ko04612//Antigen processing and presentation	K01363;K01363;K01363;K01363;K01363;K01363	GO:0005615//extracellular space;GO:0005764//lysosome	GO:0004197//cysteine-type endopeptidase activity;GO:0008233//peptidase activity;GO:0008234//cysteine-type peptidase activity;GO:0016787//hydrolase activity	GO:0006508//proteolysis;GO:0051603//proteolysis involved in cellular protein catabolic process	--
WBGene00021625	2011	2006	2191	97	103	63	110	133.26	151.297	162.165	7.873	8.664	5.252	8.406	148.907333333333	7.54875	-4.30203	5.96741575693569e-194	4.5132758852856e-191	Y47D7A.13	NP_504226.2 Uncharacterized protein CELE_Y47D7A.13 [Caenorhabditis elegans]	-	-	-	-	-	-	-	--
WBGene00000656	998	1207	1340	12883	14811	13392	13977	66.579	91.648	99.847	1052.76	1254.22	1123.86	1075.33	86.0246666666666	1126.54	3.71100625418618	2.26938610162848e-192	1.6503674003689e-189	col-80	Putative cuticle collagen 80 [Source:UniProtKB/Swiss-Prot;Acc:Q09456]	-	-	-	-	GO:0005581//collagen trimer	GO:0042302//structural constituent of cuticle	-	--
WBGene00000713	6675	4533	4947	26297	28344	27001	27946	477.472	369.057	395.244	2304.14	2573.6	2429.61	2305.37	413.924333333333	2403.18	2.53750724452259	1.4205202285701e-191	9.94785054881608e-189	col-140	COLlagen [Source:UniProtKB/TrEMBL;Acc:Q19813]	-	-	-	-	-	GO:0042302//structural constituent of cuticle	-	--
WBGene00006587	3546	3226	3283	9691	9645	9365	9925	163.623	169.444	169.219	547.808	564.984	543.639	528.212	167.428666666667	546.161	1.70577907489749	1.87463660542742e-191	1.2659153191222e-188	tnt-2	TropoNin T [Source:UniProtKB/TrEMBL;Acc:Q7Z071]	-	-	-	-	GO:0005861//troponin complex	GO:0005509//calcium ion binding;GO:0005523//tropomyosin binding;GO:0030899//calcium-dependent ATPase activity	GO:0003009//skeletal muscle contraction;GO:0006936//muscle contraction;GO:0006937//regulation of muscle contraction;GO:0045214//sarcomere organization;GO:0060048//cardiac muscle contraction	--
WBGene00017658	53	39	38	1082	890	886	1075	3.453	2.892	2.765	86.165	73.475	72.487	80.491	3.03666666666667	78.1545	4.6857684850656	5.08422394107757e-191	3.31491400958258e-188	F21C10.9	NP_505360.3 N-acetyltransferase domain-containing protein [Caenorhabditis elegans]	-	-	-	-	-	GO:0008080//N-acetyltransferase activity;GO:0016740//transferase activity	-	--
MSTRG.13351	30617	22384	27741	3879	3782	3573	3596	4041.1	3377.41	4111.73	624.392	639.325	598.46	547.235	3843.41	602.353	-2.67371	1.82820565709314e-189	1.15225708547724e-186	--	-	-	-	-	-	-	-	-	--
WBGene00017565	401	295	237	2325	2267	2342	2336	25.513	21.44	17.106	184.774	186.79	190.772	175.272	21.353	184.402	3.11034362180232	2.1173718010456e-189	1.29146019400549e-186	ddo-2	D-aspartate oxidase 2 [Source:UniProtKB/Swiss-Prot;Acc:Q19564]	Metabolism;Cellular Processes;Metabolism	Global and overview maps;Transport and catabolism;Amino acid metabolism	ko01100//Metabolic pathways;ko04146//Peroxisome;ko00250//Alanine, aspartate and glutamate metabolism	K00272;K00272;K00272	GO:0005737//cytoplasm	GO:0003884//D-amino-acid oxidase activity;GO:0008445//D-aspartate oxidase activity;GO:0016491//oxidoreductase activity;GO:0047821//D-glutamate oxidase activity;GO:0071949//FAD binding	GO:0046416//D-amino acid metabolic process;GO:0055114//oxidation-reduction process	--
WBGene00018811	2616	1854	2127	9176	8561	8602	9563	115.2	92.926	104.619	494.966	478.546	476.514	485.662	104.248333333333	483.922	2.2147502095062	4.30413287913724e-189	2.54320451496022e-186	pmt-2	Phosphoethanolamine MethylTransferase [Source:UniProtKB/TrEMBL;Acc:Q22993]	Metabolism	Lipid metabolism	ko00564//Glycerophospholipid metabolism	K05929	-	GO:0000773//phosphatidyl-N-methylethanolamine N-methyltransferase activity;GO:0008168//methyltransferase activity;GO:0016740//transferase activity;GO:0080101//phosphatidyl-N-dimethylethanolamine N-methyltransferase activity	GO:0006656//phosphatidylcholine biosynthetic process;GO:0032259//methylation	--
WBGene00000597	3285	2455	2376	12616	14010	13004	12924	247.227	210.292	199.726	1163.02	1338.39	1231.12	1121.71	219.081666666667	1213.56	2.4697059618465	5.40067558502706e-187	3.0944234533846e-184	col-8	Cuticle collagen 8 [Source:UniProtKB/Swiss-Prot;Acc:P18833]	-	-	-	-	GO:0005581//collagen trimer	GO:0042302//structural constituent of cuticle	-	--
WBGene00009048	316	220	224	1474	1381	1372	1514	16.644	13.123	13.212	95.328	93.296	91.95	92.759	14.3263333333333	93.3333	2.70372171822112	5.78778624484544e-179	3.21869006816287e-176	cth-1	CystaTHionine gamma lyase [Source:UniProtKB/TrEMBL;Acc:O45391]	Metabolism;Metabolism;Metabolism;Metabolism;Metabolism	Global and overview maps;Global and overview maps;Amino acid metabolism;Amino acid metabolism;Metabolism of other amino acids	ko01100//Metabolic pathways;ko01230//Biosynthesis of amino acids;ko00270//Cysteine and methionine metabolism;ko00260//Glycine, serine and threonine metabolism;ko00450//Selenocompound metabolism	K01758;K01758;K01758;K01758;K01758	GO:0005737//cytoplasm	GO:0003824//catalytic activity;GO:0004123//cystathionine gamma-lyase activity;GO:0016829//lyase activity;GO:0016846//carbon-sulfur lyase activity;GO:0030170//pyridoxal phosphate binding	GO:0019343//cysteine biosynthetic process via cystathionine;GO:0019346//transsulfuration	--
WBGene00020509	6322	7829	7862	589	600	596	657	241.746	340.562	335.735	27.267	28.847	28.513	28.992	306.014333333333	28.4047	-3.4294	2.1782996675499e-174	1.17677971754381e-171	hex-1	Beta-hexosaminidase A [Source:UniProtKB/Swiss-Prot;Acc:Q22492]	Metabolism;Cellular Processes;Metabolism;Metabolism;Metabolism;Metabolism;Metabolism;Metabolism	Global and overview maps;Transport and catabolism;Carbohydrate metabolism;Glycan biosynthesis and metabolism;Glycan biosynthesis and metabolism;Glycan biosynthesis and metabolism;Glycan biosynthesis and metabolism;Glycan biosynthesis and metabolism	ko01100//Metabolic pathways;ko04142//Lysosome;ko00520//Amino sugar and nucleotide sugar metabolism;ko00513//Various types of N-glycan biosynthesis;ko00511//Other glycan degradation;ko00531//Glycosaminoglycan degradation;ko00604//Glycosphingolipid biosynthesis - ganglio series;ko00603//Glycosphingolipid biosynthesis - globo and isoglobo series	K12373;K12373;K12373;K12373;K12373;K12373;K12373;K12373	GO:0005575//cellular_component;GO:0005764//lysosome	GO:0004553//hydrolase activity, hydrolyzing O-glycosyl compounds;GO:0004563//beta-N-acetylhexosaminidase activity;GO:0015929//hexosaminidase activity;GO:0016787//hydrolase activity;GO:0016798//hydrolase activity, acting on glycosyl bonds	GO:0005975//carbohydrate metabolic process;GO:0008152//metabolic process	--
MSTRG.4372	4441	4753	3443	319	341	388	325	332.782	405.376	288.166	29.28	32.435	36.574	28.086	342.108	31.5938	-3.43674	4.15883648893695e-174	2.18431334257833e-171	--	-	-	-	-	-	-	-	-	--
WBGene00000751	5050	3636	3859	16460	18591	17658	17730	364.252	298.521	310.846	1454.25	1702.11	1602.13	1474.77	324.539666666667	1558.32	2.26352085899709	6.45256580038253e-164	3.29743551766575e-161	col-178	COLlagen [Source:UniProtKB/TrEMBL;Acc:O17641]	-	-	-	-	GO:0005615//extracellular space;GO:0016020//membrane;GO:0016021//integral component of membrane;GO:0031012//extracellular matrix	GO:0005201//extracellular matrix structural constituent;GO:0042302//structural constituent of cuticle	GO:0030198//extracellular matrix organization	--
WBGene00016892	123	134	158	1197	1151	1178	1149	6.808	8.447	9.765	81.166	80.886	82.023	73.391	8.34	79.3665	3.2504108963897	1.66960330756802e-161	8.30759456302529e-159	pgph-3	PhosphoGlycolate Phosphatase Homolog [Source:UniProtKB/TrEMBL;Acc:O44538]	Metabolism;Metabolism;Metabolism	Global and overview maps;Global and overview maps;Carbohydrate metabolism	ko01100//Metabolic pathways;ko01200//Carbon metabolism;ko00630//Glyoxylate and dicarboxylate metabolism	K19269;K19269;K19269	GO:0005737//cytoplasm	GO:0016791//phosphatase activity	GO:0016311//dephosphorylation	--
WBGene00016568	2250	2751	3025	125	119	152	157	108.303	150.716	162.634	7.37	7.271	9.204	8.715	140.551	8.14	-4.10992	6.7833709449454e-158	3.28871738018019e-155	C41G11.1	NP_001033531.1 Metallophos domain-containing protein [Caenorhabditis elegans]	-	-	-	-	-	GO:0016787//hydrolase activity	-	--
WBGene00009983	3340	2514	1901	99	136	146	132	238.423	204.203	151.569	8.657	12.259	13.11	10.867	198.065	11.2233	-4.14141	2.79504793834042e-157	1.32121916045352e-154	cut-2	Cuticlin-2 [Source:UniProtKB/Swiss-Prot;Acc:P34682]	-	-	-	-	GO:0005576//extracellular region;GO:0060106//cortical layer of collagen and cuticulin-based cuticle extracellular matrix	GO:0042302//structural constituent of cuticle	-	--
WBGene00020516	290	294	322	1587	1613	1544	1609	13.768	15.886	17.075	92.289	97.204	92.209	88.094	15.5763333333333	92.449	2.56930205125017	1.38672633776994e-156	6.3951759986717e-154	T15B7.1	NP_504743.3 Uncharacterized protein CELE_T15B7.1 [Caenorhabditis elegans]	Human Diseases;Environmental Information Processing;Cellular Processes;Human Diseases;Environmental Information Processing	Infectious disease: viral;Signal transduction;Cellular community - eukaryotes;Cancer: overview;Signaling molecules and interaction	ko05165//Human papillomavirus infection;ko04151//PI3K-Akt signaling pathway;ko04510//Focal adhesion;ko05206//MicroRNAs in cancer;ko04512//ECM-receptor interaction	K06252;K06252;K06252;K06252;K06252	-	-	-	--
WBGene00000785	1157	705	761	5683	5567	5300	5448	66.553	46.157	48.893	400.421	406.479	383.504	361.406	53.8676666666667	387.952	2.84838854318162	2.8622791469745e-154	1.28857081216652e-151	cpr-5	Cathepsin B-like cysteine proteinase 5 [Source:UniProtKB/Swiss-Prot;Acc:P43509]	Cellular Processes;Cellular Processes;Cellular Processes;Organismal Systems;Organismal Systems;Organismal Systems	Transport and catabolism;Transport and catabolism;Cell growth and death;Endocrine system;Immune system;Immune system	ko04142//Lysosome;ko04140//Autophagy - animal;ko04210//Apoptosis;ko04924//Renin secretion;ko04621//NOD-like receptor signaling pathway;ko04612//Antigen processing and presentation	K01363;K01363;K01363;K01363;K01363;K01363	GO:0005615//extracellular space;GO:0005764//lysosome	GO:0004197//cysteine-type endopeptidase activity;GO:0008233//peptidase activity;GO:0008234//cysteine-type peptidase activity;GO:0016787//hydrolase activity	GO:0006508//proteolysis;GO:0051603//proteolysis involved in cellular protein catabolic process	--
WBGene00004112	853	767	545	4188	4576	4289	4369	24.769	24.821	18.748	148.958	169.281	157.362	148.165	22.7793333333333	155.941	2.77520748654307	2.70770393843753e-150	1.19063409460411e-147	pqn-22	Prion-like-(Q/N-rich)-domain-bearing protein [Source:UniProtKB/TrEMBL;Acc:V6CKH6]	-	-	-	-	-	-	-	--
WBGene00001244	522	402	479	1767	1754	1692	1857	39.073	34.249	40.047	162.014	166.657	159.32	160.305	37.7896666666667	162.074	2.10058897337784	1.90005091764712e-144	8.1650369888345e-142	elo-6	Elongation of very long chain fatty acids protein 6 [Source:UniProtKB/Swiss-Prot;Acc:Q20303]	Metabolism;Metabolism;Metabolism;Metabolism	Global and overview maps;Global and overview maps;Lipid metabolism;Lipid metabolism	ko01100//Metabolic pathways;ko01212//Fatty acid metabolism;ko00062//Fatty acid elongation;ko01040//Biosynthesis of unsaturated fatty acids	K10203;K10203;K10203;K10203	GO:0016020//membrane;GO:0016021//integral component of membrane;GO:0030176//integral component of endoplasmic reticulum membrane	GO:0009922//fatty acid elongase activity;GO:0016740//transferase activity	GO:0006629//lipid metabolic process;GO:0006631//fatty acid metabolic process;GO:0006633//fatty acid biosynthetic process;GO:0019367//fatty acid elongation, saturated fatty acid;GO:0030148//sphingolipid biosynthetic process;GO:0034625//fatty acid elongation, monounsaturated fatty acid;GO:0034626//fatty acid elongation, polyunsaturated fatty acid;GO:0042761//very long-chain fatty acid biosynthetic …	--
WBGene00000657	310	291	322	1698	2162	1847	2066	19.933	21.296	23.125	133.735	176.458	149.393	153.199	21.4513333333333	153.196	2.8362417547564	1.86183071194199e-142	7.82299891142203e-140	col-81	COLlagen [Source:UniProtKB/TrEMBL;Acc:Q20135]	-	-	-	-	GO:0016020//membrane;GO:0016021//integral component of membrane	GO:0042302//structural constituent of cuticle	-	--
WBGene00000680	3802	3232	3500	11402	12573	11510	11465	286.136	276.849	294.209	1051.11	1201.11	1089.67	995.084	285.731333333333	1084.25	1.92395996669373	2.90516262095673e-139	1.19414814863152e-136	col-106	COLlagen [Source:UniProtKB/TrEMBL;Acc:Q8MXT6]	-	-	-	-	-	GO:0042302//structural constituent of cuticle	-	--
WBGene00018340	102	79	83	856	866	810	739	6.347	5.595	5.768	65.24	68.397	63.399	53.028	5.90333333333333	62.516	3.40462376107036	4.68190501867152e-137	1.88352042751151e-134	anmt-2	Amine N-MethylTransferase [Source:UniProtKB/TrEMBL;Acc:Q20308]	Metabolism;Metabolism;Metabolism	Global and overview maps;Amino acid metabolism;Metabolism of other amino acids	ko01100//Metabolic pathways;ko00380//Tryptophan metabolism;ko00450//Selenocompound metabolism	K00562;K00562;K00562	GO:0005737//cytoplasm;GO:0005829//cytosol	GO:0008168//methyltransferase activity;GO:0008170//N-methyltransferase activity;GO:0016740//transferase activity	GO:0032259//methylation	--
WBGene00000609	7069	5506	6611	22190	24843	23207	23622	463.558	410.954	484.216	1782.42	2067.92	1914.37	1786.43	452.909333333333	1887.78	2.05939895283496	4.28944237009526e-136	1.68968284028669e-133	col-20	COLlagen [Source:UniProtKB/TrEMBL;Acc:P91249]	-	-	-	-	GO:0016020//membrane;GO:0016021//integral component of membrane	GO:0042302//structural constituent of cuticle	-	--
WBGene00017301	2529	1757	1694	7691	7253	7626	8434	118.506	93.702	88.628	442.777	434.537	451.047	459.091	100.278666666667	446.863	2.15581787642311	3.66014646130086e-134	1.41236835286279e-131	hach-1	3-hydroxyisobutyryl-CoA hydrolase, mitochondrial [Source:UniProtKB/TrEMBL;Acc:Q8MNT7]	Metabolism;Metabolism;Metabolism;Metabolism;Metabolism	Global and overview maps;Global and overview maps;Amino acid metabolism;Carbohydrate metabolism;Metabolism of other amino acids	ko01100//Metabolic pathways;ko01200//Carbon metabolism;ko00280//Valine, leucine and isoleucine degradation;ko00640//Propanoate metabolism;ko00410//beta-Alanine metabolism	K05605;K05605;K05605;K05605;K05605	GO:0005739//mitochondrion	GO:0003860//3-hydroxyisobutyryl-CoA hydrolase activity;GO:0016787//hydrolase activity	GO:0006574//valine catabolic process;GO:0009083//branched-chain amino acid catabolic process	--
WBGene00015400	337	203	183	1701	1646	1686	1825	14.509	9.947	8.8	89.703	89.951	91.309	90.611	11.0853333333333	90.3935	3.02756688295356	1.58451995992012e-131	5.99202068043393e-129	cyp-35A2	CYtochrome P450 family [Source:UniProtKB/TrEMBL;Acc:O02628]	-	-	-	-	GO:0005737//cytoplasm;GO:0043231//intracellular membrane-bounded organelle	GO:0004497//monooxygenase activity;GO:0005506//iron ion binding;GO:0008395//steroid hydroxylase activity;GO:0016491//oxidoreductase activity;GO:0016705//oxidoreductase activity, acting on paired donors, with incorporation or reduction of molecular oxygen;GO:0016712//oxidoreductase activity, acting on paired donors, with incorporation or reduction of molecular oxygen, reduced flavin or flavoprotei…	GO:0006082//organic acid metabolic process;GO:0006805//xenobiotic metabolic process;GO:0009410//response to xenobiotic stimulus;GO:0042738//exogenous drug catabolic process;GO:0055114//oxidation-reduction process	--
WBGene00013647	148	120	138	845	824	733	836	20.936	19.32	21.804	146.416	147.957	130.433	136.381	20.6866666666667	140.297	2.76171	3.74197410837532e-130	1.38731855766982e-127	Y105C5B.5	NP_502894.1 DUF4440 domain-containing protein [Caenorhabditis elegans]	-	-	-	-	-	-	-	--
WBGene00012538	550	453	438	1449	1412	1421	1542	25.603	24.001	24.279	82.623	83.434	83.211	82.782	24.6276666666667	83.0125	1.75304864640432	1.44905645679108e-128	5.26899220865495e-126	Y37A1B.5	NP_001255777.1 Uncharacterized protein CELE_Y37A1B.5 [Caenorhabditis elegans]	Metabolism;Metabolism	Global and overview maps;Energy metabolism	ko01100//Metabolic pathways;ko00920//Sulfur metabolism	K17285;K17285	-	GO:0008430//selenium binding	-	--
WBGene00000031	1051	1247	906	57	57	36	54	47.932	64.593	46.054	3.197	3.329	2.043	2.886	52.8596666666667	2.86375	-4.20619	9.71101881361623e-128	3.46445176845011e-125	abu-8	Activated in Blocked Unfolded protein response [Source:UniProtKB/TrEMBL;Acc:O16511]	-	-	-	-	-	-	GO:0030968//endoplasmic reticulum unfolded protein response;GO:0060465//pharynx development	--
WBGene00012608	2211	1520	1282	9206	8342	8697	10072	94.084	73.66	61.138	484.109	454.314	469.148	500.51	76.294	477.02	2.64440900285812	1.19347194047462e-127	4.16520304831763e-125	hphd-1	Hydroxyacid-oxoacid transhydrogenase, mitochondrial [Source:UniProtKB/Swiss-Prot;Acc:Q9U2M4]	-	-	-	-	GO:0005739//mitochondrion	GO:0004022//alcohol dehydrogenase (NAD) activity;GO:0016491//oxidoreductase activity;GO:0046872//metal ion binding;GO:0047988//hydroxyacid-oxoacid transhydrogenase activity	GO:0006539//glutamate catabolic process via 2-oxoglutarate;GO:0055114//oxidation-reduction process	--
WBGene00000603	1079	1144	922	87	110	91	101	69.443	83.8	66.277	6.859	9.125	7.367	7.496	73.1733333333333	7.71175	-3.24619	1.21158328568579e-127	4.16520304831763e-125	col-14	Cuticle collagen 14 [Source:UniProtKB/Swiss-Prot;Acc:P18834]	-	-	-	-	GO:0005576//extracellular region;GO:0005581//collagen trimer;GO:0005615//extracellular space;GO:0016020//membrane;GO:0016021//integral component of membrane;GO:0031012//extracellular matrix	GO:0005201//extracellular matrix structural constituent;GO:0042302//structural constituent of cuticle	GO:0030198//extracellular matrix organization;GO:0040002//collagen and cuticulin-based cuticle development	--
WBGene00010904	275	206	175	1137	1055	1213	1156	11.211	9.471	7.918	56.828	54.634	62.228	54.478	9.53333333333333	57.042	2.58097191999259	7.65710276575183e-125	2.58536605526492e-122	ugt-62	UDP-glucuronosyltransferase [Source:UniProtKB/TrEMBL;Acc:Q21603]	Metabolism;Metabolism;Metabolism;Metabolism;Human Diseases;Metabolism;Metabolism;Metabolism;Metabolism;Metabolism	Global and overview maps;Xenobiotics biodegradation and metabolism;Xenobiotics biodegradation and metabolism;Xenobiotics biodegradation and metabolism;Cancer: overview;Metabolism of cofactors and vitamins;Carbohydrate metabolism;Carbohydrate metabolism;Lipid metabolism;Metabolism of cofactors and vitamins	ko01100//Metabolic pathways;ko00983//Drug metabolism - other enzymes;ko00982//Drug metabolism - cytochrome P450;ko00980//Metabolism of xenobiotics by cytochrome P450;ko05204//Chemical carcinogenesis - DNA adducts;ko00830//Retinol metabolism;ko00040//Pentose and glucuronate interconversions;ko00053//Ascorbate and aldarate metabolism;ko00140//Steroid hormone biosynthesis;ko00860//Porphyrin metaboli…	K00699;K00699;K00699;K00699;K00699;K00699;K00699;K00699;K00699;K00699	GO:0016020//membrane;GO:0016021//integral component of membrane;GO:0043231//intracellular membrane-bounded organelle	GO:0008194//UDP-glycosyltransferase activity;GO:0015020//glucuronosyltransferase activity;GO:0016740//transferase activity;GO:0016757//transferase activity, transferring glycosyl groups;GO:0016758//transferase activity, transferring hexosyl groups	-	--
WBGene00009430	791	643	606	1927	1988	1919	2094	47.726	44.138	40.672	142.609	150.956	144.812	144.752	44.1786666666667	145.782	1.72239328899575	1.0290274701099e-124	3.41348270260315e-122	F35E12.6	NP_506401.2 CUB_2 domain-containing protein [Caenorhabditis elegans]	-	-	-	-	-	-	GO:0045087//innate immune response	--
WBGene00010204	2881	2738	3078	9727	9512	9252	9676	140.53	152.01	167.696	581.181	588.955	567.705	544.311	153.412	570.538	1.89491164276216	4.83756153590262e-123	1.57704506070425e-120	F57F5.1	NP_506011.2 Pept_C1 domain-containing protein [Caenorhabditis elegans]	Cellular Processes;Cellular Processes;Cellular Processes;Organismal Systems;Organismal Systems;Organismal Systems	Transport and catabolism;Transport and catabolism;Cell growth and death;Endocrine system;Immune system;Immune system	ko04142//Lysosome;ko04140//Autophagy - animal;ko04210//Apoptosis;ko04924//Renin secretion;ko04621//NOD-like receptor signaling pathway;ko04612//Antigen processing and presentation	K01363;K01363;K01363;K01363;K01363;K01363	GO:0005615//extracellular space;GO:0005764//lysosome	GO:0004197//cysteine-type endopeptidase activity;GO:0008233//peptidase activity;GO:0008234//cysteine-type peptidase activity;GO:0016787//hydrolase activity	GO:0006508//proteolysis;GO:0051603//proteolysis involved in cellular protein catabolic process	--
WBGene00012664	1511	1976	2135	14023	13506	13396	14268	43.877	65.308	69.246	498.787	497.827	489.332	477.811	59.477	490.939	3.04514072775823	2.73494274528175e-121	8.76479617420125e-119	Y39B6A.1	NP_741698.1 Uncharacterized protein CELE_Y39B6A.1 [Caenorhabditis elegans]	-	-	-	-	GO:0005730//nucleolus	-	-	--
WBGene00000699	2068	2702	2689	180	213	178	217	151.691	225.584	220.275	16.197	19.851	16.453	18.378	199.183333333333	17.7198	-3.49067	4.17271295453849e-121	1.3149609424069e-118	col-125	COLlagen [Source:UniProtKB/TrEMBL;Acc:Q18302]	-	-	-	-	GO:0016020//membrane;GO:0016021//integral component of membrane	GO:0042302//structural constituent of cuticle	-	--
WBGene00020662	4120	3228	3303	8015	7649	7864	8218	298.093	265.827	266.926	710.338	702.495	715.746	685.718	276.948666666667	703.574	1.34508408996366	9.39980248646179e-121	2.9136305805577e-118	T21H3.1	NP_001024152.1 Lipase_3 domain-containing protein [Caenorhabditis elegans]	-	-	-	-	-	GO:0016787//hydrolase activity	GO:0006629//lipid metabolic process	--
WBGene00000696	5955	3501	3781	24883	27349	25430	25038	422.915	282.992	299.919	2164.61	2465.45	2271.84	2050.67	335.275333333333	2238.14	2.73888251486435	1.9285661556189e-120	5.88150465652294e-118	col-122	COLlagen [Source:UniProtKB/TrEMBL;Acc:Q22183]	-	-	-	-	GO:0016020//membrane;GO:0016021//integral component of membrane	GO:0042302//structural constituent of cuticle	-	--
WBGene00000641	811	969	1015	24	44	36	33	53.639	72.945	74.981	1.944	3.694	2.995	2.517	67.1883333333333	2.7875	-4.59117	8.69547516384506e-119	2.60974673647591e-116	col-65	COLlagen [Source:UniProtKB/TrEMBL;Acc:Q9XUT4]	-	-	-	-	-	GO:0042302//structural constituent of cuticle	-	--
WBGene00000215	4852	3440	3144	13675	13260	13622	14656	243.527	196.515	176.253	840.737	844.8	860.059	848.334	205.431666666667	848.482	2.04622631855611	1.00065567738855e-118	2.95631211688479e-116	asp-2	ASpartyl Protease [Source:UniProtKB/TrEMBL;Acc:Q86NE0]	Cellular Processes;Cellular Processes;Human Diseases;Cellular Processes;Environmental Information Processing;Organismal Systems	Transport and catabolism;Transport and catabolism;Infectious disease: bacterial;Cell growth and death;Signal transduction;Endocrine system	ko04142//Lysosome;ko04140//Autophagy - animal;ko05152//Tuberculosis;ko04210//Apoptosis;ko04071//Sphingolipid signaling pathway;ko04915//Estrogen signaling pathway	K01379;K01379;K01379;K01379;K01379;K01379	-	GO:0004190//aspartic-type endopeptidase activity;GO:0008233//peptidase activity;GO:0016787//hydrolase activity	GO:0006508//proteolysis;GO:0030163//protein catabolic process	--
WBGene00008560	35	25	28	500	520	470	497	1.591	1.293	1.421	27.837	30.001	26.873	26.051	1.435	27.6905	4.27026846228741	1.06082630932448e-118	3.08586213180111e-116	pho-13	Intestinal acid PHOsphatase [Source:UniProtKB/TrEMBL;Acc:Q19175]	Metabolism;Cellular Processes;Metabolism	Global and overview maps;Transport and catabolism;Metabolism of cofactors and vitamins	ko01100//Metabolic pathways;ko04142//Lysosome;ko00740//Riboflavin metabolism	K14410;K14410;K14410	-	-	-	--
WBGene00016943	7356	4732	4463	26055	23968	25565	27694	365.734	268.368	247.929	1587.57	1514.16	1600.92	1589.98	294.010333333333	1573.16	2.41972389167198	1.67237957153414e-117	4.79111408160114e-115	acdh-1	Acyl CoA DeHydrogenase [Source:UniProtKB/TrEMBL;Acc:Q8IAB6]	Metabolism;Metabolism;Metabolism;Metabolism	Global and overview maps;Global and overview maps;Amino acid metabolism;Lipid metabolism	ko01100//Metabolic pathways;ko01212//Fatty acid metabolism;ko00280//Valine, leucine and isoleucine degradation;ko00071//Fatty acid degradation	K09478;K09478;K09478;K09478	-	GO:0003995//acyl-CoA dehydrogenase activity;GO:0016491//oxidoreductase activity;GO:0016627//oxidoreductase activity, acting on the CH-CH group of donors;GO:0050660//flavin adenine dinucleotide binding	GO:0045087//innate immune response;GO:0050829//defense response to Gram-negative bacterium;GO:0055114//oxidation-reduction process	--
WBGene00000715	210	236	237	1080	1188	1105	1195	13.929	17.817	17.558	87.759	100.024	92.199	91.433	16.4346666666667	92.8538	2.49821798065252	7.81740716784749e-117	2.20614230939792e-114	col-142	COLlagen [Source:UniProtKB/TrEMBL;Acc:O17036]	-	-	-	-	GO:0016020//membrane;GO:0016021//integral component of membrane	GO:0042302//structural constituent of cuticle	-	--
WBGene00020808	4944	4695	4543	10504	10552	10621	10841	207.183	223.385	212.211	536	555.56	555.671	521.449	214.259666666667	542.17	1.33938499115927	8.92145806449186e-116	2.48069013357959e-113	clik-1	CaLponIn-liKe proteins [Source:UniProtKB/TrEMBL;Acc:H2L0M6]	-	-	-	-	-	-	-	--
WBGene00014003	93	57	62	604	554	533	584	10.482	7.312	7.805	83.385	79.257	75.567	75.907	8.533	78.529	3.20210057259592	1.50784813843638e-113	4.1319409567471e-111	ZK593.3	NP_502031.1 Uncharacterized protein CELE_ZK593.3 [Caenorhabditis elegans]	-	-	-	-	GO:0016020//membrane;GO:0016021//integral component of membrane	-	-	--
WBGene00019895	2639	2137	1956	5401	5229	5540	5803	61.259	56.461	50.714	153.572	154.075	161.771	155.349	56.1446666666667	156.192	1.47609736403204	6.1931263751609e-113	1.67285190716489e-110	aagr-2	Acid Alpha Glucosidase Relate [Source:UniProtKB/TrEMBL;Acc:Q21750]	Metabolism;Metabolism;Metabolism	Global and overview maps;Carbohydrate metabolism;Carbohydrate metabolism	ko01100//Metabolic pathways;ko00500//Starch and sucrose metabolism;ko00052//Galactose metabolism	K01187;K01187;K01187	GO:0005764//lysosome	GO:0003824//catalytic activity;GO:0004553//hydrolase activity, hydrolyzing O-glycosyl compounds;GO:0004558//alpha-1,4-glucosidase activity;GO:0016787//hydrolase activity;GO:0016798//hydrolase activity, acting on glycosyl bonds;GO:0030246//carbohydrate binding	GO:0005975//carbohydrate metabolic process;GO:0005980//glycogen catabolic process;GO:0008152//metabolic process	--
WBGene00021236	2094	1650	1677	443	377	424	453	300.504	269.506	268.802	77.872	68.675	76.542	74.972	279.604	74.5152	-1.90778	1.65968911384803e-111	4.41991574149839e-109	pud-1.2	Protein Up-regulated in Daf-2(Gf) [Source:UniProtKB/TrEMBL;Acc:G5EET8]	-	-	-	-	-	-	-	--
WBGene00011006	233	202	174	858	823	818	840	9.741	9.612	8.125	43.937	43.674	43.018	40.499	9.15933333333333	42.782	2.22368942812524	6.41497975600378e-111	1.68464496147944e-108	ugt-47	Putative UDP-glucuronosyltransferase ugt-47 [Source:UniProtKB/Swiss-Prot;Acc:Q21706]	Metabolism;Metabolism;Metabolism;Metabolism;Human Diseases;Metabolism;Metabolism;Metabolism;Metabolism;Metabolism	Global and overview maps;Xenobiotics biodegradation and metabolism;Xenobiotics biodegradation and metabolism;Xenobiotics biodegradation and metabolism;Cancer: overview;Metabolism of cofactors and vitamins;Carbohydrate metabolism;Carbohydrate metabolism;Lipid metabolism;Metabolism of cofactors and vitamins	ko01100//Metabolic pathways;ko00983//Drug metabolism - other enzymes;ko00982//Drug metabolism - cytochrome P450;ko00980//Metabolism of xenobiotics by cytochrome P450;ko05204//Chemical carcinogenesis - DNA adducts;ko00830//Retinol metabolism;ko00040//Pentose and glucuronate interconversions;ko00053//Ascorbate and aldarate metabolism;ko00140//Steroid hormone biosynthesis;ko00860//Porphyrin metaboli…	K00699;K00699;K00699;K00699;K00699;K00699;K00699;K00699;K00699;K00699	GO:0016020//membrane;GO:0016021//integral component of membrane;GO:0043231//intracellular membrane-bounded organelle	GO:0008194//UDP-glycosyltransferase activity;GO:0015020//glucuronosyltransferase activity;GO:0016740//transferase activity;GO:0016757//transferase activity, transferring glycosyl groups;GO:0016758//transferase activity, transferring hexosyl groups	-	--
WBGene00021005	3677	3738	3985	713	693	721	859	317.394	367.245	384.202	75.388	75.931	78.289	85.511	356.280333333333	78.7798	-2.17712	8.40659402567625e-111	2.17742301147242e-108	ule-1	Uterine Lumin Expressed/locailized [Source:UniProtKB/TrEMBL;Acc:X5M5P2]	-	-	-	-	GO:0005576//extracellular region	GO:0008061//chitin binding	GO:0006030//chitin metabolic process	--
WBGene00015695	280	188	188	969	1024	952	1092	10.167	7.769	7.624	43.115	47.195	43.501	45.726	8.52	44.8843	2.39728395276324	8.76514416418327e-110	2.23961278184294e-107	ugt-26	UDP-glucuronosyltransferase [Source:UniProtKB/TrEMBL;Acc:H2KYQ0]	-	-	-	-	GO:0016020//membrane;GO:0016021//integral component of membrane;GO:0043231//intracellular membrane-bounded organelle	GO:0008194//UDP-glycosyltransferase activity;GO:0015020//glucuronosyltransferase activity;GO:0016740//transferase activity;GO:0016757//transferase activity, transferring glycosyl groups;GO:0016758//transferase activity, transferring hexosyl groups	-	--
WBGene00018488	755	729	733	2526	2530	2361	2336	22.398	24.374	24.329	91.685	94.87	88.489	79.428	23.7003333333333	88.618	1.90269241727633	8.09514852053195e-108	2.04084090968291e-105	acs-1	Fatty Acid CoA Synthetase family [Source:UniProtKB/TrEMBL;Acc:Q5TKA3]	-	-	-	-	-	GO:0003824//catalytic activity	GO:0045197//establishment or maintenance of epithelial cell apical/basal polarity	--
WBGene00000732	48	60	84	637	649	666	791	3.207	4.566	6.269	52.1	54.97	55.94	60.941	4.68066666666667	55.9877	3.58032527070823	1.09933055974998e-104	2.73501871365166e-102	col-159	COLlagen [Source:UniProtKB/TrEMBL;Acc:Q20922]	-	-	-	-	GO:0016020//membrane;GO:0016021//integral component of membrane	GO:0042302//structural constituent of cuticle	-	--
WBGene00017962	60	58	51	561	461	460	511	3.7	4.017	3.505	41.728	34.989	34.631	35.562	3.74066666666667	36.7275	3.29549337956836	2.42155413529889e-104	5.94633059613396e-102	fbxa-72	F-box A protein [Source:UniProtKB/TrEMBL;Acc:A0A0K3AVH4]	-	-	-	-	-	-	-	--
WBGene00000776	10247	9074	10537	26507	26858	26539	27417	596.857	601.582	685.516	1891.23	1985.81	1944.57	1841.73	627.985	1915.83	1.60917018118706	1.03931059141067e-102	2.51939546953755e-100	cpl-1	CathePsin L family [Source:UniProtKB/TrEMBL;Acc:H9G333]	Cellular Processes;Cellular Processes;Human Diseases;Human Diseases;Cellular Processes;Cellular Processes;Human Diseases;Organismal Systems	Transport and catabolism;Transport and catabolism;Cardiovascular disease;Cancer: overview;Cell growth and death;Transport and catabolism;Immune disease;Immune system	ko04142//Lysosome;ko04140//Autophagy - animal;ko05418//Fluid shear stress and atherosclerosis;ko05205//Proteoglycans in cancer;ko04210//Apoptosis;ko04145//Phagosome;ko05323//Rheumatoid arthritis;ko04612//Antigen processing and presentation	K01365;K01365;K01365;K01365;K01365;K01365;K01365;K01365	GO:0005576//extracellular region;GO:0005615//extracellular space;GO:0005737//cytoplasm;GO:0005764//lysosome;GO:0005768//endosome;GO:0031410//cytoplasmic vesicle;GO:0031983//vesicle lumen;GO:0032010//phagolysosome;GO:0036019//endolysosome;GO:0042718//yolk granule;GO:0045335//phagocytic vesicle	GO:0004197//cysteine-type endopeptidase activity;GO:0005515//protein binding;GO:0008233//peptidase activity;GO:0008234//cysteine-type peptidase activity;GO:0016787//hydrolase activity	GO:0006508//proteolysis;GO:0006955//immune response;GO:0043277//apoptotic cell clearance;GO:0051603//proteolysis involved in cellular protein catabolic process;GO:0060785//regulation of apoptosis involved in tissue homeostasis;GO:0070613//regulation of protein processing;GO:1903188//positive regulation of vitellogenesis	--
WBGene00010150	1602	1406	1381	354	381	370	374	65.037	64.864	62.739	17.758	19.847	19.146	17.669	64.2133333333333	18.605	-1.78718	1.1153240768947e-102	2.66943641087659e-100	F56D5.6	NP_501658.2 Uncharacterized protein CELE_F56D5.6 [Caenorhabditis elegans]	-	-	-	-	-	-	-	--
WBGene00018951	411	411	409	1286	1249	1239	1315	36.711	41.784	40.805	140.704	141.614	139.217	135.459	39.7666666666667	139.249	1.80803	1.35093561251644e-102	3.19293632018261e-100	F56C9.7	NP_498612.1 Uncharacterized protein CELE_F56C9.7 [Caenorhabditis elegans]	-	-	-	-	-	-	GO:0010883//regulation of lipid storage;GO:0090087//regulation of peptide transport	--
WBGene00020242	687	868	794	5	7	5	14	51.929	74.676	67.035	0.463	0.672	0.475	1.22	64.5466666666667	0.7075	-6.51147	1.68463018730414e-101	3.93246760266007e-99	phat-5	PHAryngeal gland Toxin-related [Source:UniProtKB/TrEMBL;Acc:O16420]	-	-	-	-	-	-	-	--
WBGene00000228	1077	1058	859	2752	2760	2731	2862	23.987	26.765	21.714	74.275	77.242	76.06	72.828	24.1553333333333	75.1012	1.63649515895412	9.66944474278608e-100	2.22963245361706e-97	atn-1	AcTiniN [Source:UniProtKB/TrEMBL;Acc:Q9XVU8]	Human Diseases;Human Diseases;Cellular Processes;Cellular Processes;Cellular Processes;Human Diseases;Cellular Processes;Organismal Systems;Human Diseases	Infectious disease: bacterial;Cancer: overview;Cellular community - eukaryotes;Cellular community - eukaryotes;Cell motility;Immune disease;Cellular community - eukaryotes;Immune system;Infectious disease: parasitic	ko05131//Shigellosis;ko05203//Viral carcinogenesis;ko04510//Focal adhesion;ko04530//Tight junction;ko04810//Regulation of actin cytoskeleton;ko05322//Systemic lupus erythematosus;ko04520//Adherens junction;ko04670//Leukocyte transendothelial migration;ko05146//Amoebiasis	K05699;K05699;K05699;K05699;K05699;K05699;K05699;K05699;K05699	GO:0005865//striated muscle thin filament;GO:0055120//striated muscle dense body;GO:0097433//dense body	GO:0003779//actin binding;GO:0005509//calcium ion binding;GO:0005515//protein binding	-	--
WBGene00009628	1348	1050	1081	2785	2600	2690	2774	52.403	46.459	46.938	132.617	128.3	131.547	124.366	48.6	129.208	1.41066159643462	4.72605166135808e-99	1.07662873268625e-96	tatn-1	Tyrosine AminoTraNsferase [Source:UniProtKB/TrEMBL;Acc:Q93703]	Metabolism;Metabolism;Metabolism;Metabolism;Metabolism;Metabolism;Metabolism	Global and overview maps;Global and overview maps;Amino acid metabolism;Amino acid metabolism;Metabolism of cofactors and vitamins;Amino acid metabolism;Amino acid metabolism	ko01100//Metabolic pathways;ko01230//Biosynthesis of amino acids;ko00270//Cysteine and methionine metabolism;ko00350//Tyrosine metabolism;ko00130//Ubiquinone and other terpenoid-quinone biosynthesis;ko00360//Phenylalanine metabolism;ko00400//Phenylalanine, tyrosine and tryptophan biosynthesis	K00815;K00815;K00815;K00815;K00815;K00815;K00815	-	GO:0003824//catalytic activity;GO:0004838//L-tyrosine:2-oxoglutarate aminotransferase activity;GO:0008483//transaminase activity;GO:0016740//transferase activity;GO:0030170//pyridoxal phosphate binding	GO:0006520//cellular amino acid metabolic process;GO:0006559//L-phenylalanine catabolic process;GO:0009058//biosynthetic process;GO:0009072//aromatic amino acid family metabolic process;GO:0043053//dauer entry	--
WBGene00016027	224	188	235	840	875	843	965	20.855	20.013	24.451	95.239	102.741	97.551	102.912	21.773	99.6107	2.19376124302299	7.88824288104604e-99	1.77560590946212e-96	C23H5.8	NP_500163.1 Uncharacterized protein CELE_C23H5.8 [Caenorhabditis elegans]	-	-	-	-	-	-	-	--
WBGene00004300	4057	5763	6005	156	168	135	157	259.895	420.197	429.668	12.241	13.661	10.879	11.599	369.92	12.095	-4.93473	1.22588793222288e-98	2.72695164970238e-96	ram-2	NP_496362.1 Col_cuticle_N domain-containing protein [Caenorhabditis elegans]	-	-	-	-	GO:0016020//membrane;GO:0016021//integral component of membrane	GO:0042302//structural constituent of cuticle	GO:0007423//sensory organ development;GO:0045138//nematode male tail tip morphogenesis	--
WBGene00008652	1230	1305	825	86	101	92	96	31.398	37.71	23.44	2.777	3.392	3.219	2.773	30.8493333333333	3.04025	-3.34298	3.28730640831168e-98	7.22748715911131e-96	F10D11.6	NP_001250777.1 BPI2 domain-containing protein [Caenorhabditis elegans]	-	-	-	-	GO:0005615//extracellular space	GO:0008289//lipid binding	-	--
WBGene00009645	73	74	81	605	581	481	585	2.396	2.801	2.983	25.164	24.939	20.599	22.936	2.72666666666667	23.4095	3.10188387291346	7.64208118471896e-98	1.66087897747892e-95	F42G10.1	NP_509681.2 Uncharacterized protein CELE_F42G10.1 [Caenorhabditis elegans]	-	-	-	-	GO:0005575//cellular_component	GO:0003674//molecular_function;GO:0008237//metallopeptidase activity	GO:0006508//proteolysis;GO:0008150//biological_process	--
WBGene00020297	16659	18073	18501	4012	3861	4076	4500	504.043	623.017	626.705	149.117	148.621	155.81	157.274	584.588333333333	152.706	-1.93667	1.46082359954149e-97	3.13877870683301e-95	nog-1	Nucleolar GTP-binding protein 1 [Source:UniProtKB/Swiss-Prot;Acc:O44411]	Genetic Information Processing	Translation	ko03008//Ribosome biogenesis in eukaryotes	K06943	GO:0005634//nucleus;GO:0005730//nucleolus	GO:0000166//nucleotide binding;GO:0005525//GTP binding	GO:0008340//determination of adult lifespan;GO:0010888//negative regulation of lipid storage;GO:0042254//ribosome biogenesis;GO:1903104//regulation of insulin receptor signaling pathway involved in determination of adult lifespan;GO:2000241//regulation of reproductive process	--
WBGene00000681	3625	5102	5621	62	92	72	72	267.871	429.111	463.936	5.612	8.63	6.693	6.136	386.972666666667	6.76775	-5.83741	1.48977130093723e-97	3.16501075933945e-95	col-107	COLlagen [Source:UniProtKB/TrEMBL;Acc:Q86S35]	-	-	-	-	GO:0016020//membrane;GO:0016021//integral component of membrane	GO:0042302//structural constituent of cuticle	-	--
WBGene00008205	1451	1667	1449	4896	4810	4880	5063	50.63	66.009	56.497	208.227	211.693	213.274	202.301	57.712	208.874	1.8556879611873	1.23215607296268e-96	2.58862300306427e-94	sams-1	Probable S-adenosylmethionine synthase 1 [Source:UniProtKB/Swiss-Prot;Acc:O17680]	Metabolism;Metabolism;Metabolism	Global and overview maps;Global and overview maps;Amino acid metabolism	ko01100//Metabolic pathways;ko01230//Biosynthesis of amino acids;ko00270//Cysteine and methionine metabolism	K00789;K00789;K00789	GO:0005829//cytosol	GO:0000166//nucleotide binding;GO:0004478//methionine adenosyltransferase activity;GO:0005515//protein binding;GO:0005524//ATP binding;GO:0016740//transferase activity;GO:0046872//metal ion binding	GO:0006556//S-adenosylmethionine biosynthetic process;GO:0006730//one-carbon metabolic process;GO:0010888//negative regulation of lipid storage	--
WBGene00001397	112	77	109	593	611	589	570	7.032	5.502	7.644	45.605	48.694	46.519	41.272	6.726	45.5225	2.75875910562174	2.89150197464477e-94	6.00796915786629e-92	fat-5	Delta(9)-fatty-acid desaturase fat-5 [Source:UniProtKB/Swiss-Prot;Acc:G5ED44]	Metabolism;Organismal Systems;Metabolism;Environmental Information Processing;Organismal Systems;Metabolism	Global and overview maps;Aging;Global and overview maps;Signal transduction;Endocrine system;Lipid metabolism	ko01100//Metabolic pathways;ko04212//Longevity regulating pathway - worm;ko01212//Fatty acid metabolism;ko04152//AMPK signaling pathway;ko03320//PPAR signaling pathway;ko01040//Biosynthesis of unsaturated fatty acids	K00507;K00507;K00507;K00507;K00507;K00507	GO:0005789//endoplasmic reticulum membrane;GO:0016020//membrane;GO:0016021//integral component of membrane	GO:0004768//stearoyl-CoA 9-desaturase activity;GO:0005506//iron ion binding;GO:0016491//oxidoreductase activity;GO:0016717//oxidoreductase activity, acting on paired donors, with oxidation of a pair of donors resulting in the reduction of molecular oxygen to two molecules of water	GO:0006629//lipid metabolic process;GO:0006631//fatty acid metabolic process;GO:0006633//fatty acid biosynthetic process;GO:0006636//unsaturated fatty acid biosynthetic process;GO:0007275//multicellular organism development;GO:0042759//long-chain fatty acid biosynthetic process;GO:0055114//oxidation-reduction process	--
WBGene00000535	2838	3340	3991	291	381	351	348	353.8	473.918	555.718	44.437	60.291	55.044	50.032	461.145333333333	52.451	-3.13618	3.40247651904447e-94	6.99282891544488e-92	cpi-1	Cystatin [Source:UniProtKB/TrEMBL;Acc:G5EDZ9]	-	-	-	-	GO:0005615//extracellular space	GO:0004869//cysteine-type endopeptidase inhibitor activity;GO:0030414//peptidase inhibitor activity	GO:0010466//negative regulation of peptidase activity;GO:0010951//negative regulation of endopeptidase activity	--
WBGene00001243	320	253	368	1426	1421	1453	1441	23.441	21.234	30.141	128.739	132.878	134.399	122.425	24.9386666666667	129.61	2.37772357637529	1.21375481311793e-93	2.467707097466e-91	elo-5	Elongation of very long chain fatty acids protein 5 [Source:UniProtKB/Swiss-Prot;Acc:Q20300]	Metabolism;Metabolism;Metabolism;Metabolism	Global and overview maps;Global and overview maps;Lipid metabolism;Lipid metabolism	ko01100//Metabolic pathways;ko01212//Fatty acid metabolism;ko00062//Fatty acid elongation;ko01040//Biosynthesis of unsaturated fatty acids	K10203;K10203;K10203;K10203	GO:0016020//membrane;GO:0016021//integral component of membrane;GO:0030176//integral component of endoplasmic reticulum membrane	GO:0009922//fatty acid elongase activity;GO:0016740//transferase activity	GO:0006629//lipid metabolic process;GO:0006631//fatty acid metabolic process;GO:0006633//fatty acid biosynthetic process;GO:0019367//fatty acid elongation, saturated fatty acid;GO:0030148//sphingolipid biosynthetic process;GO:0034625//fatty acid elongation, monounsaturated fatty acid;GO:0034626//fatty acid elongation, polyunsaturated fatty acid;GO:0042761//very long-chain fatty acid biosynthetic …	--
WBGene00000678	622	626	581	48	72	54	66	46.811	53.622	48.839	4.425	6.878	5.112	5.728	49.7573333333333	5.53575	-3.16806	1.30597034723451e-93	2.62694546016065e-91	col-104	COLlagen [Source:UniProtKB/TrEMBL;Acc:O44174]	-	-	-	-	GO:0016020//membrane;GO:0016021//integral component of membrane	GO:0042302//structural constituent of cuticle	-	--
WBGene00015355	758	702	708	95	90	112	81	76.035	80.148	79.324	11.673	11.46	14.133	9.37	78.5023333333333	11.659	-2.75129	2.20437806655024e-93	4.38740847182441e-91	C02F12.5	BPTI/Kunitz inhibitor domain-containing protein C02F12.5 [Source:UniProtKB/Swiss-Prot;Acc:Q11101]	-	-	-	-	GO:0005575//cellular_component	GO:0003674//molecular_function;GO:0004867//serine-type endopeptidase inhibitor activity;GO:0030414//peptidase inhibitor activity	GO:0008150//biological_process;GO:0010466//negative regulation of peptidase activity;GO:0010951//negative regulation of endopeptidase activity	--
WBGene00021581	36	26	23	368	356	343	393	1.781	1.464	1.271	22.302	22.357	21.347	22.423	1.50533333333333	22.1073	3.87636468380993	3.76150328250678e-93	7.40859417350397e-91	clec-70	C-type LECtin [Source:UniProtKB/TrEMBL;Acc:Q9N3X0]	-	-	-	-	-	GO:0030246//carbohydrate binding	GO:0050830//defense response to Gram-positive bacterium	--
WBGene00020891	225	240	171	869	937	925	950	7.008	8.518	5.936	33.349	37.303	36.528	34.299	7.154	35.3698	2.30569399839105	4.0036117345711e-93	7.80415367806911e-91	T28C12.4	Carboxylic ester hydrolase [Source:UniProtKB/TrEMBL;Acc:Q4LDP0]	-	-	-	-	GO:0005575//cellular_component;GO:0005615//extracellular space	GO:0016787//hydrolase activity;GO:0052689//carboxylic ester hydrolase activity	GO:0008150//biological_process	--
WBGene00004875	974	669	555	3155	2919	2998	3280	33.517	26.204	21.327	133.02	127.539	129.775	130.184	27.016	130.13	2.26806206456253	4.49457269541531e-92	8.67177352295028e-90	smd-1	S-adenosylmethionine decarboxylase proenzyme S-adenosylmethionine decarboxylase alpha chain S-adenosylmethionine decarboxylase beta chain [Source:UniProtKB/Swiss-Prot;Acc:O02655]	Metabolism;Metabolism;Metabolism	Global and overview maps;Amino acid metabolism;Amino acid metabolism	ko01100//Metabolic pathways;ko00270//Cysteine and methionine metabolism;ko00330//Arginine and proline metabolism	K01611;K01611;K01611	GO:0005829//cytosol	GO:0004014//adenosylmethionine decarboxylase activity;GO:0016829//lyase activity;GO:0016831//carboxy-lyase activity	GO:0006557//S-adenosylmethioninamine biosynthetic process;GO:0006596//polyamine biosynthetic process;GO:0006597//spermine biosynthetic process;GO:0008295//spermidine biosynthetic process	--
WBGene00022562	960	1162	1255	111	97	85	83	74.017	101.971	108.077	10.483	9.493	8.244	7.38	94.6883333333333	8.9	-3.41131	9.26769885501661e-92	1.77003686818842e-89	ZC204.12	NP_494029.1 Uncharacterized protein CELE_ZC204.12 [Caenorhabditis elegans]	-	-	-	-	-	-	-	--
WBGene00001155	3802	2723	2717	8663	7617	8070	8946	225.82	184.081	180.246	630.266	574.271	602.954	612.778	196.715666666667	605.067	1.62098363904445	9.72205064604196e-92	1.83824533615361e-89	ech-6	Probable enoyl-CoA hydratase, mitochondrial [Source:UniProtKB/Swiss-Prot;Acc:P34559]	Metabolism;Metabolism;Metabolism;Metabolism;Metabolism;Metabolism;Metabolism;Metabolism;Metabolism;Metabolism;Metabolism	Global and overview maps;Global and overview maps;Global and overview maps;Amino acid metabolism;Lipid metabolism;Amino acid metabolism;Amino acid metabolism;Carbohydrate metabolism;Lipid metabolism;Metabolism of other amino acids;Carbohydrate metabolism	ko01100//Metabolic pathways;ko01200//Carbon metabolism;ko01212//Fatty acid metabolism;ko00280//Valine, leucine and isoleucine degradation;ko00071//Fatty acid degradation;ko00310//Lysine degradation;ko00380//Tryptophan metabolism;ko00640//Propanoate metabolism;ko00062//Fatty acid elongation;ko00410//beta-Alanine metabolism;ko00650//Butanoate metabolism	K07511;K07511;K07511;K07511;K07511;K07511;K07511;K07511;K07511;K07511;K07511	GO:0005739//mitochondrion;GO:0005759//mitochondrial matrix	GO:0003824//catalytic activity;GO:0004300//enoyl-CoA hydratase activity;GO:0016829//lyase activity	GO:0006629//lipid metabolic process;GO:0006631//fatty acid metabolic process;GO:0006635//fatty acid beta-oxidation	--
WBGene00011800	85	83	85	499	466	480	471	4.08	4.535	4.557	29.34	28.394	28.984	26.073	4.39066666666667	28.1977	2.6830681330601	1.70158207540958e-91	3.18549642394498e-89	T16G1.6	NP_506234.2 CHK domain-containing protein [Caenorhabditis elegans]	-	-	-	-	-	-	-	--
WBGene00017780	637	455	483	1652	1641	1820	1651	39.997	35.879	39.82	133.075	130.885	153.764	119.606	38.5653333333333	134.333	1.80043190251854	3.28736618199519e-90	6.09387448717304e-88	F25E2.2	NP_001256978.1 Uncharacterized protein CELE_F25E2.2 [Caenorhabditis elegans]	-	-	-	-	-	-	-	--
WBGene00007947	71	80	74	473	493	555	490	3.251	4.169	3.784	26.525	28.65	31.963	25.871	3.73466666666667	28.2523	2.91931438006307	8.9067319931197e-90	1.63503386918357e-87	C35A5.3	NP_505694.3 MFS domain-containing protein [Caenorhabditis elegans]	-	-	-	-	GO:0016020//membrane;GO:0016021//integral component of membrane	-	GO:0055085//transmembrane transport	--
WBGene00022441	1063	985	996	196	208	191	246	101.745	107.409	106.695	22.881	25.286	22.891	27.118	105.283	24.544	-2.10083	2.86650034950553e-89	5.21151813542794e-87	Y110A2AL.4	NP_494380.2 Uncharacterized protein CELE_Y110A2AL.4 [Caenorhabditis elegans]	-	-	-	-	-	-	-	--
WBGene00010793	620	621	679	2073	2008	1926	2014	43.585	49.687	53.314	178.504	179.181	170.318	163.693	48.862	172.924	1.82335329175617	1.64189190636307e-88	2.95665639671551e-86	LLC1.2	NP_001255807.1 Uncharacterized protein CELE_LLC1.2 [Caenorhabditis elegans]	-	-	-	-	-	-	-	--
WBGene00002269	731	600	662	2157	1823	1783	2003	93.657	87.496	94.734	338.516	296.479	287.366	295.957	91.9623333333333	304.579	1.72770386648061	4.03654276750401e-88	7.20027836301564e-86	lec-6	Galectin [Source:UniProtKB/TrEMBL;Acc:Q9N384]	-	-	-	-	GO:0005737//cytoplasm	GO:0016936//galactoside binding;GO:0030246//carbohydrate binding	-	--
WBGene00001725	1087	1160	848	95	121	114	84	50.223	61.042	43.819	4.949	6.429	6.09	4.088	51.6946666666667	5.389	-3.26193	3.45070225822261e-87	6.09774563537132e-85	grl-16	GRound-Like (Grd related) [Source:UniProtKB/TrEMBL;Acc:V6CM29]	-	-	-	-	-	-	-	--
WBGene00015483	48	45	48	394	367	353	380	2.407	2.569	2.689	24.206	23.365	22.271	21.98	2.555	22.9555	3.16744465985074	5.43868647227459e-87	9.52172998312666e-85	C05D11.5	Putative hydroxypyruvate isomerase [Source:UniProtKB/Swiss-Prot;Acc:Q11185]	Metabolism;Metabolism	Global and overview maps;Carbohydrate metabolism	ko01100//Metabolic pathways;ko00630//Glyoxylate and dicarboxylate metabolism	K01816;K01816	-	GO:0008903//hydroxypyruvate isomerase activity;GO:0016853//isomerase activity	GO:0046487//glyoxylate metabolic process	--
WBGene00020343	490	489	476	44	48	53	53	16.181	18.379	17.557	1.78	2.012	2.202	2.018	17.3723333333333	2.003	-3.11656	7.70244802727543e-87	1.33612740641948e-84	acs-3	Fatty Acid CoA Synthetase family [Source:UniProtKB/TrEMBL;Acc:O44560]	Metabolism;Organismal Systems;Cellular Processes;Metabolism;Metabolism;Organismal Systems;Organismal Systems;Cellular Processes;Metabolism	Global and overview maps;Environmental adaptation;Transport and catabolism;Global and overview maps;Lipid metabolism;Endocrine system;Endocrine system;Cell growth and death;Lipid metabolism	ko01100//Metabolic pathways;ko04714//Thermogenesis;ko04146//Peroxisome;ko01212//Fatty acid metabolism;ko00071//Fatty acid degradation;ko03320//PPAR signaling pathway;ko04920//Adipocytokine signaling pathway;ko04216//Ferroptosis;ko00061//Fatty acid biosynthesis	K01897;K01897;K01897;K01897;K01897;K01897;K01897;K01897;K01897	-	GO:0003824//catalytic activity	-	--
WBGene00007507	45	23	48	386	477	477	478	2.25	1.3	2.653	23.528	30.133	29.87	27.423	2.06766666666667	27.7385	3.74581424462308	4.50111757499328e-86	7.73701191890663e-84	C10C5.3	Aminoacylase [Source:UniProtKB/TrEMBL;Acc:Q17898]	Metabolism;Metabolism;Metabolism;Metabolism	Global and overview maps;Global and overview maps;Global and overview maps;Amino acid metabolism	ko01100//Metabolic pathways;ko01230//Biosynthesis of amino acids;ko01210//2-Oxocarboxylic acid metabolism;ko00220//Arginine biosynthesis	K14677;K14677;K14677;K14677	GO:0005737//cytoplasm	GO:0004046//aminoacylase activity;GO:0008237//metallopeptidase activity;GO:0016787//hydrolase activity	GO:0006508//proteolysis;GO:0006520//cellular amino acid metabolic process	--
WBGene00011856	1332	1177	1103	2790	2651	2490	2765	108.875	109.5	100.699	279.341	275.054	256.026	260.642	106.358	267.766	1.33204288336717	7.55506769897791e-86	1.28694792839887e-83	T20D3.2	NP_501640.1 Uncharacterized protein CELE_T20D3.2 [Caenorhabditis elegans]	-	-	-	-	-	-	-	--
WBGene00021043	13228	12411	10427	3641	3764	3672	3637	444.55	474.838	391.461	149.918	160.575	155.222	141.012	436.949666666667	151.682	-1.52642	3.8986453266905e-85	6.58174873545214e-83	pck-1	Phosphoenolypyruvate CarboxyKinase [Source:UniProtKB/TrEMBL;Acc:Q8ITY1]	Metabolism;Environmental Information Processing;Organismal Systems;Environmental Information Processing;Organismal Systems;Environmental Information Processing;Human Diseases;Metabolism;Organismal Systems;Organismal Systems;Metabolism;Metabolism;Organismal Systems	Global and overview maps;Signal transduction;Endocrine system;Signal transduction;Endocrine system;Signal transduction;Endocrine and metabolic disease;Carbohydrate metabolism;Endocrine system;Endocrine system;Carbohydrate metabolism;Carbohydrate metabolism;Excretory system	ko01100//Metabolic pathways;ko04151//PI3K-Akt signaling pathway;ko04910//Insulin signaling pathway;ko04068//FoxO signaling pathway;ko04922//Glucagon signaling pathway;ko04152//AMPK signaling pathway;ko04931//Insulin resistance;ko00010//Glycolysis / Gluconeogenesis;ko03320//PPAR signaling pathway;ko04920//Adipocytokine signaling pathway;ko00020//Citrate cycle (TCA cycle);ko00620//Pyruvate metaboli…	K01596;K01596;K01596;K01596;K01596;K01596;K01596;K01596;K01596;K01596;K01596;K01596;K01596	GO:0005623//cell;GO:0005737//cytoplasm;GO:0005829//cytosol;GO:0055120//striated muscle dense body	GO:0004611//phosphoenolpyruvate carboxykinase activity;GO:0004613//phosphoenolpyruvate carboxykinase (GTP) activity;GO:0005525//GTP binding;GO:0017076//purine nucleotide binding;GO:0030145//manganese ion binding	GO:0006090//pyruvate metabolic process;GO:0006094//gluconeogenesis;GO:0019543//propionate catabolic process;GO:0033993//response to lipid;GO:0042594//response to starvation;GO:0046327//glycerol biosynthetic process from pyruvate;GO:0071333//cellular response to glucose stimulus	--
WBGene00022245	648	819	1004	5065	5371	5067	5205	36.487	52.488	63.143	349.34	383.885	358.9	337.993	50.706	357.529	2.81783390916193	4.79489822802261e-85	8.02318015003996e-83	acp-6	ACid Phosphatase family [Source:UniProtKB/TrEMBL;Acc:Q9GUF2]	-	-	-	-	-	-	-	--
WBGene00000740	3006	4370	4876	119	118	121	139	191.884	317.482	347.634	9.28	9.556	9.722	10.267	285.666666666667	9.70625	-4.87927	8.32251177943878e-85	1.38036888355814e-82	col-167	COLlagen [Source:UniProtKB/TrEMBL;Acc:Q22379]	-	-	-	-	GO:0016020//membrane;GO:0016021//integral component of membrane	GO:0042302//structural constituent of cuticle	-	--
WBGene00008436	752	628	671	1570	1585	1604	1852	33.891	32.213	33.776	86.67	90.673	90.935	96.256	33.2933333333333	91.1335	1.45274815499557	5.75456630903559e-84	9.46150780619521e-82	DH11.2	NP_495676.1 Uncharacterized protein CELE_DH11.2 [Caenorhabditis elegans]	-	-	-	-	-	-	-	--
WBGene00019682	2757	2021	1708	6802	6638	6767	7042	112.946	94.193	78.114	341.238	345.091	348.677	332.612	95.0843333333333	341.904	1.84631	7.22775764810157e-84	1.17812449664056e-81	K12H4.7	Putative serine protease K12H4.7 [Source:UniProtKB/Swiss-Prot;Acc:P34528]	-	-	-	-	GO:0005575//cellular_component;GO:0005764//lysosome;GO:0005768//endosome	GO:0008233//peptidase activity;GO:0008236//serine-type peptidase activity;GO:0008239//dipeptidyl-peptidase activity;GO:0016787//hydrolase activity	GO:0006508//proteolysis;GO:0045087//innate immune response	--
WBGene00018271	4725	3874	3842	7588	7948	7687	8186	214.296	200.74	195.635	422.747	458.213	439.913	429.802	203.557	437.669	1.10440654343252	8.77527237196832e-84	1.41814401717245e-81	F41C3.5	Uncharacterized serine carboxypeptidase F41C3.5 [Source:UniProtKB/Swiss-Prot;Acc:P52717]	Cellular Processes;Organismal Systems	Transport and catabolism;Endocrine system	ko04142//Lysosome;ko04614//Renin-angiotensin system	K13289;K13289	-	GO:0004180//carboxypeptidase activity;GO:0004185//serine-type carboxypeptidase activity;GO:0008233//peptidase activity;GO:0016787//hydrolase activity	GO:0006508//proteolysis;GO:0051603//proteolysis involved in cellular protein catabolic process	--
WBGene00022396	956	994	760	124	104	128	153	27.091	32.06	24.055	4.304	3.741	4.585	5	27.7353333333333	4.4075	-2.65369	1.56955969529289e-83	2.51501989140661e-81	Y97E10AR.1	NP_505058.2 BTB domain-containing protein [Caenorhabditis elegans]	-	-	-	-	-	GO:0005515//protein binding	-	--
WBGene00003090	1022	975	995	2434	2591	2368	2550	66.476	71.055	72.339	192.249	211.741	191.659	190.163	69.9566666666667	196.453	1.48965074542157	2.26075628015915e-83	3.59213275170161e-81	lys-1	Lysozyme-like protein 1 [Source:UniProtKB/Swiss-Prot;Acc:O62415]	-	-	-	-	GO:0031410//cytoplasmic vesicle;GO:0045177//apical part of cell;GO:0060205//cytoplasmic membrane-bounded vesicle lumen	-	GO:0002376//immune system process;GO:0007165//signal transduction;GO:0045087//innate immune response;GO:0050829//defense response to Gram-negative bacterium;GO:0050830//defense response to Gram-positive bacterium	--
WBGene00015993	737	1127	1163	63	54	50	63	33.697	58.67	59.392	3.778	3.145	2.876	3.628	50.5863333333333	3.35675	-3.91361	1.12871499240332e-82	1.77847858969684e-80	C18H7.1	NP_499959.1 VWFA domain-containing protein [Caenorhabditis elegans]	-	-	-	-	-	GO:0005201//extracellular matrix structural constituent	GO:0030198//extracellular matrix organization	--
WBGene00013654	142	83	78	637	627	569	607	7.508	4.995	4.606	41.254	42.079	37.843	37.011	5.703	39.5468	2.79376619931671	5.06373591420507e-82	7.91281972444542e-80	Y105C5B.15	Purple acid phosphatase [Source:UniProtKB/TrEMBL;Acc:A0A078BQP7]	-	-	-	-	-	GO:0003993//acid phosphatase activity;GO:0016787//hydrolase activity;GO:0046872//metal ion binding	GO:0016311//dephosphorylation	--
WBGene00010988	4486	3813	3342	8021	8489	8345	8932	78.819	76.252	65.585	172.627	189.327	184.442	180.987	73.552	181.846	1.30587873192344	8.83869095924562e-82	1.36985220210997e-79	metr-1	Probable methionine synthase [Source:UniProtKB/Swiss-Prot;Acc:Q09582]	Metabolism;Metabolism;Metabolism;Metabolism;Metabolism	Global and overview maps;Global and overview maps;Amino acid metabolism;Metabolism of other amino acids;Metabolism of cofactors and vitamins	ko01100//Metabolic pathways;ko01230//Biosynthesis of amino acids;ko00270//Cysteine and methionine metabolism;ko00450//Selenocompound metabolism;ko00670//One carbon pool by folate	K00548;K00548;K00548;K00548;K00548	GO:0005829//cytosol	GO:0008168//methyltransferase activity;GO:0008270//zinc ion binding;GO:0008705//methionine synthase activity;GO:0016740//transferase activity;GO:0031419//cobalamin binding;GO:0046872//metal ion binding	GO:0008652//cellular amino acid biosynthetic process;GO:0009086//methionine biosynthetic process;GO:0032259//methylation;GO:0042558//pteridine-containing compound metabolic process;GO:0044237//cellular metabolic process	--
WBGene00009226	431	462	469	32	37	24	31	18.029	21.996	21.913	1.64	1.965	1.263	1.495	20.646	1.59075	-3.69808	1.11274572420725e-81	1.71055253278948e-79	cyp-37B1	CYtochrome P450 family [Source:UniProtKB/TrEMBL;Acc:O17851]	-	-	-	-	GO:0016020//membrane;GO:0016021//integral component of membrane	GO:0004497//monooxygenase activity;GO:0005506//iron ion binding;GO:0016491//oxidoreductase activity;GO:0016705//oxidoreductase activity, acting on paired donors, with incorporation or reduction of molecular oxygen;GO:0020037//heme binding;GO:0046872//metal ion binding	GO:0050830//defense response to Gram-positive bacterium;GO:0055114//oxidation-reduction process	--
WBGene00001391	921	1034	1239	117	123	112	115	118.337	151.307	177.854	18.389	19.973	18.077	16.939	149.166	18.3445	-3.0235	1.12997026255484e-81	1.72302239712798e-79	far-7	Fatty Acid/Retinol binding protein [Source:UniProtKB/TrEMBL;Acc:A0A0K3AWY0]	-	-	-	-	GO:0005737//cytoplasm	GO:0008289//lipid binding;GO:0070538//oleic acid binding	-	--
WBGene00022122	4753	3717	3740	8493	8823	8166	8759	296.267	263.706	260.384	648.46	698.097	640.303	629.644	273.452333333333	654.126	1.25827918689188	2.63243200871259e-81	3.98192195365902e-79	trap-1	TRanslocon-Associated Protein [Source:UniProtKB/TrEMBL;Acc:Q95XT5]	Genetic Information Processing	Folding, sorting and degradation	ko04141//Protein processing in endoplasmic reticulum	K13249	GO:0005783//endoplasmic reticulum;GO:0005789//endoplasmic reticulum membrane;GO:0016020//membrane;GO:0016021//integral component of membrane	-	-	--
WBGene00003704	429	319	260	1297	1133	1267	1263	21.522	18.034	14.197	77.761	70.998	78.978	72.099	17.9176666666667	74.959	2.06471893242241	1.53380352957844e-79	2.3016791378785e-77	nhr-114	Nuclear Hormone Receptor family; Nuclear receptor protein [Source:UniProtKB/TrEMBL;Acc:G5EEM0]	-	-	-	-	GO:0005634//nucleus	GO:0000977//RNA polymerase II regulatory region sequence-specific DNA binding;GO:0003677//DNA binding;GO:0003700//transcription factor activity, sequence-specific DNA binding;GO:0003707//steroid hormone receptor activity;GO:0005515//protein binding;GO:0008270//zinc ion binding;GO:0043565//sequence-specific DNA binding;GO:0046872//metal ion binding	GO:0006355//regulation of transcription, DNA-templated;GO:0006357//regulation of transcription from RNA polymerase II promoter;GO:0030154//cell differentiation;GO:0043401//steroid hormone mediated signaling pathway;GO:0048856//anatomical structure development	RXR-like
WBGene00010174	3717	3784	4790	720	757	703	752	780.727	904.626	1125.56	185.244	201.83	185.747	182.158	936.969666666667	188.745	-2.31157	2.74453514160043e-77	4.08611578404575e-75	F56H9.2	NP_001256439.1 Uncharacterized protein CELE_F56H9.2 [Caenorhabditis elegans]	-	-	-	-	-	-	-	--
WBGene00017336	32	44	35	348	338	371	329	1.237	1.936	1.511	16.479	16.586	18.042	14.668	1.56133333333333	16.4438	3.39668886316056	2.84518739754192e-77	4.20287525880646e-75	ugt-41	UDP-GlucuronosylTransferase [Source:UniProtKB/TrEMBL;Acc:O16922]	-	-	-	-	GO:0016020//membrane;GO:0016021//integral component of membrane;GO:0043231//intracellular membrane-bounded organelle	GO:0008194//UDP-glycosyltransferase activity;GO:0016740//transferase activity;GO:0016758//transferase activity, transferring hexosyl groups	-	--
WBGene00009041	2774	2252	1445	39	54	68	50	151.042	139.564	87.879	2.601	3.732	4.658	3.14	126.161666666667	3.53275	-5.15834	5.7241223296199e-77	8.39005465181807e-75	cut-3	CUTiclin [Source:UniProtKB/TrEMBL;Acc:Q19707]	-	-	-	-	GO:0016020//membrane;GO:0016021//integral component of membrane	-	-	--
WBGene00011330	1280	1163	1107	2373	2201	2317	2409	30.516	31.56	29.473	69.306	66.61	69.49	66.234	30.5163333333333	67.91	1.15404240565423	6.52774584116233e-77	9.49435525882287e-75	T01D3.6	NP_506394.1 Uncharacterized protein CELE_T01D3.6 [Caenorhabditis elegans]	-	-	-	-	-	GO:0005509//calcium ion binding	-	--
WBGene00000683	554	545	417	27	47	45	46	31.321	35.07	26.333	1.87	3.373	3.2	2.999	30.908	2.8605	-3.43364	7.32711188059025e-77	1.05756512548245e-74	col-109	COLlagen [Source:UniProtKB/TrEMBL;Acc:Q9N527]	-	-	-	-	GO:0016020//membrane;GO:0016021//integral component of membrane	GO:0042302//structural constituent of cuticle	GO:0030968//endoplasmic reticulum unfolded protein response	--
WBGene00011508	1077	692	522	48	48	53	40	119.633	87.489	64.764	6.531	6.768	7.406	5.124	90.6286666666667	6.45725	-3.81098	3.43616073688149e-76	4.9220399403754e-74	T05H10.3	NP_495688.1 Uncharacterized protein CELE_T05H10.3 [Caenorhabditis elegans]	-	-	-	-	-	-	-	--
WBGene00021322	766	704	716	1752	1817	1679	1747	57.774	60.435	60.318	161.862	173.958	159.3	151.958	59.509	161.769	1.44275984806568	7.33828787113477e-76	1.0432507298302e-73	Y34B4A.6	NP_508890.2 Uncharacterized protein CELE_Y34B4A.6 [Caenorhabditis elegans]	-	-	-	-	-	-	-	--
WBGene00021743	54	70	68	391	445	408	431	1.519	2.241	2.301	13.635	16.071	14.518	14.395	2.02033333333333	14.6547	2.85870310991004	8.11240866822706e-76	1.14469718730476e-73	Y50D4B.4	NP_001300267.1 Uncharacterized protein CELE_Y50D4B.4 [Caenorhabditis elegans]	-	-	-	-	GO:0005634//nucleus;GO:0005737//cytoplasm;GO:0005829//cytosol;GO:0016020//membrane;GO:0016021//integral component of membrane	GO:0000224//peptide-N4-(N-acetyl-beta-glucosaminyl)asparagine amidase activity	GO:0006515//misfolded or incompletely synthesized protein catabolic process;GO:0006516//glycoprotein catabolic process;GO:0006517//protein deglycosylation	--
WBGene00010657	153	82	60	792	789	820	781	5.535	3.376	2.424	35.096	36.231	37.316	32.584	3.77833333333333	35.3068	3.22412213621499	1.59019900368353e-75	2.22722094530727e-73	K08D8.3	NP_502460.1 CUB_2 domain-containing protein [Caenorhabditis elegans]	-	-	-	-	-	-	-	--
WBGene00000786	6453	5997	6472	13131	12298	13032	13443	353.877	374.299	396.417	882.046	856.069	899.041	850.181	374.864333333333	871.834	1.21768531489821	2.95999888155108e-75	4.11526903326234e-73	cpr-6	Cathepsin B-like cysteine proteinase 6 [Source:UniProtKB/Swiss-Prot;Acc:P43510]	Cellular Processes;Cellular Processes;Cellular Processes;Organismal Systems;Organismal Systems;Organismal Systems	Transport and catabolism;Transport and catabolism;Cell growth and death;Endocrine system;Immune system;Immune system	ko04142//Lysosome;ko04140//Autophagy - animal;ko04210//Apoptosis;ko04924//Renin secretion;ko04621//NOD-like receptor signaling pathway;ko04612//Antigen processing and presentation	K01363;K01363;K01363;K01363;K01363;K01363	GO:0005615//extracellular space;GO:0005764//lysosome	GO:0004197//cysteine-type endopeptidase activity;GO:0008233//peptidase activity;GO:0008234//cysteine-type peptidase activity;GO:0016787//hydrolase activity	GO:0006508//proteolysis;GO:0051603//proteolysis involved in cellular protein catabolic process	--
WBGene00007425	745	565	364	12	22	11	21	25.492	22.098	14.478	0.547	0.993	0.505	0.884	20.6893333333333	0.73225	-4.82041	5.7879811927958e-75	7.98825900681628e-73	C08B6.4	NP_001023635.1 Uncharacterized protein CELE_C08B6.4 [Caenorhabditis elegans]	-	-	-	-	-	GO:0004568//chitinase activity	GO:0006032//chitin catabolic process;GO:0016998//cell wall macromolecule catabolic process	--
WBGene00002258	704	660	715	1983	1639	1819	2006	91.552	97.69	103.855	315.88	270.555	297.568	300.849	97.699	296.213	1.60021925741189	6.3758335011515e-75	8.73581593041831e-73	lbp-6	Fatty acid-binding protein homolog 6 [Source:UniProtKB/Swiss-Prot;Acc:O01812]	Organismal Systems	Endocrine system	ko03320//PPAR signaling pathway	K08752	-	GO:0005515//protein binding;GO:0008289//lipid binding	-	--
WBGene00006930	215893	160826	142770	442098	429738	430859	443687	2945.9	2497.61	2175.81	7389.1	7443.12	7395.25	6981.65	2539.77166666667	7302.28	1.52364848507727	2.22906558806598e-74	3.03217065749291e-72	vit-6	Vitellogenin-6 [Source:UniProtKB/Swiss-Prot;Acc:P18948]	-	-	-	-	GO:0005576//extracellular region	GO:0005319//lipid transporter activity;GO:0045735//nutrient reservoir activity	GO:0006869//lipid transport;GO:1903427//negative regulation of reactive oxygen species biosynthetic process;GO:1904109//positive regulation of cholesterol import;GO:1904807//negative regulation of protein oxidation	--
WBGene00003778	925	926	725	145	150	146	183	19.887	22.659	17.41	3.819	4.094	3.949	4.537	19.9853333333333	4.09975	-2.28533	2.42803818043137e-74	3.27923899397117e-72	nnt-1	Nicotinamide Nucleotide Transhydrogenase [Source:UniProtKB/TrEMBL;Acc:Q18031]	Metabolism;Metabolism	Global and overview maps;Metabolism of cofactors and vitamins	ko01100//Metabolic pathways;ko00760//Nicotinate and nicotinamide metabolism	K00323;K00323	GO:0005739//mitochondrion;GO:0016020//membrane;GO:0016021//integral component of membrane	GO:0008746//NAD(P)+ transhydrogenase activity;GO:0050661//NADP binding;GO:0051287//NAD binding	GO:0006740//NADPH regeneration;GO:0055114//oxidation-reduction process;GO:1902600//hydrogen ion transmembrane transport	--
WBGene00007565	589	387	455	1576	1563	1441	1488	35.164	26.297	30.341	115.253	118.449	108.221	102.451	30.6006666666667	111.094	1.86013941920459	3.42128207123441e-74	4.58791499311349e-72	clec-48	C-type LECtin [Source:UniProtKB/TrEMBL;Acc:Q9XVE1]	-	-	-	-	-	GO:0030246//carbohydrate binding;GO:0038023//signaling receptor activity	-	--
WBGene00014164	2010	2145	2419	349	403	334	313	91.659	111.331	123.208	19.494	23.327	19.159	16.461	108.732666666667	19.6103	-2.47111	6.38544693573574e-74	8.50253737048531e-72	lact-2	Beta-lactamase domain-containing protein 2 [Source:UniProtKB/Swiss-Prot;Acc:Q09621]	-	-	-	-	GO:0016020//membrane;GO:0016021//integral component of membrane	-	-	--
WBGene00001395	13510	14400	15282	3868	3894	3921	4040	631.44	761.499	824.443	220.16	242.009	236.535	216.488	739.127333333333	228.798	-1.69175	4.19722309306472e-73	5.54972687018655e-71	fat-3	Delta(6)-fatty-acid desaturase fat-3 [Source:UniProtKB/Swiss-Prot;Acc:Q23221]	-	-	-	-	GO:0016020//membrane;GO:0016021//integral component of membrane;GO:0098793//presynapse	GO:0004768//stearoyl-CoA 9-desaturase activity;GO:0016491//oxidoreductase activity	GO:0001820//serotonin secretion;GO:0006629//lipid metabolic process;GO:0006631//fatty acid metabolic process;GO:0006633//fatty acid biosynthetic process;GO:0006636//unsaturated fatty acid biosynthetic process;GO:0006936//muscle contraction;GO:0008104//protein localization;GO:0014055//acetylcholine secretion, neurotransmission;GO:0018991//oviposition;GO:0030421//defecation;GO:0032456//endocytic re…	--
WBGene00000625	545	517	432	43	60	67	63	41.927	45.269	37.12	4.052	5.859	6.484	5.589	41.4386666666667	5.496	-2.91452	5.95219463088995e-73	7.81556222783799e-71	col-48	COLlagen [Source:UniProtKB/TrEMBL;Acc:Q9N3D7]	-	-	-	-	GO:0016020//membrane;GO:0016021//integral component of membrane	GO:0042302//structural constituent of cuticle	-	--
WBGene00015933	517	363	430	1268	1194	1175	1223	30.013	23.985	27.833	90.166	87.819	85.75	81.726	27.277	86.3653	1.66276596356863	2.00742551199872e-72	2.61768286764633e-70	C17H12.8	NP_501048.1 CUB_2 domain-containing protein [Caenorhabditis elegans]	-	-	-	-	-	-	GO:0045087//innate immune response	--
WBGene00011000	117	57	73	541	452	559	551	3.452	1.914	2.406	19.554	16.93	20.75	18.751	2.59066666666667	18.9962	2.87431934269592	4.49989548592066e-72	5.82767286628684e-70	R03G8.6	Aminopeptidase [Source:UniProtKB/TrEMBL;Acc:Q9XVV9]	Metabolism;Metabolism;Organismal Systems;Organismal Systems	Global and overview maps;Metabolism of other amino acids;Endocrine system;Immune system	ko01100//Metabolic pathways;ko00480//Glutathione metabolism;ko04614//Renin-angiotensin system;ko04640//Hematopoietic cell lineage	K11140;K11140;K11140;K11140	GO:0005737//cytoplasm	GO:0004177//aminopeptidase activity;GO:0008233//peptidase activity;GO:0008237//metallopeptidase activity;GO:0008270//zinc ion binding;GO:0016787//hydrolase activity;GO:0042277//peptide binding;GO:0046872//metal ion binding;GO:0070006//metalloaminopeptidase activity	GO:0006508//proteolysis;GO:0043171//peptide catabolic process	--
WBGene00010055	2104	1826	1661	3563	3263	3435	3678	94.946	93.787	83.719	196.948	186.909	194.992	191.41	90.8173333333333	192.565	1.08430405367725	2.78527266340206e-70	3.58258064759225e-68	F54D5.12	NP_496465.1 FAD-binding PCMH-type domain-containing protein [Caenorhabditis elegans]	-	-	-	-	GO:0005739//mitochondrion	GO:0003824//catalytic activity;GO:0016491//oxidoreductase activity;GO:0050660//flavin adenine dinucleotide binding;GO:0071949//FAD binding	GO:0055114//oxidation-reduction process	--
WBGene00018393	521	247	279	5795	4941	5108	5940	51.102	27.351	30.557	693.285	612.666	629.701	670.057	36.3366666666667	651.427	4.16410608514408	3.807166425935e-70	4.86391235010669e-68	msra-1	Methionine Sulfoxide Reductase A [Source:UniProtKB/TrEMBL;Acc:O02089]	-	-	-	-	GO:0005737//cytoplasm	GO:0008113//peptide-methionine (S)-S-oxide reductase activity;GO:0033744//L-methionine:thioredoxin-disulfide S-oxidoreductase activity;GO:0036456//L-methionine-(S)-S-oxide reductase activity	GO:0034599//cellular response to oxidative stress;GO:0055114//oxidation-reduction process	--
WBGene00003596	6063	5975	6282	2012	1939	1931	2210	195.28	219.043	225.998	79.377	79.278	78.234	82.089	213.440333333333	79.7445	-1.42038	4.87586964519763e-70	6.18744585579844e-68	ngp-1	Nucleolar GTP-binding protein 2 [Source:UniProtKB/TrEMBL;Acc:Q9XXN4]	Genetic Information Processing	Translation	ko03008//Ribosome biogenesis in eukaryotes	K14537	GO:0005634//nucleus;GO:0005730//nucleolus	GO:0000166//nucleotide binding;GO:0005525//GTP binding	-	--
WBGene00044206	772	766	923	129	104	124	141	152.018	171.679	203.005	31.115	25.995	30.716	32.02	175.567333333333	29.9615	-2.55084	2.11694424114758e-69	2.66847878077456e-67	T26H5.9	NP_001024162.1 Uncharacterized protein CELE_T26H5.9 [Caenorhabditis elegans]	-	-	-	-	-	-	-	--
WBGene00003539	64	46	46	324	324	307	320	3.592	2.938	2.884	22.274	23.082	21.621	20.712	3.138	21.9222	2.80447862013416	8.76137272310993e-69	1.09708632747392e-66	nas-20	Zinc metalloproteinase nas-20 [Source:UniProtKB/Swiss-Prot;Acc:Q22396]	-	-	-	-	GO:0005576//extracellular region	GO:0004222//metalloendopeptidase activity;GO:0008233//peptidase activity;GO:0008237//metallopeptidase activity;GO:0008270//zinc ion binding;GO:0016787//hydrolase activity;GO:0046872//metal ion binding	GO:0006508//proteolysis;GO:0018996//molting cycle, collagen and cuticulin-based cuticle	--
WBGene00008032	375	447	435	1519	1692	1466	1523	25.464	34.852	33.516	126.609	146.192	124.913	119.889	31.2773333333333	129.401	2.0486565585295	2.28459123109249e-68	2.84191124983531e-66	C39E9.8	NP_001023052.1 Uncharacterized protein CELE_C39E9.8 [Caenorhabditis elegans]	-	-	-	-	-	-	-	--
WBGene00008341	1532	1066	1008	238	253	241	232	163.117	129.184	119.875	31.04	34.194	32.279	28.487	137.392	31.5	-2.12487	2.63537725216835e-68	3.25684399241825e-66	ttr-44	TransThyretin-Related family domain [Source:UniProtKB/TrEMBL;Acc:Q18878]	-	-	-	-	GO:0005615//extracellular space	-	-	--
WBGene00045038	1720	1749	2220	340	343	305	325	147.732	170.981	212.974	35.771	37.396	32.954	32.193	177.229	34.5785	-2.35767	6.60198221874197e-68	8.1058623241541e-66	ule-2	Uterine Lumin Expressed/locailized [Source:UniProtKB/TrEMBL;Acc:Q067X2]	-	-	-	-	-	-	-	--
WBGene00016332	3063	3745	4173	645	621	622	590	205.129	285.459	312.144	52.911	52.79	52.4	45.568	267.577333333333	50.9173	-2.39373	7.50319526761263e-68	9.15293007225933e-66	C32F10.4	NP_491687.1 Uncharacterized protein CELE_C32F10.4 [Caenorhabditis elegans]	-	-	-	-	GO:0016020//membrane;GO:0016021//integral component of membrane	-	-	--
WBGene00006764	3440	3411	3765	8888	9719	8924	9295	255.563	288.424	312.414	808.815	916.524	833.987	796.366	285.467	838.923	1.55521442031344	8.64094890054483e-68	1.0473273193045e-65	unc-27	Troponin I 2 [Source:UniProtKB/Swiss-Prot;Acc:Q9GYF1]	Environmental Information Processing;Organismal Systems;Organismal Systems;Human Diseases;Human Diseases	Signal transduction;Circulatory system;Circulatory system;Cardiovascular disease;Cardiovascular disease	ko04024//cAMP signaling pathway;ko04261//Adrenergic signaling in cardiomyocytes;ko04260//Cardiac muscle contraction;ko05410//Hypertrophic cardiomyopathy;ko05414//Dilated cardiomyopathy	K12044;K12044;K12044;K12044;K12044	GO:0005861//troponin complex;GO:0030017//sarcomere	GO:0003779//actin binding;GO:0030172//troponin C binding;GO:0046872//metal ion binding	GO:0006936//muscle contraction;GO:0040011//locomotion;GO:0045214//sarcomere organization	--
WBGene00014092	403	332	362	902	957	957	945	14.978	14.566	15.481	41.436	45.259	45.187	42.084	15.0083333333333	43.4915	1.53496969207732	1.21563777079331e-67	1.4640305076535e-65	ZK822.5	NP_001041067.1 Uncharacterized protein CELE_ZK822.5 [Caenorhabditis elegans]	-	-	-	-	GO:0016020//membrane;GO:0016021//integral component of membrane	GO:0022857//transmembrane transporter activity	GO:0055085//transmembrane transport	--
WBGene00001702	440	661	735	31	34	28	32	50.244	85.91	93.745	4.336	4.928	4.022	4.214	76.633	4.375	-4.13061	1.38863970526719e-67	1.6617974396957e-65	grd-13	GRounDhog (Hedgehog-like family) [Source:UniProtKB/TrEMBL;Acc:Q7Z2A9]	-	-	-	-	-	-	-	--
WBGene00022410	2715	2770	2162	654	647	726	685	179.494	209.406	157.607	53.603	54.041	60.01	52.163	182.169	54.9543	-1.72897	2.75591231596604e-67	3.2772823943576e-65	Y97E10C.1	NP_741565.2 Uncharacterized protein CELE_Y97E10C.1 [Caenorhabditis elegans]	-	-	-	-	-	-	-	--
WBGene00001775	172	161	164	553	516	527	543	16.067	17.118	17.111	63.277	61.186	61.928	58.498	16.7653333333333	61.2223	1.86857489931381	4.030699611075e-67	4.76327926538788e-65	gst-27	Glutathione S-Transferase [Source:UniProtKB/TrEMBL;Acc:Q9NAB3]	Metabolism;Metabolism;Metabolism;Metabolism;Human Diseases;Metabolism	Global and overview maps;Metabolism of other amino acids;Xenobiotics biodegradation and metabolism;Xenobiotics biodegradation and metabolism;Cancer: overview;Lipid metabolism	ko01100//Metabolic pathways;ko00480//Glutathione metabolism;ko00982//Drug metabolism - cytochrome P450;ko00980//Metabolism of xenobiotics by cytochrome P450;ko05204//Chemical carcinogenesis - DNA adducts;ko00590//Arachidonic acid metabolism	K04097;K04097;K04097;K04097;K04097;K04097	-	GO:0004364//glutathione transferase activity;GO:0005515//protein binding;GO:0016740//transferase activity	GO:0006749//glutathione metabolic process	--
WBGene00004174	1573	1257	816	154	145	120	150	75.09	68.297	43.508	9.005	8.786	7.206	8.258	62.2983333333333	8.31375	-2.90562	5.7201234538843e-67	6.71776983018909e-65	abu-14	Activated in Blocked Unfolded protein response [Source:UniProtKB/TrEMBL;Acc:Q23390]	-	-	-	-	-	-	GO:0060465//pharynx development	--
WBGene00000672	844	930	717	62	108	103	77	53.059	65.934	50.34	4.774	8.527	7.965	5.628	56.4443333333333	6.7235	-3.06954	4.74314316282836e-66	5.53600931621967e-64	col-97	COLlagen [Source:UniProtKB/TrEMBL;Acc:O18286]	-	-	-	-	GO:0016020//membrane;GO:0016021//integral component of membrane	GO:0042302//structural constituent of cuticle	-	--
WBGene00011446	278	361	351	1304	1333	1313	1276	28.675	42.381	40.438	164.754	174.528	170.364	151.784	37.1646666666667	165.357	2.15358490876223	7.80440024456526e-66	9.0531042836957e-64	T04F8.8	NP_509945.1 Uncharacterized protein CELE_T04F8.8 [Caenorhabditis elegans]	-	-	-	-	-	-	-	--
WBGene00012018	1684	2090	1619	5435	5262	5423	5753	17.848	25.212	19.165	70.558	70.791	72.301	70.317	20.7416666666667	70.9917	1.77511955329211	1.73101571785302e-65	1.99573446299786e-63	T25C12.3	NP_509919.2 Uncharacterized protein CELE_T25C12.3 [Caenorhabditis elegans]	-	-	-	-	-	-	-	--
WBGene00004153	330	391	339	7	5	7	7	21.219	28.615	24.346	0.551	0.408	0.566	0.519	24.7266666666667	0.511	-5.5966	2.46253493985408e-65	2.82191579653097e-63	pqn-71	Prion-like-(Q/N-rich)-domain-bearing protein [Source:UniProtKB/TrEMBL;Acc:O18118]	-	-	-	-	-	GO:0005515//protein binding	-	--
WBGene00021768	365	292	293	886	853	817	825	31.944	29.086	28.641	94.981	94.761	89.945	83.267	29.8903333333333	90.7385	1.60203582480058	5.36732314560609e-65	6.11357506247711e-63	Y51F10.7	NP_740790.1 Uncharacterized protein CELE_Y51F10.7 [Caenorhabditis elegans]	-	-	-	-	-	-	-	--
WBGene00000653	707	810	821	125	114	86	121	47.856	62.405	62.071	10.364	9.795	7.323	9.446	57.444	9.232	-2.63744	1.15830802465124e-64	1.31145437904824e-62	col-77	COLlagen [Source:UniProtKB/TrEMBL;Acc:Q21562]	-	-	-	-	GO:0016020//membrane;GO:0016021//integral component of membrane	GO:0042302//structural constituent of cuticle	-	--
WBGene00003473	961	565	409	41	28	33	34	178.581	119.501	84.891	9.333	6.605	7.714	7.286	127.657666666667	7.7345	-4.04483	3.70565296198935e-64	4.17062417888659e-62	mtl-1	Metallothionein-1 [Source:UniProtKB/Swiss-Prot;Acc:P17511]	Organismal Systems;Organismal Systems	Aging;Digestive system	ko04212//Longevity regulating pathway - worm;ko04978//Mineral absorption	K14739;K14739	GO:0005737//cytoplasm	GO:0005507//copper ion binding;GO:0008270//zinc ion binding;GO:0046870//cadmium ion binding;GO:0046872//metal ion binding	GO:0010288//response to lead ion;GO:0046689//response to mercury ion	--
WBGene00012444	1295	920	1027	287	258	283	294	100.743	81.46	89.236	27.348	25.477	27.694	26.376	90.4796666666667	26.7237	-1.75947	5.35726174849751e-64	5.99379320358527e-62	Y15E3A.5	NP_741937.1 Uncharacterized protein CELE_Y15E3A.5 [Caenorhabditis elegans]	-	-	-	-	-	-	-	--
WBGene00012428	297	298	299	827	902	790	905	12.548	14.313	14.124	42.785	48.379	42.013	44.095	13.6616666666667	44.318	1.69775927917571	1.0544580008845e-63	1.17280540474848e-61	Y11D7A.3	NP_001041017.1 Uncharacterized protein CELE_Y11D7A.3 [Caenorhabditis elegans]	-	-	-	-	GO:0016020//membrane;GO:0016021//integral component of membrane	-	-	--
WBGene00001149	1968	2037	1984	4385	4164	4221	4366	73.935	87.102	83.252	201.79	198.572	199.48	189.161	81.4296666666667	197.251	1.27640438400136	1.35154810865241e-63	1.49444863382455e-61	bcat-1	Branched-chain-amino-acid aminotransferase, cytosolic [Source:UniProtKB/Swiss-Prot;Acc:P54688]	Metabolism;Metabolism;Metabolism;Metabolism;Metabolism;Metabolism;Metabolism	Global and overview maps;Global and overview maps;Amino acid metabolism;Amino acid metabolism;Global and overview maps;Metabolism of cofactors and vitamins;Amino acid metabolism	ko01100//Metabolic pathways;ko01230//Biosynthesis of amino acids;ko00280//Valine, leucine and isoleucine degradation;ko00270//Cysteine and methionine metabolism;ko01210//2-Oxocarboxylic acid metabolism;ko00770//Pantothenate and CoA biosynthesis;ko00290//Valine, leucine and isoleucine biosynthesis	K00826;K00826;K00826;K00826;K00826;K00826;K00826	GO:0005737//cytoplasm;GO:0005739//mitochondrion	GO:0003824//catalytic activity;GO:0004084//branched-chain-amino-acid transaminase activity;GO:0008483//transaminase activity;GO:0016740//transferase activity;GO:0052654//L-leucine transaminase activity;GO:0052655//L-valine transaminase activity;GO:0052656//L-isoleucine transaminase activity	GO:0002119//nematode larval development;GO:0008652//cellular amino acid biosynthetic process;GO:0009081//branched-chain amino acid metabolic process;GO:0009082//branched-chain amino acid biosynthetic process;GO:0009098//leucine biosynthetic process;GO:0009099//valine biosynthetic process;GO:0009792//embryo development ending in birth or egg hatching	--
WBGene00010760	289	344	323	9	12	6	13	22.031	29.927	27.557	0.846	1.169	0.579	1.151	26.505	0.93625	-4.82323	2.11144933973238e-63	2.32112116951511e-61	K10H10.4	NP_497010.2 Uncharacterized protein CELE_K10H10.4 [Caenorhabditis elegans]	-	-	-	-	-	GO:0005515//protein binding	-	--
WBGene00014262	605	649	592	1482	1502	1417	1570	27.285	33.754	29.777	82.434	86.868	80.791	82.267	30.272	83.09	1.45669086324748	7.25288403436282e-63	7.92702493189204e-61	ZK1321.4	NP_001254228.1 PDZ domain-containing protein [Caenorhabditis elegans]	-	-	-	-	GO:0001725//stress fiber;GO:0005912//adherens junction;GO:0030018//Z disc;GO:0031941//filamentous actin	GO:0003779//actin binding;GO:0005515//protein binding;GO:0051371//muscle alpha-actinin binding	GO:0030036//actin cytoskeleton organization;GO:0061061//muscle structure development	--
WBGene00007875	307	161	149	1089	1096	1071	1055	17.615	10.515	9.549	76.54	79.827	77.304	69.812	12.5596666666667	75.8708	2.59474562353212	1.29432825345041e-62	1.40650336874944e-60	dod-24	Downstream Of DAF-16 (Regulated by DAF-16) [Source:UniProtKB/TrEMBL;Acc:Q9XUH3]	-	-	-	-	-	-	GO:0045087//innate immune response;GO:0050829//defense response to Gram-negative bacterium	--
WBGene00022471	565	382	422	1175	1207	1180	1206	16.07	12.366	13.406	40.936	43.577	42.219	39.558	13.9473333333333	41.5725	1.57564019665248	6.34337475490535e-62	6.85374456375716e-60	rnf-145	RiNg Finger protein [Source:UniProtKB/TrEMBL;Acc:Q95Y82]	-	-	-	-	GO:0005783//endoplasmic reticulum;GO:0012505//endomembrane system;GO:0016020//membrane;GO:0016021//integral component of membrane	GO:0008270//zinc ion binding;GO:0046872//metal ion binding;GO:0061630//ubiquitin protein ligase activity	GO:0016567//protein ubiquitination	--
WBGene00006408	580	633	582	1503	1581	1529	1532	49.388	61.35	55.354	156.769	170.888	163.781	150.446	55.364	160.471	1.53529251463176	2.32539597397744e-61	2.49821517477076e-59	tag-18	NP_508642.1 Uncharacterized protein CELE_T14G12.3 [Caenorhabditis elegans]	-	-	-	-	-	-	-	--
WBGene00021128	1012	883	846	1864	1849	1784	1804	52.411	52.066	48.946	118.297	121.597	116.241	107.754	51.141	115.972	1.18122736047408	4.21367418654419e-61	4.50125149825862e-59	W10C8.5	NP_491057.1 Uncharacterized protein CELE_W10C8.5 [Caenorhabditis elegans]	Metabolism	Amino acid metabolism	ko00330//Arginine and proline metabolism	K00934	-	GO:0000166//nucleotide binding;GO:0003824//catalytic activity;GO:0004111//creatine kinase activity;GO:0005524//ATP binding;GO:0016301//kinase activity;GO:0016740//transferase activity;GO:0016772//transferase activity, transferring phosphorus-containing groups	GO:0016310//phosphorylation;GO:0046314//phosphocreatine biosynthetic process	--
WBGene00015780	167	136	149	480	450	462	496	8.05	7.461	8.022	28.341	27.533	28.013	27.572	7.84433333333333	27.8648	1.82871846261006	4.3427876034889e-61	4.6131139329645e-59	C14F11.4	NP_001024396.2 Uncharacterized protein CELE_C14F11.4 [Caenorhabditis elegans]	-	-	-	-	-	GO:0005515//protein binding	-	--
WBGene00012942	493	578	386	44	52	55	48	30.002	40.035	26.237	3.28	4.017	4.21	3.369	32.0913333333333	3.719	-3.1092	5.08729504027266e-61	5.37377511851818e-59	Y47D3B.6	NP_499471.1 EB domain-containing protein [Caenorhabditis elegans]	-	-	-	-	-	-	-	--
WBGene00011522	4921	6370	6093	1050	1192	1225	1118	29.757	43.917	41.005	7.808	9.126	9.294	7.803	38.2263333333333	8.50775	-2.16772	1.55042088746352e-60	1.62863100778668e-58	srap-1	Serine Rich Adhesion Protein-like [Source:UniProtKB/TrEMBL;Acc:G5EDB1]	-	-	-	-	-	-	-	--
WBGene00006863	3177	2851	2800	1158	1191	1124	1152	177.399	182.663	175.849	81.072	85.908	80.75	76.231	178.637	80.9903	-1.14121	3.7784067651796e-60	3.9470781832053e-58	gyg-1	Glycogenin-1 [Source:UniProtKB/Swiss-Prot;Acc:H2KYQ5]	Metabolism;Metabolism	Global and overview maps;Carbohydrate metabolism	ko01100//Metabolic pathways;ko00500//Starch and sucrose metabolism	K00750;K00750	GO:0005737//cytoplasm;GO:0055120//striated muscle dense body	GO:0008466//glycogenin glucosyltransferase activity;GO:0016740//transferase activity;GO:0016757//transferase activity, transferring glycosyl groups;GO:0046872//metal ion binding	GO:0005978//glycogen biosynthetic process	--
WBGene00008027	514	575	734	37	54	55	33	51.262	65.27	81.763	4.52	6.836	6.9	3.796	66.0983333333333	5.513	-3.5837	4.36308758034553e-60	4.5328164818227e-58	scl-5	SCP-Like extracellular protein [Source:UniProtKB/TrEMBL;Acc:Q18543]	-	-	-	-	GO:0005615//extracellular space	GO:0003674//molecular_function	GO:0008150//biological_process	--
WBGene00012747	380	369	429	1063	1007	1038	1186	23.475	25.946	29.601	80.439	78.966	80.665	84.496	26.3406666666667	81.1415	1.62314811296217	6.30750744749861e-60	6.51706835067233e-58	Y40H7A.10	NP_502836.1 Uncharacterized protein CELE_Y40H7A.10 [Caenorhabditis elegans]	Cellular Processes;Cellular Processes	Transport and catabolism;Cell growth and death	ko04142//Lysosome;ko04210//Apoptosis	K08569;K08569	GO:0005615//extracellular space;GO:0005764//lysosome	GO:0004197//cysteine-type endopeptidase activity;GO:0008234//cysteine-type peptidase activity	GO:0006508//proteolysis;GO:0051603//proteolysis involved in cellular protein catabolic process	--
WBGene00018232	321	415	480	19	26	21	24	19.234	28.247	32.124	1.371	1.959	1.558	1.642	26.535	1.6325	-4.02274	7.72235331050852e-60	7.9355574127769e-58	F40E3.5	NP_491019.1 SER_THR_PHOSPHATASE domain-containing protein [Caenorhabditis elegans]	-	-	-	-	GO:0005634//nucleus;GO:0005737//cytoplasm	GO:0004722//protein serine/threonine phosphatase activity;GO:0016787//hydrolase activity	GO:0006470//protein dephosphorylation	--
WBGene00008677	698	634	526	1381	1601	1569	1683	25.831	26.704	21.742	62.601	75.207	73.041	71.828	24.759	70.6693	1.51312955181261	9.96625582270649e-60	1.0186052167337e-57	F11A5.9	NP_507089.2 MFS domain-containing protein [Caenorhabditis elegans]	-	-	-	-	GO:0016020//membrane;GO:0016021//integral component of membrane	-	GO:0055085//transmembrane transport	--
WBGene00003996	502	418	415	973	937	929	988	8.325	7.904	7.707	19.769	19.748	19.436	18.942	7.97866666666667	19.4737	1.28731114652983	1.04125414311134e-59	1.05849641601877e-57	pgp-2	ABC transporter PGP-2; p-GlycoProtein related [Source:UniProtKB/TrEMBL;Acc:G5EDF9]	Human Diseases;Human Diseases;Organismal Systems;Environmental Information Processing	Cancer: overview;Cancer: specific types;Digestive system;Membrane transport	ko05206//MicroRNAs in cancer;ko05226//Gastric cancer;ko04976//Bile secretion;ko02010//ABC transporters	K05658;K05658;K05658;K05658	GO:0016020//membrane;GO:0016021//integral component of membrane;GO:0044841//gut granule membrane	GO:0000166//nucleotide binding;GO:0005524//ATP binding;GO:0016887//ATPase activity;GO:0042626//ATPase activity, coupled to transmembrane movement of substances	GO:0006996//organelle organization;GO:0019915//lipid storage;GO:0055085//transmembrane transport	--
WBGene00020938	576	297	339	1691	1594	1553	1760	31.289	18.363	20.568	112.517	109.911	106.121	110.257	23.4066666666667	109.701	2.22859185191096	1.30243438561326e-59	1.31692135631954e-57	clec-218	C-type LECtin [Source:UniProtKB/TrEMBL;Acc:Q4W528]	-	-	-	-	-	GO:0030246//carbohydrate binding	GO:0050830//defense response to Gram-positive bacterium	--
WBGene00000716	631	324	274	6369	6554	6897	6908	43.048	25.158	20.879	532.224	567.567	591.899	543.482	29.695	558.793	4.23402201048047	3.01486392495836e-59	3.03218335601664e-57	col-143	COLlagen [Source:UniProtKB/TrEMBL;Acc:O17038]	-	-	-	-	GO:0016020//membrane;GO:0016021//integral component of membrane	GO:0042302//structural constituent of cuticle	-	--
WBGene00000298	365	346	372	999	894	855	1017	28.299	30.533	32.215	94.876	87.984	83.389	90.934	30.349	89.2957	1.55694253197331	3.2584854996788e-59	3.25986475280035e-57	cat-4	GTP cyclohydrolase 1 [Source:UniProtKB/Swiss-Prot;Acc:Q19980]	Metabolism;Metabolism	Global and overview maps;Metabolism of cofactors and vitamins	ko01100//Metabolic pathways;ko00790//Folate biosynthesis	K01495;K01495	GO:0005737//cytoplasm	GO:0000166//nucleotide binding;GO:0003824//catalytic activity;GO:0003934//GTP cyclohydrolase I activity;GO:0005515//protein binding;GO:0005525//GTP binding;GO:0008270//zinc ion binding;GO:0016787//hydrolase activity;GO:0046872//metal ion binding	GO:0006585//dopamine biosynthetic process from tyrosine;GO:0006729//tetrahydrobiopterin biosynthetic process;GO:0008152//metabolic process;GO:0035998//7,8-dihydroneopterin 3'-triphosphate biosynthetic process;GO:0042438//melanin biosynthetic process;GO:0046654//tetrahydrofolate biosynthetic process	--
WBGene00001730	277	361	381	16	10	16	10	28.529	42.318	43.829	2.019	1.307	2.073	1.188	38.2253333333333	1.64675	-4.53684	5.97684985629686e-59	5.94790932015058e-57	grl-21	GRound-Like (Grd related) [Source:UniProtKB/TrEMBL;Acc:Q23248]	-	-	-	-	-	-	-	--
WBGene00017498	265	327	332	15	9	15	12	34.481	48.568	48.215	2.372	1.501	2.451	1.793	43.7546666666667	2.02925	-4.43042	6.03106074043598e-59	5.97043437068918e-57	pud-4	Protein Up-regulated in Daf-2(Gf) [Source:UniProtKB/TrEMBL;Acc:M1ZMJ3]	-	-	-	-	-	-	-	--
WBGene00016146	413	493	445	27	37	48	55	44.68	59.948	53.152	4.012	5.909	8.106	8.248	52.5933333333333	6.56875	-3.00119	7.81313059012459e-59	7.69430589573312e-57	C26F1.1	NP_001023681.1 Uncharacterized protein CELE_C26F1.1 [Caenorhabditis elegans]	-	-	-	-	-	-	-	--
WBGene00000599	6605	10088	11077	307	420	310	293	476.366	828.185	892.356	27.083	38.411	28.153	24.387	732.302333333333	29.5085	-4.63324	9.92050305055225e-59	9.7190088953286e-57	col-10	Cuticle collagen 10 [Source:UniProtKB/Swiss-Prot;Acc:Q17460]	-	-	-	-	GO:0005575//cellular_component;GO:0005581//collagen trimer	GO:0003674//molecular_function;GO:0042302//structural constituent of cuticle	GO:0002164//larval development	--
WBGene00018610	3317	3042	2798	1295	1207	1285	1354	123.81	129.235	116.65	59.209	57.187	60.335	58.284	123.231666666667	58.7537	-1.06862	1.64696961703865e-58	1.60520110922509e-56	F48E8.3	NP_498164.3 FAD_binding_2 domain-containing protein [Caenorhabditis elegans]	Genetic Information Processing	Translation	ko03015//mRNA surveillance pathway	K14402	-	GO:0000104//succinate dehydrogenase activity	GO:0055114//oxidation-reduction process	--
WBGene00000175	2091	1743	1511	3814	4348	3927	4101	135.982	129.449	109.848	303.674	359.74	322.675	307.841	125.093	323.483	1.37068660542169	2.01042785066041e-58	1.94939332309164e-56	aqp-7	AQuaPorin or aquaglyceroporin related [Source:UniProtKB/TrEMBL;Acc:Q21473]	-	-	-	-	GO:0016020//membrane;GO:0016021//integral component of membrane	GO:0015250//water channel activity;GO:0015267//channel activity	GO:0006833//water transport;GO:0015793//glycerol transport;GO:0055085//transmembrane transport	--
WBGene00014047	281	419	405	16	17	14	18	15.619	26.508	25.144	1.089	1.199	0.979	1.154	22.4236666666667	1.10525	-4.34258	2.19674068316874e-58	2.11918228762013e-56	clec-61	C-type LECtin [Source:UniProtKB/TrEMBL;Acc:Q23565]	-	-	-	-	-	GO:0030246//carbohydrate binding	GO:0050830//defense response to Gram-positive bacterium	--
WBGene00020216	1826	1315	1403	3184	3125	3030	3165	154.539	126.67	132.624	330.077	335.715	322.582	308.912	137.944333333333	324.322	1.23333847355425	4.22469944375962e-58	4.05485365901558e-56	trap-2	Translocon-associated protein subunit beta [Source:UniProtKB/Swiss-Prot;Acc:Q22169]	Genetic Information Processing	Folding, sorting and degradation	ko04141//Protein processing in endoplasmic reticulum	K13250	GO:0005783//endoplasmic reticulum;GO:0005789//endoplasmic reticulum membrane;GO:0016020//membrane;GO:0016021//integral component of membrane	-	-	--
WBGene00019017	5157	5986	5007	13858	12387	13085	13641	55.566	73.419	60.266	182.875	169.478	177.391	169.547	63.0836666666667	174.823	1.47055451487153	9.70127328636696e-58	9.26422602518316e-56	F57F4.4	NP_504627.1 Uncharacterized protein CELE_F57F4.4 [Caenorhabditis elegans]	-	-	-	-	GO:0045121//membrane raft	-	-	--
WBGene00019780	3836	4661	5303	967	873	919	961	409.254	568.698	634.803	125.224	117.131	122.221	117.274	537.585	120.463	-2.15791	1.29362939951085e-57	1.22914294904277e-55	M60.4	NP_001024815.1 Uncharacterized protein CELE_M60.4 [Caenorhabditis elegans]	-	-	-	-	GO:0016020//membrane;GO:0016021//integral component of membrane	-	-	--
WBGene00003214	6307	5130	5240	10279	9032	9111	10582	270.055	249.889	250.979	541.964	494.258	494.245	524.823	256.974333333333	513.822	0.999645796591416	3.57141456056563e-57	3.37641532555874e-55	mel-32	Serine hydroxymethyltransferase [Source:UniProtKB/Swiss-Prot;Acc:P50432]	Metabolism;Metabolism;Metabolism;Metabolism;Metabolism;Human Diseases;Metabolism	Global and overview maps;Global and overview maps;Global and overview maps;Carbohydrate metabolism;Amino acid metabolism;Drug resistance: antineoplastic;Metabolism of cofactors and vitamins	ko01100//Metabolic pathways;ko01200//Carbon metabolism;ko01230//Biosynthesis of amino acids;ko00630//Glyoxylate and dicarboxylate metabolism;ko00260//Glycine, serine and threonine metabolism;ko01523//Antifolate resistance;ko00670//One carbon pool by folate	K00600;K00600;K00600;K00600;K00600;K00600;K00600	GO:0005634//nucleus;GO:0005739//mitochondrion;GO:0005829//cytosol	GO:0000900//translation repressor activity, nucleic acid binding;GO:0003824//catalytic activity;GO:0004372//glycine hydroxymethyltransferase activity;GO:0008270//zinc ion binding;GO:0016597//amino acid binding;GO:0016740//transferase activity;GO:0030170//pyridoxal phosphate binding;GO:0042803//protein homodimerization activity;GO:0048027//mRNA 5'-UTR binding;GO:0050897//cobalt ion binding;GO:0070…	GO:0006544//glycine metabolic process;GO:0006565//L-serine catabolic process;GO:0006730//one-carbon metabolic process;GO:0009069//serine family amino acid metabolic process;GO:0009113//purine nucleobase biosynthetic process;GO:0009792//embryo development ending in birth or egg hatching;GO:0017148//negative regulation of translation;GO:0019264//glycine biosynthetic process from serine;GO:0035999//…	--
WBGene00001386	32791	28134	30537	49552	51107	50209	52595	3503.84	3426.49	3651.24	6506.47	6953.47	6773.22	6491.66	3527.19166666667	6681.21	0.921588514251697	4.3276558671638e-57	4.07101080280264e-55	far-2	Fatty-acid and retinol-binding protein 2 [Source:UniProtKB/Swiss-Prot;Acc:P34383]	-	-	-	-	GO:0005576//extracellular region	GO:0005504//fatty acid binding;GO:0008289//lipid binding;GO:0019841//retinol binding	-	--
WBGene00013284	833	620	586	1624	1445	1471	1651	43.185	36.584	33.932	103.129	95.091	95.932	98.71	37.9003333333333	98.2155	1.37374018624972	5.03454038006709e-57	4.71252918348062e-55	daf-22	Non-specific lipid-transfer protein-like 2 [Source:UniProtKB/Swiss-Prot;Acc:G5EDP2]	Metabolism;Cellular Processes;Metabolism;Organismal Systems;Metabolism;Metabolism	Global and overview maps;Transport and catabolism;Global and overview maps;Endocrine system;Lipid metabolism;Lipid metabolism	ko01100//Metabolic pathways;ko04146//Peroxisome;ko01212//Fatty acid metabolism;ko03320//PPAR signaling pathway;ko01040//Biosynthesis of unsaturated fatty acids;ko00120//Primary bile acid biosynthesis	K08764;K08764;K08764;K08764;K08764;K08764	GO:0005777//peroxisome	GO:0003824//catalytic activity;GO:0008289//lipid binding;GO:0016740//transferase activity;GO:0016747//transferase activity, transferring acyl groups other than amino-acyl groups;GO:0033814//propanoyl-CoA C-acyltransferase activity;GO:0050632//propionyl-CoA C2-trimethyltridecanoyltransferase activity	GO:0000038//very long-chain fatty acid metabolic process;GO:0006637//acyl-CoA metabolic process;GO:0006869//lipid transport;GO:0008355//olfactory learning;GO:0010888//negative regulation of lipid storage;GO:0019236//response to pheromone;GO:0032385//positive regulation of intracellular cholesterol transport;GO:0042811//pheromone biosynthetic process;GO:0043053//dauer entry;GO:0043054//dauer exit;…	--
WBGene00000273	17431	20850	19829	4952	5370	4959	4854	669.774	911.971	851.073	233.086	261.904	239.87	215.084	810.939333333333	237.486	-1.77175	7.8200359516604e-56	7.28380491497511e-54	brp-1	Bypass of Response to Pheromone in yeast [Source:UniProtKB/TrEMBL;Acc:Q9U1S2]	-	-	-	-	GO:0016020//membrane;GO:0016021//integral component of membrane	GO:0005515//protein binding	-	--
WBGene00006649	1609	1453	1386	577	540	568	612	152.567	156.812	146.789	67.017	64.995	67.75	66.924	152.056	66.6715	-1.18946	1.46615324968605e-55	1.35892282573842e-53	tth-1	Thymosin beta [Source:UniProtKB/Swiss-Prot;Acc:O17389]	-	-	-	-	GO:0005737//cytoplasm;GO:0005829//cytosol;GO:0005856//cytoskeleton;GO:0005938//cell cortex;GO:0030054//cell junction	GO:0003779//actin binding;GO:0003785//actin monomer binding	GO:0007015//actin filament organization	--
WBGene00007758	327	421	464	19	18	34	17	43.756	64.119	69.348	3.114	3.057	5.723	2.623	59.0743333333333	3.62925	-4.02479	1.94195425356187e-55	1.79114492811452e-53	C27A7.8	NP_001122865.1 Uncharacterized protein CELE_C27A7.8 [Caenorhabditis elegans]	-	-	-	-	-	-	-	--
WBGene00015841	354	341	244	13	19	22	30	9.691	10.625	7.461	0.436	0.66	0.758	0.947	9.259	0.70025	-3.72491	2.249494682558e-55	2.06473036202945e-53	skpo-2	ShK domain and PerOxidase domain containing protein [Source:UniProtKB/TrEMBL;Acc:P91060]	-	-	-	-	GO:0005615//extracellular space	GO:0004601//peroxidase activity;GO:0020037//heme binding	GO:0006979//response to oxidative stress;GO:0055114//oxidation-reduction process;GO:0098869//cellular oxidant detoxification	--
WBGene00005552	485	383	406	902	888	948	945	27.623	24.828	25.828	62.928	64.199	67.92	62.071	26.093	64.2795	1.30069588181612	4.33585417990175e-55	3.9604990740861e-53	sri-40	Serpentine Receptor, class I [Source:UniProtKB/TrEMBL;Acc:Q9N549]	-	-	-	-	GO:0016020//membrane;GO:0016021//integral component of membrane	-	-	--
WBGene00002067	746	994	719	142	122	112	128	20.23	30.716	21.777	4.722	4.204	3.825	3.963	24.241	4.1785	-2.53639	6.05208221595524e-55	5.50157550669623e-53	ifp-1	Intermediate filament protein ifp-1 [Source:UniProtKB/Swiss-Prot;Acc:Q09501]	-	-	-	-	GO:0005737//cytoplasm;GO:0005882//intermediate filament	-	-	--
WBGene00011102	2111	2180	2314	632	669	666	671	103.043	121.116	126.16	37.788	41.452	40.895	37.773	116.773	39.477	-1.56462	6.90810899932859e-55	6.24969018944043e-53	R07E3.1	NP_001041280.1 Uncharacterized protein CELE_R07E3.1 [Caenorhabditis elegans]	Cellular Processes;Cellular Processes	Transport and catabolism;Cell growth and death	ko04142//Lysosome;ko04210//Apoptosis	K01373;K01373	GO:0005615//extracellular space;GO:0005764//lysosome;GO:0016020//membrane;GO:0016021//integral component of membrane	GO:0004197//cysteine-type endopeptidase activity;GO:0008234//cysteine-type peptidase activity	GO:0006508//proteolysis;GO:0006955//immune response;GO:0051603//proteolysis involved in cellular protein catabolic process	--
WBGene00021343	312	382	268	12	25	21	17	9.28	12.48	9.115	0.436	1.016	0.81	0.595	10.2916666666667	0.71425	-3.8489	9.09659674708307e-55	8.19040244256412e-53	cutl-23	CUTiclin-Like [Source:UniProtKB/TrEMBL;Acc:A0A168H2V5]	-	-	-	-	-	-	-	--
WBGene00007919	1358	1604	1878	280	311	272	271	63.643	85.559	100.267	16.074	18.501	16.035	14.647	83.1563333333333	16.3143	-2.34969	3.5739216770395e-54	3.20264033504564e-52	cup-16	NP_001254181.1 Uncharacterized protein CELE_C34C6.7 [Caenorhabditis elegans]	-	-	-	-	GO:0005575//cellular_component;GO:0005764//lysosome	GO:0003674//molecular_function	GO:0006897//endocytosis	--
WBGene00006464	293	355	361	34	27	21	23	9.248	12.753	12.727	1.315	1.082	0.834	0.837	11.576	1.017	-3.50875	3.95138216430746e-54	3.5241855642795e-52	bath-47	BTB and MATH domain-containing protein 47 [Source:UniProtKB/Swiss-Prot;Acc:O76612]	-	-	-	-	-	GO:0005515//protein binding	-	--
WBGene00018138	407	195	147	6603	6744	6336	6751	17.129	9.341	6.91	340.388	360.27	335.431	327.657	11.1266666666667	340.937	4.93740970078522	4.66245928110147e-54	4.13886291488575e-52	folt-2	Folate-like transporter 2 [Source:UniProtKB/Swiss-Prot;Acc:O45166]	Organismal Systems	Digestive system	ko04977//Vitamin digestion and absorption	K14610	GO:0005886//plasma membrane;GO:0016020//membrane;GO:0016021//integral component of membrane	GO:0005542//folic acid binding;GO:0090482//vitamin transmembrane transporter activity	GO:0035461//vitamin transmembrane transport;GO:0051180//vitamin transport;GO:0055085//transmembrane transport	--
WBGene00007812	289	216	237	638	588	604	696	24.946	21.221	22.85	67.458	64.427	65.585	69.285	23.0056666666667	66.6887	1.53545414377077	6.82483193800208e-54	6.03008982634315e-52	C29F7.3	UMP-CMP kinase 1 [Source:UniProtKB/Swiss-Prot;Acc:O17622]	Metabolism;Metabolism;Metabolism	Global and overview maps;Xenobiotics biodegradation and metabolism;Nucleotide metabolism	ko01100//Metabolic pathways;ko00983//Drug metabolism - other enzymes;ko00240//Pyrimidine metabolism	K13800;K13800;K13800	GO:0005634//nucleus;GO:0005737//cytoplasm	GO:0000166//nucleotide binding;GO:0004127//cytidylate kinase activity;GO:0005524//ATP binding;GO:0009041//uridylate kinase activity;GO:0016301//kinase activity;GO:0016740//transferase activity;GO:0019205//nucleobase-containing compound kinase activity;GO:0033862//UMP kinase activity	GO:0006139//nucleobase-containing compound metabolic process;GO:0006207//'de novo' pyrimidine nucleobase biosynthetic process;GO:0006221//pyrimidine nucleotide biosynthetic process;GO:0006225//UDP biosynthetic process;GO:0016310//phosphorylation;GO:0046940//nucleoside monophosphate phosphorylation	--
WBGene00019727	476	469	510	1274	1448	1252	1291	39.944	44.794	47.801	130.953	154.238	132.162	124.937	44.1796666666667	135.572	1.61761012805687	8.70961665997523e-54	7.65960147938659e-52	zig-12	2 (Zwei) IG domain protein [Source:UniProtKB/TrEMBL;Acc:Q21465]	-	-	-	-	GO:0005783//endoplasmic reticulum;GO:0030017//sarcomere;GO:0055120//striated muscle dense body	-	-	--
WBGene00010085	603	492	574	1181	1167	1133	1234	55.502	51.101	59.209	134.008	137.16	132.025	131.864	55.2706666666667	133.764	1.27510667167671	9.17800470224947e-54	8.03415337546912e-52	F55B11.3	NP_502749.3 Uncharacterized protein CELE_F55B11.3 [Caenorhabditis elegans]	-	-	-	-	-	-	-	--
WBGene00000742	258	403	425	7	13	15	11	18.498	32.874	34.008	0.616	1.182	1.376	0.91	28.46	1.021	-4.80088	1.35193973635502e-53	1.1779943103687e-51	col-169	COLlagen [Source:UniProtKB/TrEMBL;Acc:Q86NE4]	-	-	-	-	GO:0016020//membrane;GO:0016021//integral component of membrane	GO:0042302//structural constituent of cuticle	-	--
WBGene00000066	21377	19292	17144	31144	30232	31429	31839	922.451	947.221	826.114	1646.17	1656.1	1705.88	1584.33	898.595333333333	1648.12	0.875076720449608	1.46925133963509e-53	1.27433964815689e-51	act-4	Actin-4 [Source:UniProtKB/Swiss-Prot;Acc:P10986]	Organismal Systems;Human Diseases;Human Diseases;Environmental Information Processing;Human Diseases;Human Diseases;Human Diseases;Organismal Systems;Human Diseases;Cellular Processes;Cellular Processes;Cellular Processes;Cellular Processes;Cellular Processes;Organismal Systems;Environmental Information Processing;Cellular Processes;Human Diseases;Organismal Systems;Human Diseases;Organismal Syst…	Environmental adaptation;Infectious disease: bacterial;Infectious disease: bacterial;Signal transduction;Cardiovascular disease;Cancer: specific types;Cancer: overview;Endocrine system;Infectious disease: bacterial;Cellular community - eukaryotes;Cellular community - eukaryotes;Cell growth and death;Transport and catabolism;Cell motility;Endocrine system;Signal transduction;Cellular community - e…	ko04714//Thermogenesis;ko05131//Shigellosis;ko05132//Salmonella infection;ko04015//Rap1 signaling pathway;ko05418//Fluid shear stress and atherosclerosis;ko05225//Hepatocellular carcinoma;ko05205//Proteoglycans in cancer;ko04921//Oxytocin signaling pathway;ko05130//Pathogenic Escherichia coli infection;ko04510//Focal adhesion;ko04530//Tight junction;ko04210//Apoptosis;ko04145//Phagosome;ko04810//…	K05692;K05692;K05692;K05692;K05692;K05692;K05692;K05692;K05692;K05692;K05692;K05692;K05692;K05692;K05692;K05692;K05692;K05692;K05692;K05692;K05692;K05692;K05692;K05692;K05692;K05692;K05692;K05692;K05692;K05692	GO:0005737//cytoplasm;GO:0005856//cytoskeleton;GO:0005865//striated muscle thin filament;GO:0015629//actin cytoskeleton;GO:0045121//membrane raft	GO:0000166//nucleotide binding;GO:0005200//structural constituent of cytoskeleton;GO:0005524//ATP binding	GO:0000281//mitotic cytokinesis;GO:0030036//actin cytoskeleton organization	--
WBGene00011895	244	299	249	11	8	10	18	11.122	15.313	12.526	0.635	0.479	0.593	0.979	12.987	0.6715	-4.27354	2.0285481469686e-53	1.75140586131882e-51	T21C9.9	NP_505719.2 Uncharacterized protein CELE_T21C9.9 [Caenorhabditis elegans]	-	-	-	-	-	-	-	--
WBGene00020369	1521	1244	1275	2428	2216	2225	2470	89.801	83.596	84.079	175.593	166.076	165.251	168.18	85.8253333333333	168.775	0.975625758404158	2.81001908759342e-53	2.4150836776462e-51	T08H10.1	NP_504231.1 Aldo_ket_red domain-containing protein [Caenorhabditis elegans]	Metabolism;Metabolism;Metabolism;Metabolism	Global and overview maps;Carbohydrate metabolism;Carbohydrate metabolism;Lipid metabolism	ko01100//Metabolic pathways;ko00010//Glycolysis / Gluconeogenesis;ko00040//Pentose and glucuronate interconversions;ko00561//Glycerolipid metabolism	K00002;K00002;K00002;K00002	GO:0005829//cytosol	GO:0004032//alditol:NADP+ 1-oxidoreductase activity;GO:0008106//alcohol dehydrogenase (NADP+) activity;GO:0016491//oxidoreductase activity	GO:0055114//oxidation-reduction process	--
WBGene00044078	535	579	681	73	86	100	95	46.024	56.817	65.4	7.777	9.359	10.76	9.306	56.0803333333333	9.3005	-2.59211	3.80744367192384e-53	3.25751787098353e-51	tag-243	NP_001334211.1 Costars domain-containing protein [Caenorhabditis elegans]	-	-	-	-	GO:0030017//sarcomere	GO:0003779//actin binding	GO:0035025//positive regulation of Rho protein signal transduction;GO:0045893//positive regulation of transcription, DNA-templated;GO:0045944//positive regulation of transcription from RNA polymerase II promoter;GO:0051091//positive regulation of sequence-specific DNA binding transcription factor activity	--
WBGene00008741	2127	1188	1145	5223	5273	5207	5404	96.299	61.28	57.937	289.15	302.278	295.192	281.413	71.8386666666667	292.008	2.02317665073913	5.86586096906586e-53	4.99602248662601e-51	F13D12.6	Uncharacterized serine carboxypeptidase F13S12.6 [Source:UniProtKB/Swiss-Prot;Acc:P52715]	Cellular Processes;Organismal Systems	Transport and catabolism;Endocrine system	ko04142//Lysosome;ko04614//Renin-angiotensin system	K13289;K13289	-	GO:0004180//carboxypeptidase activity;GO:0004185//serine-type carboxypeptidase activity;GO:0008233//peptidase activity;GO:0016787//hydrolase activity	GO:0006508//proteolysis;GO:0051603//proteolysis involved in cellular protein catabolic process	--
WBGene00020989	32	27	22	228	193	203	226	1.612	1.548	1.238	14.068	12.341	12.863	13.129	1.466	13.1003	3.15963733526376	1.08061888762641e-52	9.162485169166e-51	W03D8.8	NP_491047.2 Uncharacterized protein CELE_W03D8.8 [Caenorhabditis elegans]	-	-	-	-	-	GO:0016790//thiolester hydrolase activity;GO:0047617//acyl-CoA hydrolase activity	GO:0006631//fatty acid metabolic process;GO:0006637//acyl-CoA metabolic process	--
WBGene00011182	914	994	879	1976	1901	2068	2104	12.673	15.673	13.612	33.546	33.425	36.106	33.663	13.986	34.185	1.28938001502379	2.61472590449983e-52	2.20710881260191e-50	R09H10.5	NP_501964.2 Uncharacterized protein CELE_R09H10.5 [Caenorhabditis elegans]	-	-	-	-	-	-	-	--
WBGene00000981	560	470	450	962	932	965	1054	38.453	36.495	34.29	83.208	84.141	86.743	86.172	36.4126666666667	85.066	1.22414221700786	5.04561536758878e-52	4.24011090534972e-50	dhs-18	DeHydrogenases, Short chain [Source:UniProtKB/TrEMBL;Acc:Q18639]	-	-	-	-	-	-	-	--
WBGene00004788	1611	1311	1292	2482	2255	2347	2508	86.536	79.876	77.184	163.347	152.478	158.064	155.572	81.1986666666667	157.365	0.954589051790572	7.59598376055327e-52	6.35508234267882e-50	sft-4	Surfeit locus protein 4 homolog [Source:UniProtKB/Swiss-Prot;Acc:Q18864]	-	-	-	-	GO:0005783//endoplasmic reticulum;GO:0005789//endoplasmic reticulum membrane;GO:0005793//endoplasmic reticulum-Golgi intermediate compartment;GO:0016020//membrane;GO:0016021//integral component of membrane;GO:0048471//perinuclear region of cytoplasm	-	GO:0002119//nematode larval development;GO:0040027//negative regulation of vulval development;GO:0042059//negative regulation of epidermal growth factor receptor signaling pathway;GO:1903364//positive regulation of cellular protein catabolic process	--
WBGene00000218	10651	8973	8911	13577	13767	13579	14495	589.667	565.412	551.023	920.717	967.473	945.681	925.463	568.700666666667	939.833	0.72473569745088	1.08957370952001e-51	9.07562101304155e-50	asp-5	ASpartyl Protease [Source:UniProtKB/TrEMBL;Acc:O01532]	-	-	-	-	-	GO:0004190//aspartic-type endopeptidase activity;GO:0008233//peptidase activity;GO:0016787//hydrolase activity	GO:0006508//proteolysis;GO:0030163//protein catabolic process	--
WBGene00020237	327	387	334	41	49	42	43	25.381	34.189	28.956	3.898	4.828	4.101	3.849	29.5086666666667	4.169	-2.82337	1.11073507031205e-51	9.21130645151765e-50	phat-4	PHAryngeal gland Toxin-related [Source:UniProtKB/TrEMBL;Acc:O16424]	-	-	-	-	-	-	-	--
WBGene00015393	696	842	1057	15	21	8	21	58.264	80.226	98.831	1.538	2.231	0.842	2.027	79.107	1.6595	-5.57498	1.61524173170728e-51	1.33366771454678e-49	C03G6.5	UPF0376 protein C03G6.5 [Source:UniProtKB/Swiss-Prot;Acc:O01454]	-	-	-	-	GO:0005576//extracellular region	-	-	--
WBGene00009773	332	386	459	41	40	35	45	18.12	23.978	27.981	2.741	2.771	2.403	2.832	23.3596666666667	2.68675	-3.12009	2.07861395171046e-51	1.70880141734528e-49	lipl-2	Lipase [Source:UniProtKB/TrEMBL;Acc:Q20449]	Cellular Processes;Organismal Systems;Metabolism	Transport and catabolism;Digestive system;Lipid metabolism	ko04142//Lysosome;ko04979//Cholesterol metabolism;ko00100//Steroid biosynthesis	K01052;K01052;K01052	-	GO:0016787//hydrolase activity;GO:0016788//hydrolase activity, acting on ester bonds	GO:0006629//lipid metabolic process;GO:0016042//lipid catabolic process	--
WBGene00003073	8520	8190	7832	3494	3241	3205	3862	156.971	171.769	161.31	79.067	76.011	74.553	82.301	163.35	77.983	-1.06673	2.098930317359e-51	1.71803352556814e-49	lars-1	Leucine--tRNA ligase [Source:UniProtKB/Swiss-Prot;Acc:Q09996]	Genetic Information Processing	Translation	ko00970//Aminoacyl-tRNA biosynthesis	K01869	-	GO:0000166//nucleotide binding;GO:0002161//aminoacyl-tRNA editing activity;GO:0004812//aminoacyl-tRNA ligase activity;GO:0004823//leucine-tRNA ligase activity;GO:0005524//ATP binding;GO:0016874//ligase activity	GO:0000122//negative regulation of transcription from RNA polymerase II promoter;GO:0001934//positive regulation of protein phosphorylation;GO:0006412//translation;GO:0006418//tRNA aminoacylation for protein translation;GO:0006429//leucyl-tRNA aminoacylation	--
WBGene00009982	1105	964	734	244	209	217	233	144.241	143.224	107.016	39.014	34.63	35.633	35.076	131.493666666667	36.0883	-1.86539	2.9220506245268e-51	2.38147125898934e-49	F53F1.4	-	-	-	-	-	-	-	-	--
WBGene00020497	248	321	319	25	17	16	16	25.338	37.251	36.374	3.153	2.187	2.099	1.883	32.9876666666667	2.3305	-3.82322	4.85036910916599e-51	3.9360849406056e-49	T14A8.2	NP_001076709.1 Uncharacterized protein CELE_T14A8.2 [Caenorhabditis elegans]	-	-	-	-	-	-	-	--
WBGene00004212	537	594	599	104	110	125	113	24.84	31.205	30.896	5.849	6.52	7.333	6.072	28.9803333333333	6.4435	-2.16916	5.64126304948706e-51	4.55833340767955e-49	ptl-1	Microtubule-associated protein [Source:UniProtKB/TrEMBL;Acc:O02592]	Human Diseases;Environmental Information Processing	Neurodegenerative disease;Signal transduction	ko05010//Alzheimer disease;ko04010//MAPK signaling pathway	K04380;K04380	GO:0005737//cytoplasm;GO:0005856//cytoskeleton;GO:0005874//microtubule;GO:0030424//axon;GO:0043005//neuron projection	GO:0008017//microtubule binding;GO:0015631//tubulin binding;GO:0019894//kinesin binding	GO:0000226//microtubule cytoskeleton organization;GO:0031175//neuron projection development;GO:0046785//microtubule polymerization	--
WBGene00004989	22	6	4	233	210	259	213	3.522	1.132	0.741	45.683	42.256	52.085	39.33	1.79833333333333	44.8385	4.64000565180043	8.97235249516793e-51	7.21911663738873e-49	spp-4	SaPosin-like Protein family [Source:UniProtKB/TrEMBL;Acc:Q22338]	-	-	-	-	-	-	-	--
WBGene00003877	843	1040	882	2512	2584	2335	2555	19.956	28.022	23.321	72.841	77.647	69.534	69.753	23.7663333333333	72.4437	1.60794188666571	1.264727039566e-50	1.01328215525906e-48	pept-1	Peptide transporter family 1 [Source:UniProtKB/Swiss-Prot;Acc:Q21219]	Organismal Systems	Digestive system	ko04974//Protein digestion and absorption	K14206	GO:0005886//plasma membrane;GO:0005887//integral component of plasma membrane;GO:0016020//membrane;GO:0016021//integral component of membrane;GO:0016324//apical plasma membrane	GO:0015333//peptide:proton symporter activity;GO:0022857//transmembrane transporter activity;GO:0035673//oligopeptide transmembrane transporter activity;GO:0071916//dipeptide transmembrane transporter activity;GO:1904680//peptide transmembrane transporter activity	GO:0000003//reproduction;GO:0002119//nematode larval development;GO:0006857//oligopeptide transport;GO:0006885//regulation of pH;GO:0006979//response to oxidative stress;GO:0008340//determination of adult lifespan;GO:0009408//response to heat;GO:0015031//protein transport;GO:0015807//L-amino acid transport;GO:0015833//peptide transport;GO:0019915//lipid storage;GO:0032006//regulation of TOR signa…	--
WBGene00001945	1261	1206	1354	403	371	380	413	147.893	160.987	177.369	57.895	55.232	56.063	55.861	162.083	56.2627	-1.52648	1.44883545389822e-50	1.15588948364167e-48	his-71	Histone H3.3 type 1 [Source:UniProtKB/Swiss-Prot;Acc:Q10453]	Human Diseases;Human Diseases;Human Diseases;Human Diseases	Infectious disease: bacterial;Substance dependence;Cancer: overview;Immune disease	ko05131//Shigellosis;ko05034//Alcoholism;ko05202//Transcriptional misregulation in cancer;ko05322//Systemic lupus erythematosus	K11253;K11253;K11253;K11253	GO:0000786//nucleosome;GO:0005634//nucleus;GO:0005694//chromosome	GO:0003677//DNA binding;GO:0046982//protein heterodimerization activity	-	Others
WBGene00022072	30	15	25	241	202	184	240	4.726	2.689	4.399	46.504	40.393	36.462	43.602	3.938	41.7403	3.40590422508192	2.80296738645555e-50	2.22682803962612e-48	cpg-9	Chondroitin proteoglycan 9 [Source:UniProtKB/Swiss-Prot;Acc:Q95XP7]	-	-	-	-	-	-	-	--
WBGene00018823	332	230	253	707	648	755	724	17.276	13.622	14.705	45.065	42.803	49.422	43.449	15.201	45.1848	1.57166970582946	3.11700014980112e-50	2.46595141558325e-48	F54E2.1	NP_503761.2 Uncharacterized protein CELE_F54E2.1 [Caenorhabditis elegans]	-	-	-	-	GO:0045121//membrane raft	-	-	--
WBGene00012123	23	34	29	259	246	233	208	2.567	4.319	3.615	35.411	34.854	32.715	26.774	3.50033333333333	32.4385	3.21214288877714	3.48510808282916e-50	2.74568431792224e-48	T28D6.3	NP_499462.1 Uncharacterized protein CELE_T28D6.3 [Caenorhabditis elegans]	-	-	-	-	-	-	-	--
WBGene00016658	7	4	3	264	291	251	270	1.241	0.807	0.594	57.326	65.482	55.973	55.199	0.880666666666667	58.495	6.05357344118153	6.18447948574903e-50	4.85212191354949e-48	C45B2.1	NP_509017.1 Uncharacterized protein CELE_C45B2.1 [Caenorhabditis elegans]	-	-	-	-	-	-	-	--
WBGene00007366	46	30	40	231	202	232	254	3.048	2.263	2.961	18.75	16.991	19.339	19.411	2.75733333333333	18.6227	2.75572053969537	6.39042640847738e-50	4.99298274923514e-48	C06B3.7	NP_506451.1 Uncharacterized protein CELE_C06B3.7 [Caenorhabditis elegans]	-	-	-	-	-	-	-	--
WBGene00018984	581	555	522	1162	1010	1129	1219	22.848	24.461	22.577	55.903	50.394	55.596	55.306	23.2953333333333	54.2998	1.22090458162927	7.19220578307601e-50	5.59630563565437e-48	F56F10.1	Putative serine protease F56F10.1 [Source:UniProtKB/Swiss-Prot;Acc:P90893]	-	-	-	-	GO:0005764//lysosome;GO:0005768//endosome;GO:0045121//membrane raft	GO:0008233//peptidase activity;GO:0008236//serine-type peptidase activity;GO:0008239//dipeptidyl-peptidase activity;GO:0016787//hydrolase activity	GO:0006508//proteolysis;GO:0045087//innate immune response	--
WBGene00009237	148	158	204	653	640	722	628	9.931	12.067	15.289	53.671	54.511	60.942	48.596	12.429	54.43	2.13069180991209	7.53333719093253e-50	5.83771883631772e-48	F28H7.3	NP_505743.1 Lipase_3 domain-containing protein [Caenorhabditis elegans]	-	-	-	-	-	GO:0016787//hydrolase activity	GO:0006629//lipid metabolic process	--
WBGene00022649	450	549	416	64	70	64	47	12.304	17.085	12.705	2.144	2.43	2.201	1.482	14.0313333333333	2.06425	-2.76496	8.2132432372433e-50	6.33861237264475e-48	ZK84.1	NP_495202.1 Uncharacterized protein CELE_ZK84.1 [Caenorhabditis elegans]	-	-	-	-	-	-	-	--
WBGene00006541	3180	2516	2226	5162	5197	5197	5153	109.989	98.449	85.336	219.12	228.499	225.842	206.555	97.9246666666667	220.004	1.16778553693442	8.59387679095754e-50	6.60540741314736e-48	tbh-1	Tyramine beta-hydroxylase [Source:UniProtKB/Swiss-Prot;Acc:Q9XTQ6]	Metabolism;Metabolism	Global and overview maps;Amino acid metabolism	ko01100//Metabolic pathways;ko00350//Tyrosine metabolism	K00503;K00503	GO:0005615//extracellular space;GO:0005737//cytoplasm;GO:0016020//membrane;GO:0016021//integral component of membrane;GO:0030667//secretory granule membrane;GO:0045202//synapse	GO:0003824//catalytic activity;GO:0004497//monooxygenase activity;GO:0004500//dopamine beta-monooxygenase activity;GO:0004836//tyramine-beta hydroxylase activity;GO:0005507//copper ion binding;GO:0016491//oxidoreductase activity;GO:0016715//oxidoreductase activity, acting on paired donors, with incorporation or reduction of molecular oxygen, reduced ascorbate as one donor, and incorporation of on…	GO:0006589//octopamine biosynthetic process;GO:0042136//neurotransmitter biosynthetic process;GO:0042420//dopamine catabolic process;GO:0042421//norepinephrine biosynthetic process;GO:0055114//oxidation-reduction process	--
WBGene00019097	1165	950	931	1876	1905	1865	1852	126.767	117.657	113.151	250.046	263.123	255.282	232.406	119.191666666667	250.214	1.06988058232523	9.12695279094268e-50	6.98673778830543e-48	F59B1.2	NP_504020.1 Uncharacterized protein CELE_F59B1.2 [Caenorhabditis elegans]	-	-	-	-	-	-	-	--
WBGene00010065	796	816	967	205	170	177	185	79.273	92.494	107.563	25.008	21.49	22.174	21.247	93.11	22.4797	-2.05031	1.3028586541047e-49	9.93324654508531e-48	F54F7.3	NP_509978.1 Uncharacterized protein CELE_F54F7.3 [Caenorhabditis elegans]	-	-	-	-	-	-	-	--
WBGene00008936	463	507	531	1211	1197	1206	1329	21.316	26.685	27.649	68.299	70.3	70.395	71.035	25.2166666666667	70.0072	1.47312675458573	1.3130184464501e-49	9.97050312669822e-48	papl-1	Purple acid phosphatase [Source:UniProtKB/TrEMBL;Acc:Q19553]	-	-	-	-	-	GO:0003993//acid phosphatase activity;GO:0016787//hydrolase activity;GO:0046872//metal ion binding	GO:0016311//dephosphorylation	--
WBGene00016957	348	292	238	732	668	736	760	12.736	12.567	10.218	32.287	30.84	33.58	31.543	11.8403333333333	32.0625	1.43717722391012	1.49045519724926e-49	1.12726107478356e-47	atic-1	5-Aminoimidazole-4-carboxamide ribonucleotide formylTransferase/IMP Cyclohydrolase homolog [Source:UniProtKB/TrEMBL;Acc:Q95QQ4]	Metabolism;Metabolism;Human Diseases;Metabolism	Global and overview maps;Nucleotide metabolism;Drug resistance: antineoplastic;Metabolism of cofactors and vitamins	ko01100//Metabolic pathways;ko00230//Purine metabolism;ko01523//Antifolate resistance;ko00670//One carbon pool by folate	K00602;K00602;K00602;K00602	GO:0005829//cytosol	GO:0003824//catalytic activity;GO:0003937//IMP cyclohydrolase activity;GO:0004643//phosphoribosylaminoimidazolecarboxamide formyltransferase activity	GO:0006164//purine nucleotide biosynthetic process;GO:0006189//'de novo' IMP biosynthetic process	--
WBGene00018731	804	771	925	211	176	196	204	164.391	179.426	211.246	52.846	45.679	50.412	48.103	185.021	49.26	-1.9092	1.72477160367836e-49	1.29928213077093e-47	F53A9.8	-	-	-	-	-	-	-	GO:0050830//defense response to Gram-positive bacterium	--
WBGene00001410	533	572	499	101	125	96	103	16.53	20.418	17.654	3.875	4.864	3.752	3.787	18.2006666666667	4.0695	-2.16107	4.3519281901975e-49	3.26532770715295e-47	feh-1	NP_497578.4 Protein Fe65 homolog [Caenorhabditis elegans]	-	-	-	-	GO:0005634//nucleus;GO:0005737//cytoplasm;GO:0005856//cytoskeleton;GO:0005884//actin filament	GO:0001540//beta-amyloid binding;GO:0005515//protein binding;GO:0008134//transcription factor binding	GO:0002119//nematode larval development;GO:0006355//regulation of transcription, DNA-templated;GO:0007631//feeding behavior;GO:0009792//embryo development ending in birth or egg hatching	--
WBGene00002183	3016	2411	2366	4321	4035	4087	4699	150.939	137.334	132.255	264.887	256.329	257.298	271.205	140.176	262.43	0.904691916566848	6.90079936874973e-49	5.15732468238418e-47	kat-1	Acetyl-CoA acetyltransferase homolog, mitochondrial [Source:UniProtKB/Swiss-Prot;Acc:Q22100]	Metabolism;Metabolism;Metabolism;Metabolism;Metabolism;Metabolism;Metabolism;Metabolism;Metabolism;Metabolism;Metabolism;Metabolism;Metabolism	Global and overview maps;Global and overview maps;Global and overview maps;Amino acid metabolism;Lipid metabolism;Amino acid metabolism;Amino acid metabolism;Carbohydrate metabolism;Carbohydrate metabolism;Carbohydrate metabolism;Carbohydrate metabolism;Metabolism of terpenoids and polyketides;Lipid metabolism	ko01100//Metabolic pathways;ko01200//Carbon metabolism;ko01212//Fatty acid metabolism;ko00280//Valine, leucine and isoleucine degradation;ko00071//Fatty acid degradation;ko00310//Lysine degradation;ko00380//Tryptophan metabolism;ko00630//Glyoxylate and dicarboxylate metabolism;ko00640//Propanoate metabolism;ko00620//Pyruvate metabolism;ko00650//Butanoate metabolism;ko00900//Terpenoid backbone bio…	K00626;K00626;K00626;K00626;K00626;K00626;K00626;K00626;K00626;K00626;K00626;K00626;K00626	GO:0005739//mitochondrion	GO:0003824//catalytic activity;GO:0003985//acetyl-CoA C-acetyltransferase activity;GO:0003988//acetyl-CoA C-acyltransferase activity;GO:0016740//transferase activity;GO:0016746//transferase activity, transferring acyl groups;GO:0016747//transferase activity, transferring acyl groups other than amino-acyl groups;GO:0046872//metal ion binding	GO:0006635//fatty acid beta-oxidation	--
WBGene00011278	314	243	181	15	14	12	15	20.19	17.784	12.999	1.181	1.143	0.971	1.112	16.991	1.10175	-3.9469	1.01679524894712e-48	7.569119908304e-47	R74.2	NP_497838.2 Uncharacterized protein CELE_R74.2 [Caenorhabditis elegans]	-	-	-	-	-	-	-	--
WBGene00017789	561	501	464	1001	1053	960	1107	48.172	47.97	43.82	103.569	112.289	101.73	107.524	46.654	106.278	1.18777029909732	1.06786754515834e-48	7.91813315445248e-47	F25E5.8	NP_504909.1 Uncharacterized protein CELE_F25E5.8 [Caenorhabditis elegans]	-	-	-	-	-	-	-	--
WBGene00000693	13867	13824	14572	30312	36550	31479	32600	970.885	1101.62	1139.55	2599.6	3248.3	2772.51	2632.25	1070.68	2813.17	1.39366424819747	1.20272375356024e-48	8.88324247356135e-47	col-119	COLlagen [Source:UniProtKB/TrEMBL;Acc:Q18799]	-	-	-	-	GO:0016020//membrane;GO:0016021//integral component of membrane	GO:0042302//structural constituent of cuticle	-	--
WBGene00010681	2514	1812	1792	3804	3869	3913	4150	98.147	80.264	77.867	182.686	191.25	192.247	186.724	85.426	188.227	1.13972453632486	1.2273054303423e-48	9.02952960191135e-47	mak-1	MAP kinase-activated protein kinase mak-1 [Source:UniProtKB/Swiss-Prot;Acc:Q21360]	Environmental Information Processing;Environmental Information Processing	Signal transduction;Signal transduction	ko04010//MAPK signaling pathway;ko04370//VEGF signaling pathway	K04444;K04444	GO:0005634//nucleus;GO:0005737//cytoplasm;GO:0030017//sarcomere;GO:0031672//A band	GO:0000166//nucleotide binding;GO:0004672//protein kinase activity;GO:0004674//protein serine/threonine kinase activity;GO:0005516//calmodulin binding;GO:0005524//ATP binding;GO:0009931//calcium-dependent protein serine/threonine kinase activity;GO:0016301//kinase activity;GO:0016740//transferase activity;GO:0019901//protein kinase binding;GO:0046872//metal ion binding;GO:0051019//mitogen-activat…	GO:0006468//protein phosphorylation;GO:0008344//adult locomotory behavior;GO:0016310//phosphorylation;GO:0018105//peptidyl-serine phosphorylation;GO:0035095//behavioral response to nicotine;GO:0035556//intracellular signal transduction;GO:0046777//protein autophosphorylation	--
WBGene00012692	3522	3551	3794	1313	1211	1250	1401	133.11	152.751	160.157	60.784	58.096	59.428	61.064	148.672666666667	59.843	-1.31289	1.77949813428887e-48	1.30413762492767e-46	Y39B6A.33	Ribosome biogenesis protein NOP53 [Source:UniProtKB/Swiss-Prot;Acc:Q9NEU5]	-	-	-	-	GO:0005634//nucleus;GO:0005654//nucleoplasm;GO:0005730//nucleolus	GO:0008097//5S rRNA binding	GO:0000027//ribosomal large subunit assembly;GO:0006364//rRNA processing;GO:0042254//ribosome biogenesis;GO:1901857//positive regulation of cellular respiration	--
WBGene00008707	1404	2003	2093	6881	7324	6936	7114	77.922	128.007	131.376	472.576	520.564	488.908	459.563	112.435	485.403	2.1100910785451	2.70507965868937e-48	1.97481259407331e-46	F11E6.3	NP_503116.1 Uncharacterized protein CELE_F11E6.3 [Caenorhabditis elegans]	-	-	-	-	-	-	-	--
WBGene00016664	17	15	22	193	169	190	184	0.923	0.931	1.335	12.92	11.653	12.983	11.527	1.063	12.2707	3.52900992861761	3.64581481348784e-48	2.65134871128569e-46	C45E5.1	NP_500857.2 Uncharacterized protein CELE_C45E5.1 [Caenorhabditis elegans]	Metabolism;Metabolism;Metabolism	Global and overview maps;Global and overview maps;Carbohydrate metabolism	ko01100//Metabolic pathways;ko01200//Carbon metabolism;ko00630//Glyoxylate and dicarboxylate metabolism	K19269;K19269;K19269	GO:0005737//cytoplasm	GO:0016787//hydrolase activity;GO:0016791//phosphatase activity	GO:0016311//dephosphorylation	--
WBGene00000671	12	10	15	167	169	178	197	0.956	0.907	1.335	16.298	17.091	17.839	18.101	1.066	17.3322	4.02317960806491	3.75827775194922e-48	2.72266343807877e-46	col-96	COLlagen [Source:UniProtKB/TrEMBL;Acc:Q86MP2]	-	-	-	-	GO:0005615//extracellular space;GO:0016020//membrane;GO:0016021//integral component of membrane;GO:0031012//extracellular matrix	GO:0005201//extracellular matrix structural constituent;GO:0042302//structural constituent of cuticle	GO:0030198//extracellular matrix organization	--
WBGene00044535	409	301	361	809	784	770	896	44.857	37.573	44.222	108.682	109.145	106.232	113.328	42.2173333333333	109.347	1.37300298275292	4.90636069075551e-48	3.54081938705363e-46	K11D12.13	NP_001033498.1 BPTI/Kunitz inhibitor domain-containing protein [Caenorhabditis elegans]	-	-	-	-	-	GO:0004867//serine-type endopeptidase inhibitor activity	GO:0010951//negative regulation of endopeptidase activity	--
WBGene00020803	226	245	212	6	15	13	18	15.985	19.723	16.748	0.52	1.347	1.157	1.468	17.4853333333333	1.123	-3.96072	5.85253330997916e-48	4.20759314924281e-46	T25E4.1	NP_495080.1 Uncharacterized protein CELE_T25E4.1 [Caenorhabditis elegans]	-	-	-	-	-	-	-	--
WBGene00000675	346	119	115	9574	10096	10166	10520	21.684	8.488	8.05	734.962	803.153	801.449	760.336	12.7406666666667	774.975	5.92663709610887	7.58420791234746e-48	5.43190163661613e-46	col-101	COLlagen [Source:UniProtKB/TrEMBL;Acc:O45105]	-	-	-	-	GO:0016020//membrane;GO:0016021//integral component of membrane	GO:0042302//structural constituent of cuticle	-	--
WBGene00004094	3499	3131	2726	1334	1171	1189	1306	74.418	75.793	64.757	34.753	31.614	31.811	32.033	71.656	32.5528	-1.13831	8.4185056838403e-48	6.00668322528499e-46	ppw-2	Piwi-like protein [Source:UniProtKB/TrEMBL;Acc:Q9N585]	-	-	-	-	-	GO:0003676//nucleic acid binding;GO:0005515//protein binding	GO:0031047//gene silencing by RNA	--
WBGene00011932	850	694	656	1314	1264	1354	1454	30.286	28.129	26.274	57.49	57.479	60.474	59.608	28.2296666666667	58.7627	1.05768981955135	1.2602625950439e-47	8.95828764928194e-46	sptl-3	Serine palmitoyltransferase 3 [Source:UniProtKB/Swiss-Prot;Acc:Q9XVI6]	Metabolism;Environmental Information Processing;Metabolism	Global and overview maps;Signal transduction;Lipid metabolism	ko01100//Metabolic pathways;ko04071//Sphingolipid signaling pathway;ko00600//Sphingolipid metabolism	K00654;K00654;K00654	-	GO:0003824//catalytic activity;GO:0004758//serine C-palmitoyltransferase activity;GO:0016740//transferase activity;GO:0016746//transferase activity, transferring acyl groups;GO:0030170//pyridoxal phosphate binding	GO:0006629//lipid metabolic process;GO:0006665//sphingolipid metabolic process;GO:0009058//biosynthetic process	--
WBGene00021325	489	465	477	952	934	1033	1042	43.123	46.673	46.983	102.835	104.551	114.593	105.972	45.593	106.988	1.23056137265508	1.3426300880886e-47	9.50803359759522e-46	Y34B4A.9	NP_508891.1 Uncharacterized protein CELE_Y34B4A.9 [Caenorhabditis elegans]	-	-	-	-	-	-	-	--
WBGene00009898	518	271	281	1259	1306	1245	1429	48.717	29.009	29.518	145.039	155.912	147.293	154.992	35.748	150.809	2.07678809399261	1.35941900898007e-47	9.59100545589371e-46	dod-23	Downstream Of DAF-16 (Regulated by DAF-16) [Source:UniProtKB/TrEMBL;Acc:Q20615]	-	-	-	-	-	-	-	--
WBGene00003095	20	12	7	186	207	174	182	1.977	1.296	0.757	22.301	25.697	21.383	20.523	1.34333333333333	22.476	4.06449606227003	1.93092053093141e-47	1.35724332337737e-45	lys-6	LYSozyme [Source:UniProtKB/TrEMBL;Acc:Q20968]	-	-	-	-	-	GO:0003796//lysozyme activity	GO:0007165//signal transduction;GO:0009253//peptidoglycan catabolic process;GO:0016998//cell wall macromolecule catabolic process	--
WBGene00016894	3682	4542	4534	1050	1153	1029	1061	300.981	422.959	414.772	105.925	119.97	106.432	100.423	379.570666666667	108.188	-1.81083	2.04096515270054e-47	1.42928033730599e-45	C53B7.3	NP_001123119.1 Uncharacterized protein CELE_C53B7.3 [Caenorhabditis elegans]	-	-	-	-	-	-	-	--
WBGene00003091	157	141	156	426	393	459	473	11.727	11.987	13.014	38.975	37.26	43.127	40.743	12.2426666666667	40.0262	1.70902862165621	2.45488609088162e-47	1.71280391905497e-45	lys-2	Lysozyme-like protein 2 [Source:UniProtKB/Swiss-Prot;Acc:O62416]	-	-	-	-	-	GO:0003796//lysozyme activity	GO:0002376//immune system process;GO:0007165//signal transduction;GO:0009253//peptidoglycan catabolic process;GO:0045087//innate immune response;GO:0050829//defense response to Gram-negative bacterium;GO:0050830//defense response to Gram-positive bacterium	--
WBGene00009291	592	675	799	95	121	108	127	33.997	44.119	51.249	6.683	8.82	7.802	8.411	43.1216666666667	7.929	-2.4432	2.56290632694685e-47	1.78159679521732e-45	clec-264	C-type LECtin [Source:UniProtKB/TrEMBL;Acc:O45419]	Organismal Systems	Digestive system	ko04977//Vitamin digestion and absorption	K14616	-	GO:0030246//carbohydrate binding	GO:0050830//defense response to Gram-positive bacterium	--
WBGene00022644	409	475	466	1183	1202	1121	1178	20.293	26.824	26.113	71.898	75.703	69.967	67.405	24.41	71.2433	1.54528103619883	6.33823318315538e-47	4.38986494604769e-45	dod-19	Downstream Of DAF-16 (Regulated by DAF-16) [Source:UniProtKB/TrEMBL;Acc:A0A0K3ASK2]	-	-	-	-	GO:0045121//membrane raft	-	GO:0045087//innate immune response	--
WBGene00000717	4890	7366	7917	438	496	330	400	355.689	609.738	643.157	39.057	45.829	30.166	33.531	536.194666666667	37.1457	-3.85149	1.34021227068196e-46	9.24844292483738e-45	col-144	COLlagen [Source:UniProtKB/TrEMBL;Acc:Q17458]	-	-	-	-	-	GO:0042302//structural constituent of cuticle	-	--
WBGene00012615	309	128	135	3795	2842	2855	3435	55.805	26.323	27.153	845.207	656.077	653.203	720.404	36.427	718.723	4.30235526316721	2.02210255005732e-46	1.3903241824176e-44	dct-16	DAF-16/FOXO Controlled, germline Tumor affecting [Source:UniProtKB/TrEMBL;Acc:D4YWC3]	-	-	-	-	-	-	-	--
WBGene00019184	291	231	173	12	11	17	16	21.735	19.638	14.433	1.098	1.043	1.597	1.378	18.602	1.279	-3.86237	3.01071508258502e-46	2.06255799933035e-44	H10E21.4	NP_497128.1 Uncharacterized protein CELE_H10E21.4 [Caenorhabditis elegans]	Human Diseases;Human Diseases;Human Diseases;Human Diseases;Environmental Information Processing;Cellular Processes;Environmental Information Processing;Human Diseases;Cellular Processes;Environmental Information Processing;Environmental Information Processing;Organismal Systems;Human Diseases;Organismal Systems;Environmental Information Processing;Human Diseases;Organismal Systems;Organismal Sys…	Cancer: overview;Neurodegenerative disease;Substance dependence;Infectious disease: viral;Signal transduction;Cell growth and death;Signal transduction;Cardiovascular disease;Cell growth and death;Signal transduction;Signal transduction;Endocrine system;Infectious disease: viral;Endocrine system;Signal transduction;Infectious disease: bacterial;Nervous system;Circulatory system;Nervous system;Inf…	ko05200//Pathways in cancer;ko05010//Alzheimer disease;ko05034//Alcoholism;ko05170//Human immunodeficiency virus 1 infection;ko04024//cAMP signaling pathway;ko04114//Oocyte meiosis;ko04015//Rap1 signaling pathway;ko05418//Fluid shear stress and atherosclerosis;ko04218//Cellular senescence;ko04020//Calcium signaling pathway;ko04014//Ras signaling pathway;ko04910//Insulin signaling pathway;ko05163/…	K02183;K02183;K02183;K02183;K02183;K02183;K02183;K02183;K02183;K02183;K02183;K02183;K02183;K02183;K02183;K02183;K02183;K02183;K02183;K02183;K02183;K02183;K02183;K02183;K02183;K02183;K02183;K02183;K02183;K02183;K02183;K02183;K02183;K02183;K02183;K02183;K02183;K02183;K02183;K02183;K02183	GO:0005861//troponin complex	GO:0005509//calcium ion binding;GO:0048306//calcium-dependent protein binding;GO:0051015//actin filament binding	GO:0003009//skeletal muscle contraction;GO:0006937//regulation of muscle contraction	--
WBGene00014138	253	190	187	550	603	528	562	14.699	12.564	12.135	39.143	44.471	38.59	37.657	13.1326666666667	39.9652	1.60558622009666	5.90768903121975e-46	4.03258426723116e-44	clec-186	C-type LECtin [Source:UniProtKB/TrEMBL;Acc:O02343]	-	-	-	-	-	GO:0030246//carbohydrate binding	GO:0045087//innate immune response	--
WBGene00000283	171	166	175	466	430	459	470	10.864	12.004	12.418	36.265	34.678	36.683	34.436	11.762	35.5155	1.59431540063184	6.03158002522333e-46	4.1023422703929e-44	cah-5	Putative carbonic anhydrase 5 [Source:UniProtKB/Swiss-Prot;Acc:Q10462]	Metabolism;Metabolism	Global and overview maps;Energy metabolism	ko01100//Metabolic pathways;ko00910//Nitrogen metabolism	K01672;K01672	GO:0005576//extracellular region	GO:0004089//carbonate dehydratase activity;GO:0008270//zinc ion binding;GO:0016829//lyase activity;GO:0046872//metal ion binding	-	--
WBGene00009259	3092	3102	2413	5811	5660	5438	5935	76.715	86.345	67.628	169.389	171.607	164.079	164.298	76.896	167.343	1.12182990058998	6.34113832362031e-46	4.29742807967788e-44	hpo-34	NP_001362053.1 Uncharacterized protein CELE_F29G6.3 [Caenorhabditis elegans]	-	-	-	-	-	GO:0005515//protein binding	-	--
WBGene00022378	1977	1811	1909	734	710	738	849	60.706	55.614	57.529	38.62	45.102	33.448	30.723	57.9496666666667	36.9733	-0.648318	7.94172787039058e-46	5.36293537761947e-44	Y94H6A.5	ATP-dependent RNA helicase [Source:UniProtKB/TrEMBL;Acc:Q688Z3]	-	-	-	-	GO:0005634//nucleus;GO:0005730//nucleolus;GO:0016020//membrane;GO:0016021//integral component of membrane	GO:0000166//nucleotide binding;GO:0003676//nucleic acid binding;GO:0003723//RNA binding;GO:0003724//RNA helicase activity;GO:0004386//helicase activity;GO:0005524//ATP binding;GO:0016787//hydrolase activity	GO:0006364//rRNA processing	--
WBGene00009008	1063	975	838	320	316	334	323	32.483	33.767	31.075	14.708	11.494	12.685	12.782	32.4416666666667	12.9172	-1.32855	9.30792357741268e-46	6.26313946625334e-44	F21D5.3	NP_001255321.1 Plastocyanin-like domain-containing protein [Caenorhabditis elegans]	-	-	-	-	GO:0005886//plasma membrane	GO:0004322//ferroxidase activity;GO:0005507//copper ion binding;GO:0016491//oxidoreductase activity	GO:0006826//iron ion transport;GO:0055072//iron ion homeostasis;GO:0055114//oxidation-reduction process	--
WBGene00008393	844	742	843	1613	1461	1579	1609	53.086	53.12	59.223	124.274	116.647	124.934	116.713	55.143	120.642	1.12948258789624	1.11018705713669e-45	7.44376484976617e-44	D1086.6	NP_506492.3 Uncharacterized protein CELE_D1086.6 [Caenorhabditis elegans]	-	-	-	-	-	-	-	--
WBGene00020700	692	491	446	105	119	111	101	28.5	23.016	20.516	5.297	6.221	5.751	4.797	24.0106666666667	5.5165	-2.12185	1.46549900784663e-45	9.79139761143607e-44	T22F3.11	NP_504015.1 MFS domain-containing protein [Caenorhabditis elegans]	-	-	-	-	GO:0016020//membrane;GO:0016021//integral component of membrane	-	GO:0055085//transmembrane transport	--
WBGene00009057	182	200	177	505	495	468	535	8.53	10.668	9.568	29.356	29.447	27.59	28.916	9.58866666666667	28.8272	1.58803109311935	1.4836716802083e-45	9.87790990471076e-44	cept-1	Choline/EthanolaminePhosphoTransferase [Source:UniProtKB/TrEMBL;Acc:G5EBS7]	Metabolism;Metabolism;Metabolism;Metabolism	Global and overview maps;Lipid metabolism;Lipid metabolism;Metabolism of other amino acids	ko01100//Metabolic pathways;ko00564//Glycerophospholipid metabolism;ko00565//Ether lipid metabolism;ko00440//Phosphonate and phosphinate metabolism	K13644;K13644;K13644;K13644	GO:0005789//endoplasmic reticulum membrane;GO:0005794//Golgi apparatus;GO:0016020//membrane;GO:0016021//integral component of membrane	GO:0004142//diacylglycerol cholinephosphotransferase activity;GO:0004307//ethanolaminephosphotransferase activity;GO:0016740//transferase activity;GO:0016780//phosphotransferase activity, for other substituted phosphate groups	GO:0006646//phosphatidylethanolamine biosynthetic process;GO:0006657//CDP-choline pathway;GO:0008654//phospholipid biosynthetic process	--
WBGene00015887	529	287	280	1211	1276	1315	1335	26.126	16.969	15.774	82.059	89.543	89.877	85.119	19.623	86.6495	2.14264580425411	2.04988508694329e-45	1.35997288504996e-43	C17C3.1	NP_495075.1 Uncharacterized protein CELE_C17C3.1 [Caenorhabditis elegans]	Metabolism;Cellular Processes;Metabolism	Global and overview maps;Transport and catabolism;Lipid metabolism	ko01100//Metabolic pathways;ko04146//Peroxisome;ko00120//Primary bile acid biosynthesis	K11992;K11992;K11992	GO:0005782//peroxisomal matrix;GO:0016020//membrane;GO:0016021//integral component of membrane	GO:0047617//acyl-CoA hydrolase activity	GO:0006637//acyl-CoA metabolic process;GO:0009062//fatty acid catabolic process	--
WBGene00010987	245	216	175	12	19	10	10	15.133	15.259	12.356	0.892	1.563	0.78	0.761	14.2493333333333	0.999	-3.83427	2.45484168809215e-45	1.62294219015547e-43	R03C1.1	NP_001254451.1 Uncharacterized protein CELE_R03C1.1 [Caenorhabditis elegans]	-	-	-	-	-	-	-	--
WBGene00012339	1100	797	815	232	263	214	285	67.834	55.94	56.136	17.525	20.587	16.601	20.269	59.97	18.7455	-1.6777	3.46775852213132e-45	2.28461247862226e-43	W07G4.5	NP_506261.2 Uncharacterized protein CELE_W07G4.5 [Caenorhabditis elegans]	-	-	-	-	-	-	-	--
WBGene00015116	307	215	198	622	595	605	645	14.417	11.492	10.385	35.779	35.468	35.74	34.932	12.098	35.4798	1.55222727825199	4.3500683970878e-45	2.85594073792139e-43	pacs-1	Probable multifunctional protein ADE2 Phosphoribosylaminoimidazole-succinocarboxamide synthase Phosphoribosylaminoimidazole carboxylase [Source:UniProtKB/Swiss-Prot;Acc:Q10457]	Metabolism;Metabolism	Global and overview maps;Nucleotide metabolism	ko01100//Metabolic pathways;ko00230//Purine metabolism	K01587;K01587	GO:0005829//cytosol	GO:0000166//nucleotide binding;GO:0003824//catalytic activity;GO:0004638//phosphoribosylaminoimidazole carboxylase activity;GO:0004639//phosphoribosylaminoimidazolesuccinocarboxamide synthase activity;GO:0005524//ATP binding;GO:0016829//lyase activity;GO:0016831//carboxy-lyase activity;GO:0016874//ligase activity;GO:0042802//identical protein binding;GO:0043727//5-amino-4-imidazole carboxylate ly…	GO:0006164//purine nucleotide biosynthetic process;GO:0006189//'de novo' IMP biosynthetic process;GO:0008152//metabolic process	--
WBGene00017506	148	120	161	446	414	448	438	20.599	19.01	25.029	76.038	73.143	78.439	70.306	21.546	74.4815	1.78946206911902	4.67648727783103e-45	3.05962011935049e-43	F16B4.4	-	-	-	-	-	-	-	-	--
WBGene00012407	401	358	373	851	809	884	797	16.169	16.43	16.799	42.032	41.407	44.839	37.062	16.466	41.335	1.32787375559238	6.09101958508392e-45	3.96906221237412e-43	Y7A5A.1	NP_510594.1 FAD-binding PCMH-type domain-containing protein [Caenorhabditis elegans]	Metabolism;Metabolism	Global and overview maps;Lipid metabolism	ko01100//Metabolic pathways;ko00100//Steroid biosynthesis	K09828;K09828	GO:0005737//cytoplasm;GO:0016020//membrane;GO:0016021//integral component of membrane	GO:0000246//delta24(24-1) sterol reductase activity;GO:0016491//oxidoreductase activity;GO:0016628//oxidoreductase activity, acting on the CH-CH group of donors, NAD or NADP as acceptor;GO:0050660//flavin adenine dinucleotide binding;GO:0071949//FAD binding	GO:0008202//steroid metabolic process;GO:0055114//oxidation-reduction process	--
WBGene00016456	483	466	479	101	96	115	132	15.485	17.004	17.152	3.966	3.907	4.638	4.88	16.547	4.34775	-1.92823	6.1085101745339e-45	3.96906221237412e-43	C35E7.4	NP_492831.2 Uncharacterized protein CELE_C35E7.4 [Caenorhabditis elegans]	-	-	-	-	-	-	GO:0006914//autophagy	--
WBGene00000689	198	252	206	5	9	4	6	10.581	15.328	12.296	0.327	0.611	0.269	0.37	12.735	0.39425	-5.01354	9.2198963732017e-45	5.97019865152389e-43	col-115	COLlagen [Source:UniProtKB/TrEMBL;Acc:Q9N3X9]	-	-	-	-	GO:0005581//collagen trimer;GO:0005615//extracellular space;GO:0016020//membrane;GO:0016021//integral component of membrane;GO:0031012//extracellular matrix	GO:0005201//extracellular matrix structural constituent	GO:0030198//extracellular matrix organization	--
WBGene00020788	650	724	656	1490	1462	1557	1484	17.349	21.994	19.556	48.713	49.531	52.275	45.678	19.633	49.0493	1.32095043756554	1.35802352199737e-44	8.76365486482126e-43	nep-22	NEPrilysin metallopeptidase family [Source:UniProtKB/TrEMBL;Acc:Q22763]	-	-	-	-	GO:0016020//membrane;GO:0016021//integral component of membrane;GO:0045121//membrane raft	GO:0004222//metalloendopeptidase activity;GO:0008237//metallopeptidase activity	GO:0006508//proteolysis	--
WBGene00000741	866	1324	1533	59	67	57	55	59.155	102.94	116.904	4.97	5.848	4.909	4.359	92.9996666666667	5.0215	-4.21104	1.46995993715354e-44	9.45374234411536e-43	col-168	COLlagen [Source:UniProtKB/TrEMBL;Acc:Q22380]	-	-	-	-	GO:0016020//membrane;GO:0016021//integral component of membrane	GO:0042302//structural constituent of cuticle	-	--
WBGene00019719	9711	8526	8336	4711	4270	4443	4715	584.696	578.613	557.079	353.225	332.274	342.873	333.709	573.462666666667	340.52	-0.751959	2.50262062676551e-44	1.60405256986042e-42	M01H9.3	NP_500575.1 Uncharacterized protein CELE_M01H9.3 [Caenorhabditis elegans]	-	-	-	-	-	-	-	--
WBGene00045245	480	592	686	97	77	61	81	56.106	78.759	89.561	13.888	11.425	8.969	10.919	74.8086666666667	11.3003	-2.72685	3.22819505046216e-44	2.0621186491263e-42	ttr-34	TransThyretin-Related family domain [Source:UniProtKB/TrEMBL;Acc:A3FPK9]	-	-	-	-	GO:0005615//extracellular space	-	-	--
WBGene00000667	295	310	390	949	1037	943	1093	20.965	25.084	30.976	82.571	93.498	84.23	89.522	25.675	87.4553	1.7681807161983	3.70309698403281e-44	2.35751372976742e-42	col-92	COLlagen [Source:UniProtKB/TrEMBL;Acc:Q9XVG3]	-	-	-	-	GO:0016020//membrane;GO:0016021//integral component of membrane	GO:0042302//structural constituent of cuticle	-	--
MSTRG.9726	61	41	48	218	228	218	246	1.738	1.329	1.527	7.607	8.245	7.813	8.082	1.53133333333333	7.93675	2.37376000669522	4.51567824091475e-44	2.86518269057772e-42	gsp-4	Serine/threonine-protein phosphatase [Caenorhabditis elegans]	-	-	-	-	-	GO:0003824//catalytic activity	GO:0006796//phosphate-containing compound metabolic process	--
WBGene00016450	531	546	564	1127	1167	1110	1264	27.406	32.074	32.513	71.248	76.454	72.066	75.234	30.6643333333333	73.7505	1.26609124431463	5.07305562198668e-44	3.20332043076703e-42	clec-5	C-type LECtin [Source:UniProtKB/TrEMBL;Acc:Q18492]	-	-	-	-	-	GO:0030246//carbohydrate binding	-	--
WBGene00013392	264	259	332	833	770	760	854	25.737	28.738	36.151	99.472	95.211	93.13	95.948	30.2086666666667	95.9403	1.66717369030294	5.08248428829124e-44	3.20332043076703e-42	Y62H9A.4	NP_509985.1 Uncharacterized protein CELE_Y62H9A.4 [Caenorhabditis elegans]	-	-	-	-	-	-	-	--
WBGene00013220	1067	1067	1159	336	319	337	385	46.952	53.453	56.969	18.125	17.795	18.656	19.531	52.458	18.5267	-1.50155	6.30641079854126e-44	3.9615154610903e-42	ctl-3	Catalase [Source:UniProtKB/TrEMBL;Acc:Q8MYL7]	Metabolism;Metabolism;Organismal Systems;Cellular Processes;Environmental Information Processing;Organismal Systems;Organismal Systems;Metabolism;Metabolism;Human Diseases	Global and overview maps;Global and overview maps;Aging;Transport and catabolism;Signal transduction;Aging;Aging;Amino acid metabolism;Carbohydrate metabolism;Neurodegenerative disease	ko01100//Metabolic pathways;ko01200//Carbon metabolism;ko04212//Longevity regulating pathway - worm;ko04146//Peroxisome;ko04068//FoxO signaling pathway;ko04213//Longevity regulating pathway - multiple species;ko04211//Longevity regulating pathway;ko00380//Tryptophan metabolism;ko00630//Glyoxylate and dicarboxylate metabolism;ko05014//Amyotrophic lateral sclerosis	K03781;K03781;K03781;K03781;K03781;K03781;K03781;K03781;K03781;K03781	GO:0005737//cytoplasm;GO:0005739//mitochondrion;GO:0005777//peroxisome	GO:0004096//catalase activity;GO:0004601//peroxidase activity;GO:0016491//oxidoreductase activity;GO:0020037//heme binding;GO:0046872//metal ion binding	GO:0006979//response to oxidative stress;GO:0042542//response to hydrogen peroxide;GO:0042744//hydrogen peroxide catabolic process;GO:0055114//oxidation-reduction process;GO:0098869//cellular oxidant detoxification	--
WBGene00017322	210	176	219	574	525	526	527	7.396	7.055	8.615	24.764	23.471	23.305	21.406	7.68866666666667	23.2365	1.59558743960166	1.81539868079453e-43	1.13660788928685e-41	clec-160	C-type lectin domain-containing protein 160 [Source:UniProtKB/Swiss-Prot;Acc:P34393]	-	-	-	-	GO:0005575//cellular_component;GO:0005576//extracellular region	GO:0003674//molecular_function;GO:0030246//carbohydrate binding	GO:0008150//biological_process	--
WBGene00011803	159	181	103	551	566	492	584	1.885	2.442	1.364	8.001	8.517	7.337	7.984	1.897	7.95975	2.06900344053408	2.2456251135563e-43	1.40132936129117e-41	T16G12.1	Putative aminopeptidase-2 [Source:UniProtKB/Swiss-Prot;Acc:Q22531]	-	-	-	-	GO:0005737//cytoplasm	GO:0004177//aminopeptidase activity;GO:0008233//peptidase activity;GO:0008237//metallopeptidase activity;GO:0008270//zinc ion binding;GO:0016787//hydrolase activity;GO:0042277//peptide binding;GO:0046872//metal ion binding;GO:0070006//metalloaminopeptidase activity	GO:0006508//proteolysis;GO:0009792//embryo development ending in birth or egg hatching;GO:0030154//cell differentiation;GO:0043171//peptide catabolic process;GO:0046662//regulation of oviposition;GO:0048477//oogenesis;GO:1903538//regulation of meiotic cell cycle process involved in oocyte maturation	--
WBGene00017438	359	357	220	19	34	30	22	14.613	16.552	9.853	0.984	1.723	1.407	0.946	13.6726666666667	1.265	-3.43409	2.49623030901798e-43	1.5525895619379e-41	F13H8.5	NP_001254113.1 DB domain-containing protein [Caenorhabditis elegans]	-	-	-	-	-	-	-	--
WBGene00021843	2669	2491	2948	961	887	933	1015	153.272	162.816	189.09	67.599	64.658	67.399	67.221	168.392666666667	66.7193	-1.33565	3.17077402687769e-43	1.96567197705585e-41	Y54E10BR.4	NP_491090.1 RNA-binding protein NOB1 [Caenorhabditis elegans]	Genetic Information Processing	Translation	ko03008//Ribosome biogenesis in eukaryotes	K11883	GO:0005634//nucleus;GO:0005737//cytoplasm;GO:0030688//preribosome, small subunit precursor	GO:0004521//endoribonuclease activity;GO:0046872//metal ion binding	GO:0000469//cleavage involved in rRNA processing;GO:0030490//maturation of SSU-rRNA;GO:0042274//ribosomal small subunit biogenesis;GO:0090502//RNA phosphodiester bond hydrolysis, endonucleolytic	--
WBGene00022789	318	293	213	31	39	29	35	10.215	10.789	7.739	1.217	1.587	1.17	1.294	9.581	1.317	-2.86292	3.85614171475349e-43	2.38274273014899e-41	lron-2	ELRR (Extracellular Leucine-Rich Repeat) ONly [Source:UniProtKB/TrEMBL;Acc:Q23580]	-	-	-	-	GO:0016020//membrane;GO:0016021//integral component of membrane	GO:0005515//protein binding	-	--
WBGene00011530	285	256	166	13	15	20	18	4.279	4.374	2.784	0.239	0.286	0.378	0.312	3.81233333333333	0.30375	-3.64972	9.74142746173988e-43	5.99970392334129e-41	T06D8.10	NP_496407.1 Uncharacterized protein CELE_T06D8.10 [Caenorhabditis elegans]	-	-	-	-	-	GO:0004601//peroxidase activity;GO:0020037//heme binding	GO:0006979//response to oxidative stress;GO:0055114//oxidation-reduction process;GO:0098869//cellular oxidant detoxification	--
WBGene00003590	446	536	575	101	90	92	87	28.518	39.009	41.066	7.911	7.305	7.4	6.416	36.1976666666667	7.258	-2.31825	1.31957880703753e-42	8.10084288424206e-41	nex-3	Annexin [Source:UniProtKB/TrEMBL;Acc:Q27473]	-	-	-	-	GO:0005737//cytoplasm	GO:0001786//phosphatidylserine binding;GO:0005509//calcium ion binding;GO:0005544//calcium-dependent phospholipid binding;GO:0005545//1-phosphatidylinositol binding;GO:0008201//heparin binding;GO:0008429//phosphatidylethanolamine binding;GO:0043395//heparan sulfate proteoglycan binding	-	--
WBGene00016700	353	310	170	19	15	18	16	5.214	5.211	2.804	0.344	0.281	0.334	0.273	4.40966666666667	0.308	-3.83967	1.58067187850199e-42	9.67227957239988e-41	C46A5.4	NP_501272.2 Uncharacterized protein CELE_C46A5.4 [Caenorhabditis elegans]	-	-	-	-	-	GO:0004601//peroxidase activity;GO:0020037//heme binding	GO:0006979//response to oxidative stress;GO:0055114//oxidation-reduction process;GO:0098869//cellular oxidant detoxification	--
WBGene00015551	2978	3246	3658	997	902	948	1098	156.872	197.92	220.003	64.608	60.647	63.826	67.62	191.598333333333	64.1753	-1.578	1.90464946092122e-42	1.16171329055156e-40	C06G3.5	NP_501087.1 A_deaminase domain-containing protein [Caenorhabditis elegans]	Metabolism;Metabolism;Human Diseases	Global and overview maps;Nucleotide metabolism;Immune disease	ko01100//Metabolic pathways;ko00230//Purine metabolism;ko05340//Primary immunodeficiency	K01488;K01488;K01488	GO:0005829//cytosol	GO:0004000//adenosine deaminase activity;GO:0019239//deaminase activity	GO:0006154//adenosine catabolic process;GO:0043103//hypoxanthine salvage;GO:0046103//inosine biosynthetic process	--
WBGene00010555	1128	853	870	1641	1709	1698	1747	67.055	57.714	57.765	119.491	128.958	126.976	119.768	60.8446666666667	123.798	1.02478820659944	2.26361634175299e-42	1.37622050771272e-40	K04C1.5	NP_510376.1 Protein kinase domain-containing protein [Caenorhabditis elegans]	Human Diseases;Human Diseases;Human Diseases;Environmental Information Processing;Human Diseases;Human Diseases;Environmental Information Processing;Environmental Information Processing	Neurodegenerative disease;Infectious disease: viral;Cancer: specific types;Signal transduction;Cancer: specific types;Cancer: specific types;Signal transduction;Signal transduction	ko05010//Alzheimer disease;ko05165//Human papillomavirus infection;ko05225//Hepatocellular carcinoma;ko04310//Wnt signaling pathway;ko05226//Gastric cancer;ko05224//Breast cancer;ko04341//Hedgehog signaling pathway - fly;ko04340//Hedgehog signaling pathway	K08957;K08957;K08957;K08957;K08957;K08957;K08957;K08957	GO:0005634//nucleus;GO:0005737//cytoplasm	GO:0004672//protein kinase activity;GO:0004674//protein serine/threonine kinase activity;GO:0005524//ATP binding;GO:0016301//kinase activity	GO:0006468//protein phosphorylation;GO:0016310//phosphorylation;GO:0018105//peptidyl-serine phosphorylation;GO:0032436//positive regulation of proteasomal ubiquitin-dependent protein catabolic process;GO:0090263//positive regulation of canonical Wnt signaling pathway	--
WBGene00194985	177	259	255	11	5	9	11	20.212	33.662	32.524	1.539	0.725	1.293	1.449	28.7993333333333	1.2515	-4.52431	2.27724441697055e-42	1.38006850756664e-40	Y25C1A.14	NP_001254059.1 Uncharacterized protein CELE_Y25C1A.14 [Caenorhabditis elegans]	-	-	-	-	-	-	-	--
WBGene00002263	15926	17767	18292	6045	5420	5835	6547	425.439	536.367	570.436	207.989	191.231	205.967	211.053	510.747333333333	204.06	-1.32362	2.8391014984825e-42	1.71507128221428e-40	lea-1	Plant Late Embryo Abundant (LEA) related [Source:UniProtKB/TrEMBL;Acc:G5EGB8]	-	-	-	-	GO:0005576//extracellular region	GO:0008289//lipid binding	GO:0006869//lipid transport;GO:0006972//hyperosmotic response;GO:0009269//response to desiccation;GO:0009408//response to heat;GO:0042157//lipoprotein metabolic process	--
WBGene00002265	21020	30598	27087	6256	6406	6366	6556	635.972	996.093	1027.29	297.794	316.327	306.291	292.19	886.451666666667	303.151	-1.54801	3.18687009434604e-42	1.91902355872277e-40	lec-2	Galectin [Source:UniProtKB/TrEMBL;Acc:Q20684]	-	-	-	-	GO:0005886//plasma membrane;GO:0045121//membrane raft	GO:0030246//carbohydrate binding	-	--
WBGene00006497	5356	5374	5129	2250	2275	2238	2535	145.472	166.13	155.596	74.856	78.434	76.465	79.404	155.732666666667	77.2897	-1.01072	4.27416777845373e-42	2.5655861700001e-40	tag-151	Pre-rRNA-processing protein TSR1 homolog [Source:UniProtKB/Swiss-Prot;Acc:Q19329]	-	-	-	-	GO:0005634//nucleus;GO:0005730//nucleolus;GO:0030688//preribosome, small subunit precursor	GO:0003924//GTPase activity;GO:0005525//GTP binding;GO:0034511//U3 snoRNA binding	GO:0000462//maturation of SSU-rRNA from tricistronic rRNA transcript (SSU-rRNA, 5.8S rRNA, LSU-rRNA);GO:0000479//endonucleolytic cleavage of tricistronic rRNA transcript (SSU-rRNA, 5.8S rRNA, LSU-rRNA);GO:0042254//ribosome biogenesis	--
WBGene00006452	725	558	580	1303	1434	1264	1266	97.2	85.148	86.853	213.984	244.041	213.176	195.744	89.7336666666667	216.736	1.27221920168626	5.03043345626816e-42	3.00998214528856e-40	heh-1	NP_497671.2 Putative protein heh-1 [Caenorhabditis elegans]	Cellular Processes;Organismal Systems	Transport and catabolism;Digestive system	ko04142//Lysosome;ko04979//Cholesterol metabolism	K13443;K13443	GO:0005576//extracellular region	GO:0032934//sterol binding	GO:0015918//sterol transport;GO:0032367//intracellular cholesterol transport	--
WBGene00045399	58	42	40	200	226	216	274	8.04	6.627	6.194	33.961	39.769	37.667	43.805	6.95366666666667	38.8005	2.48022942740862	8.51986787259929e-42	5.08181898218005e-40	Y47G6A.33	NP_001122541.1 Uncharacterized protein CELE_Y47G6A.33 [Caenorhabditis elegans]	-	-	-	-	-	-	-	--
WBGene00015660	131	168	174	535	545	488	536	2.698	3.939	4.003	13.499	14.25	12.645	12.733	3.54666666666667	13.2818	1.90490959822248	9.3703517119714e-42	5.57152862169671e-40	catp-3	Cation transporting ATPase [Source:UniProtKB/TrEMBL;Acc:O16331]	Environmental Information Processing;Environmental Information Processing;Organismal Systems;Organismal Systems;Organismal Systems;Organismal Systems;Organismal Systems;Organismal Systems;Organismal Systems;Organismal Systems;Organismal Systems;Organismal Systems;Organismal Systems;Organismal Systems;Organismal Systems;Organismal Systems;Organismal Systems;Organismal Systems	Signal transduction;Signal transduction;Circulatory system;Endocrine system;Endocrine system;Digestive system;Digestive system;Digestive system;Endocrine system;Digestive system;Circulatory system;Digestive system;Endocrine system;Digestive system;Excretory system;Digestive system;Excretory system;Excretory system	ko04024//cAMP signaling pathway;ko04022//cGMP-PKG signaling pathway;ko04261//Adrenergic signaling in cardiomyocytes;ko04919//Thyroid hormone signaling pathway;ko04925//Aldosterone synthesis and secretion;ko04970//Salivary secretion;ko04971//Gastric acid secretion;ko04972//Pancreatic secretion;ko04911//Insulin secretion;ko04976//Bile secretion;ko04260//Cardiac muscle contraction;ko04978//Mineral a…	K01539;K01539;K01539;K01539;K01539;K01539;K01539;K01539;K01539;K01539;K01539;K01539;K01539;K01539;K01539;K01539;K01539;K01539	GO:0005623//cell;GO:0016020//membrane;GO:0016021//integral component of membrane	GO:0000166//nucleotide binding;GO:0005391//sodium:potassium-exchanging ATPase activity;GO:0005524//ATP binding	GO:0006883//cellular sodium ion homeostasis;GO:0010248//establishment or maintenance of transmembrane electrochemical gradient;GO:0030007//cellular potassium ion homeostasis;GO:0036376//sodium ion export from cell;GO:1902600//hydrogen ion transmembrane transport;GO:1990573//potassium ion import across plasma membrane	--
WBGene00001694	176	142	141	410	443	409	404	23.326	21.42	20.872	66.559	74.526	68.187	61.748	21.8726666666667	67.755	1.63119829323056	1.20260973244919e-41	7.12819586869883e-40	grd-5	GRounDhog (Hedgehog-like family) [Source:UniProtKB/TrEMBL;Acc:O16462]	-	-	-	-	GO:0005576//extracellular region	GO:0005102//receptor binding	GO:0007154//cell communication;GO:0009792//embryo development ending in birth or egg hatching	--
WBGene00017304	1884	2063	2426	530	592	543	600	150.042	195.924	220.519	49.533	61.89	53.171	53.176	188.828333333333	54.4425	-1.79427	1.31667460548333e-41	7.7799010751496e-40	nmad-1	DNA N6-methyl adenine demethylase [Source:UniProtKB/Swiss-Prot;Acc:Q8MNT9]	-	-	-	-	GO:0005634//nucleus	GO:0005515//protein binding;GO:0016491//oxidoreductase activity;GO:0032451//demethylase activity;GO:0035516//oxidative DNA demethylase activity;GO:0046872//metal ion binding;GO:0051213//dioxygenase activity	GO:0006260//DNA replication;GO:0010032//meiotic chromosome condensation;GO:0035511//oxidative DNA demethylation;GO:0055114//oxidation-reduction process;GO:0060903//positive regulation of meiosis I;GO:0070988//demethylation;GO:0070989//oxidative demethylation;GO:1901046//positive regulation of oviposition;GO:2000781//positive regulation of double-strand break repair;GO:2001252//positive regulation…	--
WBGene00011672	177	164	176	417	427	431	502	7.364	7.766	8.179	21.251	22.551	22.557	24.087	7.76966666666667	22.6115	1.54113208992115	1.3358301322513e-41	7.86849724006465e-40	cyp-13A5	Putative cytochrome P450 CYP13A5 [Source:UniProtKB/Swiss-Prot;Acc:Q27514]	-	-	-	-	-	GO:0004497//monooxygenase activity;GO:0005506//iron ion binding;GO:0016491//oxidoreductase activity;GO:0016705//oxidoreductase activity, acting on paired donors, with incorporation or reduction of molecular oxygen;GO:0020037//heme binding;GO:0046872//metal ion binding	GO:0055114//oxidation-reduction process	--
WBGene00003097	1572	1369	1474	2493	2603	2385	2582	111.217	110.233	116.444	215.985	233.696	212.199	210.608	112.631333333333	218.122	0.953527056958967	2.42415961135428e-41	1.42347856930083e-39	lys-8	LYSozyme [Source:UniProtKB/TrEMBL;Acc:Q09975]	-	-	-	-	-	GO:0005515//protein binding	GO:0007165//signal transduction;GO:0045087//innate immune response	--
WBGene00010470	157	127	118	402	417	396	366	12.523	11.53	10.513	39.277	42.22	39.733	33.667	11.522	38.7242	1.74884613465811	2.73140890845221e-41	1.59893125823574e-39	cdr-4	CaDmium Responsive; Cadmium-inducible lysosomal protein CDR-4 [Source:UniProtKB/TrEMBL;Acc:G5EDZ7]	-	-	-	-	GO:0005764//lysosome	-	GO:0030968//endoplasmic reticulum unfolded protein response;GO:0045087//innate immune response;GO:1990170//stress response to cadmium ion	--
WBGene00009514	952	710	751	1470	1370	1380	1510	71.725	60.884	63.197	135.661	131.02	130.789	131.2	65.2686666666667	132.167	1.01790498882877	3.71392684273324e-41	2.16737434390124e-39	F37H8.5	GILT-like protein F37H8.5 [Source:UniProtKB/Swiss-Prot;Acc:O17861]	-	-	-	-	GO:0005576//extracellular region;GO:0005737//cytoplasm	-	-	--
WBGene00007555	2026	2032	2359	725	629	641	731	140.853	160.791	183.181	61.74	55.509	56.059	58.609	161.608333333333	57.9793	-1.47889	6.13175491449049e-41	3.56736067455958e-39	dohh-1	Deoxyhypusine hydroxylase [Source:UniProtKB/Swiss-Prot;Acc:Q17949]	-	-	-	-	GO:0005737//cytoplasm	GO:0004497//monooxygenase activity;GO:0005506//iron ion binding;GO:0016491//oxidoreductase activity;GO:0019135//deoxyhypusine monooxygenase activity;GO:0046872//metal ion binding;GO:0048037//cofactor binding	GO:0008612//peptidyl-lysine modification to peptidyl-hypusine;GO:0055114//oxidation-reduction process	--
WBGene00043302	35	23	29	168	204	176	184	3.507	2.686	3.364	20.563	26.282	22.154	21.233	3.18566666666667	22.558	2.82397194059207	1.58107350992768e-40	9.17022635758055e-39	F32D8.11	NP_001256273.1 Uncharacterized protein CELE_F32D8.11 [Caenorhabditis elegans]	-	-	-	-	-	-	-	--
WBGene00016073	3184	2979	3237	1259	1232	1276	1450	110.018	117.186	124.928	53.287	54.036	55.463	57.781	117.377333333333	55.1418	-1.08994	1.82239860557739e-40	1.05375880227087e-38	C24H12.4	NP_740966.1 Helicase C-terminal domain-containing protein [Caenorhabditis elegans]	-	-	-	-	GO:0005730//nucleolus	GO:0003676//nucleic acid binding;GO:0003723//RNA binding;GO:0003724//RNA helicase activity;GO:0004386//helicase activity;GO:0005524//ATP binding	-	--
WBGene00016918	745	573	584	1212	1318	1194	1232	58.775	51.556	50.858	118.671	132.576	118.977	112.74	53.7296666666667	120.741	1.16812486213478	3.26690343291926e-40	1.88325030822065e-38	test-1	Vertebrate proteoglycan TESTican homolog [Source:UniProtKB/TrEMBL;Acc:H2KZF8]	-	-	-	-	-	GO:0005509//calcium ion binding	-	--
WBGene00008832	917	752	843	250	298	272	289	44.951	41.957	46.391	15.124	18.593	16.773	16.338	44.433	16.707	-1.41118	4.60665386050873e-40	2.64749578098781e-38	obr-2	Oxysterol-binding protein [Source:UniProtKB/TrEMBL;Acc:B2D6P3]	-	-	-	-	GO:0005829//cytosol;GO:0016020//membrane;GO:0043231//intracellular membrane-bounded organelle	GO:0008289//lipid binding;GO:0015248//sterol transporter activity;GO:0032934//sterol binding	GO:0006869//lipid transport;GO:0015918//sterol transport	--
WBGene00019565	67	41	31	217	230	243	296	2.939	2.047	1.519	11.661	12.808	13.41	14.975	2.16833333333333	13.2135	2.60735419781913	5.61015378033656e-40	3.21444811147284e-38	cyp-35A3	CYtochrome P450 family [Source:UniProtKB/TrEMBL;Acc:Q9N5I1]	-	-	-	-	GO:0005737//cytoplasm;GO:0043231//intracellular membrane-bounded organelle	GO:0004497//monooxygenase activity;GO:0005506//iron ion binding;GO:0008395//steroid hydroxylase activity;GO:0016491//oxidoreductase activity;GO:0016705//oxidoreductase activity, acting on paired donors, with incorporation or reduction of molecular oxygen;GO:0016712//oxidoreductase activity, acting on paired donors, with incorporation or reduction of molecular oxygen, reduced flavin or flavoprotei…	GO:0006082//organic acid metabolic process;GO:0006805//xenobiotic metabolic process;GO:0009410//response to xenobiotic stimulus;GO:0042738//exogenous drug catabolic process;GO:0055114//oxidation-reduction process	--
WBGene00021894	445	425	497	111	98	85	87	49.479	53.771	62.352	15.383	14.239	12.252	11.007	55.2006666666667	13.2203	-2.06194	7.78831927795907e-40	4.44898915128852e-38	Y54G2A.32	NP_500255.1 Uncharacterized protein CELE_Y54G2A.32 [Caenorhabditis elegans]	-	-	-	-	-	-	-	--
WBGene00000136	138	121	132	354	364	389	356	5.08	5.07	5.427	15.962	17.008	18.013	15.113	5.19233333333333	16.524	1.67010805688193	8.54197640534595e-40	4.86480993591208e-38	amt-4	Ammonium transporter [Source:UniProtKB/TrEMBL;Acc:Q17663]	-	-	-	-	GO:0005887//integral component of plasma membrane;GO:0016020//membrane;GO:0016021//integral component of membrane	GO:0008519//ammonium transmembrane transporter activity	GO:0015696//ammonium transport;GO:0072488//ammonium transmembrane transport	--
WBGene00020658	1202	1083	1186	365	407	390	344	76.157	78.099	83.93	28.327	32.733	31.083	25.135	79.3953333333333	29.3195	-1.43719	1.09181334032983e-39	6.19940139308003e-38	T21F4.1	NP_001257027.2 Uncharacterized protein CELE_T21F4.1 [Caenorhabditis elegans]	Metabolism;Metabolism;Metabolism;Human Diseases;Metabolism	Global and overview maps;Global and overview maps;Amino acid metabolism;Infectious disease: parasitic;Amino acid metabolism	ko01100//Metabolic pathways;ko01230//Biosynthesis of amino acids;ko00330//Arginine and proline metabolism;ko05146//Amoebiasis;ko00220//Arginine biosynthesis	K01476;K01476;K01476;K01476;K01476	GO:0005737//cytoplasm;GO:0005829//cytosol	GO:0004053//arginase activity;GO:0030145//manganese ion binding;GO:0046872//metal ion binding	GO:0006525//arginine metabolic process;GO:0019547//arginine catabolic process to ornithine;GO:0045087//innate immune response	--
WBGene00015692	42	20	31	172	201	192	193	1.751	0.949	1.443	8.781	10.634	10.067	9.277	1.381	9.68975	2.81074612432995	1.17524477936065e-39	6.6531521820812e-38	ugt-25	UDP-glucuronosyltransferase [Source:UniProtKB/TrEMBL;Acc:P91039]	-	-	-	-	GO:0016020//membrane;GO:0016021//integral component of membrane;GO:0043231//intracellular membrane-bounded organelle	GO:0008194//UDP-glycosyltransferase activity;GO:0015020//glucuronosyltransferase activity;GO:0016740//transferase activity;GO:0016757//transferase activity, transferring glycosyl groups;GO:0016758//transferase activity, transferring hexosyl groups	-	--
WBGene00006530	592	459	478	1100	954	932	1170	29.331	25.884	26.452	66.758	59.998	58.087	66.852	27.2223333333333	62.9237	1.20881392087005	1.47655937934178e-39	8.33396559540133e-38	tba-4	Tubulin alpha chain [Source:UniProtKB/TrEMBL;Acc:G5EDD4]	Human Diseases;Human Diseases;Human Diseases;Cellular Processes;Cellular Processes;Cellular Processes;Cellular Processes	Neurodegenerative disease;Neurodegenerative disease;Infectious disease: bacterial;Cellular community - eukaryotes;Cell growth and death;Transport and catabolism;Cellular community - eukaryotes	ko05010//Alzheimer disease;ko05016//Huntington disease;ko05130//Pathogenic Escherichia coli infection;ko04530//Tight junction;ko04210//Apoptosis;ko04145//Phagosome;ko04540//Gap junction	K07374;K07374;K07374;K07374;K07374;K07374;K07374	GO:0005737//cytoplasm;GO:0005856//cytoskeleton;GO:0005874//microtubule	GO:0000166//nucleotide binding;GO:0003924//GTPase activity;GO:0005200//structural constituent of cytoskeleton;GO:0005525//GTP binding	GO:0000226//microtubule cytoskeleton organization;GO:0000278//mitotic cell cycle;GO:0007017//microtubule-based process	--
WBGene00000067	3393	3911	3815	9828	7718	8116	9437	184.847	242.006	231.917	655.188	532.367	555.008	591.823	219.59	583.596	1.41015887466315	1.6797349296991e-39	9.45250834843768e-38	act-5	ACTin [Source:UniProtKB/TrEMBL;Acc:O45815]	Organismal Systems;Human Diseases;Human Diseases;Environmental Information Processing;Human Diseases;Human Diseases;Human Diseases;Organismal Systems;Human Diseases;Cellular Processes;Cellular Processes;Cellular Processes;Cellular Processes;Cellular Processes;Organismal Systems;Environmental Information Processing;Cellular Processes;Human Diseases;Organismal Systems;Human Diseases;Organismal Syst…	Environmental adaptation;Infectious disease: bacterial;Infectious disease: bacterial;Signal transduction;Cardiovascular disease;Cancer: specific types;Cancer: overview;Endocrine system;Infectious disease: bacterial;Cellular community - eukaryotes;Cellular community - eukaryotes;Cell growth and death;Transport and catabolism;Cell motility;Endocrine system;Signal transduction;Cellular community - e…	ko04714//Thermogenesis;ko05131//Shigellosis;ko05132//Salmonella infection;ko04015//Rap1 signaling pathway;ko05418//Fluid shear stress and atherosclerosis;ko05225//Hepatocellular carcinoma;ko05205//Proteoglycans in cancer;ko04921//Oxytocin signaling pathway;ko05130//Pathogenic Escherichia coli infection;ko04510//Focal adhesion;ko04530//Tight junction;ko04210//Apoptosis;ko04145//Phagosome;ko04810//…	K05692;K05692;K05692;K05692;K05692;K05692;K05692;K05692;K05692;K05692;K05692;K05692;K05692;K05692;K05692;K05692;K05692;K05692;K05692;K05692;K05692;K05692;K05692;K05692;K05692;K05692;K05692;K05692;K05692;K05692	GO:0005737//cytoplasm;GO:0005856//cytoskeleton;GO:0015629//actin cytoskeleton;GO:0097516//microvillar actin bundle;GO:1990357//terminal web	GO:0000166//nucleotide binding;GO:0005524//ATP binding	GO:0002119//nematode larval development;GO:0030033//microvillus assembly;GO:0030536//larval feeding behavior;GO:0035148//tube formation;GO:1904000//positive regulation of eating behavior	--
WBGene00002266	1607	1902	1812	541	497	554	601	85.198	113.319	105.681	34.935	33.453	36.411	36.682	101.399333333333	35.3702	-1.51944	1.73478514301721e-39	9.73332863031732e-38	lec-3	32 kDa beta-galactoside-binding lectin lec-3 [Source:UniProtKB/Swiss-Prot;Acc:Q09581]	-	-	-	-	GO:0005886//plasma membrane	GO:0005515//protein binding;GO:0030246//carbohydrate binding	-	--
WBGene00003786	4688	4141	3665	6497	6896	6403	6937	104.322	101.134	102.932	193.612	207.969	187.26	187.371	102.796	194.053	0.916666609473822	2.99296850192279e-39	1.67429137379752e-37	npa-1	Nematode Polyprotein Allergen related; Nematode polyprotein allergen related, post-translationnally cleaved, the diverse 14.5 kDa cleavage products bind lipids and retinol (164.6 kD) (Npa-1) [Source:UniProtKB/TrEMBL;Acc:G5EF32]	-	-	-	-	-	-	-	--
WBGene00014165	7015	6449	6704	3209	3025	3197	3563	193.875	202.86	206.944	108.635	106.121	111.147	113.562	201.226333333333	109.866	-0.873071	3.14866057976577e-39	1.7561909805962e-37	puf-12	Pumilio domain-containing protein 12 [Source:UniProtKB/Swiss-Prot;Acc:Q09622]	-	-	-	-	GO:0005730//nucleolus	GO:0003723//RNA binding;GO:0003729//mRNA binding	GO:0006417//regulation of translation	--
WBGene00000670	453	298	304	784	884	820	886	27.045	20.25	20.272	57.334	66.992	61.583	61.002	22.5223333333333	61.7278	1.45456290591277	4.0163500808139e-39	2.23356315670674e-37	col-95	COLlagen [Source:UniProtKB/TrEMBL;Acc:Q86MP1]	-	-	-	-	GO:0016020//membrane;GO:0016021//integral component of membrane	GO:0042302//structural constituent of cuticle	-	--
WBGene00008595	206	216	220	530	476	509	539	11.026	13.159	13.152	34.748	32.34	34.271	33.271	12.4456666666667	33.6575	1.43528450861718	4.77819942018494e-39	2.64275420311068e-37	clec-56	C-type LECtin [Source:UniProtKB/TrEMBL;Acc:Q19230]	-	-	-	-	-	GO:0030246//carbohydrate binding	-	--
WBGene00019732	1045	971	1011	328	384	354	369	128.695	136.027	139.024	49.464	60.064	54.825	52.392	134.582	54.1863	-1.31249	4.78010332908744e-39	2.64275420311068e-37	M02D8.6	NP_001033554.1 Uncharacterized protein CELE_K01A12.4 [Caenorhabditis elegans]	-	-	-	-	-	-	-	--
WBGene00009730	549	772	724	113	133	103	136	17.43	27.806	27.193	5.969	7.313	5.209	6.889	24.143	6.345	-1.92791	5.8652630809029e-39	3.23324764821318e-37	myo-6	MYOsin heavy chain structural genes [Source:UniProtKB/TrEMBL;Acc:Q5FC20]	Human Diseases;Human Diseases;Cellular Processes	Infectious disease: bacterial;Infectious disease: bacterial;Cellular community - eukaryotes	ko05132//Salmonella infection;ko05130//Pathogenic Escherichia coli infection;ko04530//Tight junction	K10352;K10352;K10352	GO:0016459//myosin complex	GO:0000166//nucleotide binding;GO:0003774//motor activity;GO:0003779//actin binding;GO:0005515//protein binding;GO:0005524//ATP binding;GO:0051015//actin filament binding	-	--
WBGene00003999	390	257	219	734	816	868	949	7.017	5.364	4.692	16.765	18.96	20.187	20.156	5.691	19.017	1.74053558924462	7.76985050245316e-39	4.27070736338326e-37	pgp-5	p-GlycoProtein related [Source:UniProtKB/TrEMBL;Acc:B6VQ78]	Environmental Information Processing	Membrane transport	ko02010//ABC transporters	K05660	GO:0005887//integral component of plasma membrane;GO:0016020//membrane;GO:0016021//integral component of membrane	GO:0000166//nucleotide binding;GO:0005524//ATP binding;GO:0015562//efflux transmembrane transporter activity;GO:0016887//ATPase activity;GO:0042626//ATPase activity, coupled to transmembrane movement of substances	GO:0042493//response to drug;GO:0050829//defense response to Gram-negative bacterium;GO:0050830//defense response to Gram-positive bacterium;GO:0055085//transmembrane transport;GO:0093002//response to nematicide;GO:1990169//stress response to copper ion;GO:1990170//stress response to cadmium ion	--
WBGene00008621	52	73	93	347	324	319	347	2.872	4.589	5.737	23.475	22.715	22.163	22.102	4.39933333333333	22.6137	2.36184342946863	8.88108670933893e-39	4.86735036232407e-37	F09C8.1	NP_510636.2 Lipase_GDSL domain-containing protein [Caenorhabditis elegans]	-	-	-	-	-	GO:0004620//phospholipase activity;GO:0016788//hydrolase activity, acting on ester bonds	GO:0006644//phospholipid metabolic process	--
WBGene00013394	3221	2810	3250	5626	5157	5250	5453	351.038	348.563	395.616	751.051	713.418	719.753	685.368	365.072333333333	717.398	0.974590378158147	8.93553154562556e-39	4.88303556256324e-37	ule-5	Uterine Lumin Expressed/locailized [Source:UniProtKB/TrEMBL;Acc:Q9XWT3]	-	-	-	-	-	-	-	--
WBGene00013947	71	41	36	227	238	236	226	5.66	3.562	3.117	21.907	23.785	23.902	20.51	4.113	22.526	2.45332817628067	9.0566804339305e-39	4.93497733846565e-37	ZK228.4	NP_001123078.1 N-acetyltransferase domain-containing protein [Caenorhabditis elegans]	-	-	-	-	-	GO:0008080//N-acetyltransferase activity;GO:0016740//transferase activity	GO:0045087//innate immune response	--
WBGene00014137	54	45	44	198	207	198	204	3.717	3.525	3.383	16.694	18.086	17.144	16.194	3.54166666666667	17.0295	2.26553573640682	9.4202351728314e-39	5.11832777723839e-37	clec-187	C-type LECtin [Source:UniProtKB/TrEMBL;Acc:Q9XUA7]	-	-	-	-	-	GO:0030246//carbohydrate binding	GO:0045087//innate immune response	--
WBGene00015897	52	56	35	224	249	195	260	2.923	3.583	2.198	15.425	17.768	13.79	16.856	2.90133333333333	15.9597	2.45965	1.15370133045881e-38	6.25048273819918e-37	nhr-156	Nuclear Hormone Receptor family [Source:UniProtKB/TrEMBL;Acc:O16398]	-	-	-	-	GO:0005634//nucleus	GO:0003677//DNA binding;GO:0003700//transcription factor activity, sequence-specific DNA binding;GO:0008270//zinc ion binding;GO:0043565//sequence-specific DNA binding;GO:0046872//metal ion binding	GO:0006355//regulation of transcription, DNA-templated	Miscellaneous
WBGene00010050	245	251	284	689	589	633	661	27.39	31.938	35.463	94.353	83.585	89.021	85.223	31.597	88.0455	1.47846	1.74866546855732e-38	9.44679047985196e-37	F54D5.4	NP_496472.1 Uncharacterized protein CELE_F54D5.4 [Caenorhabditis elegans]	-	-	-	-	-	-	GO:0045087//innate immune response	--
WBGene00004993	2724	3340	3821	853	808	874	871	136.129	189.977	213.279	52.215	51.255	54.943	50.198	179.795	52.1527	-1.78554	1.80950911472243e-38	9.74763485503467e-37	spp-8	SaPosin-like Protein family [Source:UniProtKB/TrEMBL;Acc:Q18279]	Cellular Processes	Transport and catabolism	ko04142//Lysosome	K12382	-	-	-	--
WBGene00020311	309	229	220	548	539	572	577	14.313	12.022	11.15	31.003	31.297	33.086	30.159	12.495	31.3863	1.32878176592843	2.87032867036876e-38	1.54182313918558e-36	T07D3.9	NP_493843.2 Uncharacterized protein CELE_T07D3.9 [Caenorhabditis elegans]	-	-	-	-	GO:0005739//mitochondrion	GO:0047617//acyl-CoA hydrolase activity	GO:0006637//acyl-CoA metabolic process	--
WBGene00017591	1192	1322	1240	2449	2410	2314	2567	80.138	101.159	93.113	201.677	205.666	195.698	199.027	91.47	200.517	1.13235399858356	3.41257539502317e-38	1.82790299062601e-36	F19C7.1	NP_500597.1 Uncharacterized protein CELE_F19C7.1 [Caenorhabditis elegans]	-	-	-	-	-	-	GO:0045087//innate immune response	--
WBGene00003738	921	670	623	1423	1389	1403	1471	13.197	11.055	10.174	27.283	27.747	27.256	26.326	11.4753333333333	27.153	1.24257554165649	9.31612557667116e-38	4.97596899445476e-36	nid-1	NIDogen (Basement membrane protein) [Source:UniProtKB/TrEMBL;Acc:C7FZU3]	-	-	-	-	GO:0005604//basement membrane;GO:0045178//basal part of cell;GO:0045202//synapse	GO:0005201//extracellular matrix structural constituent;GO:0005509//calcium ion binding	GO:0001764//neuron migration;GO:0007160//cell-matrix adhesion;GO:0007271//synaptic transmission, cholinergic;GO:0007419//ventral cord development;GO:0035418//protein localization to synapse;GO:0050808//synapse organization;GO:0097376//interneuron axon guidance	--
WBGene00020517	1752	1513	1580	2436	2265	2436	2587	156.994	154.656	156.743	268.19	256.865	276.087	267.565	156.131	267.177	0.775037453831481	1.10510965345057e-37	5.88603192322351e-36	hpo-8	Very-long-chain (3R)-3-hydroxyacyl-CoA dehydratase hpo-8 [Source:UniProtKB/Swiss-Prot;Acc:O17040]	Metabolism;Metabolism;Metabolism;Metabolism	Global and overview maps;Global and overview maps;Lipid metabolism;Lipid metabolism	ko01100//Metabolic pathways;ko01212//Fatty acid metabolism;ko00062//Fatty acid elongation;ko01040//Biosynthesis of unsaturated fatty acids	K10703;K10703;K10703;K10703	GO:0016020//membrane;GO:0016021//integral component of membrane;GO:0030176//integral component of endoplasmic reticulum membrane	GO:0016829//lyase activity;GO:0018812//3-hydroxyacyl-CoA dehydratase activity	GO:0006629//lipid metabolic process;GO:0006631//fatty acid metabolic process;GO:0006633//fatty acid biosynthetic process;GO:0030148//sphingolipid biosynthetic process;GO:0030497//fatty acid elongation;GO:0042761//very long-chain fatty acid biosynthetic process	--
WBGene00019234	8	15	11	134	178	161	140	0.32	0.682	0.491	6.561	9.032	8.096	6.454	0.497666666666667	7.53575	3.92049943929934	1.12339831651818e-37	5.96663353054094e-36	ugt-8	UDP-GlucuronosylTransferase [Source:UniProtKB/TrEMBL;Acc:Q9TXZ4]	-	-	-	-	GO:0016020//membrane;GO:0016021//integral component of membrane;GO:0043231//intracellular membrane-bounded organelle	GO:0008194//UDP-glycosyltransferase activity;GO:0016740//transferase activity;GO:0016758//transferase activity, transferring hexosyl groups	-	--
WBGene00008394	717	690	658	238	217	251	232	46.102	50.497	47.256	18.745	17.711	20.302	17.203	47.9516666666667	18.4902	-1.37482	1.17035207609802e-37	6.19860421704803e-36	D1086.7	NP_506493.2 Uncharacterized protein CELE_D1086.7 [Caenorhabditis elegans]	-	-	-	-	GO:0016020//membrane;GO:0016021//integral component of membrane	-	-	--
WBGene00021167	1076	558	449	97	84	79	87	47.025	27.756	21.917	5.193	4.66	4.343	4.385	32.2326666666667	4.64525	-2.7947	1.2684367607434e-37	6.69933024361344e-36	cyp-32B1	CYtochrome P450 family [Source:UniProtKB/TrEMBL;Acc:Q9N4Q5]	-	-	-	-	-	GO:0004497//monooxygenase activity;GO:0005506//iron ion binding;GO:0016491//oxidoreductase activity;GO:0016705//oxidoreductase activity, acting on paired donors, with incorporation or reduction of molecular oxygen;GO:0020037//heme binding;GO:0046872//metal ion binding	GO:0055114//oxidation-reduction process	--
WBGene00011763	1163	1361	931	310	303	301	279	31.552	42.183	28.546	10.564	10.54	10.217	8.969	34.0936666666667	10.0725	-1.75908	1.42081849589056e-37	7.48324125913615e-36	T14B1.1	NP_509627.1 Uncharacterized protein CELE_T14B1.1 [Caenorhabditis elegans]	-	-	-	-	-	-	-	--
WBGene00003515	4261	4515	3815	1687	1716	1754	1822	48.378	58.345	48.379	23.462	24.731	25.051	23.857	51.7006666666667	24.2752	-1.0907	1.6826210978007e-37	8.83749992144876e-36	myo-3	Myosin-3 [Source:UniProtKB/Swiss-Prot;Acc:P12844]	Human Diseases;Human Diseases;Cellular Processes	Infectious disease: bacterial;Infectious disease: bacterial;Cellular community - eukaryotes	ko05132//Salmonella infection;ko05130//Pathogenic Escherichia coli infection;ko04530//Tight junction	K10352;K10352;K10352	GO:0005737//cytoplasm;GO:0005863//striated muscle myosin thick filament;GO:0016459//myosin complex;GO:0030016//myofibril;GO:0031672//A band;GO:0032982//myosin filament	GO:0000166//nucleotide binding;GO:0003774//motor activity;GO:0003779//actin binding;GO:0005515//protein binding;GO:0005524//ATP binding;GO:0051015//actin filament binding	GO:0007626//locomotory behavior;GO:0060279//positive regulation of ovulation	--
WBGene00016596	220	219	267	30	32	30	32	16.154	18.302	21.897	2.698	2.983	2.771	2.71	18.7843333333333	2.7905	-2.75093	1.93924319210774e-37	1.01571219602141e-35	C42D4.3	NP_501132.1 DB domain-containing protein [Caenorhabditis elegans]	-	-	-	-	-	-	-	--
WBGene00003055	264	165	138	599	657	579	595	15.7	11.189	9.177	43.683	49.692	43.396	40.888	12.022	44.4147	1.88536194550214	2.5253616326193e-37	1.31904800413165e-35	lon-1	NP_498166.1 Protein lon-1 [Caenorhabditis elegans]	-	-	-	-	GO:0005576//extracellular region;GO:0005615//extracellular space;GO:0005887//integral component of plasma membrane;GO:0005912//adherens junction	GO:0005515//protein binding	GO:0000003//reproduction;GO:0030512//negative regulation of transforming growth factor beta receptor signaling pathway;GO:0032876//negative regulation of DNA endoreduplication;GO:0040010//positive regulation of growth rate;GO:0040015//negative regulation of multicellular organism growth;GO:0042661//regulation of mesodermal cell fate specification;GO:1901048//transforming growth factor beta recept…	--
WBGene00001402	828	754	793	260	230	278	311	25.134	26.071	26.907	9.686	8.865	10.633	10.881	26.0373333333333	10.0162	-1.37824	2.80686331750637e-37	1.46204329496998e-35	fbf-2	Fem-3 mRNA-binding factor 2 [Source:UniProtKB/Swiss-Prot;Acc:Q09312]	-	-	-	-	GO:0005634//nucleus;GO:0005737//cytoplasm;GO:0043186//P granule	GO:0003723//RNA binding;GO:0003729//mRNA binding;GO:0003730//mRNA 3'-UTR binding	GO:0007275//multicellular organism development;GO:0007548//sex differentiation;GO:0010608//posttranscriptional regulation of gene expression;GO:0017148//negative regulation of translation;GO:0030154//cell differentiation	--
WBGene00016628	500	574	576	145	134	130	142	22.018	28.717	28.393	7.792	7.611	7.174	7.286	26.376	7.46575	-1.82087	3.20690559334067e-37	1.6651905558132e-35	slc-36.5	SLC (SoLute Carrier) homolog [Source:UniProtKB/TrEMBL;Acc:Q18595]	Organismal Systems	Digestive system	ko04974//Protein digestion and absorption	K14209	GO:0005774//vacuolar membrane;GO:0016020//membrane;GO:0016021//integral component of membrane	GO:0015171//amino acid transmembrane transporter activity	GO:0003333//amino acid transmembrane transport	--
WBGene00044080	4349	3996	4627	1792	1640	1786	1807	436.165	456.265	518.315	219.984	208.529	225.198	208.685	470.248333333333	215.599	-1.12507	3.21448356712406e-37	1.6651905558132e-35	D1086.10	NP_001122895.1 Uncharacterized protein CELE_D1086.10 [Caenorhabditis elegans]	-	-	-	-	-	-	-	--
WBGene00001160	8504	5977	5421	2418	2115	2140	2567	218.836	175.117	155.932	76.456	69.302	69.545	76.433	183.295	72.934	-1.3295	3.3945597012695e-37	1.75367035059027e-35	efk-1	Eukaryotic elongation factor 2 kinase [Source:UniProtKB/Swiss-Prot;Acc:O01991]	Organismal Systems;Environmental Information Processing	Endocrine system;Signal transduction	ko04921//Oxytocin signaling pathway;ko04152//AMPK signaling pathway	K08292;K08292	-	GO:0000166//nucleotide binding;GO:0004674//protein serine/threonine kinase activity;GO:0004686//elongation factor-2 kinase activity;GO:0005509//calcium ion binding;GO:0005515//protein binding;GO:0005516//calmodulin binding;GO:0005524//ATP binding;GO:0016301//kinase activity;GO:0016740//transferase activity	GO:0006468//protein phosphorylation;GO:0016310//phosphorylation	--
WBGene00011462	85	78	62	248	268	245	254	4.005	3.9	3.262	13.394	15	13.589	12.916	3.72233333333333	13.7248	1.8825	7.32568263709698e-37	3.77422363221334e-35	vap-2	Venom-Allergen-like Protein [Source:UniProtKB/TrEMBL;Acc:A0A0K3AST9]	-	-	-	-	GO:0005576//extracellular region;GO:0016020//membrane;GO:0016021//integral component of membrane	-	-	--
WBGene00001523	754	694	715	203	248	220	266	38.684	40.526	40.973	12.758	16.151	14.199	15.739	40.061	14.7118	-1.44523	7.59057111208592e-37	3.90006843987284e-35	gbh-2	Gamma Butyrobetaine Hydroxylase [Source:UniProtKB/TrEMBL;Acc:Q21526]	Metabolism;Metabolism	Global and overview maps;Amino acid metabolism	ko01100//Metabolic pathways;ko00310//Lysine degradation	K00471;K00471	GO:0005739//mitochondrion	GO:0005506//iron ion binding;GO:0016491//oxidoreductase activity;GO:0050353//trimethyllysine dioxygenase activity	GO:0045329//carnitine biosynthetic process;GO:0055114//oxidation-reduction process	--
WBGene00007365	973	813	1022	1803	1833	1740	1938	86.729	82.365	101.931	195.147	206.368	194.36	198.969	90.3416666666667	198.711	1.13720830307411	8.0536715826594e-37	4.12679735189496e-35	C06B3.6	NP_506450.1 Uncharacterized protein CELE_C06B3.6 [Caenorhabditis elegans]	-	-	-	-	-	-	-	--
WBGene00007007	1582	1467	1545	625	609	672	674	70.323	74.374	76.822	33.938	34.249	37.342	34.436	73.8396666666667	34.9913	-1.0774	1.16372278850414e-36	5.94693796892872e-35	mak-2	MAP kinase-activated protein kinase mak-2 [Source:UniProtKB/Swiss-Prot;Acc:Q965G5]	Human Diseases;Environmental Information Processing;Organismal Systems;Cellular Processes;Organismal Systems;Human Diseases;Organismal Systems;Environmental Information Processing	Cancer: overview;Signal transduction;Development and regeneration;Cell growth and death;Nervous system;Infectious disease: viral;Immune system;Signal transduction	ko05203//Viral carcinogenesis;ko04010//MAPK signaling pathway;ko04361//Axon regeneration;ko04218//Cellular senescence;ko04722//Neurotrophin signaling pathway;ko05167//Kaposi sarcoma-associated herpesvirus infection;ko04625//C-type lectin receptor signaling pathway;ko04370//VEGF signaling pathway	K04443;K04443;K04443;K04443;K04443;K04443;K04443;K04443	GO:0005634//nucleus;GO:0005737//cytoplasm;GO:0030054//cell junction;GO:0043204//perikaryon;GO:0045202//synapse	GO:0000166//nucleotide binding;GO:0004672//protein kinase activity;GO:0004674//protein serine/threonine kinase activity;GO:0005516//calmodulin binding;GO:0005524//ATP binding;GO:0009931//calcium-dependent protein serine/threonine kinase activity;GO:0016301//kinase activity;GO:0016740//transferase activity;GO:0046872//metal ion binding;GO:0051019//mitogen-activated protein kinase binding	GO:0006468//protein phosphorylation;GO:0016310//phosphorylation;GO:0018105//peptidyl-serine phosphorylation;GO:0035095//behavioral response to nicotine;GO:0035556//intracellular signal transduction;GO:0046777//protein autophosphorylation;GO:0048691//positive regulation of axon extension involved in regeneration;GO:0048841//regulation of axon extension involved in axon guidance	--
WBGene00018885	75	53	60	220	210	221	239	4.402	3.54	3.933	15.816	15.645	16.316	16.153	3.95833333333333	15.9825	2.01352808111934	1.27518161390202e-36	6.49895793953084e-35	drd-5	Dietary restriction down regulated [Source:UniProtKB/TrEMBL;Acc:Q20840]	Metabolism;Metabolism	Global and overview maps;Metabolism of cofactors and vitamins	ko01100//Metabolic pathways;ko00830//Retinol metabolism	K11154;K11154	GO:0016020//membrane;GO:0016021//integral component of membrane	GO:0016491//oxidoreductase activity	GO:0055114//oxidation-reduction process	--
WBGene00007903	185	184	173	17	21	22	23	8.492	9.613	8.87	0.956	1.224	1.27	1.218	8.99166666666667	1.167	-2.94578	1.65735523252238e-36	8.42399804745514e-35	lgc-21	Ligand-Gated ion Channel [Source:UniProtKB/TrEMBL;Acc:Q93323]	-	-	-	-	GO:0005887//integral component of plasma membrane;GO:0016020//membrane;GO:0016021//integral component of membrane;GO:0043005//neuron projection;GO:0045202//synapse	GO:0004888//transmembrane signaling receptor activity;GO:0005216//ion channel activity;GO:0005230//extracellular ligand-gated ion channel activity	GO:0006811//ion transport;GO:0007165//signal transduction;GO:0007268//synaptic transmission;GO:0034220//ion transmembrane transport;GO:0042391//regulation of membrane potential;GO:0050877//neurological system process	--
MSTRG.6004	8	5	6	141	132	129	145	0.636	0.452	0.533	13.729	13.319	12.899	13.292	0.540333333333333	13.3097	4.62248997779494	1.94072696386926e-36	9.83787277019836e-35	--	Protein CBG22992 [Caenorhabditis briggsae]	-	-	-	-	-	-	-	--
WBGene00008566	53	36	35	194	172	174	210	1.83	1.428	1.351	8.274	7.572	7.61	8.42	1.53633333333333	7.969	2.37490743021638	2.89621223682417e-36	1.4642133950233e-34	acox-1.3	Acyl-coenzyme A oxidase [Source:UniProtKB/TrEMBL;Acc:O62138]	Metabolism;Environmental Information Processing;Metabolism;Cellular Processes;Metabolism;Metabolism;Organismal Systems;Metabolism;Metabolism;Metabolism;Metabolism	Global and overview maps;Signal transduction;Global and overview maps;Transport and catabolism;Global and overview maps;Lipid metabolism;Endocrine system;Carbohydrate metabolism;Lipid metabolism;Metabolism of other amino acids;Lipid metabolism	ko01100//Metabolic pathways;ko04024//cAMP signaling pathway;ko01200//Carbon metabolism;ko04146//Peroxisome;ko01212//Fatty acid metabolism;ko00071//Fatty acid degradation;ko03320//PPAR signaling pathway;ko00640//Propanoate metabolism;ko01040//Biosynthesis of unsaturated fatty acids;ko00410//beta-Alanine metabolism;ko00592//alpha-Linolenic acid metabolism	K00232;K00232;K00232;K00232;K00232;K00232;K00232;K00232;K00232;K00232;K00232	GO:0005777//peroxisome	GO:0003997//acyl-CoA oxidase activity;GO:0005504//fatty acid binding;GO:0016627//oxidoreductase activity, acting on the CH-CH group of donors;GO:0050660//flavin adenine dinucleotide binding;GO:0071949//FAD binding	GO:0006631//fatty acid metabolic process;GO:0006635//fatty acid beta-oxidation;GO:0033540//fatty acid beta-oxidation using acyl-CoA oxidase;GO:0055088//lipid homeostasis;GO:0055114//oxidation-reduction process;GO:1904070//ascaroside biosynthetic process	--
WBGene00007459	412	515	594	102	81	83	89	70.647	100.484	113.852	21.348	17.54	17.911	17.554	94.9943333333333	18.5882	-2.35345	3.10653597833879e-36	1.56635686075813e-34	C08F11.12	UPF0375 protein C08F11.12 [Source:UniProtKB/Swiss-Prot;Acc:Q9U3R0]	-	-	-	-	GO:0005576//extracellular region	-	-	--
WBGene00001167	127380	131055	124752	55633	50630	51853	63327	3175.3	3710.38	3494.27	1719.07	1615.04	1642.08	1834.87	3459.98566666667	1702.76	-1.02289	3.18719017624006e-36	1.6027497833071e-34	eef-2	Elongation factor 2 [Source:UniProtKB/Swiss-Prot;Acc:P29691]	Organismal Systems;Environmental Information Processing	Endocrine system;Signal transduction	ko04921//Oxytocin signaling pathway;ko04152//AMPK signaling pathway	K03234;K03234	GO:0005737//cytoplasm;GO:1990904//ribonucleoprotein complex	GO:0000166//nucleotide binding;GO:0003746//translation elongation factor activity;GO:0003924//GTPase activity;GO:0005525//GTP binding;GO:0043022//ribosome binding	GO:0006412//translation;GO:0006414//translational elongation;GO:0010629//negative regulation of gene expression;GO:0050829//defense response to Gram-negative bacterium	--
WBGene00021420	2877	2220	2374	4351	4489	3932	4273	245.284	215.424	226.067	454.386	485.806	421.7	420.134	228.925	445.507	0.960571458460938	3.37975158811372e-36	1.69507541188473e-34	trap-3	TRanslocon-Associated Protein [Source:UniProtKB/TrEMBL;Acc:Q95XS1]	Genetic Information Processing	Folding, sorting and degradation	ko04141//Protein processing in endoplasmic reticulum	K13251	GO:0005783//endoplasmic reticulum;GO:0016020//membrane;GO:0016021//integral component of membrane	-	GO:0006614//SRP-dependent cotranslational protein targeting to membrane	--
WBGene00011184	9	18	7	186	126	140	154	1.228	2.795	1.067	31.087	21.823	24.03	24.233	1.69666666666667	25.2933	3.8979773641155	3.86499772402131e-36	1.93331685094696e-34	R09H10.7	NP_001023337.1 Uncharacterized protein CELE_R09H10.7 [Caenorhabditis elegans]	-	-	-	-	GO:0016020//membrane;GO:0016021//integral component of membrane	-	-	--
WBGene00012251	98	91	97	294	265	264	296	6.679	7.064	7.388	24.544	22.946	22.652	23.266	7.04366666666667	23.352	1.7291475739206	4.30457156775675e-36	2.14751554625712e-34	clec-49	C-type LECtin [Source:UniProtKB/TrEMBL;Acc:Q9XUL6]	Human Diseases;Cellular Processes	Infectious disease: bacterial;Transport and catabolism	ko05152//Tuberculosis;ko04145//Phagosome	K06560;K06560	GO:0005576//extracellular region	GO:0030246//carbohydrate binding;GO:0038023//signaling receptor activity;GO:0048029//monosaccharide binding	-	--
WBGene00011741	1638	1132	1102	2516	2409	2524	2498	152.779	120.067	114.735	287.306	284.953	295.955	268.609	129.193666666667	284.206	1.13740039527119	4.6680537577947e-36	2.32272527506269e-34	T12G3.6	NP_001255606.1 Uncharacterized protein CELE_T12G3.6 [Caenorhabditis elegans]	-	-	-	-	-	-	-	--
WBGene00000712	614	297	277	2779	2934	2859	3000	41.359	22.771	20.841	229.298	250.87	242.259	233.051	28.3236666666667	238.869	3.0761427072974	6.25007056819973e-36	3.10174105783518e-34	col-139	COLlagen [Source:UniProtKB/TrEMBL;Acc:Q20282]	-	-	-	-	GO:0016020//membrane;GO:0016021//integral component of membrane	GO:0042302//structural constituent of cuticle	-	--
WBGene00013311	14394	11149	9401	21080	20818	20448	22388	500.889	441.247	374.668	926.214	957.607	926.428	927.355	438.934666666667	934.401	1.09003560073829	6.52694701770853e-36	3.23066791127835e-34	sec-61	Yeast SEC homolog [Source:UniProtKB/TrEMBL;Acc:G3MU88]	Genetic Information Processing;Cellular Processes;Human Diseases;Genetic Information Processing	Folding, sorting and degradation;Transport and catabolism;Infectious disease: bacterial;Folding, sorting and degradation	ko04141//Protein processing in endoplasmic reticulum;ko04145//Phagosome;ko05110//Vibrio cholerae infection;ko03060//Protein export	K10956;K10956;K10956;K10956	GO:0005783//endoplasmic reticulum;GO:0005784//Sec61 translocon complex;GO:0005789//endoplasmic reticulum membrane;GO:0016020//membrane;GO:0016021//integral component of membrane	GO:0005048//signal sequence binding;GO:0008320//protein transmembrane transporter activity;GO:0043022//ribosome binding	GO:0006616//SRP-dependent cotranslational protein targeting to membrane, translocation;GO:0015031//protein transport;GO:0031204//posttranslational protein targeting to membrane, translocation	--
WBGene00015896	47	28	27	209	153	187	194	3.944	2.666	2.564	21.527	16.344	19.695	18.77	3.058	19.084	2.6417032796235	7.20074939373841e-36	3.55487648921164e-34	C17C3.15	NP_495078.1 SPK domain-containing protein [Caenorhabditis elegans]	-	-	-	-	-	-	-	--
WBGene00015811	4884	4743	5618	1819	1891	1707	1985	301.72	333.497	387.647	137.647	148.287	132.654	141.421	340.954666666667	140.002	-1.28413	7.56558408808675e-36	3.72526208170688e-34	C16A3.6	NP_498395.1 Protein MAK16 homolog [Caenorhabditis elegans]	-	-	-	-	GO:0005634//nucleus;GO:0005730//nucleolus;GO:0030687//preribosome, large subunit precursor	-	GO:0000460//maturation of 5.8S rRNA;GO:0000470//maturation of LSU-rRNA	--
WBGene00017320	44	36	37	187	190	165	178	2.119	1.974	1.991	11.033	11.617	9.998	9.888	2.028	10.634	2.3905548140795	9.52590515166962e-36	4.67833284695504e-34	F09G8.5	NP_498812.2 Uncharacterized protein CELE_F09G8.5 [Caenorhabditis elegans]	-	-	-	-	GO:0036064//ciliary basal body	GO:0005515//protein binding	GO:0007010//cytoskeleton organization;GO:0044782//cilium organization;GO:0060271//cilium morphogenesis	--
WBGene00021899	3783	3428	3574	1572	1511	1572	1883	165.943	171.305	175.658	84.429	84.221	86.858	95.221	170.968666666667	87.6822	-0.963375	1.02463829800501e-35	5.01913495820693e-34	Y54H5A.1	NP_498091.1 WD_REPEATS_REGION domain-containing protein [Caenorhabditis elegans]	-	-	-	-	GO:0005634//nucleus	GO:0005515//protein binding	-	--
WBGene00022508	199	137	137	401	388	455	419	7.18	5.626	5.521	17.723	17.771	20.652	17.435	6.109	18.3953	1.59032513780968	1.04362712963043e-35	5.09894102507809e-34	ZC53.1	NP_508349.4 Uncharacterized protein CELE_ZC53.1 [Caenorhabditis elegans]	-	-	-	-	-	-	-	--
WBGene00017775	3538	3072	3049	4318	4442	4434	4698	170.295	168.311	162.756	252.897	268.773	265.487	258.15	167.120666666667	261.327	0.644964657127288	1.20505844605106e-35	5.87248584998285e-34	F25B5.3	Putative cytosolic 5'-nucleotidase 3 [Source:UniProtKB/Swiss-Prot;Acc:Q09315]	-	-	-	-	GO:0005737//cytoplasm	GO:0000166//nucleotide binding;GO:0000287//magnesium ion binding;GO:0008253//5'-nucleotidase activity;GO:0016787//hydrolase activity;GO:0016791//phosphatase activity;GO:0046872//metal ion binding	GO:0009117//nucleotide metabolic process;GO:0016311//dephosphorylation	--
WBGene00000198	2869	2594	2518	3841	3546	3643	3992	175.054	180.146	171.603	287.073	274.64	279.616	280.904	175.601	280.558	0.675999276175913	1.62028450568735e-35	7.87566566414817e-34	art-1	Probable very-long-chain enoyl-CoA reductase art-1 [Source:UniProtKB/Swiss-Prot;Acc:Q9N5Y2]	Metabolism;Metabolism;Metabolism;Metabolism	Global and overview maps;Global and overview maps;Lipid metabolism;Lipid metabolism	ko01100//Metabolic pathways;ko01212//Fatty acid metabolism;ko00062//Fatty acid elongation;ko01040//Biosynthesis of unsaturated fatty acids	K10258;K10258;K10258;K10258	GO:0005783//endoplasmic reticulum;GO:0005789//endoplasmic reticulum membrane;GO:0016020//membrane;GO:0016021//integral component of membrane	GO:0005515//protein binding;GO:0016491//oxidoreductase activity;GO:0016627//oxidoreductase activity, acting on the CH-CH group of donors	GO:0006629//lipid metabolic process;GO:0006631//fatty acid metabolic process;GO:0006633//fatty acid biosynthetic process;GO:0042761//very long-chain fatty acid biosynthetic process;GO:0055114//oxidation-reduction process	--
WBGene00008389	182	164	192	21	17	22	21	17.818	18.274	20.995	2.518	2.113	2.709	2.371	19.029	2.42775	-2.97051	1.92190494219415e-35	9.31778939666844e-34	D1086.2	NP_506497.1 DUF19 domain-containing protein [Caenorhabditis elegans]	-	-	-	-	-	-	-	--
WBGene00015340	203	131	141	5	6	3	9	46.747	34.335	36.266	1.41	1.754	0.869	2.39	39.116	1.60575	-4.60644	2.30776900226719e-35	1.11599223260532e-33	C02E7.7	-	-	-	-	-	-	-	-	--
WBGene00019285	227	190	195	31	35	26	34	9.129	8.399	8.216	1.622	1.833	1.369	1.663	8.58133333333333	1.62175	-2.40365	2.36806242707357e-35	1.14222766252824e-33	cbn-1	Calcium BiNding protein homolog [Source:UniProtKB/TrEMBL;Acc:H2KY96]	-	-	-	-	GO:0005861//troponin complex	GO:0005509//calcium ion binding;GO:0048306//calcium-dependent protein binding;GO:0051015//actin filament binding	GO:0003009//skeletal muscle contraction;GO:0006937//regulation of muscle contraction	--
WBGene00010277	41	16	22	192	161	157	179	3.432	1.524	2.057	19.688	17.108	16.533	17.281	2.33766666666667	17.6525	2.91673138436268	2.54862537399229e-35	1.22619360232687e-33	F58G6.7	NP_501714.1 Uncharacterized protein CELE_F58G6.7 [Caenorhabditis elegans]	Human Diseases;Organismal Systems	Drug resistance: antineoplastic;Digestive system	ko01524//Platinum drug resistance;ko04978//Mineral absorption	K14686;K14686	GO:0005623//cell;GO:0005886//plasma membrane;GO:0016021//integral component of membrane	GO:0005375//copper ion transmembrane transporter activity	GO:0006878//cellular copper ion homeostasis;GO:0035434//copper ion transmembrane transport	--
WBGene00004157	906	998	1256	213	264	243	225	38.963	48.934	60.422	11.24	14.436	13.129	11.178	49.4396666666667	12.4957	-1.98423	2.73220111923934e-35	1.3111791564106e-33	pqn-75	Prion-like-(Q/N-rich)-domain-bearing protein [Source:UniProtKB/TrEMBL;Acc:Q8MQG9]	-	-	-	-	-	-	-	--
WBGene00003912	2554	2044	1963	3283	3115	3348	3420	148.939	136.123	125.655	232.822	229.52	245.024	229.24	136.905666666667	234.151	0.774260117661514	2.78973263253651e-35	1.33539910420254e-33	pal-1	Homeobox protein pal-1 [Source:UniProtKB/Swiss-Prot;Acc:P34766]	-	-	-	-	GO:0000775//chromosome, centromeric region;GO:0000776//kinetochore;GO:0000777//condensed chromosome kinetochore;GO:0000794//condensed nuclear chromosome;GO:0005634//nucleus;GO:0005694//chromosome	GO:0000977//RNA polymerase II regulatory region sequence-specific DNA binding;GO:0000981//RNA polymerase II transcription factor activity, sequence-specific DNA binding;GO:0003677//DNA binding;GO:0003700//transcription factor activity, sequence-specific DNA binding;GO:0005515//protein binding;GO:0043565//sequence-specific DNA binding	GO:0001712//ectodermal cell fate commitment;GO:0006355//regulation of transcription, DNA-templated;GO:0006357//regulation of transcription from RNA polymerase II promoter;GO:0007275//multicellular organism development;GO:0009792//embryo development ending in birth or egg hatching;GO:0009880//embryonic pattern specification;GO:0009887//organ morphogenesis;GO:0009948//anterior/posterior axis specif…	Homeobox
WBGene00009897	4215	3178	2910	5712	5837	5817	6056	140.258	120.364	108.156	232.823	246.55	243.496	232.403	122.926	238.818	0.958121486866719	3.04349426873787e-35	1.45319165740646e-33	skpo-1	Peroxidase skpo-1 [Source:UniProtKB/Swiss-Prot;Acc:Q20616]	-	-	-	-	GO:0005615//extracellular space	GO:0004601//peroxidase activity;GO:0016491//oxidoreductase activity;GO:0020037//heme binding;GO:0046872//metal ion binding	GO:0002376//immune system process;GO:0006979//response to oxidative stress;GO:0008340//determination of adult lifespan;GO:0010629//negative regulation of gene expression;GO:0045087//innate immune response;GO:0050830//defense response to Gram-positive bacterium;GO:0055114//oxidation-reduction process;GO:0098869//cellular oxidant detoxification	--
WBGene00010034	25	35	36	153	186	182	198	0.948	1.511	1.525	7.11	8.957	8.686	8.663	1.328	8.354	2.65321199681587	3.10170684579385e-35	1.47725624786575e-33	F54B11.11	NP_001359570.1 CUB_2 domain-containing protein [Caenorhabditis elegans]	-	-	-	-	-	-	GO:0045087//innate immune response	--
WBGene00008519	598	404	333	75	65	95	85	25.075	19.281	15.596	3.852	3.46	5.011	4.11	19.984	4.10825	-2.28225	3.2599294521309e-35	1.54871221308772e-33	cyp-13B1	Putative cytochrome P450 cyp-13B1 [Source:UniProtKB/Swiss-Prot;Acc:O17624]	-	-	-	-	GO:0005575//cellular_component	GO:0004497//monooxygenase activity;GO:0005506//iron ion binding;GO:0016491//oxidoreductase activity;GO:0016705//oxidoreductase activity, acting on paired donors, with incorporation or reduction of molecular oxygen;GO:0020037//heme binding;GO:0046872//metal ion binding	GO:0055114//oxidation-reduction process	--
WBGene00014258	3153	2542	2520	3921	3698	3808	4176	138.936	127.491	124.028	211.639	206.844	211.081	212.215	130.151666666667	210.445	0.693247732579035	3.93357433687457e-35	1.86406074089284e-33	ZK1320.9	NP_496090.1 AcetylCoA_hyd_C domain-containing protein [Caenorhabditis elegans]	-	-	-	-	-	GO:0003986//acetyl-CoA hydrolase activity;GO:0008775//acetate CoA-transferase activity	GO:0006083//acetate metabolic process;GO:0019679//propionate metabolic process, methylcitrate cycle	--
MSTRG.4925	183	161	129	372	420	477	452	5.203	5.21	4.096	12.955	15.157	17.059	14.82	4.83633333333333	14.9977	1.63276049261484	3.9857374214298e-35	1.88405807910986e-33	--	hypothetical protein CAEBREN_31141 [Caenorhabditis brenneri]	-	-	-	-	-	-	-	--
WBGene00018384	870	800	819	337	318	314	341	64.426	67.429	67.742	30.569	29.892	29.251	29.122	66.5323333333333	29.7085	-1.16318	4.44677748029173e-35	2.09674984033307e-33	F43C11.7	NP_494245.1 RING-type domain-containing protein [Caenorhabditis elegans]	-	-	-	-	-	GO:0008270//zinc ion binding	GO:0008340//determination of adult lifespan;GO:0050830//defense response to Gram-positive bacterium	--
WBGene00010123	2	3	7	137	174	159	178	0.129	0.22	0.503	10.79	14.202	12.861	13.199	0.284	12.763	5.48993274090421	4.98939945478755e-35	2.34675534555032e-33	F55G11.2	NP_502483.1 CUB_2 domain-containing protein [Caenorhabditis elegans]	-	-	-	-	-	-	GO:0045087//innate immune response	--
WBGene00021607	278	219	205	559	584	521	516	12.564	11.282	10.336	31.007	33.563	29.631	26.9	11.394	30.2752	1.40986456180306	5.77472804042769e-35	2.70939349350885e-33	Y46H3C.7	NP_001024248.1 Uncharacterized protein CELE_Y46H3C.7 [Caenorhabditis elegans]	-	-	-	-	-	-	-	--
WBGene00016274	166	238	225	772	586	670	785	10.99	17.933	16.637	62.603	49.244	55.797	59.933	15.1866666666667	56.8942	1.9054776080407	6.27366200605574e-35	2.9361980497649e-33	C30G12.2	NP_495520.2 Uncharacterized protein CELE_C30G12.2 [Caenorhabditis elegans]	-	-	-	-	-	-	-	--
WBGene00077691	173	239	220	13	20	9	22	15.533	24.424	22.062	1.43	2.279	1.016	2.278	20.673	1.75075	-3.5617	7.57375433231862e-35	3.53591473865384e-33	T06E4.14	NP_001123005.1 Uncharacterized protein CELE_T06E4.14 [Caenorhabditis elegans]	-	-	-	-	-	-	-	--
WBGene00001863	629	704	580	1278	1304	1234	1297	15.526	18.55	18.183	45.237	49.809	43.01	45.357	17.4196666666667	45.8533	1.39630697563561	7.72822345142771e-35	3.59914406452205e-33	him-4	High Incidence of Males (Increased X chromosome loss) [Source:UniProtKB/TrEMBL;Acc:A4UVK0]	-	-	-	-	GO:0005604//basement membrane;GO:0005912//adherens junction;GO:0031012//extracellular matrix	GO:0005201//extracellular matrix structural constituent;GO:0005509//calcium ion binding;GO:0038023//signaling receptor activity;GO:0042803//protein homodimerization activity;GO:0050839//cell adhesion molecule binding	GO:0007156//homophilic cell adhesion via plasma membrane adhesion molecules;GO:0007157//heterophilic cell-cell adhesion via plasma membrane cell adhesion molecules;GO:0034769//basement membrane disassembly;GO:0071711//basement membrane organization	--
MSTRG.2816	250	342	275	767	723	759	818	3.713	4.637	4.025	12.246	11.891	12.003	13.019	4.125	12.2897	1.57498954401177	8.39356282925445e-35	3.89939768981679e-33	bath-15	SKN-1 Dependent Zygotic transcript [Caenorhabditis elegans]	-	-	-	-	-	-	-	--
WBGene00000040	2716	2591	2318	3778	3635	3754	4256	66.498	72.204	63.39	113.305	112.971	115.593	120.173	67.364	115.51	0.777974288074497	8.82385000727244e-35	4.08924892003694e-33	aco-1	Probable cytoplasmic aconitate hydratase [Source:UniProtKB/Swiss-Prot;Acc:Q23500]	Metabolism;Metabolism;Metabolism;Metabolism;Metabolism;Metabolism	Global and overview maps;Global and overview maps;Global and overview maps;Carbohydrate metabolism;Carbohydrate metabolism;Global and overview maps	ko01100//Metabolic pathways;ko01200//Carbon metabolism;ko01230//Biosynthesis of amino acids;ko00630//Glyoxylate and dicarboxylate metabolism;ko00020//Citrate cycle (TCA cycle);ko01210//2-Oxocarboxylic acid metabolism	K01681;K01681;K01681;K01681;K01681;K01681	GO:0005623//cell;GO:0005737//cytoplasm;GO:0005739//mitochondrion;GO:0005829//cytosol	GO:0003994//aconitate hydratase activity;GO:0016829//lyase activity;GO:0046872//metal ion binding;GO:0047780//citrate dehydratase activity;GO:0051536//iron-sulfur cluster binding;GO:0051539//4 iron, 4 sulfur cluster binding	GO:0006099//tricarboxylic acid cycle;GO:0006101//citrate metabolic process;GO:0006879//cellular iron ion homeostasis;GO:0072350//tricarboxylic acid metabolic process	--
WBGene00002891	3005	2632	2570	4213	4577	4228	4281	191.345	191.417	182.488	330.585	374.744	341.016	316.789	188.416666666667	340.784	0.854928898825572	9.71958227517576e-35	4.49334625083186e-33	let-767	Very-long-chain 3-oxooacyl-coA reductase let-767 [Source:UniProtKB/Swiss-Prot;Acc:Q09517]	Metabolism;Metabolism;Metabolism;Metabolism;Metabolism	Global and overview maps;Global and overview maps;Lipid metabolism;Lipid metabolism;Lipid metabolism	ko01100//Metabolic pathways;ko01212//Fatty acid metabolism;ko00140//Steroid hormone biosynthesis;ko00062//Fatty acid elongation;ko01040//Biosynthesis of unsaturated fatty acids	K10251;K10251;K10251;K10251;K10251	GO:0005783//endoplasmic reticulum;GO:0045179//apical cortex	GO:0016491//oxidoreductase activity;GO:0030283//testosterone dehydrogenase [NAD(P)] activity;GO:0050062//long-chain-fatty-acyl-CoA reductase activity	GO:0000003//reproduction;GO:0006629//lipid metabolic process;GO:0006631//fatty acid metabolic process;GO:0006633//fatty acid biosynthetic process;GO:0006694//steroid biosynthetic process;GO:0008209//androgen metabolic process;GO:0008210//estrogen metabolic process;GO:0009792//embryo development ending in birth or egg hatching;GO:0018996//molting cycle, collagen and cuticulin-based cuticle;GO:0030…	--
WBGene00006584	1120	1146	1228	399	411	422	439	74.934	87.268	91.767	32.699	34.905	35.517	33.873	84.6563333333333	34.2485	-1.30558	1.0348187590844e-34	4.77228124311409e-33	tni-1	Troponin I 1 [Source:UniProtKB/Swiss-Prot;Acc:Q20334]	Environmental Information Processing;Organismal Systems;Organismal Systems;Human Diseases;Human Diseases	Signal transduction;Circulatory system;Circulatory system;Cardiovascular disease;Cardiovascular disease	ko04024//cAMP signaling pathway;ko04261//Adrenergic signaling in cardiomyocytes;ko04260//Cardiac muscle contraction;ko05410//Hypertrophic cardiomyopathy;ko05414//Dilated cardiomyopathy	K12044;K12044;K12044;K12044;K12044	GO:0005861//troponin complex;GO:0005862//muscle thin filament tropomyosin	GO:0003779//actin binding;GO:0030172//troponin C binding;GO:0046872//metal ion binding	GO:0006936//muscle contraction;GO:0043057//backward locomotion	--
WBGene00013238	4621	3736	3764	6590	7370	6406	6745	464.876	427.779	422.939	812.069	941.136	810.679	782.542	438.531333333333	836.606	0.931869279219822	1.14147666858303e-34	5.25134813858101e-33	trap-4	TRanslocon-Associated Protein [Source:UniProtKB/TrEMBL;Acc:Q9U238]	Genetic Information Processing	Folding, sorting and degradation	ko04141//Protein processing in endoplasmic reticulum	K04571	GO:0005783//endoplasmic reticulum;GO:0016021//integral component of membrane	GO:0005515//protein binding	-	--
WBGene00010945	355	321	390	73	78	75	95	16.125	16.595	19.786	4.062	4.497	4.285	4.976	17.502	4.455	-1.97402	1.22805419773745e-34	5.63593416767469e-33	chil-13	CHItinase-Like [Source:UniProtKB/TrEMBL;Acc:D6R8W8]	-	-	-	-	GO:0016020//membrane;GO:0016021//integral component of membrane	GO:0008061//chitin binding	GO:0005975//carbohydrate metabolic process	--
WBGene00044811	19	20	24	140	125	166	188	1.395	1.671	1.968	12.592	11.65	15.333	15.92	1.678	13.8737	3.04754317219119	1.2735492497867e-34	5.83057365979829e-33	F12E12.11	NP_001040762.2 Uncharacterized protein CELE_F12E12.11 [Caenorhabditis elegans]	-	-	-	-	-	GO:0016491//oxidoreductase activity	GO:0055114//oxidation-reduction process	--
WBGene00020550	16	20	15	132	170	156	131	0.495	0.726	0.535	5.058	6.816	6.19	4.693	0.585333333333333	5.68925	3.28090813393376	1.31615225381883e-34	6.0110644481175e-33	T17H7.1	NP_497250.1 DUF148 domain-containing protein [Caenorhabditis elegans]	-	-	-	-	-	-	-	--
WBGene00014666	133	181	133	464	415	437	447	2.871	4.497	3.25	12.111	11.311	11.783	11.003	3.53933333333333	11.552	1.7065931014846	1.48548702491885e-34	6.7680936547387e-33	C05D12.3	NP_001040730.1 Uncharacterized protein CELE_C05D12.3 [Caenorhabditis elegans]	-	-	-	-	-	-	-	--
WBGene00004000	476	512	460	916	869	972	1003	8.282	10.133	9.03	19.539	19.226	21.299	20.141	9.14833333333333	20.0512	1.13211133886637	1.5909255833828e-34	7.2310627237024e-33	pgp-6	p-GlycoProtein related [Source:UniProtKB/TrEMBL;Acc:Q1ZXU6]	Environmental Information Processing	Membrane transport	ko02010//ABC transporters	K05660	GO:0005887//integral component of plasma membrane;GO:0016020//membrane;GO:0016021//integral component of membrane	GO:0000166//nucleotide binding;GO:0005524//ATP binding;GO:0015562//efflux transmembrane transporter activity;GO:0016887//ATPase activity;GO:0042626//ATPase activity, coupled to transmembrane movement of substances	GO:0055085//transmembrane transport;GO:0093002//response to nematicide	--
WBGene00011119	531	371	452	873	828	883	932	69.973	55.644	66.527	140.914	138.5	146.371	141.637	64.048	141.856	1.14719666169996	1.63023054818167e-34	7.39194225540024e-33	mpc-1	Probable mitochondrial pyruvate carrier 1 [Source:UniProtKB/Swiss-Prot;Acc:Q21828]	-	-	-	-	GO:0005739//mitochondrion;GO:0005743//mitochondrial inner membrane;GO:0016020//membrane;GO:0016021//integral component of membrane;GO:0031305//integral component of mitochondrial inner membrane	GO:0050833//pyruvate transmembrane transporter activity	GO:0006850//mitochondrial pyruvate transport	--
WBGene00000991	1962	1396	1400	2689	2594	2826	3022	96.518	78.164	76.924	162.034	161.981	174.881	171.446	83.8686666666667	167.585	0.998693502557911	1.72656996824089e-34	7.81004424868389e-33	dhs-28	DeHydrogenases, Short chain [Source:UniProtKB/TrEMBL;Acc:Q21481]	Metabolism;Cellular Processes;Metabolism;Metabolism;Metabolism	Global and overview maps;Transport and catabolism;Global and overview maps;Lipid metabolism;Lipid metabolism	ko01100//Metabolic pathways;ko04146//Peroxisome;ko01212//Fatty acid metabolism;ko01040//Biosynthesis of unsaturated fatty acids;ko00120//Primary bile acid biosynthesis	K12405;K12405;K12405;K12405;K12405	GO:0005777//peroxisome	GO:0016491//oxidoreductase activity	GO:0000038//very long-chain fatty acid metabolic process;GO:0006637//acyl-CoA metabolic process;GO:0010888//negative regulation of lipid storage;GO:0019236//response to pheromone;GO:0042811//pheromone biosynthetic process;GO:0043053//dauer entry;GO:0048639//positive regulation of developmental growth;GO:0055114//oxidation-reduction process;GO:0061063//positive regulation of nematode larval develo…	--
WBGene00017567	12	9	8	122	129	117	124	2.059	1.757	1.533	25.639	28.094	25.251	24.535	1.783	25.8798	3.85944507279806	1.77056348975107e-34	7.98993185303418e-33	F18E3.11	NP_001023816.1 Uncharacterized protein CELE_F18E3.11 [Caenorhabditis elegans]	-	-	-	-	-	-	-	--
WBGene00015402	391	498	507	104	86	87	80	26.11	37.85	37.814	8.507	7.29	7.308	6.161	33.9246666666667	7.3165	-2.21311	2.08299833004985e-34	9.37746010109111e-33	C03G6.17	NP_504888.2 DUF1248 domain-containing protein [Caenorhabditis elegans]	-	-	-	-	-	-	-	--
WBGene00017065	360	400	402	832	792	819	845	17.197	21.748	21.449	48.684	48.024	49.215	46.552	20.1313333333333	48.1187	1.25715643790153	2.17152697305648e-34	9.75278669989358e-33	D2092.4	NP_491903.2 Thioredoxin domain-containing protein [Caenorhabditis elegans]	-	-	-	-	GO:0005623//cell;GO:0016020//membrane;GO:0016021//integral component of membrane;GO:0030016//myofibril	-	GO:0045454//cell redox homeostasis	--
WBGene00015055	249	304	301	42	39	47	57	10.641	14.786	14.367	2.198	2.116	2.527	2.809	13.2646666666667	2.4125	-2.45899	2.41220925900479e-34	1.08080693529058e-32	pitr-3	Phosphate transporter [Source:UniProtKB/TrEMBL;Acc:Q17455]	-	-	-	-	GO:0005887//integral component of plasma membrane;GO:0016020//membrane;GO:0016021//integral component of membrane	GO:0005315//inorganic phosphate transmembrane transporter activity;GO:0015319//sodium:inorganic phosphate symporter activity	GO:0006817//phosphate ion transport;GO:0035435//phosphate ion transmembrane transport;GO:0035725//sodium ion transmembrane transport	--
WBGene00018339	5032	4960	4890	2232	2069	2039	2517	143.334	160.838	155.566	77.962	74.782	73.061	82.7	153.246	77.1262	-0.990556	2.59804791169046e-34	1.1613212745684e-32	abcf-3	ABC transporter, class F [Source:UniProtKB/TrEMBL;Acc:Q20306]	-	-	-	-	GO:0022626//cytosolic ribosome	GO:0000166//nucleotide binding;GO:0005515//protein binding;GO:0005524//ATP binding;GO:0016887//ATPase activity	GO:0006417//regulation of translation;GO:0033138//positive regulation of peptidyl-serine phosphorylation;GO:0042981//regulation of apoptotic process	--
WBGene00013013	155	214	192	3	2	4	3	10.069	15.823	13.931	0.239	0.165	0.327	0.225	13.2743333333333	0.239	-5.79548	2.62781072286598e-34	1.17185483839505e-32	clec-145	C-type LECtin [Source:UniProtKB/TrEMBL;Acc:Q7JK99]	-	-	-	-	-	GO:0030246//carbohydrate binding	-	--
WBGene00017073	176	167	140	11	19	11	16	17.304	18.688	15.374	1.325	2.371	1.36	1.814	17.122	1.7175	-3.31747	2.71904040134044e-34	1.20968508020106e-32	D2096.6	NP_501420.1 Uncharacterized protein CELE_D2096.6 [Caenorhabditis elegans]	-	-	-	-	-	-	GO:0030968//endoplasmic reticulum unfolded protein response	--
WBGene00015408	139	198	157	10	8	10	8	6.631	10.751	8.365	0.584	0.484	0.6	0.44	8.58233333333333	0.527	-4.0255	3.29902509699203e-34	1.46427151488088e-32	C03H5.6	NP_493724.2 BTB domain-containing protein [Caenorhabditis elegans]	-	-	-	-	-	GO:0005515//protein binding	-	--
WBGene00010124	46	17	20	205	196	169	178	2.928	1.232	1.422	15.983	15.836	13.531	13.066	1.86066666666667	14.604	2.97247204508997	3.76954338790179e-34	1.66919265523295e-32	F55G11.4	NP_502485.1 CUB_2 domain-containing protein [Caenorhabditis elegans]	-	-	-	-	GO:0005575//cellular_component	GO:0003674//molecular_function	GO:0050829//defense response to Gram-negative bacterium	--
WBGene00013983	2595	2327	2678	1008	852	982	1128	96.342	98.33	111.049	45.84	40.151	45.862	48.296	101.907	45.0373	-1.17806	5.17882797866319e-34	2.28788036029354e-32	ZK512.2	Probable ATP-dependent RNA helicase DDX55 homolog [Source:UniProtKB/Swiss-Prot;Acc:P34640]	-	-	-	-	GO:0005730//nucleolus	GO:0000166//nucleotide binding;GO:0003676//nucleic acid binding;GO:0003723//RNA binding;GO:0003724//RNA helicase activity;GO:0004386//helicase activity;GO:0005524//ATP binding;GO:0016787//hydrolase activity	-	--
WBGene00014125	532	754	875	123	120	136	125	50.583	81.597	92.924	14.325	14.483	16.266	13.707	75.0346666666667	14.6952	-2.35221	5.80394059543558e-34	2.55806314168988e-32	ZK863.8	NP_872189.1 Uncharacterized protein CELE_ZK863.8 [Caenorhabditis elegans]	-	-	-	-	GO:0016020//membrane;GO:0016021//integral component of membrane	-	-	--
WBGene00010296	65	57	62	213	209	216	208	3.844	3.837	4.096	15.43	15.69	16.07	14.187	3.92566666666667	15.3443	1.96668854907462	6.03052623945525e-34	2.65174860780511e-32	dgat-2	Acyl-CoA:DiacylGlycerol AcylTransferase [Source:UniProtKB/TrEMBL;Acc:Q9XUW0]	-	-	-	-	GO:0005811//lipid particle;GO:0016020//membrane;GO:0016021//integral component of membrane	GO:0016740//transferase activity;GO:0016746//transferase activity, transferring acyl groups;GO:0016747//transferase activity, transferring acyl groups other than amino-acyl groups	-	--
WBGene00015339	282	169	138	11	7	17	12	60.329	41.15	32.975	2.883	1.901	4.575	2.961	44.818	3.08	-3.86308	8.09289739328356e-34	3.55035971954073e-32	C02E7.6	-	-	-	-	-	-	-	-	--
WBGene00219316	979	924	1074	310	348	344	350	42.148	45.277	51.645	16.348	19.018	18.63	17.378	46.3566666666667	17.8435	-1.37738	1.21964270450102e-33	5.33819542979291e-32	F21A3.11	Purple acid phosphatase [Source:UniProtKB/TrEMBL;Acc:H2FLJ4]	-	-	-	-	-	GO:0003993//acid phosphatase activity;GO:0016787//hydrolase activity;GO:0046872//metal ion binding	GO:0016311//dephosphorylation	--
WBGene00012530	1780	1547	1720	2604	2673	2605	2728	89.656	89.288	96.409	161.544	172.28	164.691	158.708	91.7843333333333	164.306	0.840063143172497	1.33452288977774e-33	5.82751935332967e-32	Y32F6A.5	NP_001256221.1 Uncharacterized protein CELE_Y32F6A.5 [Caenorhabditis elegans]	-	-	-	-	-	GO:0004185//serine-type carboxypeptidase activity	GO:0006508//proteolysis;GO:0051603//proteolysis involved in cellular protein catabolic process	--
WBGene00017537	88	107	90	272	298	302	293	3.997	5.532	4.566	15.134	17.182	17.256	15.348	4.69833333333333	16.23	1.78844202269871	1.65016264775813e-33	7.18923395018682e-32	F17A9.5	NP_504579.1 Oxidored_FMN domain-containing protein [Caenorhabditis elegans]	-	-	-	-	-	GO:0003824//catalytic activity;GO:0010181//FMN binding;GO:0016491//oxidoreductase activity	GO:0055114//oxidation-reduction process	--
WBGene00015713	1050	972	689	1852	1984	1908	1942	31.29	33.279	23.56	63.049	70.034	66.227	61.658	29.3763333333333	65.242	1.15114667446594	1.69791258753615e-33	7.38026004715712e-32	C12D12.1	NP_001123104.1 Uncharacterized protein CELE_C12D12.1 [Caenorhabditis elegans]	-	-	-	-	-	-	-	--
WBGene00003519	307	293	221	585	554	620	620	9.551	10.375	7.679	22.286	21.86	24.264	22.261	9.20166666666667	22.6678	1.30067409592193	1.80051292809299e-33	7.80827945972068e-32	nac-3	Sodium-dependent high-affinity dicarboxylate transporter 3 [Source:UniProtKB/Swiss-Prot;Acc:Q21339]	-	-	-	-	GO:0016020//membrane;GO:0016021//integral component of membrane	GO:0015137//citrate transmembrane transporter activity;GO:0015141//succinate transmembrane transporter activity;GO:0015293//symporter activity;GO:0015362//high-affinity sodium:dicarboxylate symporter activity;GO:0022857//transmembrane transporter activity	GO:0006811//ion transport;GO:0006814//sodium ion transport;GO:0008340//determination of adult lifespan;GO:0015744//succinate transport;GO:0015746//citrate transport;GO:0055085//transmembrane transport;GO:0071422//succinate transmembrane transport;GO:0098656//anion transmembrane transport	--
WBGene00017698	1020	801	848	319	319	296	261	72.588	64.879	67.404	27.807	28.816	26.498	21.42	68.2903333333333	26.1352	-1.38568	1.80517615787443e-33	7.81058828217155e-32	F22B7.9	NP_498908.2 Uncharacterized protein CELE_F22B7.9 [Caenorhabditis elegans]	-	-	-	-	-	-	-	--
WBGene00021377	1242	1278	1323	463	466	460	543	43.655	51.128	51.94	19.934	20.791	20.339	22.011	48.9076666666667	20.7688	-1.23565	2.09747224887262e-33	9.05456741590949e-32	Y37E11B.5	tRNA-dihydrouridine(47) synthase [NAD(P)(+)] [Source:UniProtKB/TrEMBL;Acc:Q9TYN2]	-	-	-	-	-	GO:0003824//catalytic activity;GO:0016491//oxidoreductase activity;GO:0017150//tRNA dihydrouridine synthase activity;GO:0046872//metal ion binding;GO:0050660//flavin adenine dinucleotide binding	GO:0002943//tRNA dihydrouridine synthesis;GO:0008033//tRNA processing;GO:0055114//oxidation-reduction process	--
WBGene00017490	554	431	401	142	139	140	148	82.58	73.123	66.763	25.928	26.301	26.252	25.356	74.1553333333333	25.9593	-1.5143	2.18953374750812e-33	9.40902365860988e-32	pud-2.1	Protein Up-regulated in Daf-2(Gf) [Source:UniProtKB/TrEMBL;Acc:G5EBF3]	-	-	-	-	-	-	-	--
WBGene00017500	554	431	401	142	139	140	148	82.58	73.123	66.763	25.928	26.301	26.252	25.356	74.1553333333333	25.9593	-1.5143	2.18953374750812e-33	9.40902365860988e-32	pud-2.2	Protein Up-regulated in Daf-2(Gf) [Source:UniProtKB/TrEMBL;Acc:G5EBF3]	-	-	-	-	-	-	-	--
WBGene00021253	388	425	456	90	99	102	116	49.896	62.206	65.497	14.177	16.16	16.5	17.203	59.1996666666667	16.01	-1.88662	2.40741877033426e-33	1.03218762153017e-31	Y22D7AL.15	NP_497438.2 LITAF domain-containing protein [Caenorhabditis elegans]	-	-	-	-	GO:0016020//membrane;GO:0016021//integral component of membrane	-	-	zf-LITAF-like
WBGene00001774	55	55	73	260	222	211	243	4.968	5.547	7.154	28.545	24.725	23.288	24.588	5.88966666666667	25.2865	2.10210947166892	2.61113438669773e-33	1.11699839329594e-31	gst-26	Glutathione S-Transferase [Source:UniProtKB/TrEMBL;Acc:Q9NAB4]	Metabolism;Metabolism;Metabolism;Metabolism;Human Diseases;Metabolism	Global and overview maps;Metabolism of other amino acids;Xenobiotics biodegradation and metabolism;Xenobiotics biodegradation and metabolism;Cancer: overview;Lipid metabolism	ko01100//Metabolic pathways;ko00480//Glutathione metabolism;ko00982//Drug metabolism - cytochrome P450;ko00980//Metabolism of xenobiotics by cytochrome P450;ko05204//Chemical carcinogenesis - DNA adducts;ko00590//Arachidonic acid metabolism	K04097;K04097;K04097;K04097;K04097;K04097	-	GO:0004364//glutathione transferase activity;GO:0005515//protein binding;GO:0016740//transferase activity	GO:0006749//glutathione metabolic process	--
WBGene00010317	5907	4393	4052	7980	7549	8009	8374	278.546	235.835	213.447	461.452	452.508	475.772	455.751	242.609333333333	461.371	0.927291489976331	2.99821589115496e-33	1.27968997900582e-31	idh-1	Isocitrate dehydrogenase [NADP] [Source:UniProtKB/TrEMBL;Acc:H9G2T4]	Metabolism;Metabolism;Metabolism;Cellular Processes;Metabolism;Metabolism;Metabolism	Global and overview maps;Global and overview maps;Metabolism of other amino acids;Transport and catabolism;Global and overview maps;Carbohydrate metabolism;Global and overview maps	ko01100//Metabolic pathways;ko01200//Carbon metabolism;ko00480//Glutathione metabolism;ko04146//Peroxisome;ko01230//Biosynthesis of amino acids;ko00020//Citrate cycle (TCA cycle);ko01210//2-Oxocarboxylic acid metabolism	K00031;K00031;K00031;K00031;K00031;K00031;K00031	GO:0005739//mitochondrion;GO:0005777//peroxisome;GO:0005829//cytosol	GO:0000287//magnesium ion binding;GO:0004450//isocitrate dehydrogenase (NADP+) activity;GO:0016491//oxidoreductase activity;GO:0016616//oxidoreductase activity, acting on the CH-OH group of donors, NAD or NADP as acceptor;GO:0046872//metal ion binding;GO:0051287//NAD binding	GO:0006099//tricarboxylic acid cycle;GO:0006102//isocitrate metabolic process;GO:0006739//NADP metabolic process;GO:0055114//oxidation-reduction process	--
WBGene00013073	191	238	255	24	26	34	28	6.331	8.98	9.441	0.975	1.094	1.418	1.07	8.25066666666667	1.13925	-2.85643	3.63705208921764e-33	1.5488599302461e-31	hmit-1.1	H(+) MyoInositol coTransporter [Source:UniProtKB/TrEMBL;Acc:Q9XXR3]	-	-	-	-	GO:0005887//integral component of plasma membrane;GO:0016020//membrane;GO:0016021//integral component of membrane;GO:0016324//apical plasma membrane	GO:0005366//myo-inositol:proton symporter activity;GO:0022857//transmembrane transporter activity	GO:0015798//myo-inositol transport;GO:0046323//glucose import;GO:0055085//transmembrane transport	--
WBGene00015232	7805	7818	8592	3313	3321	3453	3542	299.555	341.515	368.319	155.751	161.791	166.709	156.775	336.463	160.256	-1.07006	3.69905957735351e-33	1.57172625817079e-31	B0511.6	RNA helicase [Source:UniProtKB/TrEMBL;Acc:O61815]	-	-	-	-	GO:0005730//nucleolus	GO:0000166//nucleotide binding;GO:0003676//nucleic acid binding;GO:0003723//RNA binding;GO:0003724//RNA helicase activity;GO:0004386//helicase activity;GO:0005524//ATP binding;GO:0016787//hydrolase activity	GO:0000463//maturation of LSU-rRNA from tricistronic rRNA transcript (SSU-rRNA, 5.8S rRNA, LSU-rRNA)	--
WBGene00004910	543	620	553	146	173	165	167	17.728	23.04	20.166	5.839	7.17	6.777	6.288	20.3113333333333	6.5185	-1.63967	3.72320669567892e-33	1.57843928703805e-31	snf-11	Transporter [Source:UniProtKB/TrEMBL;Acc:G5EF43]	Organismal Systems;Organismal Systems	Nervous system;Nervous system	ko04721//Synaptic vesicle cycle;ko04727//GABAergic synapse	K05034;K05034	GO:0005886//plasma membrane;GO:0016020//membrane;GO:0016021//integral component of membrane;GO:0043005//neuron projection;GO:0043025//neuronal cell body	GO:0005328//neurotransmitter:sodium symporter activity;GO:0005332//gamma-aminobutyric acid:sodium symporter activity;GO:0015293//symporter activity	GO:0015812//gamma-aminobutyric acid transport;GO:0055085//transmembrane transport	--
WBGene00001854	1282	997	984	1725	1636	1676	1763	101.323	89.687	86.865	167	164.13	166.631	160.693	92.625	164.613	0.829609113911287	4.33472626907692e-33	1.83357951444533e-31	hil-3	Histone H1.3 [Source:UniProtKB/Swiss-Prot;Acc:Q19743]	-	-	-	-	GO:0000786//nucleosome;GO:0005634//nucleus;GO:0005694//chromosome	GO:0003677//DNA binding;GO:0003690//double-stranded DNA binding;GO:0031492//nucleosomal DNA binding	GO:0006334//nucleosome assembly;GO:0006355//regulation of transcription, DNA-templated;GO:0016584//nucleosome positioning;GO:0030261//chromosome condensation;GO:0031936//negative regulation of chromatin silencing;GO:0045910//negative regulation of DNA recombination	--
WBGene00019782	574	555	645	140	183	144	160	23.459	25.817	29.443	7.009	9.494	7.403	7.541	26.2396666666667	7.86175	-1.73883	4.64408235924708e-33	1.96005154572866e-31	M60.7	NP_001359992.1 Uncharacterized protein CELE_M60.7 [Caenorhabditis elegans]	-	-	-	-	-	GO:0005515//protein binding	GO:0035556//intracellular signal transduction	--
WBGene00021153	905	644	693	1334	1295	1302	1326	51.928	42.058	44.413	93.76	94.321	93.978	87.745	46.133	92.451	1.00288981167736	4.68085051667282e-33	1.97116974541759e-31	Y4C6A.3	NP_500811.1 RING-type domain-containing protein [Caenorhabditis elegans]	-	-	-	-	GO:0016020//membrane;GO:0016021//integral component of membrane	GO:0046872//metal ion binding	-	--
WBGene00019698	2847	2489	2556	1265	1264	1364	1367	95.653	94.96	95.888	51.892	53.696	57.48	53.017	95.5003333333333	54.0213	-0.821979	6.07778655926725e-33	2.55375085028056e-31	riok-1	Serine/threonine-protein kinase RIO1 [Source:UniProtKB/Swiss-Prot;Acc:O44959]	Genetic Information Processing	Translation	ko03008//Ribosome biogenesis in eukaryotes	K07178	GO:0005737//cytoplasm;GO:0005829//cytosol;GO:0030688//preribosome, small subunit precursor	GO:0000166//nucleotide binding;GO:0004674//protein serine/threonine kinase activity;GO:0005524//ATP binding;GO:0016301//kinase activity;GO:0016740//transferase activity;GO:0016787//hydrolase activity;GO:0046872//metal ion binding	GO:0002119//nematode larval development;GO:0006468//protein phosphorylation;GO:0007281//germ cell development;GO:0008406//gonad development;GO:0016310//phosphorylation;GO:0030490//maturation of SSU-rRNA;GO:0036093//germ cell proliferation;GO:0040026//positive regulation of vulval development;GO:0042254//ribosome biogenesis;GO:0043409//negative regulation of MAPK cascade;GO:0046579//positive regul…	--
WBGene00018237	2937	3264	2510	5485	5598	5490	5543	29.983	37.924	28.627	68.585	72.56	70.495	65.264	32.178	69.226	1.10523932991146	6.78982356817926e-33	2.84660718463711e-31	irg-7	NP_001362066.1 Protein irg-7 [Caenorhabditis elegans]	Human Diseases;Environmental Information Processing;Cellular Processes;Organismal Systems;Environmental Information Processing	Infectious disease: viral;Signal transduction;Cellular community - eukaryotes;Digestive system;Signaling molecules and interaction	ko05165//Human papillomavirus infection;ko04151//PI3K-Akt signaling pathway;ko04510//Focal adhesion;ko04974//Protein digestion and absorption;ko04512//ECM-receptor interaction	K06238;K06238;K06238;K06238;K06238	GO:0005576//extracellular region	GO:0030246//carbohydrate binding	GO:0002376//immune system process;GO:0045087//innate immune response	--
WBGene00020360	389	431	397	109	104	113	106	11.738	14.803	13.381	4.029	3.984	4.273	3.689	13.3073333333333	3.99375	-1.73641	6.9737198857871e-33	2.91723662832882e-31	math-41	MATH (Meprin-associated Traf homology) domain containing [Source:UniProtKB/TrEMBL;Acc:O76640]	-	-	-	-	-	GO:0005515//protein binding	-	--
WBGene00007332	4366	3317	3206	5513	5687	5706	5828	249.456	215.454	207.632	397.627	413.061	416.449	397.904	224.180666666667	406.26	0.857742347339933	7.52612239966882e-33	3.14136693891696e-31	C05C10.5	NP_001021919.1 Uncharacterized protein CELE_C05C10.5 [Caenorhabditis elegans]	-	-	-	-	-	GO:0005515//protein binding	-	--
WBGene00077693	430	493	438	132	107	115	129	58.099	75.816	66.1	21.847	18.351	19.546	20.101	66.6716666666667	19.9612	-1.73987	7.64014116253231e-33	3.18193368064231e-31	T04C12.11	NP_001256285.1 Uncharacterized protein CELE_T04C12.11 [Caenorhabditis elegans]	-	-	-	-	GO:0016020//membrane;GO:0016021//integral component of membrane	-	-	--
WBGene00006662	505	566	468	149	152	129	152	15.961	20.361	16.522	5.769	6.098	5.129	5.541	17.6146666666667	5.63425	-1.64448	1.05791372659019e-32	4.39627093238841e-31	twk-7	TWiK family of potassium channels protein 7 [Source:UniProtKB/Swiss-Prot;Acc:P34410]	-	-	-	-	GO:0005887//integral component of plasma membrane;GO:0016020//membrane;GO:0016021//integral component of membrane	GO:0005267//potassium channel activity;GO:0022841//potassium ion leak channel activity	GO:0006811//ion transport;GO:0006813//potassium ion transport;GO:0030322//stabilization of membrane potential;GO:0071805//potassium ion transmembrane transport	--
WBGene00003784	2679	1941	1894	3565	3598	3786	3750	158.957	130.834	125.374	257.465	270.346	281.995	255.596	138.388333333333	266.351	0.944603665783653	1.55160267032816e-32	6.43370686196597e-31	nos-2	NanOS related [Source:UniProtKB/TrEMBL;Acc:Q23406]	-	-	-	-	GO:0005737//cytoplasm	GO:0003723//RNA binding;GO:0008270//zinc ion binding	GO:0006417//regulation of translation;GO:0007281//germ cell development;GO:0048477//oogenesis;GO:0051726//regulation of cell cycle	--
WBGene00009803	456	477	508	122	141	126	117	44.706	53.227	55.628	14.651	17.547	15.539	13.229	51.187	15.2415	-1.74777	1.61455272985452e-32	6.68007943459282e-31	F47B8.2	NP_506548.1 Uncharacterized protein CELE_F47B8.2 [Caenorhabditis elegans]	-	-	-	-	GO:0016020//membrane;GO:0016021//integral component of membrane	-	-	--
WBGene00009686	124	116	95	294	299	297	393	5.855	6.288	4.98	16.789	17.753	17.379	21.127	5.70766666666667	18.262	1.67787178606989	2.12645928765137e-32	8.77884109408561e-31	ent-7	Equilibrative Nucleoside Transporter [Source:UniProtKB/TrEMBL;Acc:E1B6S0]	Human Diseases	Substance dependence	ko05034//Alcoholism	K15014	GO:0005886//plasma membrane;GO:0016020//membrane;GO:0016021//integral component of membrane	GO:0005337//nucleoside transmembrane transporter activity	GO:1901642//nucleoside transmembrane transport	--
WBGene00009158	596	499	557	166	196	154	181	25.548	24.346	26.668	8.716	10.665	8.304	8.948	25.5206666666667	9.15825	-1.47852	2.89892125532155e-32	1.19417871668017e-30	F26E4.3	Uncharacterized peptidase C1-like protein F26E4.3 [Source:UniProtKB/Swiss-Prot;Acc:P90850]	-	-	-	-	GO:0005576//extracellular region;GO:0005615//extracellular space;GO:0005764//lysosome	GO:0005201//extracellular matrix structural constituent;GO:0008234//cysteine-type peptidase activity	GO:0006508//proteolysis	--
WBGene00000107	9734	8582	9180	4906	4615	4619	5164	420.656	420.421	452.244	262.523	256.952	253.368	258.194	431.107	257.759	-0.742022	3.15781433937923e-32	1.29799898976049e-30	alh-1	ALdehyde deHydrogenase [Source:UniProtKB/TrEMBL;Acc:Q20780]	Metabolism;Metabolism;Metabolism;Metabolism;Metabolism;Metabolism;Metabolism;Metabolism;Metabolism;Metabolism;Metabolism;Metabolism;Metabolism	Global and overview maps;Amino acid metabolism;Lipid metabolism;Amino acid metabolism;Carbohydrate metabolism;Amino acid metabolism;Lipid metabolism;Amino acid metabolism;Carbohydrate metabolism;Carbohydrate metabolism;Metabolism of other amino acids;Amino acid metabolism;Metabolism of terpenoids and polyketides	ko01100//Metabolic pathways;ko00280//Valine, leucine and isoleucine degradation;ko00071//Fatty acid degradation;ko00310//Lysine degradation;ko00010//Glycolysis / Gluconeogenesis;ko00380//Tryptophan metabolism;ko00561//Glycerolipid metabolism;ko00330//Arginine and proline metabolism;ko00053//Ascorbate and aldarate metabolism;ko00620//Pyruvate metabolism;ko00410//beta-Alanine metabolism;ko00340//Hi…	K00128;K00128;K00128;K00128;K00128;K00128;K00128;K00128;K00128;K00128;K00128;K00128;K00128	-	GO:0004029//aldehyde dehydrogenase (NAD) activity;GO:0016491//oxidoreductase activity;GO:0016620//oxidoreductase activity, acting on the aldehyde or oxo group of donors, NAD or NADP as acceptor	GO:0055114//oxidation-reduction process	--
WBGene00018568	361	463	374	54	86	79	65	10.478	15.296	12.125	1.92	3.169	2.885	2.176	12.633	2.5375	-2.31572	3.6518384565782e-32	1.49780827629025e-30	F47E1.4	Solute carrier organic anion transporter family member [Source:UniProtKB/TrEMBL;Acc:Q95ZT3]	-	-	-	-	GO:0005886//plasma membrane;GO:0005887//integral component of plasma membrane;GO:0016020//membrane;GO:0016021//integral component of membrane	GO:0005515//protein binding;GO:0015347//sodium-independent organic anion transmembrane transporter activity	GO:0006811//ion transport;GO:0043252//sodium-independent organic anion transport;GO:0055085//transmembrane transport	--
WBGene00000503	4095	3603	3770	1843	1791	1949	1821	139.069	139.269	143.003	76.667	77.207	83.263	71.32	140.447	77.1142	-0.864956	3.99932384117892e-32	1.63677954954569e-30	cht-1	Probable endochitinase [Source:UniProtKB/Swiss-Prot;Acc:Q11174]	Metabolism;Metabolism	Global and overview maps;Carbohydrate metabolism	ko01100//Metabolic pathways;ko00520//Amino sugar and nucleotide sugar metabolism	K01183;K01183	GO:0005576//extracellular region;GO:0005737//cytoplasm	GO:0004553//hydrolase activity, hydrolyzing O-glycosyl compounds;GO:0004568//chitinase activity;GO:0008061//chitin binding;GO:0016787//hydrolase activity;GO:0016798//hydrolase activity, acting on glycosyl bonds	GO:0000272//polysaccharide catabolic process;GO:0005975//carbohydrate metabolic process;GO:0006030//chitin metabolic process;GO:0006032//chitin catabolic process;GO:0008152//metabolic process;GO:0009620//response to fungus	--
WBGene00009640	581	561	663	173	186	175	167	103.342	113.491	131.638	37.662	42.02	39.172	34.26	116.157	38.2785	-1.60147	4.80793125988012e-32	1.96346359096789e-30	nspc-10	Nematode Specific Peptide family, group C [Source:UniProtKB/TrEMBL;Acc:Q8I4J0]	-	-	-	-	-	-	-	--
WBGene00004238	659	704	598	1261	1232	1264	1193	16.103	19.422	16.366	38.018	38.613	39.227	33.86	17.297	37.4295	1.11365393836411	5.16982431075112e-32	2.10670340663108e-30	ptr-24	PaTched Related family [Source:UniProtKB/TrEMBL;Acc:B6VQ56]	-	-	-	-	GO:0016020//membrane;GO:0016021//integral component of membrane	-	GO:0018996//molting cycle, collagen and cuticulin-based cuticle	--
WBGene00020732	1491	1854	1245	3576	3417	3597	3577	40.055	56.399	40.956	118.4	113.295	119.257	105.841	45.8033333333333	114.198	1.3180160434295	5.77717319396869e-32	2.34913528497978e-30	T23E7.2	NP_510852.2 Uncharacterized protein CELE_T23E7.2 [Caenorhabditis elegans]	-	-	-	-	-	-	-	--
WBGene00013393	2284	1854	2183	3605	3526	3402	3452	272.016	251.315	290.388	525.907	533.044	509.674	474.125	271.239666666667	510.688	0.912872570213492	6.60585179805832e-32	2.68033145488598e-30	Y62H9A.5	NP_509986.2 Uncharacterized protein CELE_Y62H9A.5 [Caenorhabditis elegans]	-	-	-	-	-	-	-	--
WBGene00007210	240	159	148	14	19	25	19	9.973	7.52	6.869	0.713	1.002	1.307	0.911	8.12066666666667	0.98325	-3.04597	8.95993439852743e-32	3.62771819287701e-30	agmo-1	Alkylglycerol monooxygenase [Source:UniProtKB/Swiss-Prot;Acc:O17554]	-	-	-	-	GO:0005783//endoplasmic reticulum;GO:0005789//endoplasmic reticulum membrane;GO:0016020//membrane;GO:0016021//integral component of membrane	GO:0005506//iron ion binding;GO:0016491//oxidoreductase activity;GO:0050479//glyceryl-ether monooxygenase activity	GO:0006643//membrane lipid metabolic process;GO:0008610//lipid biosynthetic process;GO:0055114//oxidation-reduction process	--
WBGene00022196	397	333	363	108	105	86	89	19.62	18.475	19.96	6.531	6.497	5.372	5.003	19.3516666666667	5.85075	-1.72576	1.07300571681975e-31	4.33512651573245e-30	gpa-17	G Protein, Alpha subunit [Source:UniProtKB/TrEMBL;Acc:Q9N4F4]	-	-	-	-	GO:0005834//heterotrimeric G-protein complex	GO:0000166//nucleotide binding;GO:0001664//G-protein coupled receptor binding;GO:0003924//GTPase activity;GO:0005525//GTP binding;GO:0019001//guanyl nucleotide binding;GO:0031683//G-protein beta/gamma-subunit complex binding	GO:0007165//signal transduction;GO:0007186//G-protein coupled receptor signaling pathway;GO:0007188//adenylate cyclase-modulating G-protein coupled receptor signaling pathway;GO:0007191//adenylate cyclase-activating dopamine receptor signaling pathway;GO:0007606//sensory perception of chemical stimulus	--
WBGene00003096	483	512	509	915	917	938	983	36.669	44.242	43.161	85.09	88.37	89.58	86.065	41.3573333333333	87.2763	1.07744594912709	1.08158276891072e-31	4.36046204574922e-30	lys-7	Lysozyme-like protein 7 [Source:UniProtKB/Swiss-Prot;Acc:O16202]	-	-	-	-	-	-	GO:0002376//immune system process;GO:0007165//signal transduction;GO:0045087//innate immune response;GO:0050829//defense response to Gram-negative bacterium;GO:0050830//defense response to Gram-positive bacterium;GO:0050832//defense response to fungus	--
WBGene00016644	59	44	54	203	171	198	194	2.866	2.652	2.731	12.883	11.616	13.318	10.552	2.74966666666667	12.0922	2.13675407021474	1.09385096854477e-31	4.40053917303075e-30	abhd-3.2	NP_001024458.1 Protein abhd-3.2 [Caenorhabditis elegans]	-	-	-	-	-	GO:0016298//lipase activity;GO:0016787//hydrolase activity;GO:0016788//hydrolase activity, acting on ester bonds;GO:0034338//short-chain carboxylesterase activity;GO:0047372//acylglycerol lipase activity;GO:0052689//carboxylic ester hydrolase activity	GO:0044255//cellular lipid metabolic process	--
WBGene00004020	239	269	212	577	488	525	605	10.754	13.852	10.629	32.099	27.841	29.541	31.407	11.745	30.222	1.36355242347978	1.09875152670758e-31	4.41086918619681e-30	pho-1	Intestinal acid phosphatase [Source:UniProtKB/Swiss-Prot;Acc:Q19076]	Metabolism;Cellular Processes;Metabolism	Global and overview maps;Transport and catabolism;Metabolism of cofactors and vitamins	ko01100//Metabolic pathways;ko04142//Lysosome;ko00740//Riboflavin metabolism	K14410;K14410;K14410	GO:0016020//membrane;GO:0016021//integral component of membrane;GO:0031225//anchored component of membrane;GO:0045121//membrane raft	GO:0003993//acid phosphatase activity;GO:0016787//hydrolase activity	GO:0016311//dephosphorylation	--
WBGene00009606	910	631	685	1326	1272	1301	1338	44.862	35.406	37.718	80.073	79.599	80.681	76.07	39.3286666666667	79.1058	1.0082012880295	1.23663890376209e-31	4.95389160854525e-30	F40G12.11	NP_506538.1 Uncharacterized protein CELE_F40G12.11 [Caenorhabditis elegans]	-	-	-	-	-	-	-	--
WBGene00017123	707	470	485	1075	1003	1085	1217	46.101	34.882	35.323	85.862	83.018	88.997	91.517	38.7686666666667	87.3485	1.17189180981972	1.3412683979425e-31	5.36167079668008e-30	maoc-1	MAO-C-like dehydratase domain [Source:UniProtKB/TrEMBL;Acc:Q19058]	Metabolism;Cellular Processes;Metabolism;Metabolism;Metabolism	Global and overview maps;Transport and catabolism;Global and overview maps;Lipid metabolism;Lipid metabolism	ko01100//Metabolic pathways;ko04146//Peroxisome;ko01212//Fatty acid metabolism;ko01040//Biosynthesis of unsaturated fatty acids;ko00120//Primary bile acid biosynthesis	K12405;K12405;K12405;K12405;K12405	GO:0005778//peroxisomal membrane	GO:0016508//long-chain-enoyl-CoA hydratase activity;GO:0042802//identical protein binding	GO:0006635//fatty acid beta-oxidation;GO:0045087//innate immune response;GO:0050829//defense response to Gram-negative bacterium	--
WBGene00001225	7919	7835	7532	3662	3470	3521	4219	215.507	243.766	225.753	120.371	118.198	118.856	130.566	228.342	121.998	-0.904342	1.42985479416567e-31	5.70373300592501e-30	eif-3.B	Eukaryotic translation initiation factor 3 subunit B [Source:UniProtKB/Swiss-Prot;Acc:Q9XWI6]	Genetic Information Processing	Translation	ko03013//Nucleocytoplasmic transport	K03253	GO:0005737//cytoplasm;GO:0005852//eukaryotic translation initiation factor 3 complex;GO:0016282//eukaryotic 43S preinitiation complex;GO:0033290//eukaryotic 48S preinitiation complex	GO:0003723//RNA binding;GO:0003743//translation initiation factor activity;GO:0005515//protein binding;GO:0031369//translation initiation factor binding	GO:0001732//formation of cytoplasmic translation initiation complex;GO:0002183//cytoplasmic translational initiation;GO:0006412//translation;GO:0006413//translational initiation;GO:0006446//regulation of translational initiation	--
WBGene00017719	2502	2170	1980	3424	3070	3253	3333	115.443	113.592	104.612	196.773	184.846	195.181	178.09	111.215666666667	188.722	0.76290640400519	1.53803709602307e-31	6.12235903402194e-30	ldp-1	Lipid droplet localized protein [Source:UniProtKB/Swiss-Prot;Acc:Q9GZE9]	-	-	-	-	GO:0005739//mitochondrion;GO:0005811//lipid particle;GO:0005886//plasma membrane;GO:0016020//membrane;GO:0016021//integral component of membrane	GO:0016491//oxidoreductase activity	GO:0009247//glycolipid biosynthetic process;GO:0055114//oxidation-reduction process	--
WBGene00007330	3367	2712	2659	4378	4091	4226	4232	136.082	124.755	120.033	216.74	209.879	214.856	197.254	126.956666666667	209.682	0.723868584886073	1.82499626412555e-31	7.24937591640459e-30	C05C10.3	Probable succinyl-CoA:3-ketoacid coenzyme A transferase, mitochondrial [Source:UniProtKB/Swiss-Prot;Acc:Q09450]	Metabolism;Metabolism;Metabolism;Metabolism	Global and overview maps;Amino acid metabolism;Carbohydrate metabolism;Lipid metabolism	ko01100//Metabolic pathways;ko00280//Valine, leucine and isoleucine degradation;ko00650//Butanoate metabolism;ko00072//Synthesis and degradation of ketone bodies	K01027;K01027;K01027;K01027	GO:0005739//mitochondrion	GO:0008260//3-oxoacid CoA-transferase activity;GO:0008410//CoA-transferase activity;GO:0016740//transferase activity	GO:0046952//ketone body catabolic process	--
WBGene00016722	753	783	697	1341	1245	1281	1298	59.243	70.116	61.25	129.235	124.336	126.781	117.773	63.5363333333333	124.531	0.97085407912403	1.98931921078234e-31	7.88554457808646e-30	C46G7.2	NP_500904.1 Uncharacterized protein CELE_C46G7.2 [Caenorhabditis elegans]	-	-	-	-	GO:0031672//A band;GO:0055120//striated muscle dense body	-	-	--
WBGene00007422	410	305	264	671	647	658	692	16.756	14.186	12.047	33.587	33.562	33.818	32.61	14.3296666666667	33.3942	1.22059466280174	2.07307394239287e-31	8.20035190434403e-30	ugt-17	UDP-GlucuronosylTransferase [Source:UniProtKB/TrEMBL;Acc:Q17813]	Metabolism;Metabolism;Metabolism;Metabolism;Human Diseases;Metabolism;Metabolism;Metabolism;Metabolism;Metabolism	Global and overview maps;Xenobiotics biodegradation and metabolism;Xenobiotics biodegradation and metabolism;Xenobiotics biodegradation and metabolism;Cancer: overview;Metabolism of cofactors and vitamins;Carbohydrate metabolism;Carbohydrate metabolism;Lipid metabolism;Metabolism of cofactors and vitamins	ko01100//Metabolic pathways;ko00983//Drug metabolism - other enzymes;ko00982//Drug metabolism - cytochrome P450;ko00980//Metabolism of xenobiotics by cytochrome P450;ko05204//Chemical carcinogenesis - DNA adducts;ko00830//Retinol metabolism;ko00040//Pentose and glucuronate interconversions;ko00053//Ascorbate and aldarate metabolism;ko00140//Steroid hormone biosynthesis;ko00860//Porphyrin metaboli…	K00699;K00699;K00699;K00699;K00699;K00699;K00699;K00699;K00699;K00699	GO:0016020//membrane;GO:0016021//integral component of membrane;GO:0043231//intracellular membrane-bounded organelle	GO:0008194//UDP-glycosyltransferase activity;GO:0016740//transferase activity;GO:0016757//transferase activity, transferring glycosyl groups;GO:0016758//transferase activity, transferring hexosyl groups	-	--
WBGene00012887	1858	1688	1542	797	731	755	889	44.024	45.504	40.828	23.131	21.979	22.538	24.31	43.452	22.9895	-0.918447	2.21739425328376e-31	8.75292078102075e-30	Y45F10D.7	NP_502661.3 Uncharacterized protein CELE_Y45F10D.7 [Caenorhabditis elegans]	Genetic Information Processing	Translation	ko03008//Ribosome biogenesis in eukaryotes	K14554	GO:0032040//small-subunit processome;GO:0034388//Pwp2p-containing subcomplex of 90S preribosome	GO:0005515//protein binding	GO:0006364//rRNA processing	--
WBGene00015544	132	161	167	9	15	6	10	4.554	6.322	6.436	0.38	0.657	0.26	0.398	5.77066666666667	0.42375	-3.76745	2.86642604935888e-31	1.12913299460995e-29	C06E8.5	NP_498530.2 Uncharacterized protein CELE_C06E8.5 [Caenorhabditis elegans]	-	-	-	-	GO:0005615//extracellular space	GO:0008289//lipid binding	-	--
WBGene00008567	116	96	60	322	270	283	310	3.789	3.454	2.128	12.469	11.101	11.41	11.507	3.12366666666667	11.6218	1.89551491208409	3.59663595211379e-31	1.41382936762095e-29	acox-1.4	Acyl-coenzyme A oxidase [Source:UniProtKB/TrEMBL;Acc:O62139]	Metabolism;Environmental Information Processing;Metabolism;Cellular Processes;Metabolism;Metabolism;Organismal Systems;Metabolism;Metabolism;Metabolism;Metabolism	Global and overview maps;Signal transduction;Global and overview maps;Transport and catabolism;Global and overview maps;Lipid metabolism;Endocrine system;Carbohydrate metabolism;Lipid metabolism;Metabolism of other amino acids;Lipid metabolism	ko01100//Metabolic pathways;ko04024//cAMP signaling pathway;ko01200//Carbon metabolism;ko04146//Peroxisome;ko01212//Fatty acid metabolism;ko00071//Fatty acid degradation;ko03320//PPAR signaling pathway;ko00640//Propanoate metabolism;ko01040//Biosynthesis of unsaturated fatty acids;ko00410//beta-Alanine metabolism;ko00592//alpha-Linolenic acid metabolism	K00232;K00232;K00232;K00232;K00232;K00232;K00232;K00232;K00232;K00232;K00232	GO:0005777//peroxisome	GO:0003997//acyl-CoA oxidase activity;GO:0005504//fatty acid binding;GO:0016627//oxidoreductase activity, acting on the CH-CH group of donors;GO:0050660//flavin adenine dinucleotide binding;GO:0071949//FAD binding	GO:0006631//fatty acid metabolic process;GO:0006635//fatty acid beta-oxidation;GO:0033540//fatty acid beta-oxidation using acyl-CoA oxidase;GO:0055088//lipid homeostasis;GO:0055114//oxidation-reduction process;GO:1904070//ascaroside biosynthetic process	--
WBGene00012445	478	630	524	1243	1213	1212	1308	5.007	7.511	6.131	15.949	16.129	15.971	15.801	6.21633333333333	15.9625	1.36055084854507	4.24603227654189e-31	1.66564270300527e-29	Y16B4A.2	Carboxypeptidase [Source:UniProtKB/TrEMBL;Acc:K8ESM2]	Cellular Processes	Transport and catabolism	ko04142//Lysosome	K13289	GO:0045121//membrane raft	GO:0004180//carboxypeptidase activity;GO:0004185//serine-type carboxypeptidase activity;GO:0008233//peptidase activity;GO:0016787//hydrolase activity	GO:0006508//proteolysis;GO:0051603//proteolysis involved in cellular protein catabolic process	--
WBGene00010901	789	767	762	1298	1246	1192	1340	58.899	64.814	63.575	118.415	117.623	112.2	116.607	62.4293333333333	116.211	0.896453772883208	4.80471531653167e-31	1.88090180548614e-29	M28.10	NP_496297.2 Uncharacterized protein CELE_M28.10 [Caenorhabditis elegans]	-	-	-	-	-	-	-	--
WBGene00019495	742	1139	1317	77	87	57	85	56.332	98.362	111.677	7.161	8.384	5.444	7.442	88.7903333333333	7.10775	-3.64294	5.05064279124581e-31	1.97308995654702e-29	sdz-24	SKN-1 Dependent Zygotic transcript [Source:UniProtKB/TrEMBL;Acc:O16689]	-	-	-	-	-	GO:0003676//nucleic acid binding	-	--
WBGene00020350	63	46	45	175	179	195	243	7.442	6.172	5.885	25.274	26.758	28.868	32.959	6.49966666666667	28.4647	2.13073879189759	5.43922862802724e-31	2.12051412162348e-29	T08B2.12	NP_491799.1 Uncharacterized protein CELE_T08B2.12 [Caenorhabditis elegans]	-	-	-	-	-	-	-	--
WBGene00006741	476	559	425	117	133	131	114	27.812	37.347	27.614	8.307	9.826	9.749	7.684	30.9243333333333	8.8915	-1.79824	5.4872440981803e-31	2.13483151046076e-29	unc-1	Protein unc-1; Stomatin-like protein UNC-1 [Source:UniProtKB/TrEMBL;Acc:G5ED08]	-	-	-	-	GO:0005886//plasma membrane;GO:0005911//cell-cell junction;GO:0005921//gap junction;GO:0016020//membrane;GO:0016021//integral component of membrane;GO:0030054//cell junction;GO:0030424//axon	-	GO:0010650//positive regulation of cell communication by electrical coupling;GO:0042493//response to drug	--
WBGene00012853	452	604	510	111	131	119	104	51.193	77.861	64.516	15.399	18.833	16.954	13.584	64.5233333333333	16.1925	-1.9945	6.09354857887626e-31	2.36584838869389e-29	Y44A6D.2	NP_508011.1 Uncharacterized protein CELE_Y44A6D.2 [Caenorhabditis elegans]	-	-	-	-	-	-	-	--
WBGene00011898	2537	1966	1904	3086	3145	3256	3391	139.674	123.194	117.082	208.112	219.785	225.497	215.302	126.65	217.174	0.778004317453186	6.7212207672816e-31	2.60419758745411e-29	T21C9.13	NP_505721.2 Uncharacterized protein CELE_T21C9.13 [Caenorhabditis elegans]	-	-	-	-	GO:0016020//membrane;GO:0016021//integral component of membrane	-	-	--
WBGene00001328	1985	1539	1520	2424	2552	2583	2718	12.38	10.918	10.593	18.483	20.156	20.225	19.517	11.297	19.5953	0.794564273834638	7.51090145188393e-31	2.90421522806179e-29	epi-1	Laminin-like protein epi-1 [Source:UniProtKB/Swiss-Prot;Acc:Q21313]	Human Diseases;Human Diseases;Environmental Information Processing;Cellular Processes;Human Diseases;Human Diseases;Human Diseases;Environmental Information Processing	Cancer: overview;Infectious disease: viral;Signal transduction;Cellular community - eukaryotes;Infectious disease: parasitic;Infectious disease: parasitic;Cancer: specific types;Signaling molecules and interaction	ko05200//Pathways in cancer;ko05165//Human papillomavirus infection;ko04151//PI3K-Akt signaling pathway;ko04510//Focal adhesion;ko05145//Toxoplasmosis;ko05146//Amoebiasis;ko05222//Small cell lung cancer;ko04512//ECM-receptor interaction	K06240;K06240;K06240;K06240;K06240;K06240;K06240;K06240	GO:0005604//basement membrane	GO:0005201//extracellular matrix structural constituent	GO:0000003//reproduction;GO:0001764//neuron migration;GO:0007155//cell adhesion;GO:0007411//axon guidance;GO:0007414//axonal defasciculation;GO:0009408//response to heat;GO:0009887//organ morphogenesis;GO:0009888//tissue development;GO:0010950//positive regulation of endopeptidase activity;GO:0016477//cell migration;GO:0040017//positive regulation of locomotion;GO:0042127//regulation of cell prol…	--
WBGene00011222	486	474	518	894	885	866	966	28.308	31.424	33.7	63.785	65.434	63.453	64.89	31.144	64.3905	1.04789360292277	7.57576220943303e-31	2.92098039659475e-29	R10H10.3	NP_501918.1 Uncharacterized protein CELE_R10H10.3 [Caenorhabditis elegans]	Organismal Systems	Digestive system	ko04977//Vitamin digestion and absorption	K14616	-	-	-	--
WBGene00001794	2622	2496	2490	4086	3646	3752	3904	110.683	119.923	117.401	211.277	195.365	199.237	190.056	116.002333333333	198.984	0.778496793157713	7.58515641383553e-31	2.92098039659475e-29	gta-1	Probable 4-aminobutyrate aminotransferase, mitochondrial [Source:UniProtKB/Swiss-Prot;Acc:Q21217]	Metabolism;Organismal Systems;Metabolism;Metabolism;Metabolism;Metabolism;Metabolism	Global and overview maps;Nervous system;Amino acid metabolism;Carbohydrate metabolism;Amino acid metabolism;Metabolism of other amino acids;Carbohydrate metabolism	ko01100//Metabolic pathways;ko04727//GABAergic synapse;ko00280//Valine, leucine and isoleucine degradation;ko00640//Propanoate metabolism;ko00250//Alanine, aspartate and glutamate metabolism;ko00410//beta-Alanine metabolism;ko00650//Butanoate metabolism	K13524;K13524;K13524;K13524;K13524;K13524;K13524	GO:0005739//mitochondrion;GO:0005759//mitochondrial matrix	GO:0003824//catalytic activity;GO:0003867//4-aminobutyrate transaminase activity;GO:0008483//transaminase activity;GO:0016740//transferase activity;GO:0030170//pyridoxal phosphate binding;GO:0034386//4-aminobutyrate:2-oxoglutarate transaminase activity;GO:0047298//(S)-3-amino-2-methylpropionate transaminase activity	GO:0009448//gamma-aminobutyric acid metabolic process;GO:0009450//gamma-aminobutyric acid catabolic process;GO:0042135//neurotransmitter catabolic process	--
WBGene00000169	632	497	464	926	954	913	938	42.505	38.02	34.897	76.314	81.454	77.34	72.874	38.474	76.9955	1.00089030087814	8.15721358724829e-31	3.13489013227014e-29	aqp-1	AQuaPorin or aquaglyceroporin related [Source:UniProtKB/TrEMBL;Acc:Q8IG23]	-	-	-	-	GO:0016020//membrane;GO:0016021//integral component of membrane;GO:0016323//basolateral plasma membrane	GO:0015267//channel activity	GO:0015793//glycerol transport;GO:0045087//innate immune response;GO:0050829//defense response to Gram-negative bacterium;GO:0055085//transmembrane transport	--
WBGene00016805	324	203	133	10	21	15	12	11.965	8.532	5.486	0.483	0.984	0.811	0.554	8.661	0.708	-3.61271	8.46136812914978e-31	3.24518354129744e-29	C50D2.1	NP_493663.1 Uncharacterized protein CELE_C50D2.1 [Caenorhabditis elegans]	-	-	-	-	-	-	-	--
WBGene00008732	718	442	256	9	6	15	9	32.922	23.055	13.145	0.51	0.352	0.873	0.48	23.0406666666667	0.55375	-5.3788	9.85114751165212e-31	3.77055662247608e-29	F13B12.4	Putative pyridoxal-phosphate dependent protein F13B12.4 [Source:UniProtKB/Swiss-Prot;Acc:Q19374]	-	-	-	-	GO:0005737//cytoplasm	GO:0004124//cysteine synthase activity;GO:0030170//pyridoxal phosphate binding	GO:0006535//cysteine biosynthetic process from serine	--
WBGene00016769	369	352	343	631	602	652	673	17.414	18.987	18.077	36.514	36.233	38.7	36.817	18.1593333333333	37.066	1.0293851949581	9.92725396542751e-31	3.79201046420815e-29	C49C8.5	NP_501481.2 Fibrinogen C-terminal domain-containing protein [Caenorhabditis elegans]	Human Diseases;Environmental Information Processing;Cellular Processes;Human Diseases;Environmental Information Processing	Infectious disease: viral;Signal transduction;Cellular community - eukaryotes;Cancer: overview;Signaling molecules and interaction	ko05165//Human papillomavirus infection;ko04151//PI3K-Akt signaling pathway;ko04510//Focal adhesion;ko05206//MicroRNAs in cancer;ko04512//ECM-receptor interaction	K06252;K06252;K06252;K06252;K06252	-	-	GO:0045087//innate immune response	--
WBGene00012879	4229	3282	3401	5062	5138	5283	5351	214.904	189.826	193.037	315.09	331.424	337.713	313.593	199.255666666667	324.455	0.703397644927884	1.17968904583128e-30	4.49708880616489e-29	fbxa-215	F-box A protein [Source:UniProtKB/TrEMBL;Acc:O62474]	-	-	-	-	-	GO:0005515//protein binding	-	--
WBGene00004078	13261	10527	10091	15693	15981	16112	16419	822.158	742.839	698.779	1191.77	1257.67	1256.58	1173.95	754.592	1219.99	0.693101203402259	1.42150246497718e-30	5.40800173194939e-29	pos-1	Cytoplasmic zinc-finger protein; POsterior Segregation [Source:UniProtKB/TrEMBL;Acc:G5EF15]	-	-	-	-	GO:0005737//cytoplasm;GO:0005829//cytosol;GO:0043186//P granule	GO:0003714//transcription corepressor activity;GO:0003727//single-stranded RNA binding;GO:0003730//mRNA 3'-UTR binding;GO:0008266//poly(U) RNA binding;GO:0046872//metal ion binding	GO:0000122//negative regulation of transcription from RNA polymerase II promoter;GO:0001708//cell fate specification;GO:0009792//embryo development ending in birth or egg hatching;GO:0009880//embryonic pattern specification	--
WBGene00000707	9	1	1	128	179	122	161	0.64	0.081	0.079	11.158	16.17	10.921	13.213	0.266666666666667	12.8655	5.59232621701984	1.62679261963883e-30	6.17658531167288e-29	col-133	COLlagen [Source:UniProtKB/TrEMBL;Acc:Q9XUE9]	-	-	-	-	GO:0016020//membrane;GO:0016021//integral component of membrane	GO:0042302//structural constituent of cuticle	-	--
WBGene00015693	169	115	97	338	321	386	371	6.756	5.232	4.331	16.55	16.288	19.41	17.103	5.43966666666667	17.3377	1.67232653205133	1.97668704275473e-30	7.49001976040207e-29	ugt-28	UDP-GlucuronosylTransferase [Source:UniProtKB/TrEMBL;Acc:P91038]	-	-	-	-	GO:0016020//membrane;GO:0016021//integral component of membrane;GO:0043231//intracellular membrane-bounded organelle	GO:0008194//UDP-glycosyltransferase activity;GO:0016740//transferase activity;GO:0016758//transferase activity, transferring hexosyl groups	-	--
WBGene00003617	437	453	472	98	119	132	141	25.305	29.856	30.528	6.951	8.747	9.615	9.416	28.563	8.68225	-1.71801	2.10933152035121e-30	7.97664807736013e-29	nhr-18	Nuclear hormone receptor family member nhr-18 [Source:UniProtKB/Swiss-Prot;Acc:O16360]	-	-	-	-	GO:0005634//nucleus	GO:0003677//DNA binding;GO:0003700//transcription factor activity, sequence-specific DNA binding;GO:0008270//zinc ion binding;GO:0043565//sequence-specific DNA binding;GO:0046872//metal ion binding	GO:0006355//regulation of transcription, DNA-templated	Miscellaneous
WBGene00022383	138	166	183	11	13	9	20	10.477	14.344	15.518	1.023	1.253	0.86	1.751	13.4463333333333	1.22175	-3.46019	2.24795827519211e-30	8.48391119108431e-29	Y95B8A.2	NP_490795.5 Zinc metalloproteinase nas-30 [Caenorhabditis elegans]	-	-	-	-	-	-	-	--
WBGene00022858	321	377	332	741	724	684	740	9.825	13.621	13.993	22.432	21.898	21.441	19.637	12.4796666666667	21.352	0.774791810428356	2.36028202867483e-30	8.89008219087324e-29	ZK1193.2	NP_001338858.1 VWFA domain-containing protein [Caenorhabditis elegans]	Organismal Systems	Aging	ko04212//Longevity regulating pathway - worm	K19774	-	-	-	--
WBGene00000720	1681	2782	3186	172	190	228	211	98.885	186.315	209.38	12.362	14.215	16.903	14.306	164.86	14.4465	-3.51245	3.15872949989758e-30	1.18738086250623e-28	col-147	COLlagen [Source:UniProtKB/TrEMBL;Acc:Q22256]	-	-	-	-	GO:0016020//membrane;GO:0016021//integral component of membrane	GO:0042302//structural constituent of cuticle	-	--
WBGene00016659	127	147	160	10	9	14	13	21.898	28.848	30.814	2.112	1.97	3.037	2.585	27.1866666666667	2.426	-3.48625	3.414837553895e-30	1.28110612041759e-28	C45B2.2	NP_509016.1 Uncharacterized protein CELE_C45B2.2 [Caenorhabditis elegans]	-	-	-	-	-	-	-	--
WBGene00013986	598	499	468	185	183	192	206	77.767	73.859	67.978	29.469	30.208	31.409	30.895	73.2013333333333	30.4952	-1.26329	5.01855884145912e-30	1.87902793216454e-28	ZK512.7	NP_499024.1 Uncharacterized protein CELE_ZK512.7 [Caenorhabditis elegans]	-	-	-	-	-	-	-	--
WBGene00001713	635	791	770	196	220	179	195	53.545	75.917	72.521	20.245	23.548	18.987	18.963	67.3276666666667	20.4357	-1.7201	5.73356467495809e-30	2.14249487893493e-28	grl-4	GRound-Like (Grd related) [Source:UniProtKB/TrEMBL;Acc:Q20327]	-	-	-	-	-	-	-	--
WBGene00019606	5788	4575	4407	6818	6622	7007	7254	395.217	355.61	337.948	573.454	577.726	603.907	575.823	362.925	582.727	0.683149955831676	6.17000487551736e-30	2.30103455988722e-28	clec-88	C-type lectin domain-containing protein 88 [Source:UniProtKB/Swiss-Prot;Acc:Q86NG3]	-	-	-	-	GO:0005575//cellular_component	GO:0003674//molecular_function;GO:0030246//carbohydrate binding	GO:0008150//biological_process	--
WBGene00003063	8931	9271	10250	3890	3828	3886	4245	359.282	424.496	460.56	191.686	195.475	196.652	196.942	414.779333333333	195.189	-1.08747	6.30940029508942e-30	2.34838859802265e-28	lpd-7	Pescadillo homolog [Source:UniProtKB/Swiss-Prot;Acc:Q95Y89]	-	-	-	-	GO:0005634//nucleus;GO:0005654//nucleoplasm;GO:0005730//nucleolus;GO:0030687//preribosome, large subunit precursor;GO:0070545//PeBoW complex	GO:0043021//ribonucleoprotein complex binding	GO:0000463//maturation of LSU-rRNA from tricistronic rRNA transcript (SSU-rRNA, 5.8S rRNA, LSU-rRNA);GO:0000466//maturation of 5.8S rRNA from tricistronic rRNA transcript (SSU-rRNA, 5.8S rRNA, LSU-rRNA);GO:0006364//rRNA processing;GO:0019915//lipid storage;GO:0042254//ribosome biogenesis;GO:0042273//ribosomal large subunit biogenesis	--
WBGene00002048	2538	2995	2634	984	1071	992	1078	66.813	89.738	77.448	31.73	35.788	32.85	32.728	77.9996666666667	33.274	-1.22907	7.18560834341518e-30	2.66926291861089e-28	ida-1	Receptor-type tyrosine-protein phosphatase-like ida-1 [Source:UniProtKB/Swiss-Prot;Acc:G5EGJ5]	Human Diseases	Endocrine and metabolic disease	ko04940//Type I diabetes mellitus	K07817	GO:0016020//membrane;GO:0016021//integral component of membrane;GO:0030140//trans-Golgi network transport vesicle;GO:0030424//axon;GO:0030425//dendrite;GO:0030659//cytoplasmic vesicle membrane;GO:0031045//dense core granule;GO:0031410//cytoplasmic vesicle;GO:0042995//cell projection;GO:0043204//perikaryon;GO:0045202//synapse	GO:0004725//protein tyrosine phosphatase activity;GO:0005001//transmembrane receptor protein tyrosine phosphatase activity;GO:0016791//phosphatase activity	GO:0001956//positive regulation of neurotransmitter secretion;GO:0006470//protein dephosphorylation;GO:0006887//exocytosis;GO:0007419//ventral cord development;GO:0016311//dephosphorylation;GO:0035335//peptidyl-tyrosine dephosphorylation	--
WBGene00000284	223	290	235	48	44	42	41	11.518	17.048	13.557	3.037	2.885	2.729	2.442	14.041	2.77325	-2.34	7.29215436929269e-30	2.70353048656051e-28	cah-6	Carbonic AnHydrase [Source:UniProtKB/TrEMBL;Acc:O02637]	Metabolism;Metabolism	Global and overview maps;Energy metabolism	ko01100//Metabolic pathways;ko00910//Nitrogen metabolism	K01674;K01674	-	GO:0004089//carbonate dehydratase activity;GO:0008270//zinc ion binding;GO:0046872//metal ion binding	-	--
WBGene00001498	4279	3855	3763	1965	1618	1720	2094	155.774	159.731	153.008	87.624	74.768	78.767	87.913	156.171	82.268	-0.924723	7.85892587673045e-30	2.90795636941721e-28	fars-3	Phenylalanine--tRNA ligase beta subunit [Source:UniProtKB/Swiss-Prot;Acc:Q19713]	Genetic Information Processing	Translation	ko00970//Aminoacyl-tRNA biosynthesis	K01890	GO:0005737//cytoplasm;GO:0009328//phenylalanine-tRNA ligase complex	GO:0000166//nucleotide binding;GO:0000287//magnesium ion binding;GO:0003723//RNA binding;GO:0004812//aminoacyl-tRNA ligase activity;GO:0004826//phenylalanine-tRNA ligase activity;GO:0005524//ATP binding;GO:0016874//ligase activity	GO:0006412//translation;GO:0006432//phenylalanyl-tRNA aminoacylation	--
WBGene00017874	1046	653	696	1584	1480	1622	1665	54.106	38.445	40.212	100.364	97.176	105.542	99.324	44.2543333333333	100.602	1.18476118207923	8.353678951043e-30	3.08498753137346e-28	acdh-9	Acyl CoA DeHydrogenase [Source:UniProtKB/TrEMBL;Acc:Q95YB2]	Metabolism;Metabolism	Global and overview maps;Amino acid metabolism	ko01100//Metabolic pathways;ko00280//Valine, leucine and isoleucine degradation	K11538;K11538	-	GO:0003995//acyl-CoA dehydrogenase activity;GO:0016491//oxidoreductase activity;GO:0016627//oxidoreductase activity, acting on the CH-CH group of donors;GO:0050660//flavin adenine dinucleotide binding	GO:0006629//lipid metabolic process;GO:0055114//oxidation-reduction process	--
WBGene00010834	524	524	483	913	901	888	881	16.668	18.972	17.161	35.575	36.381	35.533	32.319	17.6003333333333	34.952	0.989772258521229	1.01498147187529e-29	3.74098823980857e-28	mct-3	MonoCarboxylate Transporter family [Source:UniProtKB/TrEMBL;Acc:Q93896]	-	-	-	-	GO:0016020//membrane;GO:0016021//integral component of membrane	GO:0008028//monocarboxylic acid transmembrane transporter activity	GO:0015718//monocarboxylic acid transport;GO:0055085//transmembrane transport	--
WBGene00044554	23	18	22	118	147	133	122	3.682	3.28	3.934	23.138	29.87	26.782	22.523	3.632	25.5783	2.81608145426202	1.19919848113266e-29	4.4113705994662e-28	F41E6.15	NP_001033485.2 Uncharacterized protein CELE_F41E6.15 [Caenorhabditis elegans]	-	-	-	-	-	-	-	--
WBGene00008564	728	451	421	1157	1148	1170	1323	23.624	16.672	15.773	45.99	47.692	48.401	49.766	18.6896666666667	47.9622	1.35965850129188	1.29859551344993e-29	4.76773669287599e-28	acox-1.1	Acyl-coenzyme A oxidase [Source:UniProtKB/TrEMBL;Acc:Q2L6T9]	Metabolism;Environmental Information Processing;Metabolism;Cellular Processes;Metabolism;Metabolism;Organismal Systems;Metabolism;Metabolism;Metabolism;Metabolism	Global and overview maps;Signal transduction;Global and overview maps;Transport and catabolism;Global and overview maps;Lipid metabolism;Endocrine system;Carbohydrate metabolism;Lipid metabolism;Metabolism of other amino acids;Lipid metabolism	ko01100//Metabolic pathways;ko04024//cAMP signaling pathway;ko01200//Carbon metabolism;ko04146//Peroxisome;ko01212//Fatty acid metabolism;ko00071//Fatty acid degradation;ko03320//PPAR signaling pathway;ko00640//Propanoate metabolism;ko01040//Biosynthesis of unsaturated fatty acids;ko00410//beta-Alanine metabolism;ko00592//alpha-Linolenic acid metabolism	K00232;K00232;K00232;K00232;K00232;K00232;K00232;K00232;K00232;K00232;K00232	GO:0005777//peroxisome;GO:0005782//peroxisomal matrix	GO:0000166//nucleotide binding;GO:0003997//acyl-CoA oxidase activity;GO:0005504//fatty acid binding;GO:0005524//ATP binding;GO:0016627//oxidoreductase activity, acting on the CH-CH group of donors;GO:0050660//flavin adenine dinucleotide binding;GO:0071949//FAD binding	GO:0006631//fatty acid metabolic process;GO:0006635//fatty acid beta-oxidation;GO:0033540//fatty acid beta-oxidation using acyl-CoA oxidase;GO:0055088//lipid homeostasis;GO:0055114//oxidation-reduction process;GO:1904070//ascaroside biosynthetic process	--
WBGene00001240	523	654	707	1505	1572	1473	1547	34.89	49.659	52.681	122.984	133.119	123.614	119.02	45.7433333333333	124.684	1.44664583235858	1.31419803924336e-29	4.81566986938246e-28	elo-2	Elongation of very long chain fatty acids protein [Source:UniProtKB/TrEMBL;Acc:Q9XVQ9]	Metabolism;Metabolism;Metabolism;Metabolism	Global and overview maps;Global and overview maps;Lipid metabolism;Lipid metabolism	ko01100//Metabolic pathways;ko01212//Fatty acid metabolism;ko00062//Fatty acid elongation;ko01040//Biosynthesis of unsaturated fatty acids	K10203;K10203;K10203;K10203	GO:0016020//membrane;GO:0016021//integral component of membrane;GO:0030176//integral component of endoplasmic reticulum membrane	GO:0009922//fatty acid elongase activity;GO:0016740//transferase activity	GO:0000003//reproduction;GO:0006629//lipid metabolic process;GO:0006631//fatty acid metabolic process;GO:0006633//fatty acid biosynthetic process;GO:0008340//determination of adult lifespan;GO:0010468//regulation of gene expression;GO:0019367//fatty acid elongation, saturated fatty acid;GO:0030148//sphingolipid biosynthetic process;GO:0034625//fatty acid elongation, monounsaturated fatty acid;GO:…	--
WBGene00002052	1364	1748	1725	502	505	491	496	46.459	67.766	65.625	20.944	21.834	21.038	19.483	59.95	20.8248	-1.52546	1.3169138229855e-29	4.81628753675238e-28	ifa-4	Intermediate filament protein ifa-4 [Source:UniProtKB/Swiss-Prot;Acc:P90900]	-	-	-	-	GO:0005737//cytoplasm;GO:0005882//intermediate filament	GO:0005515//protein binding	-	--
WBGene00011328	385	443	426	100	98	115	129	9.102	12.364	11.808	2.733	2.813	3.28	3.378	11.0913333333333	3.051	-1.86208	1.35884889780333e-29	4.9600608030242e-28	T01D3.3	NP_506389.2 Thyroglobulin type-1 domain-containing protein [Caenorhabditis elegans]	-	-	-	-	GO:0005576//extracellular region	GO:0030414//peptidase inhibitor activity;GO:0046872//metal ion binding	GO:0006801//superoxide metabolic process;GO:0010466//negative regulation of peptidase activity	--
WBGene00009663	448	428	418	134	126	146	114	19.609	21.328	20.422	7.187	6.994	8.04	5.754	20.453	6.99375	-1.54817	1.41712656936272e-29	5.16281872321971e-28	hda-5	Histone deacetylase [Source:UniProtKB/TrEMBL;Acc:Q8I4I9]	Human Diseases;Human Diseases	Substance dependence;Cancer: overview	ko05034//Alcoholism;ko05203//Viral carcinogenesis	K18671;K18671	-	GO:0016787//hydrolase activity	-	--
WBGene00010660	289	255	257	488	495	505	514	11.966	12.018	11.886	25.642	26.647	27.614	24.544	11.9566666666667	26.1118	1.12688390521423	1.57875532293336e-29	5.74059723962e-28	K08D8.6	NP_502457.2 CUB_2 domain-containing protein [Caenorhabditis elegans]	-	-	-	-	GO:0045121//membrane raft	-	-	--
WBGene00011060	597	726	631	170	200	195	207	25.75	35.641	30.399	8.982	10.95	10.58	10.297	30.5966666666667	10.2022	-1.58449	1.77503777842687e-29	6.44192213330043e-28	R06C1.6	NP_493030.3 Uncharacterized protein CELE_R06C1.6 [Caenorhabditis elegans]	-	-	-	-	-	-	-	--
WBGene00002152	6500	5991	5443	2913	2524	2760	3291	125.184	131.318	116.993	68.715	61.626	66.814	73.014	124.498333333333	67.5422	-0.882264	1.91333509604275e-29	6.93052490344375e-28	iars-1	Isoleucine--tRNA ligase, cytoplasmic [Source:UniProtKB/Swiss-Prot;Acc:Q21926]	Genetic Information Processing	Translation	ko00970//Aminoacyl-tRNA biosynthesis	K01870	GO:0005737//cytoplasm	GO:0000049//tRNA binding;GO:0000166//nucleotide binding;GO:0002161//aminoacyl-tRNA editing activity;GO:0004812//aminoacyl-tRNA ligase activity;GO:0004822//isoleucine-tRNA ligase activity;GO:0005524//ATP binding;GO:0016874//ligase activity	GO:0006412//translation;GO:0006418//tRNA aminoacylation for protein translation;GO:0006428//isoleucyl-tRNA aminoacylation	--
WBGene00009908	204	343	389	29	37	37	27	12.065	23.089	25.696	2.101	2.807	2.753	1.842	20.2833333333333	2.37575	-3.09384	2.00648705490556e-29	7.25404536025897e-28	F49H6.5	NP_507311.1 Elp3 domain-containing protein [Caenorhabditis elegans]	Metabolism;Metabolism	Global and overview maps;Metabolism of cofactors and vitamins	ko01100//Metabolic pathways;ko00790//Folate biosynthesis	K20967;K20967	GO:0019008//molybdopterin synthase complex	GO:0003824//catalytic activity;GO:0046872//metal ion binding;GO:0051536//iron-sulfur cluster binding;GO:0051539//4 iron, 4 sulfur cluster binding	GO:0006777//Mo-molybdopterin cofactor biosynthetic process	--
WBGene00011423	1345	1433	1504	551	517	535	606	45.037	54.614	56.25	22.733	21.975	22.692	23.402	51.967	22.7005	-1.19487	2.03869620360239e-29	7.35642515605227e-28	ipla-7	Intracelllar PhosphoLipase A family [Source:UniProtKB/TrEMBL;Acc:G5EF58]	-	-	-	-	-	GO:0016787//hydrolase activity	GO:0006629//lipid metabolic process;GO:0016042//lipid catabolic process	--
WBGene00018718	160	156	134	349	317	357	345	5.624	6.241	5.261	15.026	14.143	15.785	13.985	5.70866666666667	14.7348	1.36799685304543	2.4844818412495e-29	8.94792050558962e-28	F52H2.6	Diminuto-like protein [Source:UniProtKB/Swiss-Prot;Acc:O17397]	Metabolism;Metabolism	Global and overview maps;Lipid metabolism	ko01100//Metabolic pathways;ko00100//Steroid biosynthesis	K09828;K09828	GO:0005737//cytoplasm;GO:0016020//membrane	GO:0000246//delta24(24-1) sterol reductase activity;GO:0016491//oxidoreductase activity;GO:0016628//oxidoreductase activity, acting on the CH-CH group of donors, NAD or NADP as acceptor;GO:0050660//flavin adenine dinucleotide binding;GO:0071949//FAD binding	GO:0008202//steroid metabolic process;GO:0055114//oxidation-reduction process	--
WBGene00006929	165788	150985	128567	214979	202241	212054	219051	2359.63	2445.89	2043.85	3747.94	3653.8	3796.63	3595.52	2283.12	3698.47	0.695920866346877	3.12210053480519e-29	1.12229423787256e-27	vit-5	Vitellogenin-5 [Source:UniProtKB/Swiss-Prot;Acc:P06125]	-	-	-	-	GO:0005576//extracellular region	GO:0005319//lipid transporter activity;GO:0045735//nutrient reservoir activity	GO:0006869//lipid transport	--
WBGene00001000	3045	3089	2801	4713	4397	4440	4595	133.471	154.927	138.033	255.547	246.178	247.259	234.407	142.143666666667	245.848	0.790415331736808	3.38278267389387e-29	1.21369363943046e-27	dim-1	Disorganized muscle protein 1 [Source:UniProtKB/Swiss-Prot;Acc:Q18066]	-	-	-	-	GO:0005737//cytoplasm	-	-	--
WBGene00021595	2009	1668	1648	859	896	871	930	33.258	31.429	30.472	17.419	18.828	18.138	17.755	31.7196666666667	18.035	-0.814578	3.59233370636312e-29	1.28643647196807e-27	Y46E12BL.2	NP_497319.1 NUC173 domain-containing protein [Caenorhabditis elegans]	-	-	-	-	-	-	-	--
WBGene00011944	5619	5370	6169	2501	2449	2507	2684	266.947	290.198	327.22	145.447	147.637	149.68	146.965	294.788333333333	147.432	-0.999627	4.32251347761084e-29	1.54499215188404e-27	T23D8.3	NP_492637.1 Protein LTV1 homolog [Caenorhabditis elegans]	-	-	-	-	GO:0005634//nucleus;GO:0005829//cytosol;GO:0030688//preribosome, small subunit precursor	-	GO:0000056//ribosomal small subunit export from nucleus;GO:0042274//ribosomal small subunit biogenesis	--
WBGene00011337	315	330	318	94	75	88	84	26.024	31.03	29.344	9.512	7.865	9.145	8.003	28.7993333333333	8.63125	-1.73839	4.90652444443867e-29	1.75042573953672e-27	T01G1.2	NP_502143.1 Uncharacterized protein CELE_T01G1.2 [Caenorhabditis elegans]	-	-	-	-	GO:0016020//membrane;GO:0016021//integral component of membrane	-	-	--
WBGene00009186	9957	8039	7920	11495	11904	12049	12100	455.25	418.345	404.458	643.779	690.872	693	638.016	426.017666666667	666.417	0.64551140317896	5.5922816661138e-29	1.99131566370772e-27	trcs-1	TRansport of membrane to Cell Surface [Source:UniProtKB/TrEMBL;Acc:Q19839]	-	-	-	-	GO:0016020//membrane;GO:0016021//integral component of membrane	GO:0016787//hydrolase activity;GO:0052689//carboxylic ester hydrolase activity	GO:0009056//catabolic process	--
WBGene00018468	455	575	342	82	96	96	74	7.356	11.156	6.849	1.648	2.103	1.96	1.442	8.45366666666667	1.78825	-2.24103	6.06469544036544e-29	2.15547483809078e-27	cla-1	CLArinet, functional homolog of cytomatrix at the active zone proteins piccolo and fife [Source:RefSeq peptide;Acc:NP_001294143]	-	-	-	-	GO:0005886//plasma membrane;GO:0016020//membrane;GO:0030054//cell junction;GO:0030424//axon;GO:0042995//cell projection;GO:0045202//synapse;GO:0048786//presynaptic active zone;GO:0070382//exocytic vesicle	GO:0000149//SNARE binding;GO:0001786//phosphatidylserine binding;GO:0005509//calcium ion binding;GO:0005515//protein binding;GO:0005544//calcium-dependent phospholipid binding;GO:0017137//Rab GTPase binding;GO:0030276//clathrin binding	GO:0006887//exocytosis;GO:0007416//synapse assembly;GO:0014059//regulation of dopamine secretion;GO:0016079//synaptic vesicle exocytosis;GO:0016192//vesicle-mediated transport;GO:0017156//calcium ion regulated exocytosis;GO:0017158//regulation of calcium ion-dependent exocytosis;GO:0048790//maintenance of presynaptic active zone structure;GO:0071277//cellular response to calcium ion;GO:0097091//s…	--
WBGene00014006	574	723	911	118	170	137	121	49.058	70.331	86.965	12.353	18.443	14.729	11.926	68.7846666666667	14.3628	-2.25975	7.40207481157103e-29	2.62586173615732e-27	ZK596.1	NP_502026.1 DUF148 domain-containing protein [Caenorhabditis elegans]	-	-	-	-	-	-	-	--
WBGene00013236	1129	1022	1209	415	452	411	446	155.577	160.293	186.083	70.05	79.063	71.245	70.878	167.317666666667	72.809	-1.2004	7.52610186776347e-29	2.66486018943205e-27	Y56A3A.18	Zinc finger protein 593 homolog [Source:UniProtKB/Swiss-Prot;Acc:Q9U239]	-	-	-	-	GO:0030687//preribosome, large subunit precursor	GO:0003676//nucleic acid binding;GO:0043023//ribosomal large subunit binding;GO:0046872//metal ion binding	GO:0000055//ribosomal large subunit export from nucleus	--
WBGene00004133	551	347	228	35	45	57	31	20.768	14.886	9.598	1.616	2.153	2.703	1.347	15.084	1.95475	-2.94796	7.64389825828984e-29	2.70151080874288e-27	abu-13	Activated in Blocked Unfolded protein response [Source:UniProtKB/TrEMBL;Acc:Q20936]	-	-	-	-	-	-	-	--
WBGene00000704	631	876	856	35	58	22	40	45.323	71.616	68.674	3.079	5.288	1.988	3.313	61.871	3.417	-4.17846	7.84263654334596e-29	2.76657783137286e-27	col-130	COLlagen [Source:UniProtKB/TrEMBL;Acc:Q19218]	-	-	-	-	GO:0016020//membrane;GO:0016021//integral component of membrane	GO:0042302//structural constituent of cuticle	-	--
WBGene00018400	486	466	471	148	163	149	184	34.2	37.323	37.02	12.757	14.56	13.19	14.932	36.181	13.8598	-1.38433	7.97883520684591e-29	2.80938205011252e-27	F43H9.4	NP_505068.1 Uncharacterized protein CELE_F43H9.4 [Caenorhabditis elegans]	-	-	-	-	GO:0005739//mitochondrion	GO:0047961//glycine N-acyltransferase activity	-	--
WBGene00008584	20	8	8	100	110	132	173	1.224	0.551	0.547	7.438	8.542	10.158	12.206	0.774	9.586	3.63052346847455	9.1750587010581e-29	3.22457267508562e-27	irg-4	Infection Response protein [Source:UniProtKB/TrEMBL;Acc:Q19223]	-	-	-	-	-	-	GO:0045087//innate immune response;GO:0050829//defense response to Gram-negative bacterium	--
WBGene00008823	463	343	384	700	749	697	735	33.534	28.276	31.065	62.103	68.861	63.504	61.393	30.9583333333333	63.9652	1.04696054911845	9.62162772083521e-29	3.37524558340542e-27	F14H3.4	NP_507038.2 Uncharacterized protein CELE_F14H3.4 [Caenorhabditis elegans]	-	-	-	-	-	-	-	--
WBGene00022314	181	124	186	8	11	22	11	23.739	18.493	27.367	2.333	1.83	3.647	2.286	23.1996666666667	2.524	-3.20032	1.00022757336915e-28	3.50227832541925e-27	Y77E11A.14	NP_001294502.1 Uncharacterized protein CELE_Y77E11A.14 [Caenorhabditis elegans]	-	-	-	-	-	-	-	--
WBGene00007599	490	629	767	123	135	143	124	20.399	29.804	35.664	6.272	7.134	7.489	5.953	28.6223333333333	6.712	-2.09233	1.09481231851734e-28	3.8263791716314e-27	C15A11.7	NP_492092.1 Uncharacterized protein CELE_C15A11.7 [Caenorhabditis elegans]	-	-	-	-	GO:0016020//membrane;GO:0016021//integral component of membrane	-	-	--
WBGene00018424	838	774	790	1243	1239	1301	1265	47.966	50.42	50.51	87.155	90.018	93.69	83.469	49.632	88.583	0.835759265657938	1.14700014577118e-28	4.001379844325e-27	pgph-2	PhosphoGlycolate Phosphatase Homolog [Source:UniProtKB/TrEMBL;Acc:O16247]	Metabolism;Metabolism;Metabolism	Global and overview maps;Global and overview maps;Carbohydrate metabolism	ko01100//Metabolic pathways;ko01200//Carbon metabolism;ko00630//Glyoxylate and dicarboxylate metabolism	K19269;K19269;K19269	GO:0005737//cytoplasm	GO:0016791//phosphatase activity	GO:0016311//dephosphorylation	--
WBGene00016733	201	149	131	21	19	24	22	16.163	13.637	11.766	2.068	1.939	2.428	2.04	13.8553333333333	2.11875	-2.70916	1.17412615958725e-28	4.08846729750933e-27	phat-2	PHAryngeal gland Toxin-related [Source:UniProtKB/TrEMBL;Acc:Q9GYJ2]	-	-	-	-	-	-	-	--
WBGene00021073	3248	2979	2868	1572	1402	1404	1693	101.274	105.721	99.882	64.817	60.821	61.185	63.507	102.292333333333	62.5825	-0.708867	1.21177336669528e-28	4.21180345909456e-27	nol-2	NucleOLar protein [Source:UniProtKB/TrEMBL;Acc:A0A0M7RDQ9]	-	-	-	-	GO:0005730//nucleolus	GO:0003723//RNA binding;GO:0008168//methyltransferase activity;GO:0008757//S-adenosylmethionine-dependent methyltransferase activity;GO:0009383//rRNA (cytosine-C5-)-methyltransferase activity;GO:0016740//transferase activity	GO:0000470//maturation of LSU-rRNA;GO:0001510//RNA methylation;GO:0006364//rRNA processing;GO:0032259//methylation;GO:0070475//rRNA base methylation	--
WBGene00011573	377	390	337	730	798	760	696	23.003	27.084	22.967	54.56	61.806	58.333	48.975	24.3513333333333	55.9185	1.19932489347308	1.2339644474461e-28	4.28106417840565e-27	anmt-3	Amine N-MethylTransferase [Source:UniProtKB/TrEMBL;Acc:Q22279]	Metabolism;Metabolism	Global and overview maps;Metabolism of cofactors and vitamins	ko01100//Metabolic pathways;ko00760//Nicotinate and nicotinamide metabolism	K00541;K00541	GO:0005737//cytoplasm;GO:0005829//cytosol	GO:0008168//methyltransferase activity;GO:0008170//N-methyltransferase activity;GO:0016740//transferase activity	GO:0032259//methylation	--
WBGene00011736	742	805	666	1466	1690	1471	1415	12.984	16.033	13.017	31.424	37.538	32.38	28.556	14.0113333333333	32.4745	1.2127130624165	1.24530737443034e-28	4.31250399921775e-27	T12D8.9	NP_001022759.1 Uncharacterized protein CELE_T12D8.9 [Caenorhabditis elegans]	-	-	-	-	-	-	-	--
WBGene00020229	1125	1305	1278	353	427	340	315	114.674	151.403	145.502	44.075	55.249	43.596	37.029	137.193	44.9873	-1.60862	1.48774687792503e-28	5.14265410746007e-27	T05A8.3	NP_494342.2 Uncharacterized protein CELE_T05A8.3 [Caenorhabditis elegans]	-	-	-	-	-	-	-	--
WBGene00016760	436	463	470	145	139	144	152	21.104	25.508	25.41	8.597	8.54	8.768	8.485	24.0073333333333	8.5975	-1.48149	1.52031788351292e-28	5.24565155866101e-27	C49A9.6	NP_500932.1 Uncharacterized protein CELE_C49A9.6 [Caenorhabditis elegans]	-	-	-	-	-	-	-	--
WBGene00021074	1279	1240	1300	570	462	510	562	57.829	63.813	65.652	31.829	26.516	29.846	30.668	62.4313333333333	29.7147	-1.07109	1.5855700367039e-28	5.46083028305964e-27	W07E6.2	NP_493745.1 WD_REPEATS_REGION domain-containing protein [Caenorhabditis elegans]	-	-	-	-	GO:0005634//nucleus;GO:0005730//nucleolus	GO:0005515//protein binding	GO:0000027//ribosomal large subunit assembly;GO:0007219//Notch signaling pathway	--
WBGene00015525	890	820	771	366	310	351	381	16.938	17.763	16.389	8.532	7.489	8.403	8.362	17.03	8.1965	-1.055	1.68877591958381e-28	5.80570456136196e-27	rha-2	Putative ATP-dependent RNA helicase rha-2 [Source:UniProtKB/Swiss-Prot;Acc:P34305]	-	-	-	-	GO:0005634//nucleus;GO:0005730//nucleolus	GO:0000166//nucleotide binding;GO:0003676//nucleic acid binding;GO:0003723//RNA binding;GO:0003724//RNA helicase activity;GO:0004386//helicase activity;GO:0005524//ATP binding;GO:0016787//hydrolase activity	GO:0000462//maturation of SSU-rRNA from tricistronic rRNA transcript (SSU-rRNA, 5.8S rRNA, LSU-rRNA)	--
WBGene00017134	2059	1461	1546	2674	2556	2645	2754	147.283	118.948	123.519	234.296	232.082	238.003	227.188	129.916666666667	232.892	0.842076109306515	1.81254705862755e-28	6.21989832750084e-27	EEED8.3	NP_495025.1 Uncharacterized protein CELE_EEED8.3 [Caenorhabditis elegans]	-	-	-	-	-	-	-	--
WBGene00017263	1053	784	803	1408	1336	1553	1527	53.786	45.579	45.812	88.095	86.622	99.787	89.951	48.3923333333333	91.1137	0.912890284620849	2.42432748264041e-28	8.30420000756608e-27	F08F3.6	NP_504434.1 F-box domain-containing protein [Caenorhabditis elegans]	-	-	-	-	-	GO:0005515//protein binding	-	--
WBGene00015469	388	303	267	610	553	606	661	19.951	17.733	15.334	38.421	36.094	39.198	39.197	17.6726666666667	38.2275	1.11309110629303	2.69107646569022e-28	9.20124300420809e-27	C05D2.8	NP_498208.2 Uncharacterized protein CELE_C05D2.8 [Caenorhabditis elegans]	-	-	-	-	-	-	-	--
WBGene00012212	647	830	978	220	150	160	173	106.019	154.8	178.997	44.158	31.2	32.981	32.693	146.605333333333	35.258	-2.05592	3.06211074718746e-28	1.04509729255994e-26	W02D9.6	NP_493184.1 Uncharacterized protein CELE_W02D9.6 [Caenorhabditis elegans]	-	-	-	-	-	-	-	--
WBGene00008825	3629	2561	2643	4857	4762	5075	4753	242.332	194.645	197.127	397.281	403.642	426.304	366.029	211.368	398.314	0.914149211819079	3.83787822741108e-28	1.30750633376376e-26	F14H3.6	NP_507040.1 Uncharacterized protein CELE_F14H3.6 [Caenorhabditis elegans]	-	-	-	-	-	-	-	--
WBGene00016061	1819	1541	1516	799	800	840	868	68.079	65.779	63.139	37.245	38.735	39.932	38.015	65.6656666666667	38.4817	-0.770965	3.84591340457203e-28	1.30788724197209e-26	hpo-15	NP_504456.1 Amino_oxidase domain-containing protein [Caenorhabditis elegans]	Cellular Processes	Transport and catabolism	ko04146//Peroxisome	K00308	-	GO:0016491//oxidoreductase activity;GO:0046592//polyamine oxidase activity	GO:0055114//oxidation-reduction process	--
WBGene00000739	3880	6609	7621	506	567	521	565	253.714	491.887	556.584	40.505	47.052	42.881	42.588	434.061666666667	43.2565	-3.32691	4.07714216465411e-28	1.38403238867648e-26	col-166	COLlagen [Source:UniProtKB/TrEMBL;Acc:Q86FL7]	-	-	-	-	GO:0016020//membrane;GO:0016021//integral component of membrane	GO:0042302//structural constituent of cuticle	-	--
WBGene00001392	704	655	740	1262	1157	1168	1225	62.802	66.505	73.732	137.9	131.014	131.07	126.026	67.6796666666667	131.502	0.958295858838262	4.45357109973052e-28	1.50910613537105e-26	far-8	Fatty Acid/Retinol binding protein [Source:UniProtKB/TrEMBL;Acc:Q21152]	-	-	-	-	-	GO:0008289//lipid binding	-	--
WBGene00004437	2107	1927	2274	918	832	843	969	250.505	260.762	301.974	133.691	125.562	126.078	132.862	271.080333333333	129.548	-1.06523	5.30011192707764e-28	1.79274626685481e-26	rpl-24.2	Probable ribosome biogenesis protein RLP24 [Source:UniProtKB/Swiss-Prot;Acc:Q17606]	Genetic Information Processing	Translation	ko03010//Ribosome	K02896	GO:0005634//nucleus;GO:0005730//nucleolus;GO:0022625//cytosolic large ribosomal subunit	GO:0003723//RNA binding;GO:0003735//structural constituent of ribosome	GO:0000027//ribosomal large subunit assembly;GO:0006412//translation;GO:0042254//ribosome biogenesis;GO:1902626//assembly of large subunit precursor of preribosome	--
WBGene00013544	1195	1112	1147	518	515	521	576	33.589	35.575	36.01	17.835	18.375	18.422	18.671	35.058	18.3257	-0.935871	5.92594327346389e-28	2.00085241811884e-26	Y75B8A.7	U3 small nucleolar ribonucleoprotein protein MPP10 [Source:UniProtKB/TrEMBL;Acc:Q9XW58]	Genetic Information Processing	Translation	ko03008//Ribosome biogenesis in eukaryotes	K14559	GO:0005634//nucleus;GO:0005730//nucleolus;GO:0005732//small nucleolar ribonucleoprotein complex;GO:0032040//small-subunit processome;GO:0034457//Mpp10 complex	-	GO:0006364//rRNA processing;GO:0042254//ribosome biogenesis	--
WBGene00004267	472	612	577	124	116	162	125	26.907	39.756	36.649	8.723	8.451	11.629	8.332	34.4373333333333	9.28375	-1.89119	5.93753238778855e-28	2.0011918429288e-26	rab-3	Ras-related protein Rab-3 [Source:UniProtKB/Swiss-Prot;Acc:Q94986]	-	-	-	-	GO:0005768//endosome;GO:0005886//plasma membrane;GO:0008021//synaptic vesicle;GO:0012505//endomembrane system;GO:0016020//membrane;GO:0031410//cytoplasmic vesicle;GO:0031982//vesicle;GO:0043005//neuron projection	GO:0000166//nucleotide binding;GO:0003924//GTPase activity;GO:0005515//protein binding;GO:0005525//GTP binding	GO:0006886//intracellular protein transport;GO:0006887//exocytosis;GO:0006904//vesicle docking involved in exocytosis;GO:0006935//chemotaxis;GO:0007271//synaptic transmission, cholinergic;GO:0007419//ventral cord development;GO:0007617//mating behavior;GO:0009306//protein secretion;GO:0015031//protein transport;GO:0017157//regulation of exocytosis;GO:0032228//regulation of synaptic transmission, …	--
WBGene00012878	200	280	434	23	25	32	37	30.106	47.991	72.865	4.313	4.859	6.054	6.464	50.3206666666667	5.4225	-3.21412	5.96039995953134e-28	2.00532459848432e-26	Y45F10C.2	UPF0375 protein Y45F10C.2 [Source:UniProtKB/Swiss-Prot;Acc:O45941]	-	-	-	-	GO:0005576//extracellular region	-	-	--
WBGene00020166	2055	1688	1669	2556	2315	2475	2688	108.733	101.656	98.635	165.659	155.483	164.735	164.022	103.008	162.475	0.657459141067888	6.20611210085937e-28	2.08428361639519e-26	T02G5.7	NP_495456.1 Uncharacterized protein CELE_T02G5.7 [Caenorhabditis elegans]	Metabolism;Metabolism;Metabolism;Metabolism;Metabolism;Metabolism;Metabolism;Metabolism;Metabolism;Metabolism;Metabolism;Metabolism;Metabolism	Global and overview maps;Global and overview maps;Global and overview maps;Amino acid metabolism;Lipid metabolism;Amino acid metabolism;Amino acid metabolism;Carbohydrate metabolism;Carbohydrate metabolism;Carbohydrate metabolism;Carbohydrate metabolism;Metabolism of terpenoids and polyketides;Lipid metabolism	ko01100//Metabolic pathways;ko01200//Carbon metabolism;ko01212//Fatty acid metabolism;ko00280//Valine, leucine and isoleucine degradation;ko00071//Fatty acid degradation;ko00310//Lysine degradation;ko00380//Tryptophan metabolism;ko00630//Glyoxylate and dicarboxylate metabolism;ko00640//Propanoate metabolism;ko00620//Pyruvate metabolism;ko00650//Butanoate metabolism;ko00900//Terpenoid backbone bio…	K00626;K00626;K00626;K00626;K00626;K00626;K00626;K00626;K00626;K00626;K00626;K00626;K00626	GO:0005739//mitochondrion	GO:0003824//catalytic activity;GO:0003985//acetyl-CoA C-acetyltransferase activity;GO:0003988//acetyl-CoA C-acyltransferase activity;GO:0016740//transferase activity;GO:0016746//transferase activity, transferring acyl groups;GO:0016747//transferase activity, transferring acyl groups other than amino-acyl groups	GO:0006635//fatty acid beta-oxidation	--
WBGene00017054	198	186	208	34	33	43	41	18.106	19.359	21.244	3.808	3.83	4.946	4.324	19.5696666666667	4.227	-2.21091	6.26188884131545e-28	2.09928713141122e-26	gstk-2	Glutathione s-transferase kappa 2 [Source:UniProtKB/Swiss-Prot;Acc:Q18973]	Metabolism;Metabolism;Cellular Processes;Metabolism;Metabolism;Human Diseases	Global and overview maps;Metabolism of other amino acids;Transport and catabolism;Xenobiotics biodegradation and metabolism;Xenobiotics biodegradation and metabolism;Cancer: overview	ko01100//Metabolic pathways;ko00480//Glutathione metabolism;ko04146//Peroxisome;ko00982//Drug metabolism - cytochrome P450;ko00980//Metabolism of xenobiotics by cytochrome P450;ko05204//Chemical carcinogenesis - DNA adducts	K13299;K13299;K13299;K13299;K13299;K13299	GO:0005739//mitochondrion;GO:0005777//peroxisome	GO:0004364//glutathione transferase activity;GO:0004602//glutathione peroxidase activity;GO:0015035//protein disulfide oxidoreductase activity;GO:0016740//transferase activity	GO:0006749//glutathione metabolic process;GO:0055114//oxidation-reduction process;GO:0098869//cellular oxidant detoxification	--
WBGene00011018	237	429	503	1	1	2	0	15.765	32.48	37.372	0.081	0.084	0.167	0	28.539	0.083	-8.42561	6.39197458647541e-28	2.13910540674473e-26	R05A10.1	NP_001255794.1 Uncharacterized protein CELE_R05A10.1 [Caenorhabditis elegans]	-	-	-	-	-	-	-	--
WBGene00019836	1689	1537	1384	744	695	728	823	52.545	54.424	48.091	28.393	27.448	28.563	29.58	51.6866666666667	28.496	-0.859033	6.58902274521322e-28	2.20115268668713e-26	R02F2.7	NP_498170.2 Uncharacterized protein CELE_R02F2.7 [Caenorhabditis elegans]	-	-	-	-	-	-	-	--
WBGene00000703	410	180	131	2717	3081	2775	3022	24.842	12.413	8.865	201.646	236.957	211.504	211.161	15.3733333333333	215.317	3.80796031223765	6.76305641650889e-28	2.25530636196385e-26	col-129	COLlagen [Source:UniProtKB/TrEMBL;Acc:Q21556]	-	-	-	-	-	GO:0005515//protein binding;GO:0042302//structural constituent of cuticle	-	--
WBGene00003887	692	760	811	217	228	155	232	22.895	28.619	30.415	8.858	9.575	6.553	8.891	27.3096666666667	8.46925	-1.68911	7.03890347695422e-28	2.34316174194103e-26	osm-7	NP_001255209.1 Uncharacterized protein CELE_T05D4.4 [Caenorhabditis elegans]	-	-	-	-	GO:0005615//extracellular space	GO:0005112//Notch binding	GO:0006970//response to osmotic stress;GO:0045747//positive regulation of Notch signaling pathway	--
WBGene00003171	532	658	688	169	170	162	194	23.623	33.255	34.122	9.192	9.582	9.049	9.934	30.3333333333333	9.43925	-1.68416	7.32661743283513e-28	2.43465171212736e-26	mec-7	Tubulin beta-1 chain [Source:UniProtKB/Swiss-Prot;Acc:P12456]	Human Diseases;Human Diseases;Human Diseases;Cellular Processes;Cellular Processes	Neurodegenerative disease;Neurodegenerative disease;Infectious disease: bacterial;Transport and catabolism;Cellular community - eukaryotes	ko05010//Alzheimer disease;ko05016//Huntington disease;ko05130//Pathogenic Escherichia coli infection;ko04145//Phagosome;ko04540//Gap junction	K07375;K07375;K07375;K07375;K07375	GO:0005737//cytoplasm;GO:0005856//cytoskeleton;GO:0005874//microtubule;GO:0043005//neuron projection;GO:0043025//neuronal cell body	GO:0000166//nucleotide binding;GO:0003924//GTPase activity;GO:0005200//structural constituent of cytoskeleton;GO:0005525//GTP binding	GO:0000226//microtubule cytoskeleton organization;GO:0000278//mitotic cell cycle;GO:0007017//microtubule-based process;GO:0007638//mechanosensory behavior;GO:0009612//response to mechanical stimulus;GO:0031122//cytoplasmic microtubule organization;GO:0050974//detection of mechanical stimulus involved in sensory perception;GO:0050976//detection of mechanical stimulus involved in sensory perception…	--
WBGene00001716	519	332	188	26	43	41	34	31.878	23.215	12.903	1.943	3.315	3.143	2.37	22.6653333333333	2.69275	-3.07334	8.45992506124814e-28	2.80632040452772e-26	grl-7	GRound-Like (Grd related) [Source:UniProtKB/TrEMBL;Acc:Q52GX6]	-	-	-	-	-	-	-	--
WBGene00019380	3897	3480	3352	1975	1763	1841	2096	85.789	87.268	82.338	53.183	49.233	51.141	53.332	85.1316666666667	51.7223	-0.718911	8.5940748952831e-28	2.84582781295995e-26	K04C2.2	NP_498499.1 Uncharacterized protein CELE_K04C2.2 [Caenorhabditis elegans]	-	-	-	-	GO:0005730//nucleolus	GO:0003677//DNA binding;GO:0003714//transcription corepressor activity;GO:0008134//transcription factor binding;GO:0043565//sequence-specific DNA binding	GO:0006355//regulation of transcription, DNA-templated;GO:1903507//negative regulation of nucleic acid-templated transcription	--
WBGene00009600	541	455	554	2	1	0	0	42.468	40.652	48.573	0.192	0.1	0	0	43.8976666666667	0.073	-9.23203	9.34951047616237e-28	3.09056895250486e-26	F40G12.5	NP_506532.1 Uncharacterized protein CELE_F40G12.5 [Caenorhabditis elegans]	-	-	-	-	-	-	-	--
WBGene00016670	341	527	685	59	66	81	87	52.292	91.982	117.327	11.083	12.847	15.625	15.386	87.2003333333333	13.7353	-2.66645	9.92359597536717e-28	3.27461348520493e-26	ilys-3	Invertebrate-type lysozyme 3 [Source:UniProtKB/Swiss-Prot;Acc:O76357]	-	-	-	-	GO:0005576//extracellular region;GO:0005615//extracellular space;GO:0005764//lysosome;GO:0005768//endosome;GO:0031906//late endosome lumen;GO:0034777//recycling endosome lumen;GO:0043202//lysosomal lumen	GO:0003796//lysozyme activity;GO:0003824//catalytic activity;GO:0016787//hydrolase activity;GO:0016798//hydrolase activity, acting on glycosyl bonds	GO:0007586//digestion;GO:0008152//metabolic process;GO:0008340//determination of adult lifespan;GO:0019835//cytolysis;GO:0042742//defense response to bacterium;GO:0050830//defense response to Gram-positive bacterium	--
WBGene00009578	3131	2959	2884	1469	1544	1449	1490	141.933	152.615	145.898	81.244	88.492	82.563	77.766	146.815333333333	82.5162	-0.831252	1.01052062109369e-27	3.32873238739364e-26	F40F8.5	NP_001254289.1 Uncharacterized protein CELE_F40F8.5 [Caenorhabditis elegans]	-	-	-	-	-	-	-	--
WBGene00022078	946	839	756	1264	1270	1379	1343	47.736	48.419	44.244	79.83	83.927	87.326	80.138	46.7996666666667	82.8053	0.823223985887353	1.28212894248869e-27	4.21608592079584e-26	epg-9	Ectopic P Granules [Source:UniProtKB/TrEMBL;Acc:Q86DD3]	Human Diseases;Human Diseases;Cellular Processes;Human Diseases;Organismal Systems;Cellular Processes	Neurodegenerative disease;Neurodegenerative disease;Transport and catabolism;Neurodegenerative disease;Aging;Transport and catabolism	ko05010//Alzheimer disease;ko05016//Huntington disease;ko04140//Autophagy - animal;ko05017//Spinocerebellar ataxia;ko04211//Longevity regulating pathway;ko04136//Autophagy - other	K19730;K19730;K19730;K19730;K19730;K19730	GO:0000407//pre-autophagosomal structure	GO:0005515//protein binding;GO:0019901//protein kinase binding	GO:0000045//autophagosome assembly;GO:0006914//autophagy;GO:0035973//aggrephagy	--
WBGene00017536	306	256	261	497	490	477	520	13.19	12.56	12.566	26.242	26.811	25.865	25.85	12.772	26.192	1.03614176890406	1.34105260830338e-27	4.40219144406255e-26	F17A9.4	NP_504578.1 Oxidored_FMN domain-containing protein [Caenorhabditis elegans]	-	-	-	-	-	GO:0003824//catalytic activity;GO:0010181//FMN binding;GO:0016491//oxidoreductase activity	GO:0055114//oxidation-reduction process	--
WBGene00000022	326	326	307	596	686	572	679	4.074	4.637	4.286	9.124	10.883	8.993	9.787	4.33233333333333	9.69675	1.16235703972486	1.39095121231996e-27	4.5580772136128e-26	abt-4	ABC Transporter family [Source:UniProtKB/TrEMBL;Acc:Q9TXV8]	Environmental Information Processing	Membrane transport	ko02010//ABC transporters	K05643	GO:0016020//membrane;GO:0016021//integral component of membrane;GO:0043231//intracellular membrane-bounded organelle	GO:0000166//nucleotide binding;GO:0005319//lipid transporter activity;GO:0005524//ATP binding;GO:0016887//ATPase activity;GO:0042626//ATPase activity, coupled to transmembrane movement of substances	GO:0006869//lipid transport;GO:0055085//transmembrane transport	--
WBGene00001169	15539	15277	14146	7645	6925	7933	8283	584.719	654.611	587.997	344.565	322.974	370.649	354.136	609.109	348.081	-0.807277	1.47525810617973e-27	4.82598274595957e-26	eef-1A.2	Elongation factor 1-alpha [Source:UniProtKB/Swiss-Prot;Acc:P53013]	Genetic Information Processing;Human Diseases;Human Diseases	Translation;Infectious disease: bacterial;Infectious disease: parasitic	ko03013//Nucleocytoplasmic transport;ko05134//Legionellosis;ko05140//Leishmaniasis	K03231;K03231;K03231	GO:0005737//cytoplasm	GO:0000166//nucleotide binding;GO:0003746//translation elongation factor activity;GO:0003924//GTPase activity;GO:0005525//GTP binding;GO:0008135//translation factor activity, RNA binding	GO:0006412//translation;GO:0006414//translational elongation	--
WBGene00009681	65	41	52	192	184	183	170	3.897	2.798	3.483	14.102	14.004	13.803	11.755	3.39266666666667	13.416	1.9834629983083	1.5548270390967e-27	5.07749044131958e-26	gipc-2	GIPC (RGS-GAIP Interacting Protein C) homolog [Source:UniProtKB/TrEMBL;Acc:Q20393]	-	-	-	-	-	GO:0005515//protein binding	-	--
WBGene00013111	685	707	561	208	209	250	234	20.44	23.994	18.681	7.596	7.907	9.379	8.046	21.0383333333333	8.232	-1.35371	1.78063110012959e-27	5.80485738642247e-26	sta-1	Signal transducer and activator of transcription 1 [Source:UniProtKB/Swiss-Prot;Acc:Q9NAD6]	Human Diseases;Human Diseases;Human Diseases;Human Diseases;Cellular Processes;Organismal Systems;Organismal Systems;Environmental Information Processing;Human Diseases;Human Diseases;Organismal Systems;Human Diseases;Environmental Information Processing;Human Diseases;Human Diseases;Organismal Systems;Organismal Systems	Cancer: overview;Cancer: overview;Infectious disease: viral;Infectious disease: viral;Cell growth and death;Endocrine system;Immune system;Signal transduction;Infectious disease: viral;Endocrine and metabolic disease;Endocrine system;Cancer: specific types;Signal transduction;Cancer: specific types;Cancer: specific types;Immune system;Immune system	ko05200//Pathways in cancer;ko05203//Viral carcinogenesis;ko05166//Human T-cell leukemia virus 1 infection;ko05161//Hepatitis B;ko04217//Necroptosis;ko04935//Growth hormone synthesis, secretion and action;ko04062//Chemokine signaling pathway;ko04012//ErbB signaling pathway;ko05162//Measles;ko04933//AGE-RAGE signaling pathway in diabetic complications;ko04917//Prolactin signaling pathway;ko05220//…	K11224;K11224;K11224;K11224;K11224;K11224;K11224;K11224;K11224;K11224;K11224;K11224;K11224;K11224;K11224;K11224;K11224	GO:0005634//nucleus;GO:0005737//cytoplasm;GO:0005829//cytosol	GO:0000978//RNA polymerase II core promoter proximal region sequence-specific DNA binding;GO:0001228//transcriptional activator activity, RNA polymerase II transcription regulatory region sequence-specific binding;GO:0003677//DNA binding;GO:0003700//transcription factor activity, sequence-specific DNA binding;GO:0005515//protein binding;GO:0043565//sequence-specific DNA binding	GO:0006355//regulation of transcription, DNA-templated;GO:0006952//defense response;GO:0007165//signal transduction;GO:0007259//JAK-STAT cascade;GO:0007275//multicellular organism development;GO:0040024//dauer larval development;GO:0042127//regulation of cell proliferation;GO:0045944//positive regulation of transcription from RNA polymerase II promoter	STAT
WBGene00022252	170	146	166	331	353	362	356	7.748	7.878	8.666	17.942	20.348	21.039	18.708	8.09733333333333	19.5093	1.26863954347159	1.84965213956627e-27	6.01948754817883e-26	Y73B6BL.31	NP_001023568.1 TPT domain-containing protein [Caenorhabditis elegans]	-	-	-	-	GO:0016020//membrane;GO:0016021//integral component of membrane	-	-	--
WBGene00015011	1091	720	780	1503	1524	1544	1557	88.84	68.294	73.079	149.001	156.087	159.898	145.994	76.7376666666667	152.745	0.993118351975405	2.09030364289212e-27	6.79097272848871e-26	B0041.8	NP_491417.1 Uncharacterized protein CELE_B0041.8 [Caenorhabditis elegans]	-	-	-	-	-	-	-	--
WBGene00016509	8833	9220	8847	4435	4068	4267	4687	339.278	403.642	378.921	208.49	198.428	207.526	208.288	373.947	205.683	-0.862411	2.18290103938632e-27	7.07963856821896e-26	adss-1	Adenylosuccinate synthetase [Source:UniProtKB/Swiss-Prot;Acc:P91134]	Metabolism;Metabolism;Metabolism	Global and overview maps;Nucleotide metabolism;Amino acid metabolism	ko01100//Metabolic pathways;ko00230//Purine metabolism;ko00250//Alanine, aspartate and glutamate metabolism	K01939;K01939;K01939	GO:0005737//cytoplasm	GO:0000166//nucleotide binding;GO:0000287//magnesium ion binding;GO:0004019//adenylosuccinate synthase activity;GO:0005525//GTP binding;GO:0016874//ligase activity;GO:0046872//metal ion binding	GO:0006164//purine nucleotide biosynthetic process;GO:0006167//AMP biosynthetic process;GO:0044208//'de novo' AMP biosynthetic process;GO:0046040//IMP metabolic process	--
WBGene00008224	1598	1288	1307	2023	1984	1901	2058	163.61	150.093	149.463	253.708	257.844	244.836	242.998	154.388666666667	249.846	0.694475156660895	2.21235097322878e-27	7.16286510304963e-26	slrp-1	Sra (SRA) stem-Loop interacting Rna (RNA) binding Protein homolog [Source:UniProtKB/TrEMBL;Acc:Q18724]	Organismal Systems	Environmental adaptation	ko04714//Thermogenesis	K18159	GO:0005634//nucleus;GO:1990904//ribonucleoprotein complex	GO:0003676//nucleic acid binding;GO:0003723//RNA binding	GO:0051252//regulation of RNA metabolic process	--
WBGene00045276	46	23	33	155	131	144	164	6.215	3.537	4.98	25.653	22.468	24.475	25.555	4.91066666666667	24.5377	2.32101216486712	2.38084640934221e-27	7.69522118082779e-26	F18E3.13	NP_001122923.1 Uncharacterized protein CELE_F18E3.13 [Caenorhabditis elegans]	-	-	-	-	-	-	-	--
WBGene00019060	947	653	605	1394	1280	1306	1527	31.895	24.999	22.731	57.51	54.883	55.35	59.278	26.5416666666667	56.7552	1.09649488476264	2.38594822923469e-27	7.69855104409035e-26	acox-3	Acyl-coenzyme A oxidase [Source:UniProtKB/TrEMBL;Acc:Q20992]	Metabolism;Environmental Information Processing;Metabolism;Cellular Processes;Metabolism;Metabolism;Organismal Systems;Metabolism;Metabolism;Metabolism;Metabolism	Global and overview maps;Signal transduction;Global and overview maps;Transport and catabolism;Global and overview maps;Lipid metabolism;Endocrine system;Carbohydrate metabolism;Lipid metabolism;Metabolism of other amino acids;Lipid metabolism	ko01100//Metabolic pathways;ko04024//cAMP signaling pathway;ko01200//Carbon metabolism;ko04146//Peroxisome;ko01212//Fatty acid metabolism;ko00071//Fatty acid degradation;ko03320//PPAR signaling pathway;ko00640//Propanoate metabolism;ko01040//Biosynthesis of unsaturated fatty acids;ko00410//beta-Alanine metabolism;ko00592//alpha-Linolenic acid metabolism	K00232;K00232;K00232;K00232;K00232;K00232;K00232;K00232;K00232;K00232;K00232	GO:0005777//peroxisome	GO:0003997//acyl-CoA oxidase activity;GO:0005504//fatty acid binding;GO:0016402//pristanoyl-CoA oxidase activity;GO:0016627//oxidoreductase activity, acting on the CH-CH group of donors;GO:0050660//flavin adenine dinucleotide binding;GO:0071949//FAD binding	GO:0006631//fatty acid metabolic process;GO:0006635//fatty acid beta-oxidation;GO:0033540//fatty acid beta-oxidation using acyl-CoA oxidase;GO:0055088//lipid homeostasis;GO:0055114//oxidation-reduction process	--
WBGene00007295	139	162	192	17	16	21	23	9.963	13.217	15.372	1.493	1.456	1.894	1.901	12.8506666666667	1.686	-2.93017	2.44391758128986e-27	7.87216245775617e-26	C04C11.1	NP_001024355.2 SCP domain-containing protein [Caenorhabditis elegans]	-	-	-	-	-	-	-	--
WBGene00007228	502	408	347	789	696	730	806	20.516	18.979	15.84	39.498	36.107	37.53	37.989	18.445	37.781	1.03443109892827	2.54760943340572e-27	8.19221074265909e-26	acs-7	Fatty Acid CoA Synthetase family [Source:UniProtKB/TrEMBL;Acc:Q17577]	Metabolism;Metabolism	Global and overview maps;Metabolism of cofactors and vitamins	ko01100//Metabolic pathways;ko00130//Ubiquinone and other terpenoid-quinone biosynthesis	K01904;K01904	-	GO:0003824//catalytic activity	-	--
WBGene00001814	1020	1015	1017	437	434	434	429	28.181	31.663	31.977	14.671	15.099	15.201	13.702	30.607	14.6683	-1.06116	2.8501953214557e-27	9.149659276415e-26	haf-4	HAlF transporter (PGP related) [Source:UniProtKB/TrEMBL;Acc:V6CLE7]	Cellular Processes;Environmental Information Processing	Transport and catabolism;Membrane transport	ko04142//Lysosome;ko02010//ABC transporters	K05656;K05656	GO:0005765//lysosomal membrane;GO:0016020//membrane;GO:0016021//integral component of membrane	GO:0000166//nucleotide binding;GO:0005524//ATP binding;GO:0016887//ATPase activity;GO:0042626//ATPase activity, coupled to transmembrane movement of substances;GO:1904680//peptide transmembrane transporter activity	GO:0006629//lipid metabolic process;GO:0007041//lysosomal transport;GO:0015833//peptide transport;GO:0035264//multicellular organism growth;GO:0055085//transmembrane transport	--
WBGene00005002	385	205	190	679	759	746	771	72.714	44.068	40.081	157.083	181.902	177.193	167.909	52.2876666666667	171.022	1.70963721755494	3.0470906263576e-27	9.76515077341856e-26	spp-17	SaPosin-like Protein family [Source:UniProtKB/TrEMBL;Acc:Q8WSN3]	-	-	-	-	-	-	-	--
WBGene00021079	274	242	272	76	63	65	70	42.583	42.807	47.215	14.468	12.428	12.707	12.546	44.2016666666667	13.0373	-1.76146	3.56073583177705e-27	1.13919446881964e-25	W08A12.2	NP_504028.1 Uncharacterized protein CELE_W08A12.2 [Caenorhabditis elegans]	-	-	-	-	-	-	-	--
WBGene00021335	33	41	48	181	153	196	162	5.791	8.189	9.408	38.905	34.08	43.265	32.784	7.796	37.2585	2.2567635978915	3.96798814753277e-27	1.2673432414451e-25	spp-23	SaPosin-like Protein family [Source:UniProtKB/TrEMBL;Acc:Q6AW11]	-	-	-	-	-	-	-	--
WBGene00019772	346	332	413	98	100	88	90	30.243	33.029	40.32	10.493	11.095	9.676	9.072	34.5306666666667	10.084	-1.77581	4.45481883411382e-27	1.42043363432419e-25	M04G7.1	NP_499933.2 Uncharacterized protein CELE_M04G7.1 [Caenorhabditis elegans]	-	-	-	-	-	-	-	--
WBGene00018910	354	166	151	1382	1316	1306	1388	27.5	14.742	13.12	131.691	130.001	127.756	124.525	18.454	128.493	2.79968710692678	4.51776675003445e-27	1.43566275142271e-25	F56A4.2	C-type LECtin [Source:UniProtKB/TrEMBL;Acc:G5EBG4]	-	-	-	-	-	GO:0030246//carbohydrate binding	-	--
WBGene00021224	354	166	151	1382	1316	1306	1388	27.5	14.742	13.12	131.691	130.001	127.756	124.525	18.454	128.493	2.79968710692678	4.51776675003445e-27	1.43566275142271e-25	clec-209	C-type LECtin [Source:UniProtKB/TrEMBL;Acc:G5EBG4]	-	-	-	-	-	GO:0030246//carbohydrate binding	-	--
WBGene00009835	358	428	305	82	94	68	95	7.661	10.64	7.677	2.213	2.924	1.831	2.345	8.65933333333333	2.32825	-1.89501	5.19925594947588e-27	1.64945522638741e-25	F47H4.2	NP_001129898.2 Uncharacterized protein CELE_F47H4.2 [Caenorhabditis elegans]	-	-	-	-	-	GO:0005515//protein binding	-	--
WBGene00008789	1246	914	927	1596	1596	1673	1654	57.158	47.721	47.497	89.68	92.934	96.541	87.502	50.792	91.6642	0.851757894578009	5.21066666223432e-27	1.65030628558671e-25	F14D7.2	NP_506540.1 Uncharacterized protein CELE_F14D7.2 [Caenorhabditis elegans]	-	-	-	-	-	-	-	--
WBGene00017105	27	28	27	120	131	134	126	4.086	4.823	4.564	22.246	25.166	25.511	21.991	4.491	23.7285	2.40151227604257	5.8004604858088e-27	1.83403188738583e-25	E02H9.7	NP_497557.2 Uncharacterized protein CELE_E02H9.7 [Caenorhabditis elegans]	-	-	-	-	-	-	-	--
WBGene00050899	291	170	194	38	42	32	39	23.601	15.111	17.021	3.904	4.489	3.097	3.595	18.5776666666667	3.77125	-2.30045	6.63778306551546e-27	2.09527883477072e-25	T10C6.15	NP_001256694.1 F-box domain-containing protein [Caenorhabditis elegans]	-	-	-	-	-	GO:0005515//protein binding	-	--
WBGene00012351	6162	5777	6649	2783	2827	2641	3038	444.446	474.254	535.649	245.876	258.825	239.622	252.702	484.783	249.256	-0.959709	6.70488599310376e-27	2.11293307262676e-25	W09C5.1	NP_493387.1 Uncharacterized protein CELE_W09C5.1 [Caenorhabditis elegans]	-	-	-	-	GO:0005730//nucleolus;GO:0030687//preribosome, large subunit precursor	-	GO:0000460//maturation of 5.8S rRNA;GO:0000470//maturation of LSU-rRNA	--
WBGene00007709	16300	12434	11687	19762	18548	19620	20511	1263.78	1097.25	1012.08	1876.81	1825.42	1913.56	1833.98	1124.36733333333	1862.44	0.728083215655303	6.75396387863136e-27	2.12485772075144e-25	clec-87	C-type lectin domain-containing protein 87 [Source:UniProtKB/Swiss-Prot;Acc:Q9XVS3]	-	-	-	-	GO:0005575//cellular_component	GO:0003674//molecular_function;GO:0030246//carbohydrate binding	GO:0008150//biological_process	--
WBGene00013738	1729	1608	1592	802	709	712	876	49.184	51.791	50.708	28.029	25.777	25.559	28.76	50.561	27.0312	-0.903397	7.24757165257491e-27	2.27636353499811e-25	elpc-2	ELongator complex Protein Component [Source:UniProtKB/TrEMBL;Acc:Q9NEW7]	-	-	-	-	GO:0008023//transcription elongation factor complex;GO:0033588//Elongator holoenzyme complex	GO:0005515//protein binding	GO:0002098//tRNA wobble uridine modification	--
WBGene00009515	39	38	34	138	154	146	143	1.654	1.835	1.611	7.171	8.292	7.791	6.996	1.7	7.5625	2.15332849091162	7.38126135680007e-27	2.31450895081884e-25	clec-170	C-type LECtin [Source:UniProtKB/TrEMBL;Acc:A4F318]	-	-	-	-	-	GO:0030246//carbohydrate binding	-	--
WBGene00015449	2	3	2	133	130	135	157	0.089	0.152	0.099	7.234	7.327	7.541	8.04	0.113333333333333	7.5355	6.0550590908083	8.33905414801614e-27	2.61051052699817e-25	ugt-63	UDP-GlucuronosylTransferase [Source:UniProtKB/TrEMBL;Acc:Q9GZD1]	-	-	-	-	GO:0016020//membrane;GO:0016021//integral component of membrane;GO:0043231//intracellular membrane-bounded organelle	GO:0008194//UDP-glycosyltransferase activity;GO:0016740//transferase activity;GO:0016758//transferase activity, transferring hexosyl groups	-	--
WBGene00012980	1464	1418	1521	640	648	621	616	76.975	85.045	100.255	39.381	41.76	38.655	36.142	87.425	38.9845	-1.16515	8.46674481067666e-27	2.64610265917809e-25	efhd-1	EF HanD calcium binding protein [Source:UniProtKB/TrEMBL;Acc:Q8I0Z7]	-	-	-	-	-	GO:0005509//calcium ion binding	-	--
WBGene00016454	264	263	200	57	53	58	60	7.631	8.822	6.457	2.478	2.028	2.246	2	7.63666666666667	2.188	-1.80333	9.13546800740871e-27	2.85038661854924e-25	C35E7.2	NP_492833.1 Uncharacterized protein CELE_C35E7.2 [Caenorhabditis elegans]	-	-	-	-	-	GO:0005515//protein binding	GO:0006914//autophagy	--
WBGene00044301	175	171	190	32	17	32	31	9.846	10.95	11.94	2.205	1.214	2.265	2.011	10.912	1.92375	-2.50392	1.01674143206986e-26	3.16239802656353e-25	lgc-28	Ligand-Gated ion Channel [Source:UniProtKB/TrEMBL;Acc:Q4W520]	Environmental Information Processing	Signaling molecules and interaction	ko04080//Neuroactive ligand-receptor interaction	K04817	GO:0005887//integral component of plasma membrane;GO:0016020//membrane;GO:0016021//integral component of membrane;GO:0043005//neuron projection;GO:0045202//synapse	GO:0004888//transmembrane signaling receptor activity;GO:0005216//ion channel activity;GO:0005230//extracellular ligand-gated ion channel activity	GO:0006811//ion transport;GO:0007165//signal transduction;GO:0007268//synaptic transmission;GO:0034220//ion transmembrane transport;GO:0042391//regulation of membrane potential;GO:0050877//neurological system process	--
WBGene00007290	1059	795	725	1423	1319	1465	1588	40.465	34.575	30.942	66.603	63.975	70.418	69.977	35.3273333333333	67.7433	0.93929234996011	1.01689126303714e-26	3.16239802656353e-25	C04B4.2	NP_510048.1 Uncharacterized protein CELE_C04B4.2 [Caenorhabditis elegans]	-	-	-	-	GO:0005737//cytoplasm	-	GO:0010629//negative regulation of gene expression	--
WBGene00007978	3495	2576	2452	4393	4340	4578	4498	183.943	154.309	144.139	283.206	289.94	303.09	273.01	160.797	287.312	0.837375249375342	1.0535656655146e-26	3.27107054245485e-25	C36B1.11	NP_492369.1 Uncharacterized protein CELE_C36B1.11 [Caenorhabditis elegans]	-	-	-	-	-	GO:0005515//protein binding	-	--
WBGene00020962	185	109	111	322	351	368	366	6.667	4.541	4.47	14.319	16.041	16.802	15.139	5.226	15.5753	1.57547629051663	1.06696053941239e-26	3.30722784905074e-25	W02H5.8	NP_503724.1 Uncharacterized protein CELE_W02H5.8 [Caenorhabditis elegans]	Metabolism;Metabolism;Metabolism;Metabolism;Organismal Systems	Global and overview maps;Global and overview maps;Lipid metabolism;Carbohydrate metabolism;Immune system	ko01100//Metabolic pathways;ko01200//Carbon metabolism;ko00561//Glycerolipid metabolism;ko00051//Fructose and mannose metabolism;ko04622//RIG-I-like receptor signaling pathway	K00863;K00863;K00863;K00863;K00863	GO:0005829//cytosol	GO:0004371//glycerone kinase activity;GO:0005524//ATP binding	GO:0006071//glycerol metabolic process;GO:0016310//phosphorylation;GO:0019563//glycerol catabolic process	--
WBGene00000800	5549	4797	4670	2849	2646	2787	3111	142.351	140.076	133.941	89.748	86.36	90.306	92.006	138.789333333333	89.605	-0.631246	1.17553294770285e-26	3.63780310559173e-25	cars-1	Cysteinyl Amino-acyl tRNA Synthetase [Source:UniProtKB/TrEMBL;Acc:O76618]	Genetic Information Processing	Translation	ko00970//Aminoacyl-tRNA biosynthesis	K01883	GO:0005737//cytoplasm	GO:0000166//nucleotide binding;GO:0004812//aminoacyl-tRNA ligase activity;GO:0004817//cysteine-tRNA ligase activity;GO:0005524//ATP binding	GO:0006418//tRNA aminoacylation for protein translation;GO:0006423//cysteinyl-tRNA aminoacylation	--
WBGene00000256	8	1	1	100	104	124	131	0.542	0.077	0.076	8.299	8.945	10.569	10.236	0.231666666666667	9.51225	5.35966425012051	1.2037592151135e-26	3.71906523519055e-25	bli-6	BLIstered cuticle [Source:UniProtKB/TrEMBL;Acc:Q8MXR1]	-	-	-	-	GO:0016020//membrane;GO:0016021//integral component of membrane	GO:0042302//structural constituent of cuticle	-	--
WBGene00000687	196	224	196	31	47	33	37	12.586	16.326	13.997	2.442	3.811	2.642	2.734	14.303	2.90725	-2.29859	1.25181876955455e-26	3.86123805786906e-25	col-113	COLlagen [Source:UniProtKB/TrEMBL;Acc:M1ZJS7]	-	-	-	-	GO:0016020//membrane;GO:0016021//integral component of membrane	GO:0042302//structural constituent of cuticle	-	--
WBGene00017244	726	567	577	1008	1206	1059	1118	41.9	37.245	37.195	71.26	88.35	76.884	74.412	38.78	77.7265	1.00309375015032	1.2816999258949e-26	3.94696778482423e-25	apy-1	Apyrase apy-1 [Source:UniProtKB/Swiss-Prot;Acc:Q19202]	Metabolism;Metabolism;Metabolism	Global and overview maps;Nucleotide metabolism;Nucleotide metabolism	ko01100//Metabolic pathways;ko00230//Purine metabolism;ko00240//Pyrimidine metabolism	K12304;K12304;K12304	GO:0012505//endomembrane system;GO:0016020//membrane;GO:0016021//integral component of membrane	GO:0004382//guanosine-diphosphatase activity;GO:0005509//calcium ion binding;GO:0005515//protein binding;GO:0016787//hydrolase activity;GO:0017110//nucleoside-diphosphatase activity;GO:0045134//uridine-diphosphatase activity;GO:0046872//metal ion binding	GO:0000003//reproduction;GO:0006256//UDP catabolic process;GO:0007369//gastrulation;GO:0008340//determination of adult lifespan;GO:0009408//response to heat;GO:0030166//proteoglycan biosynthetic process;GO:0030968//endoplasmic reticulum unfolded protein response;GO:0040009//regulation of growth rate;GO:0046712//GDP catabolic process;GO:0060465//pharynx development	--
WBGene00010658	27	26	11	175	122	112	177	1.139	1.21	0.567	8.577	6.184	5.63	8.177	0.972	7.142	2.87729991498028	1.33543214600293e-26	4.10574813278429e-25	K08D8.4	NP_001023284.1 CUB domain-containing protein [Caenorhabditis elegans]	-	-	-	-	-	-	GO:0045087//innate immune response	--
WBGene00020948	5037	3577	3557	6447	6984	6432	6720	255.029	206.133	201.154	399.835	448.854	409.66	392.384	220.772	412.683	0.902477673327216	1.34588436617491e-26	4.13116584344728e-25	era-1	Embryonic mRna (mRNA) Anterior [Source:UniProtKB/TrEMBL;Acc:O45146]	-	-	-	-	-	-	-	--
WBGene00011668	1209	693	727	1974	1766	1898	1926	138.285	90.218	92.877	276.568	256.402	273.089	254.056	107.126666666667	265.029	1.30683122016067	1.35703099088776e-26	4.15862916948229e-25	clec-47	C-type LECtin [Source:UniProtKB/TrEMBL;Acc:O18076]	-	-	-	-	GO:0016020//membrane;GO:0016021//integral component of membrane	GO:0030246//carbohydrate binding	-	--
WBGene00011596	222	274	315	49	50	42	58	9.083	12.633	16.931	2.902	2.454	2.087	3.505	12.8823333333333	2.737	-2.23473	1.37587995278581e-26	4.20956927949419e-25	T07G12.5	NP_501947.1 Uncharacterized protein CELE_T07G12.5 [Caenorhabditis elegans]	-	-	-	-	GO:0016020//membrane;GO:0016021//integral component of membrane	GO:0022857//transmembrane transporter activity	GO:0055085//transmembrane transport	--
WBGene00020341	274	290	303	78	71	66	56	16.807	20.247	20.759	5.861	5.528	5.093	3.961	19.271	5.11075	-1.91482	1.61130484965729e-26	4.92189856176413e-25	T08B1.4	NP_001123008.1 Lipase_3 domain-containing protein [Caenorhabditis elegans]	-	-	-	-	-	GO:0016787//hydrolase activity	GO:0006629//lipid metabolic process	--
WBGene00004004	301	371	339	84	81	73	98	4.87	6.832	6.126	1.665	1.664	1.486	1.829	5.94266666666667	1.661	-1.83906	1.6689801506976e-26	5.0898510789339e-25	pgp-10	p-GlycoProtein related [Source:UniProtKB/TrEMBL;Acc:Q18824]	Human Diseases;Human Diseases;Organismal Systems;Environmental Information Processing	Cancer: overview;Cancer: specific types;Digestive system;Membrane transport	ko05206//MicroRNAs in cancer;ko05226//Gastric cancer;ko04976//Bile secretion;ko02010//ABC transporters	K05658;K05658;K05658;K05658	GO:0016020//membrane;GO:0016021//integral component of membrane	GO:0000166//nucleotide binding;GO:0005524//ATP binding;GO:0016887//ATPase activity;GO:0042626//ATPase activity, coupled to transmembrane movement of substances	GO:0055085//transmembrane transport	--
WBGene00016942	35	35	27	138	133	138	131	1.532	1.743	1.32	7.397	7.388	7.593	6.611	1.53166666666667	7.24725	2.24233130136988	1.69202770829071e-26	5.15182929281171e-25	C55B7.3	Tyrosine-protein phosphatase [Source:UniProtKB/TrEMBL;Acc:Q966M2]	-	-	-	-	-	GO:0004721//phosphoprotein phosphatase activity;GO:0004725//protein tyrosine phosphatase activity;GO:0016787//hydrolase activity;GO:0016791//phosphatase activity	GO:0006470//protein dephosphorylation;GO:0016311//dephosphorylation;GO:0035335//peptidyl-tyrosine dephosphorylation	--
WBGene00015679	153	125	95	5	1	2	3	15.758	14.653	10.928	0.631	0.131	0.259	0.356	13.7796666666667	0.34425	-5.32294	1.70161894454038e-26	5.17270273366068e-25	C10F3.7	NP_872204.2 Uncharacterized protein CELE_C10F3.7 [Caenorhabditis elegans]	-	-	-	-	-	-	-	--
WBGene00007969	7520	5678	4778	10070	9994	10384	10395	221.404	189.411	156.874	363.636	373.527	383.706	352.437	189.229666666667	368.327	0.960846912264432	1.84355954287847e-26	5.59518841681319e-25	acs-19	Acetyl-coenzyme A synthetase [Source:UniProtKB/TrEMBL;Acc:Q65ZB8]	Metabolism;Metabolism;Metabolism;Metabolism;Metabolism;Metabolism	Global and overview maps;Global and overview maps;Carbohydrate metabolism;Carbohydrate metabolism;Carbohydrate metabolism;Carbohydrate metabolism	ko01100//Metabolic pathways;ko01200//Carbon metabolism;ko00010//Glycolysis / Gluconeogenesis;ko00630//Glyoxylate and dicarboxylate metabolism;ko00640//Propanoate metabolism;ko00620//Pyruvate metabolism	K01895;K01895;K01895;K01895;K01895;K01895	-	GO:0000166//nucleotide binding;GO:0003824//catalytic activity;GO:0003987//acetate-CoA ligase activity;GO:0005524//ATP binding;GO:0016208//AMP binding;GO:0016874//ligase activity	GO:0019427//acetyl-CoA biosynthetic process from acetate;GO:0032436//positive regulation of proteasomal ubiquitin-dependent protein catabolic process;GO:1902882//regulation of response to oxidative stress	--
WBGene00021469	3743	3146	2939	1582	1674	1706	1648	99.948	95.626	87.731	51.782	56.764	57.403	50.796	94.435	54.1863	-0.801395	1.90502223159768e-26	5.7724615953604e-25	Y39G10AR.11	NP_490953.1 Uncharacterized protein CELE_Y39G10AR.11 [Caenorhabditis elegans]	-	-	-	-	-	-	-	--
WBGene00009980	1262	1058	1116	1644	1640	1583	1684	81.631	78.071	80.087	128.752	133.392	127.533	125.132	79.9296666666667	128.702	0.687234297437945	1.96697925311071e-26	5.95066299485078e-25	F53F1.2	NP_506322.1 Aldo_ket_red domain-containing protein [Caenorhabditis elegans]	Metabolism;Metabolism;Metabolism;Metabolism	Global and overview maps;Carbohydrate metabolism;Carbohydrate metabolism;Lipid metabolism	ko01100//Metabolic pathways;ko00010//Glycolysis / Gluconeogenesis;ko00040//Pentose and glucuronate interconversions;ko00561//Glycerolipid metabolism	K00002;K00002;K00002;K00002	GO:0005829//cytosol	GO:0004032//alditol:NADP+ 1-oxidoreductase activity;GO:0008106//alcohol dehydrogenase (NADP+) activity;GO:0016491//oxidoreductase activity	GO:0055114//oxidation-reduction process	--
WBGene00015294	241	256	291	48	53	61	68	15.233	18.032	20.128	3.774	4.237	4.805	5.137	17.7976666666667	4.48825	-1.98746	2.28902388408162e-26	6.91387597447528e-25	C01C10.2	NP_001359818.1 Uncharacterized protein CELE_C01C10.2 [Caenorhabditis elegans]	-	-	-	-	-	-	-	--
WBGene00014088	1486	1547	1402	2401	2430	2336	2335	106.315	125.139	112.297	211.978	222.17	210.709	195.213	114.583666666667	210.018	0.874108137740628	2.47868607458967e-26	7.47480004758237e-25	ZK809.8	NP_001122836.1 Uncharacterized protein CELE_ZK809.8 [Caenorhabditis elegans]	-	-	-	-	GO:0016020//membrane;GO:0016021//integral component of membrane	-	-	--
WBGene00043062	119	99	92	238	253	242	265	6.278	6.097	5.697	15.623	17.306	15.899	15.835	6.024	16.1657	1.42414676684077	2.61868672972411e-26	7.88441539579992e-25	clec-80	C-type LECtin [Source:UniProtKB/TrEMBL;Acc:Q95XX5]	-	-	-	-	-	GO:0030246//carbohydrate binding	-	--
WBGene00000596	7	3	0	104	102	106	125	0.454	0.216	0	8.658	8.829	9.048	9.774	0.223333333333333	9.07725	5.34498479179707	2.64094338281201e-26	7.93878497332423e-25	col-7	Cuticle collagen 7 [Source:UniProtKB/Swiss-Prot;Acc:P18832]	-	-	-	-	GO:0005581//collagen trimer	GO:0042302//structural constituent of cuticle	-	--
WBGene00011869	2456	2689	2590	740	1018	802	744	293.004	365.129	345.121	108.139	154.161	120.359	102.363	334.418	121.255	-1.4636	2.7263970252148e-26	8.18265316710498e-25	dod-6	Downstream Of DAF-16 (Regulated by DAF-16) [Source:UniProtKB/TrEMBL;Acc:Q22613]	-	-	-	-	-	-	-	--
WBGene00007959	250	231	184	431	498	462	464	14.581	15.311	12.14	29.714	35.908	32.705	30.461	14.0106666666667	32.197	1.20040066463357	2.95221092807239e-26	8.84633981426192e-25	C35C5.10	NP_001361899.1 Uncharacterized protein CELE_C35C5.10 [Caenorhabditis elegans]	-	-	-	-	GO:0016020//membrane;GO:0016021//integral component of membrane	-	-	--
WBGene00006608	750	725	665	1143	1023	1072	1190	24.09	26.504	24.109	46.473	43.3	45.404	45.963	24.901	45.285	0.862829576882877	3.07165630718461e-26	9.18969580003901e-25	tre-2	Trehalase [Source:UniProtKB/TrEMBL;Acc:V6CKD9]	Metabolism;Metabolism	Global and overview maps;Carbohydrate metabolism	ko01100//Metabolic pathways;ko00500//Starch and sucrose metabolism	K01194;K01194	-	GO:0003824//catalytic activity;GO:0004555//alpha,alpha-trehalase activity;GO:0016787//hydrolase activity;GO:0016798//hydrolase activity, acting on glycosyl bonds	GO:0005991//trehalose metabolic process;GO:0008152//metabolic process	--
WBGene00015481	4265	4071	3906	1985	1808	1857	2320	95.087	103.303	97.266	54.208	51.166	52.08	59.65	98.552	54.276	-0.860571	3.1206617557172e-26	9.32155963303332e-25	C05D11.1	NP_001021145.1 Uncharacterized protein CELE_C05D11.1 [Caenorhabditis elegans]	-	-	-	-	-	GO:0003824//catalytic activity;GO:0004222//metalloendopeptidase activity;GO:0046872//metal ion binding	GO:0006508//proteolysis	--
WBGene00009958	272	310	278	81	72	64	75	6.88	9.304	7.987	2.31	2.238	1.911	2.151	8.057	2.1525	-1.90423	3.21158410591579e-26	9.57801770893623e-25	madd-4	NP_492405.3 Protein madd-4 [Caenorhabditis elegans]	-	-	-	-	GO:0005576//extracellular region;GO:0005615//extracellular space;GO:0030054//cell junction;GO:0030424//axon;GO:0042995//cell projection;GO:0045202//synapse	GO:0005102//receptor binding;GO:0008233//peptidase activity	GO:0006508//proteolysis;GO:0033563//dorsal/ventral axon guidance;GO:0050808//synapse organization	--
WBGene00016194	8683	8926	7647	3881	3578	3881	4563	110.31	129.067	108.509	60.394	57.699	62.023	66.853	115.962	61.7422	-0.909322	3.40587083775064e-26	1.01414497323132e-24	C28H8.3	Uncharacterized helicase C28H8.3 [Source:UniProtKB/Swiss-Prot;Acc:Q09475]	-	-	-	-	GO:0005634//nucleus	GO:0000166//nucleotide binding;GO:0003676//nucleic acid binding;GO:0004386//helicase activity;GO:0005524//ATP binding;GO:0016787//hydrolase activity	-	--
WBGene00011590	419	385	271	96	95	95	87	18.208	19.043	13.154	5.11	5.24	5.193	4.36	16.8016666666667	4.97575	-1.75562	4.01409688277416e-26	1.19337333112412e-24	bus-19	NP_001041162.1 Uncharacterized protein CELE_T07F10.4 [Caenorhabditis elegans]	-	-	-	-	GO:0016020//membrane;GO:0016021//integral component of membrane	-	-	--
WBGene00005663	5977	5572	5671	2933	2805	2979	3396	259.39	275.676	273.793	154.605	152.205	159.829	168.324	269.619666666667	158.741	-0.764253	4.15777314292209e-26	1.23414716776092e-24	sars-1	Probable serine--tRNA ligase, cytoplasmic [Source:UniProtKB/Swiss-Prot;Acc:Q18678]	Genetic Information Processing	Translation	ko00970//Aminoacyl-tRNA biosynthesis	K01875	GO:0005737//cytoplasm;GO:0005829//cytosol	GO:0000049//tRNA binding;GO:0000166//nucleotide binding;GO:0004812//aminoacyl-tRNA ligase activity;GO:0004828//serine-tRNA ligase activity;GO:0005524//ATP binding;GO:0016874//ligase activity	GO:0000122//negative regulation of transcription from RNA polymerase II promoter;GO:0006412//translation;GO:0006418//tRNA aminoacylation for protein translation;GO:0006434//seryl-tRNA aminoacylation;GO:0097056//selenocysteinyl-tRNA(Sec) biosynthetic process	--
WBGene00020954	202	174	197	366	392	392	397	14.631	14.344	15.975	32.553	36.14	35.783	33.22	14.9833333333333	34.424	1.2000561303803	4.87531659527231e-26	1.44486655459889e-24	W02G9.4	NP_503727.1 CUB domain-containing protein [Caenorhabditis elegans]	-	-	-	-	-	-	-	--
WBGene00000065	20956	20872	19925	28773	26933	28070	29971	960.82	1086.3	1020.36	1628.08	1576.37	1629.67	1594.35	1022.5	1607.12	0.652380276627197	5.55858625520742e-26	1.64478480302757e-24	act-3	Actin-3 [Source:UniProtKB/Swiss-Prot;Acc:P0DM42]	Organismal Systems;Human Diseases;Human Diseases;Environmental Information Processing;Human Diseases;Human Diseases;Human Diseases;Organismal Systems;Human Diseases;Cellular Processes;Cellular Processes;Cellular Processes;Cellular Processes;Cellular Processes;Organismal Systems;Environmental Information Processing;Cellular Processes;Human Diseases;Organismal Systems;Human Diseases;Organismal Syst…	Environmental adaptation;Infectious disease: bacterial;Infectious disease: bacterial;Signal transduction;Cardiovascular disease;Cancer: specific types;Cancer: overview;Endocrine system;Infectious disease: bacterial;Cellular community - eukaryotes;Cellular community - eukaryotes;Cell growth and death;Transport and catabolism;Cell motility;Endocrine system;Signal transduction;Cellular community - e…	ko04714//Thermogenesis;ko05131//Shigellosis;ko05132//Salmonella infection;ko04015//Rap1 signaling pathway;ko05418//Fluid shear stress and atherosclerosis;ko05225//Hepatocellular carcinoma;ko05205//Proteoglycans in cancer;ko04921//Oxytocin signaling pathway;ko05130//Pathogenic Escherichia coli infection;ko04510//Focal adhesion;ko04530//Tight junction;ko04210//Apoptosis;ko04145//Phagosome;ko04810//…	K05692;K05692;K05692;K05692;K05692;K05692;K05692;K05692;K05692;K05692;K05692;K05692;K05692;K05692;K05692;K05692;K05692;K05692;K05692;K05692;K05692;K05692;K05692;K05692;K05692;K05692;K05692;K05692;K05692;K05692	GO:0005737//cytoplasm;GO:0005856//cytoskeleton;GO:0005865//striated muscle thin filament;GO:0015629//actin cytoskeleton	GO:0000166//nucleotide binding;GO:0005524//ATP binding	GO:0000281//mitotic cytokinesis;GO:0009792//embryo development ending in birth or egg hatching;GO:0030866//cortical actin cytoskeleton organization	--
WBGene00008891	242	476	518	2	3	8	3	9.602	21.495	22.955	0.097	0.151	0.399	0.137	18.0173333333333	0.196	-6.52239	5.60492072717938e-26	1.65590376733606e-24	clec-42	C-type LECtin [Source:UniProtKB/TrEMBL;Acc:Q9XV91]	-	-	-	-	-	GO:0030246//carbohydrate binding	-	--
WBGene00014148	316	296	320	102	88	81	87	28.299	30.171	32.008	11.189	10.003	9.125	8.985	30.1593333333333	9.8255	-1.618	5.66172126908104e-26	1.67007528480163e-24	ZK909.3	NP_493608.2 HD domain-containing protein [Caenorhabditis elegans]	Metabolism;Metabolism	Global and overview maps;Nucleotide metabolism	ko01100//Metabolic pathways;ko00230//Purine metabolism	K21138;K21138	-	GO:0008893//guanosine-3',5'-bis(diphosphate) 3'-diphosphatase activity	-	--
WBGene00020135	643	652	605	257	249	242	274	24.561	28.242	25.731	11.814	11.805	11.539	12.017	26.178	11.7937	-1.15033	6.11967978679704e-26	1.80235055153829e-24	aakg-4	AMP-Activated protein Kinase Gamma subunit [Source:UniProtKB/TrEMBL;Acc:H2L0K0]	Organismal Systems;Human Diseases;Organismal Systems;Organismal Systems;Cellular Processes;Environmental Information Processing;Organismal Systems;Environmental Information Processing;Environmental Information Processing;Human Diseases;Organismal Systems;Organismal Systems;Organismal Systems;Human Diseases;Organismal Systems	Environmental adaptation;Endocrine and metabolic disease;Endocrine system;Endocrine system;Cellular community - eukaryotes;Signal transduction;Endocrine system;Signal transduction;Signal transduction;Endocrine and metabolic disease;Aging;Aging;Endocrine system;Cardiovascular disease;Environmental adaptation	ko04714//Thermogenesis;ko04932//Non-alcoholic fatty liver disease;ko04910//Insulin signaling pathway;ko04921//Oxytocin signaling pathway;ko04530//Tight junction;ko04068//FoxO signaling pathway;ko04922//Glucagon signaling pathway;ko04152//AMPK signaling pathway;ko04371//Apelin signaling pathway;ko04931//Insulin resistance;ko04213//Longevity regulating pathway - multiple species;ko04211//Longevity …	K07200;K07200;K07200;K07200;K07200;K07200;K07200;K07200;K07200;K07200;K07200;K07200;K07200;K07200;K07200	-	GO:0016301//kinase activity	GO:0016310//phosphorylation	--
WBGene00004237	824	921	892	341	311	336	357	17.307	22.018	20.927	8.773	8.292	8.878	8.648	20.084	8.64775	-1.21565	6.39795302204119e-26	1.88137629456851e-24	ptr-23	PaTched Related family [Source:UniProtKB/TrEMBL;Acc:G5EE13]	-	-	-	-	GO:0016020//membrane;GO:0016021//integral component of membrane	-	GO:0006897//endocytosis;GO:0018996//molting cycle, collagen and cuticulin-based cuticle;GO:0045138//nematode male tail tip morphogenesis	--
WBGene00018765	897	630	690	1213	1158	1160	1255	118.203	94.49	101.557	195.795	193.699	192.289	190.723	104.75	193.126	0.882595894447245	6.89842884118172e-26	2.0253958467246e-24	mpc-2	Probable mitochondrial pyruvate carrier 2 [Source:UniProtKB/Swiss-Prot;Acc:O01578]	-	-	-	-	GO:0005739//mitochondrion;GO:0005743//mitochondrial inner membrane;GO:0016020//membrane;GO:0016021//integral component of membrane;GO:0031305//integral component of mitochondrial inner membrane	GO:0050833//pyruvate transmembrane transporter activity	GO:0006850//mitochondrial pyruvate transport	--
WBGene00011495	271	308	309	80	63	72	84	5.954	7.702	7.582	2.153	1.757	1.99	2.128	7.07933333333333	2.007	-1.81857	8.06114795898169e-26	2.36310365284381e-24	T05F1.11	NP_492564.2 Thioredoxin domain-containing protein [Caenorhabditis elegans]	-	-	-	-	GO:0005623//cell	-	GO:0045454//cell redox homeostasis	--
WBGene00005018	10357	6588	5198	1968	2212	2373	2285	615.154	445.363	344.836	148.334	172.492	179.429	159	468.451	164.814	-1.50706	9.11076142539195e-26	2.66666063515961e-24	sqt-3	Cuticle collagen 1 [Source:UniProtKB/Swiss-Prot;Acc:P08124]	-	-	-	-	GO:0005576//extracellular region;GO:0005581//collagen trimer;GO:0060102//collagen and cuticulin-based cuticle extracellular matrix	GO:0042302//structural constituent of cuticle	GO:0040002//collagen and cuticulin-based cuticle development;GO:0042338//cuticle development involved in collagen and cuticulin-based cuticle molting cycle	--
WBGene00002057	483	515	443	177	151	157	183	17.365	21.065	17.798	7.799	6.894	7.104	7.591	18.7426666666667	7.347	-1.3511	9.16408253214445e-26	2.67812167724555e-24	ifd-1	Intermediate filament protein ifd-1 [Source:UniProtKB/Swiss-Prot;Acc:Q86DC6]	-	-	-	-	GO:0005737//cytoplasm;GO:0005882//intermediate filament	-	-	--
WBGene00013594	161	129	132	326	330	289	310	11.759	10.724	10.768	29.166	30.595	26.553	26.112	11.0836666666667	28.1065	1.34246858278339	9.27140807870235e-26	2.70530530790284e-24	Y87G2A.2	NP_493374.2 Uncharacterized protein CELE_Y87G2A.2 [Caenorhabditis elegans]	Metabolism;Cellular Processes;Metabolism	Global and overview maps;Transport and catabolism;Lipid metabolism	ko01100//Metabolic pathways;ko04146//Peroxisome;ko00120//Primary bile acid biosynthesis	K11992;K11992;K11992	GO:0005782//peroxisomal matrix	GO:0047617//acyl-CoA hydrolase activity	GO:0006637//acyl-CoA metabolic process;GO:0009062//fatty acid catabolic process	--
WBGene00003444	35	20	43	136	141	154	180	5.315	3.406	7.368	25.376	27.391	29.623	31.71	5.363	28.525	2.41111472803981	9.34254694065853e-26	2.72186252009201e-24	msp-51	Major sperm protein 19/31/40/45/50/51/53/59/61/65/81/113/142 [Source:UniProtKB/Swiss-Prot;Acc:P53017]	-	-	-	-	GO:0005737//cytoplasm;GO:0005856//cytoskeleton;GO:0031143//pseudopodium;GO:0042995//cell projection	-	-	--
WBGene00015392	301	290	302	96	84	82	80	55.403	60.583	62.046	21.555	19.644	19.064	16.977	59.344	19.31	-1.61975	1.17680092536484e-25	3.4232233687382e-24	nspc-7	Nematode Specific Peptide family, group C [Source:UniProtKB/TrEMBL;Acc:Q8WQG6]	-	-	-	-	-	-	-	--
WBGene00045387	185	234	261	38	40	25	40	18.504	26.639	29.158	4.656	5.078	3.145	4.614	24.767	4.37325	-2.50164	1.25008653407685e-25	3.63081969067975e-24	K09H9.8	NP_001122493.1 Uncharacterized protein CELE_K09H9.8 [Caenorhabditis elegans]	-	-	-	-	GO:0016020//membrane;GO:0016021//integral component of membrane	-	-	--
WBGene00002127	826	761	665	330	306	326	346	33.738	35.378	30.338	16.51	15.865	16.75	16.298	33.1513333333333	16.3558	-1.01927	1.36427588609098e-25	3.95640006966385e-24	inx-5	Innexin-5 [Source:UniProtKB/Swiss-Prot;Acc:Q23027]	-	-	-	-	GO:0005886//plasma membrane;GO:0005921//gap junction;GO:0016020//membrane;GO:0016021//integral component of membrane;GO:0030054//cell junction	GO:0005243//gap junction channel activity;GO:0055077//gap junction hemi-channel activity	GO:0006811//ion transport;GO:0055085//transmembrane transport	--
WBGene00018969	636	440	269	37	62	82	58	26.854	21.192	12.749	1.894	3.38	4.43	2.795	20.265	3.12475	-2.69718	1.4105372116078e-25	4.08429365958351e-24	F56D3.1	NP_494727.1 Uncharacterized protein CELE_F56D3.1 [Caenorhabditis elegans]	-	-	-	-	-	-	-	--
WBGene00001898	3623	1923	2056	5660	5354	5823	6144	273.258	165.08	173.203	522.911	512.586	552.475	534.418	203.847	530.597	1.38013115312543	1.41952121891811e-25	4.10402250876203e-24	his-24	Histone H1.1 [Source:UniProtKB/Swiss-Prot;Acc:P10771]	-	-	-	-	GO:0000784//nuclear chromosome, telomeric region;GO:0000786//nucleosome;GO:0005634//nucleus;GO:0005694//chromosome;GO:0005737//cytoplasm	GO:0003677//DNA binding;GO:0003690//double-stranded DNA binding;GO:0005515//protein binding;GO:0031492//nucleosomal DNA binding	GO:0006334//nucleosome assembly;GO:0006355//regulation of transcription, DNA-templated;GO:0016584//nucleosome positioning;GO:0030261//chromosome condensation;GO:0031936//negative regulation of chromatin silencing;GO:0045910//negative regulation of DNA recombination	--
WBGene00008780	5788	4708	4299	6662	6624	6795	7103	207.959	192.531	172.4	293.204	302.03	307.186	294.371	190.963333333333	299.198	0.647803671530474	1.43228674691972e-25	4.13460729935238e-24	hxk-1	Phosphotransferase [Source:UniProtKB/TrEMBL;Acc:Q19440]	Metabolism;Human Diseases;Metabolism;Organismal Systems;Environmental Information Processing;Metabolism;Metabolism;Human Diseases;Metabolism;Human Diseases;Organismal Systems;Metabolism;Metabolism;Metabolism	Global and overview maps;Infectious disease: bacterial;Global and overview maps;Endocrine system;Signal transduction;Carbohydrate metabolism;Carbohydrate metabolism;Cancer: overview;Carbohydrate metabolism;Endocrine and metabolic disease;Digestive system;Carbohydrate metabolism;Carbohydrate metabolism;Biosynthesis of other secondary metabolites	ko01100//Metabolic pathways;ko05131//Shigellosis;ko01200//Carbon metabolism;ko04910//Insulin signaling pathway;ko04066//HIF-1 signaling pathway;ko00010//Glycolysis / Gluconeogenesis;ko00520//Amino sugar and nucleotide sugar metabolism;ko05230//Central carbon metabolism in cancer;ko00500//Starch and sucrose metabolism;ko04930//Type II diabetes mellitus;ko04973//Carbohydrate digestion and absorptio…	K00844;K00844;K00844;K00844;K00844;K00844;K00844;K00844;K00844;K00844;K00844;K00844;K00844;K00844	GO:0005623//cell;GO:0005829//cytosol	GO:0000166//nucleotide binding;GO:0004340//glucokinase activity;GO:0004396//hexokinase activity;GO:0005515//protein binding;GO:0005524//ATP binding;GO:0005536//glucose binding;GO:0008865//fructokinase activity;GO:0016301//kinase activity;GO:0016740//transferase activity;GO:0016773//phosphotransferase activity, alcohol group as acceptor;GO:0019158//mannokinase activity	GO:0001678//cellular glucose homeostasis;GO:0005975//carbohydrate metabolic process;GO:0006096//glycolytic process;GO:0016310//phosphorylation;GO:0046835//carbohydrate phosphorylation;GO:0051156//glucose 6-phosphate metabolic process	--
WBGene00021337	80	57	43	184	187	252	229	8.657	7.013	5.177	24.417	25.697	34.252	28.571	6.949	28.2342	2.02256902283089	1.56268928626397e-25	4.50416600985962e-24	Y34F4.2	NP_497313.1 Uncharacterized protein CELE_Y34F4.2 [Caenorhabditis elegans]	-	-	-	-	GO:0016020//membrane;GO:0016021//integral component of membrane	-	-	--
WBGene00022669	448	309	326	687	600	654	696	22.633	17.768	18.395	42.514	38.477	41.563	40.551	19.5986666666667	40.7762	1.05697359509268	1.79048467159553e-25	5.15288952367248e-24	ZK177.1	NP_495060.2 Uncharacterized protein CELE_ZK177.1 [Caenorhabditis elegans]	-	-	-	-	GO:0005575//cellular_component	GO:0003674//molecular_function	GO:0008150//biological_process	--
WBGene00010133	104	149	185	476	568	458	508	5.197	8.475	10.326	29.138	36.031	28.792	29.277	7.99933333333333	30.8095	1.94542359389853	1.80997718053636e-25	5.20107120510358e-24	F55H12.2	NP_001359597.1 Uncharacterized protein CELE_F55H12.2 [Caenorhabditis elegans]	-	-	-	-	-	-	-	--
WBGene00001336	5531	5298	5146	2562	2312	2482	3045	158.358	172.86	182.704	103.734	94.506	106.083	114.349	171.307333333333	104.668	-0.710766	1.84100936499552e-25	5.28221624785057e-24	qars-1	Probable glutamine--tRNA ligase [Source:UniProtKB/Swiss-Prot;Acc:O62431]	Metabolism;Genetic Information Processing	Global and overview maps;Translation	ko01100//Metabolic pathways;ko00970//Aminoacyl-tRNA biosynthesis	K01886;K01886	GO:0005737//cytoplasm;GO:0005829//cytosol;GO:0017101//aminoacyl-tRNA synthetase multienzyme complex	GO:0000166//nucleotide binding;GO:0004812//aminoacyl-tRNA ligase activity;GO:0004819//glutamine-tRNA ligase activity;GO:0005524//ATP binding;GO:0016874//ligase activity	GO:0006412//translation;GO:0006418//tRNA aminoacylation for protein translation;GO:0006425//glutaminyl-tRNA aminoacylation;GO:0043039//tRNA aminoacylation	--
WBGene00012149	1694	1398	1319	2084	1978	2008	2108	85.609	80.387	74.428	128.965	126.846	127.75	122.818	80.1413333333333	126.595	0.659599158530811	1.89961669133398e-25	5.44211399996105e-24	VF13D12L.3	NP_496500.1 Uncharacterized protein CELE_VF13D12L.3 [Caenorhabditis elegans]	-	-	-	-	-	GO:0016491//oxidoreductase activity	GO:0055114//oxidation-reduction process	--
WBGene00001232	3828	3634	3772	1823	1806	1676	2068	209.419	234.209	230.485	122.162	125.414	115.34	130.473	224.704333333333	123.347	-0.865302	2.07398675936589e-25	5.93266893284271e-24	eif-3.I	Eukaryotic translation initiation factor 3 subunit I [Source:UniProtKB/Swiss-Prot;Acc:Q965S8]	Genetic Information Processing	Translation	ko03013//Nucleocytoplasmic transport	K03246	GO:0005737//cytoplasm;GO:0005852//eukaryotic translation initiation factor 3 complex;GO:0016282//eukaryotic 43S preinitiation complex;GO:0033290//eukaryotic 48S preinitiation complex	GO:0003743//translation initiation factor activity;GO:0005515//protein binding	GO:0001732//formation of cytoplasmic translation initiation complex;GO:0002183//cytoplasmic translational initiation;GO:0006412//translation;GO:0006413//translational initiation	--
WBGene00009431	36	46	38	160	145	185	147	1.314	2.046	1.627	7.735	7.498	9.362	6.667	1.66233333333333	7.8155	2.23312847093612	2.12017322307495e-25	6.05562466796089e-24	dct-17	DAF-16/FOXO Controlled, germline Tumor affecting [Source:UniProtKB/TrEMBL;Acc:Q52GY1]	-	-	-	-	GO:0045121//membrane raft	-	GO:0045087//innate immune response;GO:0050829//defense response to Gram-negative bacterium	--
WBGene00011400	190	227	247	43	41	39	49	10.177	13.84	14.778	2.821	2.788	2.628	3.027	12.9316666666667	2.816	-2.19919	2.83057697043047e-25	8.07248104930609e-24	T03F6.4	NP_499757.2 F-box domain-containing protein [Caenorhabditis elegans]	-	-	-	-	-	GO:0005515//protein binding	-	--
WBGene00017998	595	367	196	42	34	56	45	19.383	13.562	7.137	1.679	1.408	2.275	1.675	13.3606666666667	1.75925	-2.92496	3.04659944100077e-25	8.67546720337991e-24	F33D4.6	NP_001294170.1 Uncharacterized protein CELE_F33D4.6 [Caenorhabditis elegans]	-	-	-	-	-	-	-	--
WBGene00003995	107	96	82	240	209	253	251	1.809	1.848	1.549	4.971	4.486	5.382	4.895	1.73533333333333	4.9335	1.50739869787361	3.27793698527208e-25	9.32018534098113e-24	pgp-1	Multidrug resistance protein pgp-1 [Source:UniProtKB/Swiss-Prot;Acc:P34712]	Human Diseases;Human Diseases;Organismal Systems;Environmental Information Processing	Cancer: overview;Cancer: specific types;Digestive system;Membrane transport	ko05206//MicroRNAs in cancer;ko05226//Gastric cancer;ko04976//Bile secretion;ko02010//ABC transporters	K05658;K05658;K05658;K05658	GO:0016020//membrane;GO:0016021//integral component of membrane;GO:0016324//apical plasma membrane	GO:0000166//nucleotide binding;GO:0005524//ATP binding;GO:0008559//xenobiotic-transporting ATPase activity;GO:0015562//efflux transmembrane transporter activity;GO:0016887//ATPase activity;GO:0042626//ATPase activity, coupled to transmembrane movement of substances	GO:0010038//response to metal ion;GO:0045087//innate immune response;GO:0050829//defense response to Gram-negative bacterium;GO:0055085//transmembrane transport;GO:0093002//response to nematicide	--
WBGene00011501	4783	3390	3549	5767	5643	5764	6060	389.956	314.646	322.75	576.413	583.87	591.312	569.974	342.450666666667	580.392	0.761132086314419	3.42164315388359e-25	9.71417849153617e-24	rmd-1	Regulator of microtubule dynamics protein 1 [Source:UniProtKB/Swiss-Prot;Acc:P34560]	-	-	-	-	GO:0000922//spindle pole;GO:0005737//cytoplasm;GO:0005856//cytoskeleton;GO:0005874//microtubule;GO:0005876//spindle microtubule;GO:0097431//mitotic spindle pole	GO:0005515//protein binding	GO:0007049//cell cycle;GO:0007059//chromosome segregation;GO:0051301//cell division	--
WBGene00003730	656	657	726	1157	1164	1120	1238	22.137	25.235	27.364	47.826	49.86	47.544	48.18	24.912	48.3525	0.956749634678421	3.57228148454455e-25	1.01266414257524e-23	nhx-2	Na(+)/H(+) exchanger protein 2 [Source:UniProtKB/Swiss-Prot;Acc:Q8T5S1]	Organismal Systems;Organismal Systems;Organismal Systems;Organismal Systems	Digestive system;Digestive system;Digestive system;Excretory system	ko04976//Bile secretion;ko04978//Mineral absorption;ko04974//Protein digestion and absorption;ko04964//Proximal tubule bicarbonate reclamation	K12040;K12040;K12040;K12040	GO:0005623//cell;GO:0005886//plasma membrane;GO:0016020//membrane;GO:0016021//integral component of membrane;GO:0016324//apical plasma membrane	GO:0015297//antiporter activity;GO:0015299//solute:proton antiporter activity;GO:0015385//sodium:proton antiporter activity;GO:0015386//potassium:proton antiporter activity	GO:0000003//reproduction;GO:0002119//nematode larval development;GO:0006811//ion transport;GO:0006812//cation transport;GO:0006814//sodium ion transport;GO:0006885//regulation of pH;GO:0008340//determination of adult lifespan;GO:0019915//lipid storage;GO:0040010//positive regulation of growth rate;GO:0040018//positive regulation of multicellular organism growth;GO:0043051//regulation of pharyngea…	--
WBGene00008477	95	119	174	2	5	3	3	4.955	7.064	10.136	0.128	0.331	0.197	0.18	7.385	0.209	-5.14302	3.8378156946591e-25	1.08630866997926e-23	clec-17	C-type LECtin [Source:UniProtKB/TrEMBL;Acc:O17741]	-	-	-	-	-	GO:0030246//carbohydrate binding	-	--
WBGene00012436	657	522	483	957	855	877	919	28.804	26.048	23.652	51.393	47.582	48.367	46.465	26.168	48.4517	0.888745109893955	3.86388909745449e-25	1.09205403669162e-23	flh-3	FLYWCH zinc finger transcription factor homolog [Source:UniProtKB/TrEMBL;Acc:Q9XWQ6]	Organismal Systems;Organismal Systems;Organismal Systems	Nervous system;Nervous system;Excretory system	ko04721//Synaptic vesicle cycle;ko04727//GABAergic synapse;ko04962//Vasopressin-regulated water reabsorption	K06027;K06027;K06027	-	GO:0003700//transcription factor activity, sequence-specific DNA binding;GO:0043565//sequence-specific DNA binding	GO:0045892//negative regulation of transcription, DNA-templated	--
WBGene00017012	1348	931	965	1693	1785	1780	1841	39.096	30.728	31.592	60.34	65.843	66.037	61.65	33.8053333333333	63.4675	0.908767142900127	4.01201717126743e-25	1.13222717424365e-23	acs-22	Fatty Acid CoA Synthetase family [Source:UniProtKB/TrEMBL;Acc:Q18916]	Human Diseases;Organismal Systems	Endocrine and metabolic disease;Endocrine system	ko04931//Insulin resistance;ko03320//PPAR signaling pathway	K08745;K08745	GO:0005783//endoplasmic reticulum;GO:0016020//membrane;GO:0016021//integral component of membrane	GO:0003824//catalytic activity;GO:0004467//long-chain fatty acid-CoA ligase activity;GO:0005324//long-chain fatty acid transporter activity	GO:0001676//long-chain fatty acid metabolic process;GO:0015909//long-chain fatty acid transport;GO:0070328//triglyceride homeostasis	--
WBGene00016314	166	170	177	341	339	365	393	6.267	7.305	7.464	15.769	16.245	17.334	17.111	7.012	16.6148	1.24457	4.27760762870121e-25	1.20538010496993e-23	C32D5.6	NP_495273.1 Uncharacterized protein CELE_C32D5.6 [Caenorhabditis elegans]	-	-	-	-	GO:0005575//cellular_component	GO:0003674//molecular_function;GO:0005515//protein binding	-	--
WBGene00020290	826	590	532	1135	1244	1155	1208	36.719	29.888	26.428	61.841	70.281	64.635	61.98	31.0116666666667	64.6843	1.06060340934557	4.33106706968719e-25	1.21862821657211e-23	T06D4.1	NP_494527.1 Uncharacterized protein CELE_T06D4.1 [Caenorhabditis elegans]	-	-	-	-	-	-	-	--
WBGene00015857	169	245	265	34	29	39	30	8.569	14.139	15.008	2.112	1.867	2.488	1.754	12.572	2.05525	-2.61283	4.71709295520401e-25	1.32527182164929e-23	C16D9.1	NP_505128.1 Uncharacterized protein CELE_C16D9.1 [Caenorhabditis elegans]	-	-	-	-	-	-	-	--
WBGene00015577	930	769	704	1180	1239	1210	1249	38.832	36.979	33.325	61.368	66.946	65.018	61.04	36.3786666666667	63.593	0.805775302584633	4.88518467615958e-25	1.36924092418112e-23	ugt-64	UDP-GlucuronosylTransferase [Source:UniProtKB/TrEMBL;Acc:A0A131MBT3]	Metabolism;Metabolism;Metabolism;Metabolism;Human Diseases;Metabolism;Metabolism;Metabolism;Metabolism;Metabolism	Global and overview maps;Xenobiotics biodegradation and metabolism;Xenobiotics biodegradation and metabolism;Xenobiotics biodegradation and metabolism;Cancer: overview;Metabolism of cofactors and vitamins;Carbohydrate metabolism;Carbohydrate metabolism;Lipid metabolism;Metabolism of cofactors and vitamins	ko01100//Metabolic pathways;ko00983//Drug metabolism - other enzymes;ko00982//Drug metabolism - cytochrome P450;ko00980//Metabolism of xenobiotics by cytochrome P450;ko05204//Chemical carcinogenesis - DNA adducts;ko00830//Retinol metabolism;ko00040//Pentose and glucuronate interconversions;ko00053//Ascorbate and aldarate metabolism;ko00140//Steroid hormone biosynthesis;ko00860//Porphyrin metaboli…	K00699;K00699;K00699;K00699;K00699;K00699;K00699;K00699;K00699;K00699	GO:0016020//membrane;GO:0016021//integral component of membrane;GO:0043231//intracellular membrane-bounded organelle	GO:0008194//UDP-glycosyltransferase activity;GO:0016740//transferase activity;GO:0016758//transferase activity, transferring hexosyl groups	-	--
WBGene00007091	3136	3088	2904	1569	1543	1546	1731	96.167	106.981	99.94	58.385	59.721	58.915	61.135	101.029333333333	59.539	-0.762867	4.88807713043293e-25	1.36924092418112e-23	eri-12	Enhanced RNAI (RNA interference) [Source:UniProtKB/TrEMBL;Acc:Q17415]	-	-	-	-	GO:0005737//cytoplasm	GO:0005515//protein binding	-	--
WBGene00011011	2219	1474	1473	3056	2880	2839	3047	101.123	76.454	74.976	170.589	166.597	162.749	160.136	84.1843333333333	165.018	0.970997536652059	4.91693398963935e-25	1.3752868029009e-23	R04D3.3	NP_510210.1 Uncharacterized protein CELE_R04D3.3 [Caenorhabditis elegans]	-	-	-	-	-	-	-	--
WBGene00003934	5009	5138	5878	9139	9056	9101	9573	514.117	601.734	675.808	1150.35	1174.92	1168.54	1136.15	597.219666666667	1157.49	0.954666772889436	5.43143853965412e-25	1.51695184501891e-23	pat-10	Paralysed Arrest at Two-fold; Troponin C [Source:UniProtKB/TrEMBL;Acc:G5EF37]	Human Diseases;Human Diseases;Human Diseases;Human Diseases;Environmental Information Processing;Cellular Processes;Environmental Information Processing;Human Diseases;Cellular Processes;Environmental Information Processing;Environmental Information Processing;Organismal Systems;Human Diseases;Organismal Systems;Environmental Information Processing;Human Diseases;Organismal Systems;Organismal Sys…	Cancer: overview;Neurodegenerative disease;Substance dependence;Infectious disease: viral;Signal transduction;Cell growth and death;Signal transduction;Cardiovascular disease;Cell growth and death;Signal transduction;Signal transduction;Endocrine system;Infectious disease: viral;Endocrine system;Signal transduction;Infectious disease: bacterial;Nervous system;Circulatory system;Nervous system;Inf…	ko05200//Pathways in cancer;ko05010//Alzheimer disease;ko05034//Alcoholism;ko05170//Human immunodeficiency virus 1 infection;ko04024//cAMP signaling pathway;ko04114//Oocyte meiosis;ko04015//Rap1 signaling pathway;ko05418//Fluid shear stress and atherosclerosis;ko04218//Cellular senescence;ko04020//Calcium signaling pathway;ko04014//Ras signaling pathway;ko04910//Insulin signaling pathway;ko05163/…	K02183;K02183;K02183;K02183;K02183;K02183;K02183;K02183;K02183;K02183;K02183;K02183;K02183;K02183;K02183;K02183;K02183;K02183;K02183;K02183;K02183;K02183;K02183;K02183;K02183;K02183;K02183;K02183;K02183;K02183;K02183;K02183;K02183;K02183;K02183;K02183;K02183;K02183;K02183;K02183;K02183	GO:0043292//contractile fiber	GO:0005509//calcium ion binding;GO:0008307//structural constituent of muscle;GO:0030234//enzyme regulator activity;GO:0031013//troponin I binding	GO:0000226//microtubule cytoskeleton organization;GO:0006936//muscle contraction;GO:0009792//embryo development ending in birth or egg hatching;GO:0019722//calcium-mediated signaling;GO:0030240//skeletal muscle thin filament assembly;GO:0050790//regulation of catalytic activity	--
WBGene00018311	253	261	302	76	60	60	58	19.77	23.214	26.359	7.275	5.952	5.898	5.227	23.1143333333333	6.088	-1.92475	5.69472342178484e-25	1.58813909231722e-23	F41G4.8	NP_510721.1 Uncharacterized protein CELE_F41G4.8 [Caenorhabditis elegans]	-	-	-	-	-	-	-	--
WBGene00000782	288	453	512	3	1	0	6	19.824	35.49	39.363	0.253	0.087	0	0.476	31.559	0.204	-7.27334	5.75609842646871e-25	1.60289114945023e-23	cpr-2	Cysteine PRotease related [Source:UniProtKB/TrEMBL;Acc:O45466]	Cellular Processes;Cellular Processes;Cellular Processes;Organismal Systems;Organismal Systems;Organismal Systems	Transport and catabolism;Transport and catabolism;Cell growth and death;Endocrine system;Immune system;Immune system	ko04142//Lysosome;ko04140//Autophagy - animal;ko04210//Apoptosis;ko04924//Renin secretion;ko04621//NOD-like receptor signaling pathway;ko04612//Antigen processing and presentation	K01363;K01363;K01363;K01363;K01363;K01363	GO:0005615//extracellular space;GO:0005764//lysosome	GO:0004197//cysteine-type endopeptidase activity;GO:0008234//cysteine-type peptidase activity	GO:0006508//proteolysis;GO:0051603//proteolysis involved in cellular protein catabolic process	--
WBGene00009246	3348	3234	3004	1733	1590	1700	1818	96.307	105.91	96.541	61.079	58.072	61.531	60.326	99.586	60.252	-0.724934	6.01554362069189e-25	1.67267498205945e-23	gfm-1	Elongation factor G, mitochondrial [Source:UniProtKB/Swiss-Prot;Acc:Q9XV52]	-	-	-	-	GO:0005739//mitochondrion	GO:0000166//nucleotide binding;GO:0003746//translation elongation factor activity;GO:0003924//GTPase activity;GO:0005525//GTP binding	GO:0006412//translation;GO:0006414//translational elongation;GO:0070125//mitochondrial translational elongation	--
WBGene00019064	2308	2576	2369	870	1033	973	890	25.409	32.278	29.13	11.732	14.436	13.475	11.3	28.939	12.7357	-1.18413	6.07175126272742e-25	1.68582485867328e-23	myo-5	MYOsin heavy chain structural genes [Source:UniProtKB/TrEMBL;Acc:Q21000]	Human Diseases;Human Diseases;Cellular Processes	Infectious disease: bacterial;Infectious disease: bacterial;Cellular community - eukaryotes	ko05132//Salmonella infection;ko05130//Pathogenic Escherichia coli infection;ko04530//Tight junction	K10352;K10352;K10352	GO:0016459//myosin complex	GO:0000166//nucleotide binding;GO:0003774//motor activity;GO:0003779//actin binding;GO:0005524//ATP binding;GO:0051015//actin filament binding	-	--
WBGene00010593	267	230	271	503	436	496	516	11.64	11.412	13.195	26.859	24.126	27.2	25.942	12.0823333333333	26.0317	1.1073732070272	6.52971779882956e-25	1.81032117507726e-23	gsnl-1	Gelsolin-like protein 1 [Source:UniProtKB/Swiss-Prot;Acc:Q21253]	Human Diseases;Cellular Processes;Organismal Systems	Cancer: overview;Cell motility;Immune system	ko05203//Viral carcinogenesis;ko04810//Regulation of actin cytoskeleton;ko04666//Fc gamma R-mediated phagocytosis	K05768;K05768;K05768	GO:0005737//cytoplasm;GO:0005856//cytoskeleton;GO:0015629//actin cytoskeleton;GO:0055120//striated muscle dense body	GO:0003779//actin binding;GO:0003785//actin monomer binding;GO:0005546//phosphatidylinositol-4,5-bisphosphate binding;GO:0051015//actin filament binding	GO:0030042//actin filament depolymerization;GO:0051014//actin filament severing;GO:0051016//barbed-end actin filament capping;GO:0051693//actin filament capping	--
WBGene00017350	352	331	316	101	98	112	82	12.596	13.481	12.63	4.427	4.451	5.042	3.384	12.9023333333333	4.326	-1.57653	6.76335531165974e-25	1.87235025231131e-23	F10E7.9	NP_495469.2 AA_permease domain-containing protein [Caenorhabditis elegans]	-	-	-	-	GO:0005623//cell;GO:0016020//membrane;GO:0016021//integral component of membrane	GO:0015379//potassium:chloride symporter activity;GO:0022857//transmembrane transporter activity	GO:0006884//cell volume homeostasis;GO:0055064//chloride ion homeostasis;GO:0055075//potassium ion homeostasis;GO:0055085//transmembrane transport;GO:1902476//chloride transmembrane transport;GO:1990573//potassium ion import across plasma membrane	--
WBGene00000276	4945	4684	4963	2472	2461	2235	2508	219.295	236.423	245.829	134.282	138.534	124.681	128.267	233.849	131.441	-0.831162	8.13925118466424e-25	2.249955576018e-23	byn-1	Cell adhesion protein byn-1 [Source:UniProtKB/Swiss-Prot;Acc:Q20932]	-	-	-	-	GO:0005634//nucleus;GO:0005730//nucleolus;GO:0005737//cytoplasm;GO:0030688//preribosome, small subunit precursor	GO:0030515//snoRNA binding	GO:0006364//rRNA processing	--
WBGene00003470	31	18	29	125	104	125	134	4.671	3.125	4.881	23.125	19.965	23.745	23.314	4.22566666666667	22.5373	2.41506061555891	8.23010426305589e-25	2.27174907161841e-23	msp-152	Major sperm protein 152 [Source:UniProtKB/Swiss-Prot;Acc:Q23519]	-	-	-	-	GO:0005737//cytoplasm;GO:0005856//cytoskeleton;GO:0031143//pseudopodium;GO:0042995//cell projection	-	-	--
WBGene00021605	250	153	173	482	469	462	405	23.197	16.159	17.93	54.784	55.24	53.927	43.339	19.0953333333333	51.8225	1.44035851084777	8.69597764867582e-25	2.39684468485659e-23	Y46H3C.5	NP_503484.1 Uncharacterized protein CELE_Y46H3C.5 [Caenorhabditis elegans]	-	-	-	-	-	-	-	--
WBGene00021660	1890	1670	1526	839	809	860	961	46.439	46.703	41.958	25.396	25.414	26.948	27.489	45.0333333333333	26.3117	-0.775286	9.51656196778115e-25	2.61920165482978e-23	nol-14	NucleOLar protein [Source:UniProtKB/TrEMBL;Acc:Q9N3Q9]	-	-	-	-	GO:0005730//nucleolus;GO:0030692//Noc4p-Nop14p complex;GO:0032040//small-subunit processome	-	GO:0030490//maturation of SSU-rRNA	--
WBGene00007811	1639	1301	1321	733	650	706	736	86.722	78.35	78.069	47.507	43.656	46.991	44.911	81.047	45.7662	-0.824475	1.02399449482946e-24	2.81419882387143e-23	C29F7.2	NP_510235.2 CHK domain-containing protein [Caenorhabditis elegans]	-	-	-	-	-	-	-	--
WBGene00012097	16415	17468	16125	8020	7513	7852	9154	470.939	570.398	516.737	281.849	273.603	283.377	302.872	519.358	285.425	-0.863616	1.04808464581275e-24	2.87622416299383e-23	abcf-2	ABC transporter, class F [Source:UniProtKB/TrEMBL;Acc:G5EFG4]	Human Diseases	Infectious disease: bacterial	ko05130//Pathogenic Escherichia coli infection	K06185	-	GO:0000166//nucleotide binding;GO:0005524//ATP binding;GO:0016887//ATPase activity	-	--
WBGene00012030	4907	4729	5067	2362	2163	2395	2656	196.376	215.404	226.491	115.787	109.878	120.57	122.582	212.757	117.204	-0.860182	1.05843914786233e-24	2.90043005909868e-23	T25G3.3	60S ribosomal export protein NMD3 [Source:UniProtKB/TrEMBL;Acc:Q22792]	Genetic Information Processing;Genetic Information Processing	Translation;Translation	ko03013//Nucleocytoplasmic transport;ko03008//Ribosome biogenesis in eukaryotes	K07562;K07562	GO:0005634//nucleus;GO:0005737//cytoplasm	GO:0043023//ribosomal large subunit binding	GO:0000055//ribosomal large subunit export from nucleus;GO:0015031//protein transport	--
WBGene00018459	2474	4739	5737	319	301	289	266	112.3	244.838	290.866	17.737	17.343	16.502	13.925	216.001333333333	16.3768	-3.72132	1.10033001894099e-24	3.01085962346401e-23	F45D11.14	NP_493883.1 Uncharacterized protein CELE_F45D11.14 [Caenorhabditis elegans]	-	-	-	-	-	-	-	--
WBGene00004921	396	459	454	124	140	109	108	15.296	20.173	19.581	5.874	6.862	5.295	4.81	18.35	5.71025	-1.68415	1.3274773767995e-24	3.62715928331286e-23	snt-1	Synaptotagmin-1 [Source:UniProtKB/Swiss-Prot;Acc:P34693]	Organismal Systems	Nervous system	ko04721//Synaptic vesicle cycle	K15290	GO:0005886//plasma membrane;GO:0008021//synaptic vesicle;GO:0016020//membrane;GO:0016021//integral component of membrane;GO:0030054//cell junction;GO:0030424//axon;GO:0030672//synaptic vesicle membrane;GO:0031045//dense core granule;GO:0031410//cytoplasmic vesicle;GO:0045202//synapse;GO:0070382//exocytic vesicle	GO:0000149//SNARE binding;GO:0001786//phosphatidylserine binding;GO:0005509//calcium ion binding;GO:0005544//calcium-dependent phospholipid binding;GO:0019905//syntaxin binding;GO:0030276//clathrin binding;GO:0046872//metal ion binding	GO:0007269//neurotransmitter secretion;GO:0007626//locomotory behavior;GO:0010940//positive regulation of necrotic cell death;GO:0012501//programmed cell death;GO:0014059//regulation of dopamine secretion;GO:0016079//synaptic vesicle exocytosis;GO:0016192//vesicle-mediated transport;GO:0017156//calcium ion regulated exocytosis;GO:0017158//regulation of calcium ion-dependent exocytosis;GO:0030421/…	--
WBGene00019160	1438	1703	1696	616	599	621	596	159.478	214.964	210.084	83.681	84.324	86.635	76.227	194.842	82.7168	-1.23605	1.43576388146183e-24	3.9173771241963e-23	nlp-49	Corticotrophin Releasing Factor related [Source:UniProtKB/TrEMBL;Acc:Q95YA3]	-	-	-	-	-	-	GO:0007218//neuropeptide signaling pathway	--
WBGene00000602	30	27	17	118	195	134	134	2.176	2.255	1.388	10.495	18.05	12.296	11.235	1.93966666666667	13.019	2.74673798769666	1.49902859276173e-24	4.08409692102864e-23	col-13	Cuticle collagen 13 [Source:UniProtKB/Swiss-Prot;Acc:P20631]	-	-	-	-	GO:0005581//collagen trimer	GO:0042302//structural constituent of cuticle	-	--
WBGene00001399	373	162	140	1654	1747	1642	1721	22.961	11.35	9.626	124.716	136.508	127.15	122.176	14.6456666666667	127.638	3.12350648544151	1.61036058321042e-24	4.38110761256729e-23	fat-7	Delta(9)-fatty-acid desaturase fat-7 [Source:UniProtKB/Swiss-Prot;Acc:G5EGH6]	Metabolism;Organismal Systems;Metabolism;Environmental Information Processing;Organismal Systems;Metabolism	Global and overview maps;Aging;Global and overview maps;Signal transduction;Endocrine system;Lipid metabolism	ko01100//Metabolic pathways;ko04212//Longevity regulating pathway - worm;ko01212//Fatty acid metabolism;ko04152//AMPK signaling pathway;ko03320//PPAR signaling pathway;ko01040//Biosynthesis of unsaturated fatty acids	K00507;K00507;K00507;K00507;K00507;K00507	GO:0005789//endoplasmic reticulum membrane;GO:0016020//membrane;GO:0016021//integral component of membrane	GO:0004768//stearoyl-CoA 9-desaturase activity;GO:0005506//iron ion binding;GO:0016491//oxidoreductase activity;GO:0016717//oxidoreductase activity, acting on paired donors, with oxidation of a pair of donors resulting in the reduction of molecular oxygen to two molecules of water	GO:0006629//lipid metabolic process;GO:0006631//fatty acid metabolic process;GO:0006633//fatty acid biosynthetic process;GO:0006636//unsaturated fatty acid biosynthetic process;GO:0007275//multicellular organism development;GO:0055114//oxidation-reduction process	--
WBGene00004415	57690	56099	60938	28899	25746	26239	31491	3507.65	3882.24	4138.38	2152.31	1987.05	2006.89	2208.14	3842.75733333333	2088.6	-0.879607	1.80349056539659e-24	4.89948270266074e-23	rpl-4	60S ribosomal protein L4 [Source:UniProtKB/Swiss-Prot;Acc:O02056]	Genetic Information Processing	Translation	ko03010//Ribosome	K02930	GO:0005840//ribosome;GO:0022625//cytosolic large ribosomal subunit	GO:0003723//RNA binding;GO:0003735//structural constituent of ribosome	GO:0006412//translation;GO:0008340//determination of adult lifespan	--
WBGene00010646	80	72	77	207	185	191	221	3.541	3.627	3.807	11.223	10.394	10.635	11.281	3.65833333333333	10.8833	1.57285100529925	1.81028659959186e-24	4.91088938666898e-23	K08C7.1	NP_501967.2 Uncharacterized protein CELE_K08C7.1 [Caenorhabditis elegans]	-	-	-	-	GO:0016020//membrane;GO:0016021//integral component of membrane	-	GO:0055085//transmembrane transport	--
WBGene00016415	4045	3282	3064	1864	1793	1759	1969	111.861	103.141	94.616	63.116	62.833	61.163	62.811	103.206	62.4808	-0.724043	2.32845064693632e-24	6.30749925963781e-23	ampd-1	AMP deaminase [Source:UniProtKB/TrEMBL;Acc:A0A2C9C377]	Metabolism;Metabolism	Global and overview maps;Nucleotide metabolism	ko01100//Metabolic pathways;ko00230//Purine metabolism	K01490;K01490	GO:0005829//cytosol	GO:0003876//AMP deaminase activity;GO:0016787//hydrolase activity;GO:0019239//deaminase activity;GO:0046872//metal ion binding	GO:0006188//IMP biosynthetic process;GO:0009168//purine ribonucleoside monophosphate biosynthetic process;GO:0032264//IMP salvage;GO:0046033//AMP metabolic process	--
WBGene00018519	21754	19964	19802	27675	28589	27139	27564	1112.77	1162.59	1130.79	1733.87	1857.05	1746.39	1625.06	1135.38366666667	1740.59	0.616400250051418	2.41229188232242e-24	6.5252667969889e-23	F46H5.3	Probable arginine kinase F46H5.3 [Source:UniProtKB/Swiss-Prot;Acc:Q10454]	Metabolism	Amino acid metabolism	ko00330//Arginine and proline metabolism	K00934	-	GO:0000166//nucleotide binding;GO:0003824//catalytic activity;GO:0004054//arginine kinase activity;GO:0004111//creatine kinase activity;GO:0005524//ATP binding;GO:0016301//kinase activity;GO:0016740//transferase activity;GO:0016772//transferase activity, transferring phosphorus-containing groups	GO:0016310//phosphorylation;GO:0046314//phosphocreatine biosynthetic process	--
WBGene00077761	1137	1151	1063	1827	1599	1764	1741	82.671	95.283	86.355	162.769	147.625	161.366	146.033	88.103	154.448	0.809860473995551	2.4190397625261e-24	6.53417197569194e-23	zip-9	BZIP transcription factor family [Source:UniProtKB/TrEMBL;Acc:A0A1I6CMA8]	-	-	-	-	GO:0005634//nucleus	GO:0000977//RNA polymerase II regulatory region sequence-specific DNA binding;GO:0000981//RNA polymerase II transcription factor activity, sequence-specific DNA binding	GO:0006357//regulation of transcription from RNA polymerase II promoter	--
WBGene00014097	2089	1523	1274	2843	2859	2822	2960	70.84	58.783	48.254	118.093	123.066	120.381	115.759	59.2923333333333	119.325	1.00897583638255	2.43049908604869e-24	6.55575987432363e-23	ZK829.9	NP_502272.1 MFS domain-containing protein [Caenorhabditis elegans]	Human Diseases;Human Diseases;Organismal Systems;Organismal Systems;Human Diseases;Environmental Information Processing;Human Diseases;Organismal Systems;Organismal Systems;Organismal Systems;Human Diseases	Cancer: overview;Infectious disease: viral;Endocrine system;Endocrine system;Endocrine and metabolic disease;Signal transduction;Cancer: specific types;Endocrine system;Digestive system;Endocrine system;Cancer: overview	ko05200//Pathways in cancer;ko05166//Human T-cell leukemia virus 1 infection;ko04922//Glucagon signaling pathway;ko04919//Thyroid hormone signaling pathway;ko04931//Insulin resistance;ko04066//HIF-1 signaling pathway;ko05211//Renal cell carcinoma;ko04911//Insulin secretion;ko04976//Bile secretion;ko04920//Adipocytokine signaling pathway;ko05230//Central carbon metabolism in cancer	K07299;K07299;K07299;K07299;K07299;K07299;K07299;K07299;K07299;K07299;K07299	GO:0016020//membrane;GO:0016021//integral component of membrane	GO:0022857//transmembrane transporter activity	GO:0055085//transmembrane transport	--
WBGene00001692	162	212	272	650	683	640	601	16.25	24.204	30.475	79.866	86.965	80.758	69.525	23.643	79.2785	1.74551655904188	2.4888593331053e-24	6.70361143452351e-23	grd-3	GRounDhog (Hedgehog-like family) [Source:UniProtKB/TrEMBL;Acc:Q9TYW7]	-	-	-	-	GO:0005576//extracellular region	GO:0005102//receptor binding	GO:0007267//cell-cell signaling;GO:0050829//defense response to Gram-negative bacterium	--
WBGene00006510	2741	2190	2287	3262	2996	3261	3613	86.273	78.522	80.274	126.036	120.356	129.396	131.754	81.6896666666667	126.885	0.635301711474977	2.5622688892375e-24	6.89151922584676e-23	mtrr-1	Methionine synthase reductase [Source:UniProtKB/Swiss-Prot;Acc:Q17574]	-	-	-	-	GO:0005829//cytosol	GO:0003958//NADPH-hemoprotein reductase activity;GO:0010181//FMN binding;GO:0016491//oxidoreductase activity;GO:0016709//oxidoreductase activity, acting on paired donors, with incorporation or reduction of molecular oxygen, NAD(P)H as one donor, and incorporation of one atom of oxygen;GO:0030586//[methionine synthase] reductase activity;GO:0050660//flavin adenine dinucleotide binding	GO:0008652//cellular amino acid biosynthetic process;GO:0009086//methionine biosynthetic process;GO:0050667//homocysteine metabolic process;GO:0055114//oxidation-reduction process	--
WBGene00011801	442	481	521	915	859	897	929	20.438	25.315	26.908	51.826	50.419	52.176	49.54	24.2203333333333	50.9903	1.0740026910519	2.58488501698629e-24	6.94247242914443e-23	T16G1.7	NP_506233.1 CHK domain-containing protein [Caenorhabditis elegans]	-	-	-	-	-	-	-	--
WBGene00008455	1159	1071	1284	484	454	492	516	75.305	79.483	93.655	38.083	37.194	40.527	38.824	82.8143333333333	38.657	-1.09915	2.74615180549112e-24	7.36514018981929e-23	E02H1.1	Probable dimethyladenosine transferase [Source:UniProtKB/Swiss-Prot;Acc:Q09522]	-	-	-	-	GO:0005634//nucleus;GO:0005730//nucleolus;GO:0005759//mitochondrial matrix	GO:0000179//rRNA (adenine-N6,N6-)-dimethyltransferase activity;GO:0003723//RNA binding;GO:0008168//methyltransferase activity;GO:0008649//rRNA methyltransferase activity;GO:0016740//transferase activity;GO:0052909//18S rRNA (adenine(1779)-N(6)/adenine(1780)-N(6))-dimethyltransferase activity	GO:0000154//rRNA modification;GO:0006364//rRNA processing;GO:0031167//rRNA methylation;GO:0032259//methylation	--
WBGene00011176	40	31	34	131	134	120	140	2.631	2.32	2.497	10.553	11.186	9.927	10.618	2.48266666666667	10.571	2.09014938257341	2.90477667073484e-24	7.77953502694822e-23	R09E10.6	NP_501889.1 Uncharacterized protein CELE_R09E10.6 [Caenorhabditis elegans]	-	-	-	-	-	-	-	--
WBGene00007413	2786	2475	2449	1363	1353	1356	1568	83.851	84.784	82.327	50.249	51.69	51.339	54.425	83.654	51.9258	-0.687984	3.33694786560773e-24	8.92432959588557e-23	pro-2	Nucleolar complex protein 2 homolog [Source:UniProtKB/Swiss-Prot;Acc:O17580]	-	-	-	-	GO:0005634//nucleus;GO:0005654//nucleoplasm;GO:0005730//nucleolus;GO:0030690//Noc1p-Noc2p complex;GO:0030691//Noc2p-Noc3p complex	GO:0003714//transcription corepressor activity;GO:0042393//histone binding;GO:0070491//repressing transcription factor binding	GO:0000122//negative regulation of transcription from RNA polymerase II promoter;GO:0007275//multicellular organism development;GO:0007506//gonadal mesoderm development;GO:0030154//cell differentiation;GO:0035067//negative regulation of histone acetylation;GO:0042273//ribosomal large subunit biogenesis	--
WBGene00018866	2578	2376	2108	1132	1085	1106	1351	54.696	57.376	49.954	29.419	29.22	29.518	33.056	54.0086666666667	30.3032	-0.833718	3.46472731894575e-24	9.25297516195287e-23	nath-10	RNA cytidine acetyltransferase [Source:UniProtKB/Swiss-Prot;Acc:O01757]	Genetic Information Processing	Translation	ko03008//Ribosome biogenesis in eukaryotes	K14521	GO:0005634//nucleus;GO:0005730//nucleolus	GO:0000049//tRNA binding;GO:0000166//nucleotide binding;GO:0005524//ATP binding;GO:0008080//N-acetyltransferase activity;GO:0016740//transferase activity;GO:0016746//transferase activity, transferring acyl groups;GO:1990883//rRNA cytidine N-acetyltransferase activity	GO:0000154//rRNA modification;GO:0006364//rRNA processing;GO:0008033//tRNA processing;GO:0016072//rRNA metabolic process;GO:0034470//ncRNA processing;GO:0042274//ribosomal small subunit biogenesis;GO:0051391//tRNA acetylation;GO:1904812//rRNA acetylation involved in maturation of SSU-rRNA	--
WBGene00018605	2124	1892	1997	2746	2784	2767	2804	136.697	138.592	143.552	216.477	227.435	224.014	208.117	139.613666666667	219.011	0.649561512623043	3.51746094639527e-24	9.38055734477318e-23	F48E3.4	NP_509267.2 Peptidase S1 domain-containing protein [Caenorhabditis elegans]	-	-	-	-	-	GO:0004252//serine-type endopeptidase activity	GO:0006508//proteolysis	--
WBGene00007175	914	806	632	1271	1231	1263	1385	30.385	30.497	23.467	51.757	51.946	52.818	53.099	28.1163333333333	52.405	0.898296002921206	3.88270217922594e-24	1.0340018704902e-22	B0395.3	NP_510624.1 Carn_acyltransf domain-containing protein [Caenorhabditis elegans]	Cellular Processes	Transport and catabolism	ko04146//Peroxisome	K00624	GO:0005777//peroxisome	GO:0004092//carnitine O-acetyltransferase activity;GO:0016740//transferase activity;GO:0016746//transferase activity, transferring acyl groups	GO:0019254//carnitine metabolic process, CoA-linked	--
WBGene00009722	225	234	215	51	56	47	68	10.247	12.067	10.913	2.84	3.231	2.694	3.56	11.0756666666667	3.08125	-1.84581	4.53534017548491e-24	1.20610706101362e-22	F45D3.2	NP_001263873.1 Uncharacterized protein CELE_F45D3.2 [Caenorhabditis elegans]	-	-	-	-	-	-	-	--
MSTRG.9426	162	159	182	344	403	352	388	4.994	5.592	6.282	13.018	15.789	13.683	13.818	5.62266666666667	14.077	1.32401348280498	4.71335945935721e-24	1.25168821148211e-22	--	sporozoite surface protein 2-like [Rana temporaria]	-	-	-	-	-	-	-	--
WBGene00000868	15190	11276	10320	18370	18861	18529	19156	723.156	611.003	548.765	1071.25	1139.79	1109.67	1051.73	627.641333333333	1093.11	0.800428627568592	4.85719207247916e-24	1.28807556390513e-22	cyb-3	G2/mitotic-specific cyclin-B3 [Source:UniProtKB/Swiss-Prot;Acc:Q10654]	Human Diseases;Cellular Processes;Cellular Processes;Environmental Information Processing;Organismal Systems	Infectious disease: viral;Cell growth and death;Cell growth and death;Signal transduction;Endocrine system	ko05170//Human immunodeficiency virus 1 infection;ko04110//Cell cycle;ko04218//Cellular senescence;ko04068//FoxO signaling pathway;ko04914//Progesterone-mediated oocyte maturation	K21771;K21771;K21771;K21771;K21771	GO:0000307//cyclin-dependent protein kinase holoenzyme complex;GO:0005634//nucleus;GO:0005737//cytoplasm	GO:0004672//protein kinase activity;GO:0016538//cyclin-dependent protein serine/threonine kinase regulator activity;GO:0019901//protein kinase binding	GO:0000070//mitotic sister chromatid segregation;GO:0000079//regulation of cyclin-dependent protein serine/threonine kinase activity;GO:0000278//mitotic cell cycle;GO:0001556//oocyte maturation;GO:0001934//positive regulation of protein phosphorylation;GO:0006468//protein phosphorylation;GO:0007049//cell cycle;GO:0007098//centrosome cycle;GO:0010389//regulation of G2/M transition of mitotic cell …	--
WBGene00000388	673	444	421	922	947	984	995	40.991	30.78	28.641	68.788	73.217	75.394	69.892	33.4706666666667	71.8227	1.10154360616205	6.10043004918799e-24	1.61550324047684e-22	cdc-25.3	M-phase inducer phosphatase cdc-25.3 [Source:UniProtKB/Swiss-Prot;Acc:P30634]	-	-	-	-	GO:0005634//nucleus;GO:0005737//cytoplasm	GO:0004721//phosphoprotein phosphatase activity;GO:0004725//protein tyrosine phosphatase activity;GO:0016787//hydrolase activity	GO:0000086//G2/M transition of mitotic cell cycle;GO:0000278//mitotic cell cycle;GO:0006470//protein dephosphorylation;GO:0007049//cell cycle;GO:0010971//positive regulation of G2/M transition of mitotic cell cycle;GO:0035335//peptidyl-tyrosine dephosphorylation;GO:0045931//positive regulation of mitotic cell cycle;GO:0051301//cell division;GO:1902751//positive regulation of cell cycle G2/M phase…	--
WBGene00007916	165	139	146	20	32	22	16	6.274	6.015	6.2	0.931	1.544	1.052	0.702	6.163	1.05725	-2.54332	6.75183018156145e-24	1.78550496605544e-22	C34C6.3	NP_495845.3 Uncharacterized protein CELE_C34C6.3 [Caenorhabditis elegans]	-	-	-	-	-	-	-	--
WBGene00010468	107	104	82	6	6	4	2	13.339	14.757	11.418	0.916	0.949	0.627	0.288	13.1713333333333	0.695	-4.24424	6.78832731646064e-24	1.79264934217371e-22	K01D12.9	NP_506108.1 Uncharacterized protein CELE_K01D12.9 [Caenorhabditis elegans]	-	-	-	-	-	-	-	--
WBGene00001066	14	5	6	74	108	122	91	0.967	0.393	0.463	6.258	9.464	10.595	7.245	0.607666666666667	8.3905	3.78740472450587	6.85748469926623e-24	1.80838662055406e-22	dpy-4	DumPY: shorter than wild-type [Source:UniProtKB/TrEMBL;Acc:O62432]	-	-	-	-	GO:0005615//extracellular space;GO:0016020//membrane;GO:0016021//integral component of membrane;GO:0031012//extracellular matrix	GO:0005201//extracellular matrix structural constituent;GO:0042302//structural constituent of cuticle	GO:0030198//extracellular matrix organization;GO:0042338//cuticle development involved in collagen and cuticulin-based cuticle molting cycle	--
WBGene00016824	445	336	343	631	628	603	641	21.331	18.332	18.364	37.05	38.212	36.361	35.435	19.3423333333333	36.7645	0.926551521634317	6.9920346598874e-24	1.84130071516923e-22	C50E3.13	NP_504969.1 Uncharacterized protein CELE_C50E3.13 [Caenorhabditis elegans]	-	-	-	-	-	-	-	--
WBGene00010742	500	431	361	150	153	158	162	32.772	31.999	26.478	11.864	12.408	12.935	12.212	30.4163333333333	12.3547	-1.29978	7.31159948170878e-24	1.92277778859735e-22	K10D6.2	NP_505842.1 Uncharacterized protein CELE_K10D6.2 [Caenorhabditis elegans]	-	-	-	-	GO:0005886//plasma membrane;GO:0016020//membrane;GO:0016021//integral component of membrane	-	-	--
WBGene00007979	5048	4134	3907	5704	5336	5677	6060	154.885	144.35	133.865	214.354	207.799	219.056	214.435	144.366666666667	213.911	0.567273000801838	7.71725766522348e-24	2.02663761019508e-22	imp-1	IntraMembrane Protease (IMPAS) family [Source:UniProtKB/TrEMBL;Acc:Q93346]	-	-	-	-	GO:0005765//lysosomal membrane;GO:0005886//plasma membrane;GO:0016020//membrane;GO:0016021//integral component of membrane;GO:0030176//integral component of endoplasmic reticulum membrane;GO:0030660//Golgi-associated vesicle membrane;GO:0071458//integral component of cytoplasmic side of endoplasmic reticulum membrane;GO:0071556//integral component of lumenal side of endoplasmic reticulum membrane	GO:0004190//aspartic-type endopeptidase activity;GO:0008233//peptidase activity;GO:0042500//aspartic endopeptidase activity, intramembrane cleaving	GO:0006465//signal peptide processing;GO:0006508//proteolysis;GO:0033619//membrane protein proteolysis	--
WBGene00001971	13489	10887	11322	14809	14442	14633	15298	1328.09	1220.02	1245.08	1785.99	1804.92	1812.35	1737.03	1264.4	1785.07	0.497532819791196	8.68860866570569e-24	2.27856050833791e-22	hmg-1.1	HMG; High mobility group protein 1.1 [Source:UniProtKB/TrEMBL;Acc:G5EFV4]	-	-	-	-	GO:0000790//nuclear chromatin;GO:0005634//nucleus;GO:0005737//cytoplasm	GO:0003677//DNA binding;GO:0008134//transcription factor binding;GO:0008301//DNA binding, bending	GO:0006310//DNA recombination;GO:0006338//chromatin remodeling;GO:0006355//regulation of transcription, DNA-templated;GO:0006357//regulation of transcription from RNA polymerase II promoter;GO:0045089//positive regulation of innate immune response;GO:0045944//positive regulation of transcription from RNA polymerase II promoter	HMG
WBGene00010047	1657	1496	1352	647	757	663	737	24.617	25.354	22.408	11.749	14.255	12.366	12.656	24.1263333333333	12.7565	-0.919376	9.20689466877849e-24	2.41113524095933e-22	F54D1.6	NP_502119.2 Uncharacterized protein CELE_F54D1.6 [Caenorhabditis elegans]	-	-	-	-	GO:0005634//nucleus;GO:0016020//membrane;GO:0016021//integral component of membrane	GO:0008568//microtubule-severing ATPase activity;GO:0016887//ATPase activity	GO:0007160//cell-matrix adhesion;GO:0010569//regulation of double-strand break repair via homologous recombination;GO:0031122//cytoplasmic microtubule organization;GO:0051013//microtubule severing	--
WBGene00011679	988	851	845	1241	1189	1235	1300	47.623	46.688	45.493	73.272	72.749	74.884	72.265	46.6013333333333	73.2925	0.653294342235143	1.06481215318043e-23	2.78471205979746e-22	ucr-2.2	Ubiquinol-Cytochrome c oxidoReductase complex [Source:UniProtKB/TrEMBL;Acc:Q22370]	Metabolism;Human Diseases;Human Diseases;Organismal Systems;Human Diseases;Metabolism;Human Diseases;Organismal Systems	Global and overview maps;Neurodegenerative disease;Neurodegenerative disease;Environmental adaptation;Neurodegenerative disease;Energy metabolism;Endocrine and metabolic disease;Circulatory system	ko01100//Metabolic pathways;ko05010//Alzheimer disease;ko05016//Huntington disease;ko04714//Thermogenesis;ko05012//Parkinson disease;ko00190//Oxidative phosphorylation;ko04932//Non-alcoholic fatty liver disease;ko04260//Cardiac muscle contraction	K00415;K00415;K00415;K00415;K00415;K00415;K00415;K00415	-	GO:0003824//catalytic activity;GO:0004222//metalloendopeptidase activity;GO:0046872//metal ion binding	GO:0006508//proteolysis	--
WBGene00006555	297	216	207	432	432	459	478	17.716	14.665	13.792	31.565	32.71	34.442	32.883	15.391	32.9	1.09600061297199	1.06917281859985e-23	2.79225409586821e-22	tbx-36	Putative T-box protein 36 [Source:UniProtKB/Swiss-Prot;Acc:Q23622]	-	-	-	-	GO:0005634//nucleus	GO:0000977//RNA polymerase II regulatory region sequence-specific DNA binding;GO:0001102//RNA polymerase II activating transcription factor binding;GO:0001228//transcriptional activator activity, RNA polymerase II transcription regulatory region sequence-specific binding;GO:0003677//DNA binding;GO:0003700//transcription factor activity, sequence-specific DNA binding	GO:0000122//negative regulation of transcription from RNA polymerase II promoter;GO:0001708//cell fate specification;GO:0006355//regulation of transcription, DNA-templated;GO:0045944//positive regulation of transcription from RNA polymerase II promoter	T-box
WBGene00003185	1390	1089	1008	1691	1635	1662	1801	64.967	57.932	52.622	96.812	97.002	97.717	97.077	58.507	97.152	0.731634451321619	1.10195352253161e-23	2.87389478676243e-22	mek-1	Dual specificity mitogen-activated protein kinase kinase mek-1 [Source:UniProtKB/Swiss-Prot;Acc:Q21307]	Human Diseases;Human Diseases;Genetic Information Processing;Human Diseases;Human Diseases;Environmental Information Processing;Organismal Systems;Human Diseases;Cellular Processes;Human Diseases;Organismal Systems;Human Diseases;Organismal Systems;Human Diseases;Environmental Information Processing;Human Diseases;Organismal Systems;Environmental Information Processing;Cellular Processes;Organism…	Neurodegenerative disease;Neurodegenerative disease;Folding, sorting and degradation;Infectious disease: bacterial;Infectious disease: viral;Signal transduction;Development and regeneration;Cardiovascular disease;Cellular community - eukaryotes;Infectious disease: viral;Nervous system;Infectious disease: viral;Endocrine system;Infectious disease: viral;Signal transduction;Infectious disease: bact…	ko05010//Alzheimer disease;ko05016//Huntington disease;ko04141//Protein processing in endoplasmic reticulum;ko05132//Salmonella infection;ko05170//Human immunodeficiency virus 1 infection;ko04010//MAPK signaling pathway;ko04361//Axon regeneration;ko05418//Fluid shear stress and atherosclerosis;ko04530//Tight junction;ko05169//Epstein-Barr virus infection;ko04722//Neurotrophin signaling pathway;ko…	K04431;K04431;K04431;K04431;K04431;K04431;K04431;K04431;K04431;K04431;K04431;K04431;K04431;K04431;K04431;K04431;K04431;K04431;K04431;K04431;K04431;K04431;K04431;K04431;K04431	GO:0005737//cytoplasm	GO:0000166//nucleotide binding;GO:0004672//protein kinase activity;GO:0004674//protein serine/threonine kinase activity;GO:0004708//MAP kinase kinase activity;GO:0004713//protein tyrosine kinase activity;GO:0005524//ATP binding;GO:0008545//JUN kinase kinase activity;GO:0016301//kinase activity;GO:0016740//transferase activity;GO:0042169//SH2 domain binding;GO:0046872//metal ion binding	GO:0000003//reproduction;GO:0000165//MAPK cascade;GO:0000187//activation of MAPK activity;GO:0006468//protein phosphorylation;GO:0007140//male meiosis;GO:0007257//activation of JUN kinase activity;GO:0007346//regulation of mitotic cell cycle;GO:0008340//determination of adult lifespan;GO:0009266//response to temperature stimulus;GO:0016310//phosphorylation;GO:0018108//peptidyl-tyrosine phosphoryl…	--
WBGene00010732	1902	1759	1649	886	926	908	1007	47.103	49.697	45.65	26.812	29.055	28.211	28.641	47.4833333333333	28.1797	-0.752762	1.37734620204969e-23	3.58717107277626e-22	K10C3.5	NP_001021564.1 Tr-type G domain-containing protein [Caenorhabditis elegans]	Genetic Information Processing	Translation	ko03008//Ribosome biogenesis in eukaryotes	K14536	GO:1990904//ribonucleoprotein complex	GO:0003924//GTPase activity;GO:0005525//GTP binding;GO:0043022//ribosome binding	GO:0042256//mature ribosome assembly	--
WBGene00007153	603	580	497	898	844	1003	955	22.279	24.391	20.51	40.627	39.583	46.618	40.693	22.3933333333333	41.8802	0.903200759468178	1.39616408719262e-23	3.63117889417304e-22	clec-41	C-type LECtin [Source:UniProtKB/TrEMBL;Acc:P90732]	-	-	-	-	-	GO:0030246//carbohydrate binding	GO:0045087//innate immune response;GO:0050921//positive regulation of chemotaxis	--
WBGene00009973	1116	938	1007	1444	1459	1377	1523	70.322	67.273	70.874	111.455	116.699	109.15	110.676	69.4896666666667	111.995	0.688563959236485	1.56392506080978e-23	4.06190866068563e-22	F53C11.3	Uncharacterized oxidoreductase F53C11.3 [Source:UniProtKB/Swiss-Prot;Acc:Q93761]	-	-	-	-	-	GO:0016491//oxidoreductase activity	GO:0045087//innate immune response;GO:0050829//defense response to Gram-negative bacterium;GO:0055114//oxidation-reduction process	--
WBGene00020022	652	709	674	1149	1123	1189	1136	14.7	18.071	16.958	31.381	31.69	33.85	29.467	16.5763333333333	31.597	0.930662667611404	1.59776202179954e-23	4.14409935640409e-22	gldc-1	Glycine cleavage system P protein [Source:UniProtKB/TrEMBL;Acc:Q21962]	Metabolism;Metabolism;Metabolism;Metabolism	Global and overview maps;Global and overview maps;Carbohydrate metabolism;Amino acid metabolism	ko01100//Metabolic pathways;ko01200//Carbon metabolism;ko00630//Glyoxylate and dicarboxylate metabolism;ko00260//Glycine, serine and threonine metabolism	K00281;K00281;K00281;K00281	GO:0005739//mitochondrion;GO:0005960//glycine cleavage complex	GO:0003824//catalytic activity;GO:0004375//glycine dehydrogenase (decarboxylating) activity;GO:0016491//oxidoreductase activity;GO:0016594//glycine binding;GO:0030170//pyridoxal phosphate binding	GO:0006544//glycine metabolic process;GO:0006546//glycine catabolic process;GO:0019464//glycine decarboxylation via glycine cleavage system;GO:0055114//oxidation-reduction process	--
WBGene00003987	182	220	262	39	38	33	50	7.618	10.481	12.249	2	2.019	1.738	2.414	10.116	2.04275	-2.30805	1.70441906605855e-23	4.41467886315549e-22	pes-23	Patterned Expression Site [Source:UniProtKB/TrEMBL;Acc:Q19442]	-	-	-	-	GO:0016020//membrane;GO:0016021//integral component of membrane	GO:0022857//transmembrane transporter activity	GO:0055085//transmembrane transport	--
WBGene00012443	889	1168	1145	323	340	368	351	36.077	53.949	51.9	16.056	17.514	18.786	16.427	47.3086666666667	17.1958	-1.46005	1.73625423744546e-23	4.49098428476316e-22	Y15E3A.4	NP_510539.1 MFS domain-containing protein [Caenorhabditis elegans]	-	-	-	-	GO:0005886//plasma membrane;GO:0016020//membrane;GO:0016021//integral component of membrane	-	GO:0055085//transmembrane transport	--
WBGene00014207	698	830	737	1340	1406	1349	1383	41.927	56.682	49.288	98.625	107.416	101.961	96.278	49.299	101.07	1.03572454646553	1.76341877110912e-23	4.55001952540873e-22	ZK1058.9	NP_001254883.1 Uncharacterized protein CELE_ZK1058.9 [Caenorhabditis elegans]	-	-	-	-	-	-	-	--
WBGene00021900	1390	1402	1541	618	597	643	667	72.55	83.288	89.836	39.511	39.553	42.218	40.149	81.8913333333333	40.3578	-1.02087	1.76389058183023e-23	4.55001952540873e-22	Y54H5A.2	NP_498089.2 Uncharacterized protein CELE_Y54H5A.2 [Caenorhabditis elegans]	-	-	-	-	-	-	-	--
WBGene00044665	182	156	215	33	38	35	35	27.129	26.467	35.796	6.025	7.19	6.563	6.017	29.7973333333333	6.44875	-2.20809	1.77937110075784e-23	4.58369874293313e-22	F59A6.12	NP_001040785.2 Uncharacterized protein CELE_F59A6.12 [Caenorhabditis elegans]	-	-	-	-	-	-	-	--
WBGene00015204	1427	1306	1404	695	627	637	724	43.249	45.051	47.528	25.802	24.122	24.286	25.306	45.276	24.879	-0.863818	1.78907696128379e-23	4.60243090938148e-22	B0495.5	NP_495615.2 Uncharacterized protein CELE_B0495.5 [Caenorhabditis elegans]	-	-	-	-	GO:0005575//cellular_component	GO:0003674//molecular_function;GO:0003824//catalytic activity	-	--
WBGene00018737	605	351	223	47	57	69	61	29.346	19.378	12.081	2.792	3.51	4.21	3.412	20.2683333333333	3.481	-2.54165	1.88937966769877e-23	4.85385743978918e-22	F53B1.4	NP_508390.1 NAD(P)-bd_dom domain-containing protein [Caenorhabditis elegans]	Metabolism;Metabolism	Global and overview maps;Metabolism of terpenoids and polyketides	ko01100//Metabolic pathways;ko00523//Polyketide sugar unit biosynthesis	K01710;K01710	-	GO:0008460//dTDP-glucose 4,6-dehydratase activity	GO:0009225//nucleotide-sugar metabolic process;GO:0030968//endoplasmic reticulum unfolded protein response	--
WBGene00017075	16680	15637	16449	8593	8144	8105	9702	862.16	919.934	949.638	544.055	534.334	526.994	578.333	910.577333333333	545.929	-0.738068	1.93025742260281e-23	4.95214482314436e-22	nap-1	Nucleosome Assembly Protein [Source:UniProtKB/TrEMBL;Acc:Q19007]	-	-	-	-	GO:0005634//nucleus;GO:0005737//cytoplasm	GO:0008134//transcription factor binding;GO:0015485//cholesterol binding	GO:0006334//nucleosome assembly	--
[truncated: 19,811 more rows]
