# Supplementary material for: Pore-Forming Protein LIN-24 Enhances Starvation Resilience in Caenorhabditis elegans by Modulating Lipid Metabolism and Mitochondrial Dynamics
Source: Toxins (Basel). 2025 Feb 6;17(2):72. doi: 10.3390/toxins17020072 (PMC11860826; doi:10.3390/toxins17020072)
Supplement: Supplementary file 1 [file toxins-17-00072-s001.zip › Table S6-lipidomics of LIN-24-OE 24h vs N2 24h.xlsx]

## Sheet: 差异表格 (1)
id	logFC	pvalue	sign
PI(18:0_20:5)-H	3.67133132032903	0.101744981186415	Not sig
LPI(18:1)-H	-3.31391	0.144034887751569	Not sig
TAG(48:3_FA14:0)+NH4	3.27249066247724	0.00343739631521443	Up
PI(14:0_20:5)-H	-3.21379	0.00134458819880502	Down
LPG(18:1)-H	2.99865076122765	0.0511718275173201	Not sig
LPC(22:6)+AcO	2.7100375309793	0.0882852430407386	Not sig
PI(19:0_20:5)-H	2.6050826324431	0.0990481048855691	Not sig
PI(18:1_18:1)-H	2.4587893525518	0.130945786745091	Not sig
PG(16:0_16:1)-H	2.42568054806025	0.147213981780451	Not sig
FFA(16:2)	-2.36628	0.190369345851812	Not sig
FFA(20:1)	2.33678011692345	0.0882263603311132	Not sig
TAG(49:1_FA16:1)+NH4	-2.32585	0.0782499935648354	Not sig
FFA(14:0)	-2.29962	0.213692610148261	Not sig
FFA(18:1)	-2.29806	0.323723947747756	Not sig
PE(20:1_22:5)-H	-2.22785	0.00821521849740169	Down
CL(72:4_18:0)-2H	2.15946469623053	0.072088444861801	Not sig
LPI(20:4)-H	-2.12112	0.145297579135437	Not sig
PG(18:1_20:0)-H	-2.11883	0.031204916406816	Down
LPE(19:0)-H	-2.10761	0.189779336766234	Not sig
LPG(16:0)-H	2.09599940448685	0.126405671994081	Not sig
TAG(56:5_FA20:4)+NH4	2.08836571398085	0.205346062109929	Not sig
TAG(56:6_FA20:4)+NH4	-2.07738	0.318168196450174	Not sig
TAG(56:4_FA20:2)+NH4	2.03070754682845	0.279951695766316	Not sig
DAG(18:0_22:5)+NH4	2.01865841512958	0.219636501447562	Not sig
FFA(14:1)	1.8802	0.404865123733275	Not sig
PC(16:1_20:2)+AcO	-1.80787	0.0173919494914585	Down
FFA(16:0)	1.8007236637995	0.425389027262862	Not sig
TAG(58:7_FA20:4)+NH4	1.79493805823368	0.155636038614596	Not sig
PE(18:2_22:6)-H	1.7946656952303	0.00793104625991506	Up
PG(20:0_20:2)-H	-1.74372	0.0869776185057048	Not sig
PG(14:0_20:4)-H	-1.67459	0.0496678220997689	Down
PI(16:0_19:0)-H	1.6620353793817	0.205811541222244	Not sig
CE(16:0)+NH4	-1.66202	0.332919938230268	Not sig
PE(P-18:1_17:0)+H	1.6475917676676	0.297168142742881	Not sig
PS(15:0_22:5)-H	1.63211532087833	0.0140883720622729	Up
FFA(18:2)	1.63083758400563	0.287608554877115	Not sig
PI(16:0_20:1)-H	1.6185875147104	0.0271901671689962	Up
TAG(54:1_FA16:0)+NH4	-1.61049	0.399474535667622	Not sig
FFA(16:1)	1.60119931558568	0.316908691523448	Not sig
PI(15:0_20:2)-H	-1.59811	0.0168412044957968	Down
PI(17:0_20:4)-H	1.59714434885415	0.112013200859608	Not sig
PS(19:0_20:4)-H	-1.58254	0.185657699870729	Not sig
PI(16:0_16:1)-H	-1.57687	0.043742983603029	Down
PG(16:1_16:1)-H	-1.56446	0.198479144361044	Not sig
TAG(52:6_FA18:3)+NH4	1.55332792648155	0.250070809184694	Not sig
PI(18:1_20:5)-H	-1.55004	0.323657946552226	Not sig
TAG(53:4_FA18:3)+NH4	1.50886720476615	0.357962473113028	Not sig
TAG(54:6_FA16:0)+NH4	-1.49773	0.280837019182555	Not sig
PE(O-16:0_18:0)-H	1.4924671889191	0.344033678148367	Not sig
TAG(54:6_FA18:2)+NH4	-1.46614	0.419248315788823	Not sig
PC(20:1_20:2)+AcO	-1.44987	0.119373229752994	Not sig
PI(15:0_20:0)-H	-1.44907	0.0886566618829545	Not sig
TAG(42:0_FA16:0)+NH4	-1.44453	0.206748729463879	Not sig
PG(16:0_18:1)-H	-1.44404	0.0490865727379012	Down
PC(14:0_16:0)+AcO	-1.44137	0.0885724099331019	Not sig
PI(14:0_18:0)-H	-1.42039	0.49387977773582	Not sig
PI(20:1_20:4)-H	1.40893709010936	0.16728043787358	Not sig
PC(16:1_22:5)+AcO	-1.40735	0.0953561200671636	Not sig
TAG(50:4_FA16:1)+NH4	1.39082870198153	0.342051764108396	Not sig
TAG(53:4_FA16:0)+NH4	-1.355	0.173662666992034	Not sig
TAG(46:0_FA14:0)+NH4	1.33377007954045	0.297329022877335	Not sig
TAG(56:6_FA20:3)+NH4	-1.33044	0.400425729483693	Not sig
PE(14:0_20:1)-H	1.32825969052967	0.118618678747883	Not sig
PE(18:2_18:2)-H	1.32170095559773	0.000113649368793557	Up
LPG(18:3)-H	-1.31781	0.0736206313023882	Not sig
PI(20:5_20:5)-H	-1.30432	0.316413960316859	Not sig
PI(18:0_20:4)-H	-1.29375	0.177028602194573	Not sig
TAG(54:5_FA22:5)+NH4	1.2860425468092	0.20626330241812	Not sig
TAG(44:0_FA18:0)+NH4	-1.26585	0.382356878728536	Not sig
DAG(18:0_22:4)+NH4	1.25982963470783	0.25760156456463	Not sig
PI(14:0_17:0)-H	1.25399605377008	0.492087265570487	Not sig
PC(20:2_20:2)+AcO	-1.25381	0.100376511544308	Not sig
TAG(52:0_FA16:0)+NH4	-1.25104	0.260694626779989	Not sig
TAG(46:2_FA18:1)+NH4	-1.22765	0.107245978881642	Not sig
TAG(52:5_FA16:1)+NH4	-1.21125	0.224643927418974	Not sig
PG(17:0_20:1)-H	-1.2103	0.114417328890128	Not sig
PG(20:1_20:1)-H	-1.20676	0.259015875180288	Not sig
PE(15:0_18:3)-H	1.20275633246199	0.0280771306659389	Up
LPC(16:0)+AcO	1.18702465031778	0.34956760418103	Not sig
TAG(50:5_FA18:1)+NH4	1.18554223964753	0.344834283420623	Not sig
TAG(58:9_FA18:1)+NH4	-1.17966	0.373743085519499	Not sig
CL(72:8_18:0)-2H	1.17893852616827	0.266667129397202	Not sig
PG(15:0_15:0)-H	1.17579617512947	0.163793314165802	Not sig
PC(18:3_20:1)+AcO	-1.16461	0.0438308290214761	Down
PG(17:0_22:4)-H	-1.16341	0.0329467178672444	Down
TAG(52:1_FA16:0)+NH4	1.16300515161668	0.609916160202524	Not sig
PI(16:1_17:0)-H	-1.16167	0.186301217441279	Not sig
LPG(14:0)-H	-1.15235	0.15755943650582	Not sig
PC(20:4_20:5)+AcO	1.12635271114123	0.126224873370456	Not sig
PG(18:3_20:0)-H	-1.11863	0.15294952606196	Not sig
PI(18:3_20:3)-H	-1.11116	0.0346549659872873	Down
TAG(47:2_FA18:1)+NH4	1.10456322134955	0.435363554069854	Not sig
TAG(52:6_FA20:4)+NH4	1.10067	0.487677157581148	Not sig
PS(15:0_20:2)-H	1.09462682639548	0.109737838609013	Not sig
SM(d18:1/14:0)+H	1.08938206528605	0.00679206311065566	Up
PA(15:0_15:0)-H	1.08044535974095	0.297952617182753	Not sig
PG(17:0_22:6)-H	1.07689192299653	0.109153405350895	Not sig
PI(18:0_20:2)-H	-1.06622	0.226326074354574	Not sig
PI(16:1_20:1)-H	1.06353678775231	0.0765444361037616	Not sig
PG(18:1_18:3)-H	-1.06169	0.322520285133048	Not sig
PI(15:0_17:0)-H	-1.05404	0.148474112563928	Not sig
PG(15:0_18:2)-H	1.0535167986204	0.00700156108134175	Up
TAG(54:7_FA20:4)+NH4	1.05231155495415	0.339572422484584	Not sig
PI(17:0_20:1)-H	1.05174997140283	0.138856866048938	Not sig
PC(18:2_19:0)+AcO	1.04554667252723	0.086595379710572	Not sig
PC(20:1_22:5)+AcO	1.04226805002789	0.437921307663603	Not sig
PE(18:1_22:6)-H	1.0404747697512	0.147960062741455	Not sig
PI(19:0_19:0)-H	-1.03898	0.126530565263479	Not sig
PI(20:2_20:5)-H	-1.03757	0.0144244510980841	Down
PG(18:0_18:1)-H	-1.03281	0.279442809314681	Not sig
PS(20:0_20:2)-H	-1.0319	0.00953653898918238	Down
PC(17:0_22:6)+AcO	1.03010091455637	0.382746414489138	Not sig
LPI(20:1)-H	-1.02673	0.1595513318913	Not sig
PC(15:0_18:3)+AcO	-1.02235	0.336854417493846	Not sig
LPG(17:0)-H	-1.01559	0.00496102702638749	Down
PI(19:0_22:6)-H	1.0152749410891	0.313765821232352	Not sig
LPG(18:2)-H	1.01389258414537	0.180012426266284	Not sig
LPI(15:0)-H	-1.00195	0.182057168521551	Not sig
PG(20:2_20:5)-H	-0.992753	0.131117909678854	Not sig
PI(18:0_18:2)-H	-0.992251	0.253003078030185	Not sig
PS(18:1_20:1)-H	-0.9895	0.453311258229283	Not sig
LPG(20:3)-H	-0.986564	0.0488730466464821	Down
PI(18:2_22:5)-H	0.985113970568934	0.199943184951527	Not sig
PI(15:0_18:1)-H	0.98393813467943	0.0450385249367843	Up
PG(18:0_20:1)-H	0.983213442975602	0.324502239862383	Not sig
PI(18:1_18:2)-H	0.9813529350597	0.374022729100728	Not sig
PE(19:0_19:0)-H	0.960929567645733	0.200456355084213	Not sig
PS(15:0_19:0)-H	-0.960627	0.0880387336681652	Not sig
PE(19:0_22:6)-H	-0.95975	0.152277471010291	Not sig
PG(16:1_18:0)-H	-0.958141	0.0990036474679807	Not sig
PC(20:1_20:3)+AcO	-0.956731	0.255472966726512	Not sig
PG(17:0_18:0)-H	-0.954421	0.146159137672915	Not sig
PG(22:4_22:6)-H	-0.936116	0.25974863375077	Not sig
PC(18:3_22:5)+AcO	0.924015738488246	0.0819932488831319	Not sig
PI(17:0_20:5)-H	0.921562181757025	0.443987252395804	Not sig
PG(14:0_20:5)-H	-0.920707	0.588533047520532	Not sig
PG(20:0_20:1)-H	-0.918235	0.347869326095307	Not sig
PG(14:0_15:0)-H	-0.912474	0.314515480794678	Not sig
PI(14:0_20:3)-H	0.911042648849324	0.0861766999200172	Not sig
PG(18:3_18:3)-H	0.906331396063364	0.209946792699439	Not sig
LPS(18:0)-H	-0.90106	0.442304335679236	Not sig
PC(18:3_20:2)+AcO	-0.895652	0.148124089378003	Not sig
PC(15:0_20:3)+AcO	-0.893835	0.0398428556601129	Down
PS(19:0_20:2)-H	-0.892259	0.120021176049197	Not sig
TAG(52:3_FA20:1)+NH4	-0.889347	0.486884176519417	Not sig
PI(16:1_19:0)-H	0.888416360913336	0.298970295101335	Not sig
PS(16:0_20:3)-H	-0.883058	0.0587718692279332	Not sig
FFA(20:0)	0.879858100262775	0.51984102104111	Not sig
PG(19:0_20:1)-H	-0.876688	0.252646182910414	Not sig
PG(20:2_20:3)-H	0.872035120308428	0.294511001005313	Not sig
PC(15:0_20:1)+AcO	-0.867884	0.432995017180697	Not sig
LPS(18:1)-H	-0.863103	0.337942728354938	Not sig
PG(20:0_20:0)-H	0.85955177276525	0.39190235409651	Not sig
TAG(52:4_FA18:0)+NH4	-0.855214	0.497878205982376	Not sig
PA(14:0_15:0)-H	-0.853879	0.0243732485801815	Down
PE(O-16:0_20:2)-H	-0.853778	0.0434789889750313	Down
PC(18:1_22:4)+AcO	0.844063829249464	0.187780769132421	Not sig
PS(18:2_18:2)-H	0.841844721780178	0.149781381722499	Not sig
PI(18:2_18:2)-H	-0.840683	0.0912789548662788	Not sig
PI(18:0_20:3)-H	-0.839795	0.0221956757055978	Down
CL(72:5_18:0)-2H	-0.838297	0.2950911973598	Not sig
PE(O-18:0_22:4)-H	-0.837319	0.0468763717620152	Down
PG(16:1_19:0)-H	-0.831313	0.382831205346457	Not sig
PI(18:2_20:3)-H	-0.830335	0.0729680115864862	Not sig
LPI(17:0)-H	-0.82967	0.580593595017291	Not sig
TAG(56:2_FA20:0)+NH4	-0.829652	0.482252577891247	Not sig
PI(20:0_20:1)-H	-0.827812	0.3843350317384	Not sig
PI(15:0_22:4)-H	0.8274608757457	0.450869822727158	Not sig
DAG(16:1_16:1)+NH4	0.825553041171949	0.29713721586034	Not sig
PE(20:3_22:4)-H	-0.823722	0.0162476544367677	Down
LPI(18:0)-H	-0.823102	0.680479829130265	Not sig
PS(17:0_20:4)-H	-0.818666	0.724233495875795	Not sig
PI(15:0_18:3)-H	-0.818385	0.400524506697422	Not sig
PE(15:0_20:0)-H	0.817369533257654	0.0607534292573865	Not sig
TAG(51:2_FA18:2)+NH4	0.814468296185678	0.572227010307205	Not sig
PI(15:0_18:0)-H	-0.813495	0.12324869856061	Not sig
PC(20:2_22:5)+AcO	0.812958528065232	0.641568207339095	Not sig
CE(22:0)+NH4	-0.811173	0.670501399665652	Not sig
PG(14:0_17:0)-H	0.810057758849278	0.478615275661211	Not sig
PS(18:0_18:1)-H	-0.805035	0.284597032225177	Not sig
TAG(50:4_FA14:0)+NH4	-0.800231	0.367451625598134	Not sig
PC(20:0_20:4)+AcO	0.799774470389401	0.181075072101571	Not sig
PG(16:0_17:0)-H	0.799218093823478	0.300680736972471	Not sig
PG(16:1_20:0)-H	-0.797142	0.175255501031945	Not sig
PE(18:0_22:5)-H	0.795259863625551	0.317517249821844	Not sig
PG(15:0_19:0)-H	-0.792337	0.240753028306815	Not sig
PC(18:0_19:0)+AcO	0.789004643349869	0.371217628837354	Not sig
PE(17:0_22:4)-H	0.782932445571702	0.184609302355349	Not sig
PS(18:2_20:5)-H	-0.777391	0.02094767008276	Down
PS(19:0_22:6)-H	-0.767821	0.200941681589637	Not sig
TAG(58:9_FA20:4)+NH4	-0.760562	0.387213314728102	Not sig
CER(d18:1/24:0)+H	-0.759331	0.511053931142204	Not sig
TAG(50:3_FA18:3)+NH4	0.756951055360078	0.542391953496426	Not sig
LPE(16:1)-H	-0.752245	0.0315951886215077	Down
PC(20:0_20:3)+AcO	-0.750662	0.343364727085292	Not sig
PC(17:0_20:2)+AcO	-0.749785	0.132203949520489	Not sig
PC(19:0_20:1)+AcO	0.749677698279153	0.405995693473932	Not sig
TAG(49:2_FA17:0)+NH4	-0.743955	0.633765944790197	Not sig
PI(18:1_19:0)-H	-0.743883	0.153896812970434	Not sig
PE(15:0_20:2)-H	0.738116882623151	0.0649307622388139	Not sig
PG(17:0_18:1)-H	-0.735404	0.436986034357576	Not sig
TAG(51:5_FA18:2)+NH4	-0.731362	0.621497575314821	Not sig
TAG(42:2_FA18:2)+NH4	-0.731108	0.0817230359473822	Not sig
PC(17:0_20:1)+AcO	-0.728852	0.339368939734105	Not sig
TAG(52:0_FA18:0)+NH4	-0.727946	0.467671368595686	Not sig
PI(18:2_18:3)-H	-0.727277	0.121775155585606	Not sig
PC(16:1_20:3)+AcO	-0.722301	0.206475165384168	Not sig
PI(20:2_20:4)-H	0.720258472307637	0.252816166884984	Not sig
PG(14:0_19:0)-H	0.719812519297298	0.531890334047284	Not sig
PE(18:1_22:5)-H	-0.719609	0.303596544762165	Not sig
PC(19:0_19:0)+AcO	-0.717336	0.627469865855806	Not sig
PS(18:2_20:0)-H	-0.713755	0.371185941721676	Not sig
PG(15:0_20:3)-H	0.71170425432922	0.088327400297396	Not sig
PS(18:2_20:1)-H	0.706276120132034	0.300035508200481	Not sig
PI(18:0_18:0)-H	-0.704282	0.211351750102604	Not sig
PE(14:0_16:1)-H	-0.704054	0.224731028314774	Not sig
PC(14:0_19:0)+AcO	0.7001561426653	0.063790085371654	Not sig
PC(19:0_20:4)+AcO	-0.696168	0.067195976183552	Not sig
PC(20:2_20:3)+AcO	-0.695427	0.10745131648709	Not sig
TAG(50:1_FA16:0)+NH4	-0.693347	0.549475630001035	Not sig
TAG(58:3_FA18:1)+NH4	-0.690699	0.550155919765693	Not sig
PG(18:0_18:0)-H	-0.689096	0.348524993794817	Not sig
SM(d18:1/24:0)+H	-0.685476	0.0141547815644812	Down
PS(17:0_22:6)-H	-0.682601	0.400109643006295	Not sig
PG(17:0_20:2)-H	-0.674105	0.0832851666507736	Not sig
PG(14:0_18:1)-H	-0.671597	0.288710412833648	Not sig
PE(15:0_22:6)-H	0.671549340278176	0.318378925333371	Not sig
PC(15:0_20:2)+AcO	-0.671104	0.196026545676979	Not sig
PG(18:0_20:4)-H	-0.669582	0.27500070389502	Not sig
PE(18:2_20:2)-H	-0.662197	0.0533276258717867	Not sig
DAG(15:0_15:0)+NH4	0.659275289683599	0.12188072869228	Not sig
PI(16:0_18:3)-H	-0.65796	0.324409834126233	Not sig
DAG(16:1_20:1)+NH4	0.6567391474434	0.428931669999112	Not sig
PE(16:0_20:1)-H	0.656343295706201	0.138915564976597	Not sig
PI(16:1_18:1)-H	-0.65337	0.436951461396184	Not sig
TAG(54:2_FA20:1)+NH4	0.652349288966302	0.653612957228538	Not sig
PE(18:2_20:4)-H	0.650930715919424	0.0939588308962456	Not sig
PG(16:0_20:3)-H	-0.650368	0.5518478871931	Not sig
PG(15:0_20:2)-H	-0.648652	0.506127402238826	Not sig
PI(20:1_20:5)-H	0.648032625766826	0.466502258447415	Not sig
PS(18:0_20:2)-H	0.643808095772728	0.331254011068682	Not sig
TAG(48:1_FA14:0)+NH4	-0.643097	0.569543926438029	Not sig
PG(15:0_20:4)-H	0.637412191540033	0.580557634534287	Not sig
PG(18:3_20:1)-H	-0.637298	0.417725628302801	Not sig
PS(18:3_20:5)-H	-0.634036	0.0283647950135422	Down
TAG(52:1_FA18:0)+NH4	-0.628281	0.578567617635764	Not sig
PG(18:0_18:2)-H	0.628271906309095	0.235262867873932	Not sig
PE(P-20:0_20:5)+H	-0.627963	0.0393361676225194	Down
TAG(46:2_FA16:1)+NH4	0.619988593876678	0.695474707045246	Not sig
CL(72:8_18:1)-2H	-0.615202	0.143856200600611	Not sig
TAG(46:1_FA16:1)+NH4	0.613597344230526	0.753428453872945	Not sig
PE(20:1_20:1)-H	0.611764288187578	0.140866315127979	Not sig
PS(17:0_17:0)-H	0.611575787810542	0.285718090056207	Not sig
TAG(50:2_FA18:0)+NH4	0.611218	0.56299652694213	Not sig
FFA(20:2)	-0.604148	0.781156982979942	Not sig
TAG(54:6_FA16:1)+NH4	0.60326543614885	0.485880350883553	Not sig
PI(15:0_20:5)-H	0.601305415109401	0.316512753275468	Not sig
LPE(16:0)-H	-0.599108	0.0520891922632917	Not sig
PI(18:0_20:1)-H	-0.596469	0.318954975457435	Not sig
PI(16:0_18:0)-H	0.596016047359953	0.332576596319193	Not sig
PG(15:0_20:1)-H	-0.591413	0.573276378478054	Not sig
PG(18:2_20:4)-H	-0.589697	0.027125517912176	Down
PE(14:0_20:4)-H	-0.585985	0.167520074364938	Not sig
PI(17:0_18:2)-H	0.584800748583403	0.375459027075444	Not sig
PS(18:0_18:0)-H	-0.583939	0.485458614682168	Not sig
LPC(19:0)+AcO	0.583031374433651	0.108079611168704	Not sig
CL(72:8_18:2)-2H	-0.58123	0.317750698023631	Not sig
PC(19:0_20:2)+AcO	-0.580338	0.338595429953725	Not sig
PC(17:0_20:0)+AcO	-0.577941	0.437189180528323	Not sig
TAG(46:0_FA16:0)+NH4	-0.57718	0.586517688704567	Not sig
PI(18:1_20:1)-H	-0.57648	0.39215426363239	Not sig
PC(16:1_18:3)+AcO	-0.575661	0.290977612112907	Not sig
PI(16:0_16:0)-H	-0.575505	0.567035162452058	Not sig
PI(17:0_20:2)-H	-0.575055	0.240748872655853	Not sig
PE(18:0_22:6)-H	-0.573328	0.0394733974017815	Down
PC(16:0_18:0)+AcO	0.573079212944001	0.198340272208856	Not sig
TAG(54:2_FA18:2)+NH4	0.571529449943276	0.53361856182445	Not sig
TAG(49:3_FA18:3)+NH4	-0.570909	0.408992200476609	Not sig
CL(72:2_18:0)-2H	-0.568771	0.185240223131088	Not sig
PE(18:0_20:0)-H	-0.568466	0.283965358985069	Not sig
TAG(53:2_FA16:0)+NH4	-0.566136	0.560422643027125	Not sig
PG(14:0_20:3)-H	-0.565483	0.478327053504901	Not sig
PE(20:5_26:6)-H	-0.563701	0.329784221159587	Not sig
PC(18:1_22:5)+AcO	-0.563327	0.0446221214322414	Down
PC(18:0_18:1)+AcO	-0.560672	0.0865307054988806	Not sig
TAG(56:2_FA20:1)+NH4	-0.560654	0.62489808925001	Not sig
TAG(46:1_FA16:0)+NH4	0.557991821979853	0.744660074950083	Not sig
PC(15:0_16:0)+AcO	0.555962616529527	0.181569515556604	Not sig
PC(18:3_18:3)+AcO	-0.554204	0.1115613448615	Not sig
PC(18:3_20:3)+AcO	-0.551978	0.0814690864596352	Not sig
LPI(19:0)-H	0.551883252917778	0.483511601048406	Not sig
PI(18:0_18:3)-H	0.5476230730087	0.57071625049697	Not sig
PI(18:0_18:1)-H	-0.546983	0.0688914087362974	Not sig
PC(17:0_18:1)+AcO	0.546933966145927	0.713021556101058	Not sig
PE(18:1_20:2)-H	-0.544953	0.0501795060206596	Not sig
LPC(16:1)+AcO	-0.543438	0.199789157649415	Not sig
LPC(20:5)+AcO	-0.542952	0.105009098824177	Not sig
PS(18:0_18:2)-H	-0.541575	0.0585818801756702	Not sig
PC(18:1_20:0)+AcO	0.54137676627591	0.284286118342111	Not sig
TAG(48:4_FA18:2)+NH4	-0.541124	0.687363599267786	Not sig
PS(15:0_20:5)-H	0.540532848661477	0.446147338104553	Not sig
PG(18:3_20:2)-H	0.539362792814226	0.324825615131317	Not sig
PE(P-20:0_20:0)+H	-0.537741	0.252094098408862	Not sig
TAG(53:1_FA18:0)+NH4	-0.534971	0.615549898691421	Not sig
PE(17:0_20:1)-H	0.534047684909799	0.0939967452960217	Not sig
PS(20:2_20:2)-H	0.534017777794652	0.495488212855266	Not sig
PS(18:0_20:4)-H	0.532079169951651	0.357199903132488	Not sig
PC(14:0_18:0)+AcO	-0.528608	0.466496889941389	Not sig
PI(19:0_20:3)-H	-0.528111	0.403979492826469	Not sig
SM(d18:1/16:0)+H	-0.527922	0.0250961545086068	Down
LPC(20:3)+AcO	-0.527763	0.0747885115520727	Not sig
PE(15:0_20:3)-H	0.527609896384377	0.185980359972266	Not sig
CER(d18:1/16:0)+H	-0.527255	0.580382812631092	Not sig
PS(16:1_19:0)-H	-0.525655	0.387927578213207	Not sig
TAG(50:0_FA16:0)+NH4	-0.523829	0.6024786922469	Not sig
CL(72:6_18:0)-2H	0.523334431740627	0.516799018584481	Not sig
PC(18:0_20:0)+AcO	-0.518389	0.415531690704511	Not sig
PS(14:0_16:0)-H	-0.510071	0.218229361789523	Not sig
PC(16:1_20:4)+AcO	-0.509233	0.289645075554792	Not sig
PG(18:1_18:1)-H	0.506923455420078	0.674290438506241	Not sig
TAG(57:3_FA18:2)+NH4	-0.506749	0.652406494403995	Not sig
PI(18:0_19:0)-H	0.504003554688175	0.354333912018141	Not sig
PE(P-20:0_18:1)+H	0.502328292252327	0.649943968215154	Not sig
PC(16:1_20:1)+AcO	-0.500895	0.492367883529963	Not sig
PE(16:0_20:2)-H	-0.499368	0.0201160166979973	Down
PS(14:0_16:1)-H	0.497192895297676	0.100327442544692	Not sig
GlcCer(d18:0/20:0)+H	0.496561393432551	0.694102105922271	Not sig
LPI(20:5)-H	-0.495486	0.117989380612591	Not sig
PI(18:2_20:4)-H	-0.492253	0.0291974774242952	Down
LPE(22:6)-H	0.488954571078626	0.149540073568707	Not sig
TAG(45:0_FA14:0)+NH4	-0.488202	0.628476028291667	Not sig
DAG(15:0_20:5)+NH4	0.488026541416677	0.205848606404965	Not sig
PC(18:0_18:3)+AcO	-0.487659	0.689653680048442	Not sig
PG(15:0_16:1)-H	0.486101402796902	0.112535812537932	Not sig
CL(72:6_20:4)-2H	-0.483775	0.516414151679358	Not sig
LPS(17:0)-H	-0.48348	0.381483174102253	Not sig
PI(14:0_19:0)-H	-0.483473	0.815251303257858	Not sig
PS(14:0_20:3)-H	-0.48275	0.229011050417587	Not sig
PE(P-18:1_20:2)+H	-0.481495	0.0872163832558724	Not sig
PI(19:0_22:5)-H	-0.480874	0.335546174239767	Not sig
PE(20:1_20:3)-H	-0.480389	0.0423280344554216	Down
PE(19:0_22:4)-H	-0.478345	0.374865605769404	Not sig
TAG(48:3_FA18:1)+NH4	0.4782725106128	0.745411034592382	Not sig
PS(20:1_20:3)-H	0.477563323243944	0.731608843484288	Not sig
LPG(20:5)-H	-0.47192	0.460193912511072	Not sig
LPE(20:2)-H	-0.469961	0.076188292793525	Not sig
PG(20:3_20:4)-H	0.468144133825952	0.404541771089773	Not sig
PI(17:0_20:3)-H	0.467311976009099	0.60143443027202	Not sig
TAG(47:0_FA16:0)+NH4	-0.467066	0.640845781414618	Not sig
DAG(14:0_20:0)+NH4	-0.466995	0.836314724294991	Not sig
LPC(20:4)+AcO	-0.466978	0.155178634840406	Not sig
PS(20:4_20:4)-H	0.463193814879134	0.299419222893966	Not sig
PE(P-18:0_20:2)+H	-0.455207	0.148563787679529	Not sig
LPC(18:2)+AcO	-0.454523	0.114661226724566	Not sig
PE(20:2_20:5)-H	-0.449879	0.0327608557683938	Down
PS(14:0_18:0)-H	0.446598021545527	0.25075260935072	Not sig
PC(17:0_22:4)+AcO	-0.445909	0.758057231655749	Not sig
PS(18:2_20:2)-H	-0.445712	0.488938662939772	Not sig
DAG(14:0_15:0)+NH4	0.444996618179226	0.306254312980745	Not sig
PC(18:0_20:3)+AcO	-0.444746	0.226773282498768	Not sig
TAG(54:2_FA16:0)+NH4	-0.439598	0.670802282941133	Not sig
PE(O-16:0_20:5)-H	0.439247970149752	0.148391822266851	Not sig
PE(P-20:0_20:2)+H	0.438565517514551	0.553636315994362	Not sig
PS(19:0_19:0)-H	0.435522584459933	0.614427126737632	Not sig
PG(17:0_20:5)-H	-0.435309	0.294317737701201	Not sig
PS(18:3_20:2)-H	-0.434608	0.458485683183295	Not sig
LPI(20:2)-H	-0.434112	0.62003679016592	Not sig
LPE(20:5)-H	-0.433823	0.111051067694468	Not sig
TAG(47:1_FA16:0)+NH4	-0.433739	0.718818389710265	Not sig
LPC(20:2)+AcO	-0.432211	0.12347249930262	Not sig
PG(14:0_14:0)-H	-0.43162	0.733246294650595	Not sig
PC(16:0_20:2)+AcO	0.430608735394025	0.55955586260515	Not sig
PE(14:0_17:0)-H	-0.429743	0.478113028464602	Not sig
SM(d18:1/24:1)+H	-0.42868	0.0731608216705666	Not sig
PI(18:2_20:2)-H	0.426045675632973	0.747013523335297	Not sig
DAG(16:0_16:1)+NH4	0.424270769088654	0.443686293687267	Not sig
SM(d18:1/20:0)+H	-0.423891	0.0488287543811082	Down
PC(16:1_20:5)+AcO	-0.42376	0.206888126843647	Not sig
LPE(20:3)-H	-0.422658	0.0686408667564681	Not sig
PS(18:0_20:5)-H	-0.422483	0.78697695934795	Not sig
PE(20:4_20:4)-H	-0.421205	0.299061350751398	Not sig
PC(15:0_19:0)+AcO	0.419883242395903	0.622135689902668	Not sig
PG(17:0_17:0)-H	-0.419287	0.505176020012595	Not sig
TAG(56:4_FA18:2)+NH4	0.418805114847825	0.521997807997981	Not sig
PI(16:1_18:2)-H	0.418786855115252	0.064593777017812	Not sig
PC(14:0_15:0)+AcO	-0.417977	0.122609083196455	Not sig
TAG(52:5_FA20:3)+NH4	0.416648141040892	0.739361297707857	Not sig
CER(d18:1/20:0)+H	0.416284356586999	0.558329643127892	Not sig
PE(15:0_18:1)-H	0.415637051061099	0.145769572546848	Not sig
PC(15:0_22:6)+AcO	0.415211757123273	0.654916199134825	Not sig
PI(20:4_20:4)-H	0.414390917047852	0.423742550984778	Not sig
PE(O-16:0_20:3)-H	-0.413258	0.316297886645767	Not sig
PG(15:0_20:0)-H	0.412416076305095	0.545471248787377	Not sig
PC(16:0_16:0)+AcO	0.410710370836601	0.644415885879238	Not sig
DAG(15:0_16:1)+NH4	0.407303040673001	0.220080734370745	Not sig
PS(16:0_20:4)-H	-0.406346	0.463350773619348	Not sig
PS(18:1_20:2)-H	-0.404837	0.416651336986301	Not sig
TAG(53:1_FA17:0)+NH4	-0.404362	0.68731472064919	Not sig
PC(18:0_20:2)+AcO	-0.402345	0.613392486414271	Not sig
DAG(17:0_18:3)+NH4	0.401748892757077	0.0848108350493149	Not sig
TAG(51:4_FA18:3)+NH4	0.398820799103151	0.651401636704765	Not sig
TAG(46:0_FA18:0)+NH4	-0.397587	0.717425057485574	Not sig
TAG(47:1_FA17:0)+NH4	0.397522159340927	0.735882200010509	Not sig
TAG(48:3_FA16:1)+NH4	0.397463658194827	0.774073405049889	Not sig
PS(17:0_18:2)-H	-0.396986	0.486732322275464	Not sig
PI(15:0_22:6)-H	-0.396601	0.467783566151949	Not sig
PI(16:0_18:1)-H	-0.396582	0.564559313504745	Not sig
PG(14:0_16:1)-H	0.395421107197576	0.513562074513971	Not sig
PE(15:0_18:0)-H	0.394668921100955	0.0959600189805136	Not sig
PS(16:1_20:1)-H	0.393195742837249	0.399124767106411	Not sig
LPC(18:1)+AcO	-0.392468	0.14471729501193	Not sig
PI(18:2_20:5)-H	-0.391544	0.092834086337399	Not sig
TAG(56:6_FA20:2)+NH4	-0.391038	0.605008409951717	Not sig
PC(14:0_20:1)+AcO	-0.390844	0.156339896793502	Not sig
PS(15:0_20:4)-H	0.39048374754414	0.49147951345488	Not sig
PI(14:0_20:1)-H	-0.389396	0.669411102358505	Not sig
LPG(16:1)-H	0.388065318611429	0.4941851794769	Not sig
LPC(14:0)+AcO	-0.388032	0.225835682269668	Not sig
PG(18:2_19:0)-H	0.387500354022034	0.417226070210381	Not sig
TAG(52:4_FA20:3)+NH4	0.385394278736677	0.687466448768142	Not sig
DAG(14:0_18:0)+NH4	0.384601012724425	0.725628611184558	Not sig
PE(P-20:0_20:1)+H	-0.384532	0.342522526950955	Not sig
PE(14:0_16:0)-H	-0.38432	0.242104867518279	Not sig
PS(15:0_18:0)-H	-0.382977	0.625438984427219	Not sig
TAG(56:4_FA20:4)+NH4	0.381342846163468	0.781233464866004	Not sig
PC(14:0_20:3)+AcO	-0.376066	0.178661891069785	Not sig
SM(d18:1/20:1)+H	-0.375434	0.0626926055694274	Not sig
PG(15:0_20:5)-H	-0.375249	0.635223813330795	Not sig
DAG(17:0_20:3)+NH4	0.374168955183675	0.349839114457876	Not sig
PC(16:1_20:0)+AcO	0.374000805155349	0.533288075742491	Not sig
PI(15:0_20:3)-H	-0.373246	0.469770100263759	Not sig
PE(17:0_18:3)-H	0.372864696123778	0.134730398279314	Not sig
PG(16:0_18:0)-H	0.371295893506526	0.763027153687266	Not sig
DAG(15:0_18:0)+NH4	0.370706579426681	0.10097052151021	Not sig
PE(19:0_20:2)-H	0.369071727985676	0.17182145509371	Not sig
PE(P-18:0_16:1)+H	-0.368729	0.0855314955971766	Not sig
TAG(50:4_FA18:2)+NH4	0.368627881601279	0.725109673921756	Not sig
TAG(56:7_FA18:0)+NH4	0.368004547622026	0.468657663365904	Not sig
PE(O-16:0_20:4)-H	0.367640743695078	0.158785320616169	Not sig
PE(20:5_20:5)-H	-0.36702	0.224812335167584	Not sig
PI(16:1_16:1)-H	-0.366145	0.521493788723871	Not sig
TAG(52:5_FA18:2)+NH4	-0.365261	0.663013553885606	Not sig
PE(O-16:0_18:1)-H	0.364845264551226	0.158134217772395	Not sig
PC(20:3_20:3)+AcO	-0.363959	0.253943390594322	Not sig
PG(18:0_20:5)-H	-0.362882	0.626029479160857	Not sig
PS(14:0_18:3)-H	0.362420717933603	0.491618369798125	Not sig
LPC(22:4)+AcO	0.362042893408086	0.626384071948423	Not sig
PE(P-18:0_19:0)+H	-0.361095	0.168542369284723	Not sig
PE(16:0_16:1)-H	-0.359504	0.219280014561262	Not sig
PE(18:0_22:4)-H	-0.356304	0.567125398394839	Not sig
PC(17:0_18:3)+AcO	0.35617267103253	0.149135969811295	Not sig
LPI(14:0)-H	-0.355664	0.751184395884997	Not sig
TAG(52:6_FA18:1)+NH4	0.355172216477651	0.714087934718431	Not sig
PI(15:0_22:5)-H	0.353085211872975	0.567364130626406	Not sig
PC(16:1_18:1)+AcO	-0.352306	0.142601138562736	Not sig
DAG(17:0_18:0)+NH4	0.351715917215602	0.171422441244803	Not sig
TAG(56:5_FA20:2)+NH4	0.351471217235828	0.590101441791278	Not sig
PE(17:0_18:0)-H	0.351101465021001	0.119654373961161	Not sig
PI(14:0_16:1)-H	0.350913570920097	0.42510616295422	Not sig
DAG(18:2_20:5)+NH4	0.348735990229154	0.385049971983017	Not sig
PE(20:0_20:1)-H	-0.347529	0.692803028050809	Not sig
TAG(55:5_FA18:2)+NH4	0.346621305629676	0.622642876696244	Not sig
LPC(22:5)+AcO	-0.345327	0.499773559339085	Not sig
CL(72:3_18:0)-2H	-0.344821	0.179775780724397	Not sig
PS(15:0_22:6)-H	0.344319398597202	0.161279710910181	Not sig
TAG(54:6_FA20:4)+NH4	-0.343185	0.640408349275887	Not sig
TAG(47:0_FA17:0)+NH4	-0.342729	0.734591776193317	Not sig
PE(17:0_19:0)-H	0.340524660255951	0.209610216683086	Not sig
PC(18:1_20:1)+AcO	0.340394447257577	0.747950343070055	Not sig
TAG(44:2_FA16:1)+NH4	0.338338330164577	0.82105507965025	Not sig
LPC(20:1)+AcO	-0.33802	0.29301083028392	Not sig
DAG(15:0_17:0)+NH4	0.337114869760677	0.136025428425195	Not sig
TAG(52:4_FA20:2)+NH4	0.334741992074978	0.669439301025708	Not sig
DAG(20:3_20:3)+NH4	0.334548476528928	0.168218098393115	Not sig
PS(17:0_20:1)-H	0.333986563843326	0.585413340485692	Not sig
PS(14:0_20:2)-H	-0.332815	0.209058312264587	Not sig
PE(P-16:0_20:4)+H	-0.3326	0.458367350863687	Not sig
TAG(51:2_FA16:0)+NH4	-0.329692	0.680744989008232	Not sig
PC(18:3_22:4)+AcO	0.3293516251005	0.605667096603741	Not sig
LPC(18:3)+AcO	-0.329015	0.324363623225378	Not sig
PI(15:0_18:2)-H	-0.328913	0.544323288008957	Not sig
PC(18:1_18:1)+AcO	-0.326819	0.32597636689756	Not sig
PC(18:2_18:3)+AcO	0.326759902962203	0.357873656596126	Not sig
TAG(44:1_FA14:0)+NH4	-0.326685	0.825966797867304	Not sig
PS(20:2_20:3)-H	-0.326236	0.52277938442495	Not sig
DAG(20:4_20:5)+NH4	0.326000589662454	0.157487509436654	Not sig
CL(72:8_20:4)-2H	-0.32554	0.220669975289238	Not sig
TAG(50:2_FA16:1)+NH4	-0.325314	0.751149348455744	Not sig
LPE(18:3)-H	-0.324266	0.248111340550705	Not sig
PI(14:0_18:1)-H	-0.323357	0.754104836054272	Not sig
PI(16:0_17:0)-H	0.32173404651108	0.502306166135066	Not sig
PE(O-16:0_16:0)-H	0.320900113977149	0.877615030555169	Not sig
TAG(52:7_FA18:1)+NH4	0.319678772444232	0.722785604992393	Not sig
FFA(24:1)	-0.318644	0.245421605939407	Not sig
TAG(50:2_FA14:0)+NH4	-0.317763	0.69118019219296	Not sig
TAG(47:1_FA14:0)+NH4	0.317673669090827	0.861465295555965	Not sig
DAG(15:0_20:2)+NH4	0.316785399487602	0.119816996092238	Not sig
TAG(50:5_FA20:5)+NH4	0.315467733754478	0.743956206193938	Not sig
TAG(48:2_FA16:1)+NH4	0.314756440882478	0.795414010944155	Not sig
PS(16:0_18:0)-H	0.314487703645775	0.562977116767781	Not sig
PS(20:1_20:1)-H	-0.314467	0.552429002445565	Not sig
PE(P-18:0_20:0)+H	-0.313678	0.737145256202616	Not sig
TAG(55:4_FA18:2)+NH4	0.313219186686778	0.636997169516009	Not sig
TAG(52:3_FA20:2)+NH4	-0.313055	0.829551465801564	Not sig
PE(18:0_20:3)-H	-0.312957	0.148520430014699	Not sig
PS(16:0_16:0)-H	-0.312852	0.735423982697022	Not sig
DAG(15:0_19:0)+NH4	0.312396615437302	0.739011240052062	Not sig
PI(16:1_18:3)-H	-0.311414	0.550425752157597	Not sig
PS(16:0_18:2)-H	0.310613835021975	0.587904568501302	Not sig
PS(17:0_18:1)-H	0.310587930122919	0.395081914664177	Not sig
PE(P-20:1_20:2)+H	-0.310587	0.352645290102858	Not sig
TAG(54:1_FA18:1)+NH4	-0.310325	0.843599469389597	Not sig
PG(16:1_20:2)-H	-0.310049	0.223319167653639	Not sig
PE(P-18:0_22:4)+H	-0.309204	0.171548524514052	Not sig
PE(O-18:0_20:2)-H	-0.308567	0.140190010601253	Not sig
PG(16:1_20:1)-H	0.308483230444152	0.313395154374326	Not sig
LPE(18:1)-H	-0.307306	0.16351643365807	Not sig
PE(20:2_20:2)-H	0.306589954416554	0.485865189467366	Not sig
TAG(54:8_FA20:5)+NH4	-0.306584	0.707907628359839	Not sig
PC(20:2_20:4)+AcO	-0.306162	0.181119770520179	Not sig
PC(18:1_18:3)+AcO	-0.306086	0.262850914944438	Not sig
TAG(55:2_FA18:1)+NH4	-0.305456	0.751159749572813	Not sig
TAG(49:1_FA17:0)+NH4	-0.303937	0.749742170788066	Not sig
TAG(51:1_FA18:1)+NH4	0.302669798146575	0.768480159312633	Not sig
PS(15:0_18:2)-H	-0.301005	0.588894837735349	Not sig
PE(15:0_17:0)-H	0.300844698972476	0.145668978304684	Not sig
TAG(52:3_FA18:0)+NH4	-0.300733	0.696002841482658	Not sig
DAG(16:0_18:3)+NH4	-0.300295	0.466631369219992	Not sig
PI(14:0_16:0)-H	-0.300196	0.715147348219144	Not sig
PG(18:2_20:5)-H	-0.29954	0.228176697017888	Not sig
PE(19:0_20:5)-H	-0.299467	0.309921568102779	Not sig
SM(d18:1/26:0)+H	-0.299412	0.256741845036168	Not sig
PI(16:0_20:2)-H	-0.299289	0.532157036209464	Not sig
TAG(56:4_FA18:1)+NH4	0.298028475039803	0.659359892518391	Not sig
TAG(50:3_FA16:0)+NH4	-0.297724	0.790238391022461	Not sig
PG(18:1_18:2)-H	0.297359044366702	0.192169064819493	Not sig
PI(18:1_20:2)-H	-0.296983	0.399254143228779	Not sig
PE(18:2_20:5)-H	-0.296807	0.323418315306971	Not sig
TAG(55:7_FA22:6)+NH4	0.294291932816653	0.71735653408103	Not sig
PC(16:0_18:2)+AcO	-0.293709	0.186481964342315	Not sig
PG(14:0_20:2)-H	-0.293635	0.746462760287061	Not sig
TAG(56:3_FA18:0)+NH4	-0.293611	0.76871286915701	Not sig
SM(d18:1/22:0)+H	-0.291827	0.22084233240276	Not sig
PG(16:1_17:0)-H	0.291434136378877	0.25535735681575	Not sig
PC(18:1_20:2)+AcO	-0.291133	0.705038802916931	Not sig
DAG(15:0_18:3)+NH4	0.290578692645203	0.12710325966823	Not sig
LPC(17:0)+AcO	-0.290329	0.285297789547671	Not sig
PE(20:0_20:2)-H	-0.289455	0.516293714463591	Not sig
LPI(16:0)-H	-0.289167	0.556215102825852	Not sig
PS(15:0_17:0)-H	-0.289015	0.58431566956104	Not sig
PS(18:3_18:3)-H	0.288573086278747	0.650885309422011	Not sig
PE(O-18:0_16:1)-H	-0.288485	0.239420519464095	Not sig
TAG(47:2_FA14:0)+NH4	0.286838241491101	0.796997322134582	Not sig
PC(16:0_20:3)+AcO	0.285708610447952	0.352762777170798	Not sig
TAG(51:2_FA17:0)+NH4	-0.285111	0.728509239128629	Not sig
TAG(56:6_FA18:1)+NH4	0.28484209500355	0.686114109250325	Not sig
DAG(18:2_20:1)+NH4	0.283334282311956	0.177784078836053	Not sig
PI(18:3_20:4)-H	-0.28321	0.441117196875433	Not sig
LPE(18:2)-H	-0.282708	0.248895665480126	Not sig
PE(16:0_18:1)-H	-0.281869	0.184466538755527	Not sig
TAG(54:4_FA16:0)+NH4	-0.281752	0.732358574217634	Not sig
TAG(58:8_FA20:4)+NH4	0.281418283794429	0.682495334124691	Not sig
PC(18:1_20:3)+AcO	-0.279253	0.169590980669842	Not sig
DAG(19:0_20:4)+NH4	0.279119997183924	0.343787674834508	Not sig
CE(18:2)+NH4	0.278181176311475	0.653633881586493	Not sig
LPE(18:0)-H	-0.277556	0.29448577164831	Not sig
PS(16:1_20:4)-H	-0.275687	0.148994591634669	Not sig
PC(16:0_16:1)+AcO	-0.275468	0.624815839889236	Not sig
TAG(52:1_FA18:1)+NH4	-0.275051	0.766376840206089	Not sig
PE(18:2_20:1)-H	0.273708405537651	0.484245460930092	Not sig
PE(P-16:1_14:0)+H	0.273069979146752	0.264617406373212	Not sig
PE(15:0_16:1)-H	-0.27056	0.720316113897674	Not sig
PI(20:4_20:5)-H	-0.269045	0.717865681994382	Not sig
PS(17:0_22:5)-H	0.267967222231027	0.732763046776067	Not sig
PC(15:0_20:4)+AcO	0.265823044707904	0.228177032662137	Not sig
PS(14:0_20:5)-H	-0.265055	0.346506344314314	Not sig
PS(18:2_19:0)-H	0.264809233429777	0.751976542431214	Not sig
PE(P-20:1_20:4)+H	0.264490262287175	0.348067935313272	Not sig
PG(16:1_20:3)-H	-0.263969	0.302113580126783	Not sig
PG(16:0_20:5)-H	0.262067539729204	0.706662415878218	Not sig
PE(19:0_20:1)-H	-0.261898	0.606624014893614	Not sig
DAG(20:2_20:4)+NH4	0.261615124805955	0.557659633357729	Not sig
PE(15:0_15:0)-H	0.261146147186554	0.437886916713789	Not sig
TAG(50:1_FA18:0)+NH4	0.260757810897503	0.819755453381501	Not sig
TAG(52:7_FA16:0)+NH4	-0.260755	0.695823180348526	Not sig
TAG(44:2_FA18:1)+NH4	0.260702186674703	0.780930368347766	Not sig
DAG(19:0_22:4)+NH4	0.260141824301375	0.579244625993949	Not sig
PC(20:4_22:5)+AcO	-0.260109	0.682055135886911	Not sig
LPE(20:4)-H	-0.259681	0.343050558418022	Not sig
PG(18:2_20:1)-H	0.259063423314707	0.515701112952529	Not sig
PC(18:2_20:2)+AcO	0.258708743105575	0.51026586459385	Not sig
TAG(54:3_FA18:0)+NH4	-0.258438	0.729717892054627	Not sig
LPE(17:0)-H	-0.25695	0.280279957015127	Not sig
PI(16:1_20:3)-H	-0.256887	0.649282086299991	Not sig
PE(20:3_20:5)-H	-0.253771	0.367964297844853	Not sig
PG(15:0_18:3)-H	0.253507033582101	0.741131467957467	Not sig
CE(20:4)+NH4	0.252475957030952	0.561967526381733	Not sig
PC(16:0_20:5)+AcO	-0.251733	0.20355358360271	Not sig
TAG(54:7_FA16:1)+NH4	-0.250805	0.765369273347211	Not sig
TAG(49:2_FA14:0)+NH4	-0.249157	0.791456580400712	Not sig
DAG(18:2_19:0)+NH4	0.248779564518104	0.650334025001998	Not sig
PE(P-20:0_20:4)+H	0.247426603412402	0.452214294601006	Not sig
PC(18:0_20:1)+AcO	-0.247386	0.768229315417764	Not sig
TAG(56:5_FA18:1)+NH4	0.246744767685002	0.688075574449486	Not sig
PE(18:1_20:0)-H	-0.245477	0.435641252271699	Not sig
DAG(15:0_18:2)+NH4	0.245394255896775	0.529731509747052	Not sig
PE(20:0_20:0)-H	-0.245297	0.842246290486429	Not sig
PC(14:0_20:5)+AcO	-0.244236	0.256139953878799	Not sig
PC(14:0_18:2)+AcO	-0.243742	0.390706814672684	Not sig
TAG(58:8_FA18:1)+NH4	0.243494550267703	0.72006329228468	Not sig
TAG(58:10_FA20:5)+NH4	-0.242649	0.708832383439598	Not sig
PS(18:1_20:3)-H	-0.241679	0.4141856599783	Not sig
TAG(48:2_FA18:2)+NH4	0.241421001080576	0.810730441014835	Not sig
TAG(54:6_FA18:3)+NH4	0.240659762201427	0.77155352683442	Not sig
PC(16:0_18:3)+AcO	-0.240438	0.491332376769644	Not sig
PC(16:1_16:1)+AcO	0.239512272396075	0.739337435263756	Not sig
PG(20:4_20:5)-H	-0.238725	0.4936698215887	Not sig
PE(P-18:1_20:0)+H	0.238699962431974	0.838381601900283	Not sig
TAG(55:3_FA18:2)+NH4	0.238566961071149	0.784501998277608	Not sig
PS(20:1_20:4)-H	-0.237902	0.693548937949413	Not sig
DAG(18:0_20:2)+NH4	-0.237427	0.885451239642655	Not sig
PI(17:0_22:5)-H	-0.236472	0.817886586727995	Not sig
PS(20:2_20:4)-H	0.236469708233652	0.37888164332291	Not sig
TAG(50:1_FA16:1)+NH4	-0.235645	0.860515869929358	Not sig
SM(d18:1/18:0)+H	-0.235582	0.408581490018518	Not sig
PE(P-18:0_22:5)+H	-0.235535	0.389537099224919	Not sig
PE(18:0_20:2)-H	-0.234944	0.275518074147287	Not sig
PC(20:2_20:5)+AcO	-0.234761	0.206443239263671	Not sig
PS(16:0_16:1)-H	-0.234283	0.648276550879654	Not sig
TAG(56:3_FA20:0)+NH4	-0.233178	0.809586685212976	Not sig
PS(15:0_15:0)-H	-0.233159	0.458468726879303	Not sig
PC(18:2_20:4)+AcO	-0.232611	0.242793357402279	Not sig
PC(14:0_16:1)+AcO	-0.232151	0.628400775097934	Not sig
PG(20:4_20:4)-H	-0.231805	0.390984829016547	Not sig
PE(P-18:1_16:1)+H	-0.231663	0.334960122983261	Not sig
PE(16:0_20:3)-H	-0.231332	0.219735115969035	Not sig
PS(17:0_19:0)-H	0.230287001904684	0.690171821028094	Not sig
PS(15:0_20:1)-H	0.2293424232287	0.592396102584566	Not sig
PS(16:1_18:2)-H	-0.22811	0.240499683816789	Not sig
PC(20:3_20:5)+AcO	-0.226775	0.326459892529926	Not sig
PE(16:0_20:5)-H	-0.226206	0.36628389840128	Not sig
TAG(56:3_FA18:2)+NH4	-0.225718	0.809312493554823	Not sig
PE(17:0_20:4)-H	-0.22514	0.296350627214512	Not sig
DAG(20:2_22:4)+NH4	-0.223765	0.42155840204119	Not sig
LPI(20:0)-H	-0.22362	0.704297194223597	Not sig
LPC(15:0)+AcO	-0.223061	0.447240633161232	Not sig
DAG(16:1_18:1)+NH4	0.222373639199523	0.441665538607565	Not sig
PE(P-18:0_20:3)+H	-0.222338	0.380571578987969	Not sig
PC(17:0_17:0)+AcO	0.221706956780303	0.800002136339748	Not sig
PE(18:1_18:3)-H	-0.221169	0.404069600786466	Not sig
TAG(54:2_FA18:0)+NH4	-0.221088	0.816417632530722	Not sig
LPC(18:0)+AcO	-0.220621	0.398120960480331	Not sig
TAG(52:6_FA20:5)+NH4	-0.219829	0.928524611629391	Not sig
TAG(52:4_FA18:3)+NH4	0.219409742247475	0.783706073675793	Not sig
PI(19:0_20:1)-H	0.217974932540499	0.731652540125435	Not sig
PE(17:0_20:0)-H	0.217479231384528	0.610367514217691	Not sig
DAG(17:0_20:2)+NH4	0.216903970893052	0.743725790414514	Not sig
PE(14:0_20:5)-H	-0.216704	0.577049235258412	Not sig
DAG(17:0_18:1)+NH4	0.216006317167274	0.351313327417466	Not sig
SM(d18:1/22:1)+H	-0.215887	0.342309785153917	Not sig
PE(15:0_20:5)-H	-0.215421	0.567645806082096	Not sig
PE(P-18:1_19:0)+H	0.215244852012375	0.923030879437204	Not sig
TAG(51:2_FA16:1)+NH4	-0.215194	0.792345010860232	Not sig
TAG(51:0_FA17:0)+NH4	-0.214789	0.848098432593105	Not sig
CE(20:5)+NH4	0.214519659903875	0.557514814834701	Not sig
DAG(16:0_20:1)+NH4	-0.21396	0.558863082172781	Not sig
PC(18:2_20:3)+AcO	-0.213712	0.266343322623184	Not sig
TAG(48:2_FA18:1)+NH4	-0.21352	0.854151283856986	Not sig
DAG(15:0_20:4)+NH4	0.213374226587778	0.3118907407157	Not sig
PE(P-18:0_16:0)+H	-0.212957	0.287970202610731	Not sig
DAG(17:0_20:5)+NH4	0.212449381148727	0.303006171845231	Not sig
PC(18:1_20:4)+AcO	-0.21207	0.321189182652134	Not sig
TAG(49:2_FA18:2)+NH4	0.211934259242002	0.840174996422328	Not sig
TAG(56:9_FA18:3)+NH4	-0.209381	0.894047526210943	Not sig
TAG(48:2_FA14:0)+NH4	0.209100361416401	0.873668956556223	Not sig
DAG(16:0_20:0)+NH4	-0.209059	0.571855547531215	Not sig
PS(16:1_18:3)-H	-0.208961	0.303379782959813	Not sig
PE(14:0_18:0)-H	-0.207741	0.495896561282018	Not sig
PG(16:0_20:2)-H	-0.20762	0.781087603689697	Not sig
PE(19:0_20:3)-H	-0.206949	0.534513081670027	Not sig
PG(17:0_20:3)-H	-0.206843	0.793066049148905	Not sig
PC(16:0_18:1)+AcO	-0.206761	0.622412816081806	Not sig
PG(18:1_20:5)-H	0.206138009427077	0.385189612676557	Not sig
TAG(56:8_FA20:4)+NH4	-0.205698	0.78529860939233	Not sig
PC(20:5_20:5)+AcO	-0.205044	0.341801490997958	Not sig
PE(16:0_20:0)-H	-0.204327	0.763199120026774	Not sig
PG(20:1_20:5)-H	0.204266701362049	0.602019404541625	Not sig
DAG(14:0_20:3)+NH4	0.204119974425553	0.780829300204629	Not sig
TAG(46:2_FA16:0)+NH4	-0.203702	0.92693296293011	Not sig
PS(16:1_17:0)-H	0.201860556039051	0.365438261525684	Not sig
PE(16:0_18:3)-H	0.201304532137102	0.461397558391509	Not sig
CL(72:6_18:2)-2H	-0.200771	0.34141044066589	Not sig
DAG(16:0_20:4)+NH4	0.200491989344305	0.47062386903607	Not sig
PC(18:1_18:2)+AcO	-0.199836	0.300930535987124	Not sig
PG(18:2_18:3)-H	-0.199559	0.598139538089105	Not sig
TAG(53:4_FA18:2)+NH4	0.199301351085902	0.767592114081906	Not sig
DAG(18:3_20:5)+NH4	0.198933540973979	0.283687715398751	Not sig
PG(20:2_22:6)-H	0.198817343921799	0.78625773813654	Not sig
DAG(18:2_20:4)+NH4	-0.198092	0.458254423514625	Not sig
PE(15:0_19:0)-H	-0.197433	0.467629062829199	Not sig
PI(18:2_19:0)-H	-0.197198	0.696900966287206	Not sig
PG(18:2_20:3)-H	-0.196452	0.550947659524662	Not sig
PE(20:3_20:4)-H	-0.196047	0.837198064922846	Not sig
TAG(51:1_FA18:0)+NH4	-0.194358	0.841481221422771	Not sig
PS(20:3_20:4)-H	0.192909145074177	0.506628543197721	Not sig
LPC(20:0)+AcO	-0.192384	0.649662280328913	Not sig
PE(P-18:1_20:3)+H	-0.192125	0.618947860846435	Not sig
PC(18:1_20:5)+AcO	-0.191847	0.303613710816623	Not sig
PE(20:3_20:3)-H	-0.191262	0.727515093146995	Not sig
DAG(16:1_19:0)+NH4	-0.19124	0.642558813201596	Not sig
DAG(18:1_22:4)+NH4	0.1910493637001	0.578641514709739	Not sig
TAG(48:0_FA16:0)+NH4	-0.190839	0.828749740522453	Not sig
PC(18:2_20:5)+AcO	-0.190801	0.34215822124807	Not sig
TAG(50:2_FA16:0)+NH4	-0.190244	0.842619817649526	Not sig
TAG(51:1_FA16:0)+NH4	0.19017123254763	0.850601725685974	Not sig
PG(18:3_20:5)-H	-0.189104	0.391048884186099	Not sig
TAG(52:1_FA20:1)+NH4	-0.188741	0.862097952425395	Not sig
PC(15:0_17:0)+AcO	-0.188208	0.388141154772108	Not sig
PE(17:0_22:5)-H	0.187280594923829	0.425153228723941	Not sig
PC(16:1_22:4)+AcO	0.186810050084366	0.822709357851134	Not sig
TAG(46:1_FA14:0)+NH4	0.185757705569653	0.880788962457287	Not sig
PE(14:0_15:0)-H	-0.185357	0.728901295504234	Not sig
TAG(52:2_FA16:1)+NH4	-0.183601	0.847794002469412	Not sig
PG(20:1_20:3)-H	-0.183563	0.666787802737408	Not sig
PG(18:2_20:2)-H	-0.183556	0.533690388851366	Not sig
PS(18:1_18:2)-H	-0.182254	0.487649500262056	Not sig
LPE(15:0)-H	-0.18192	0.636172940600287	Not sig
PI(17:0_20:0)-H	0.181193024091345	0.88197278252742	Not sig
DAG(18:0_18:0)+NH4	-0.181107	0.674900383483247	Not sig
TAG(51:3_FA17:0)+NH4	0.180906548320527	0.810254712491943	Not sig
PG(16:0_20:4)-H	-0.180663	0.576835434868867	Not sig
PE(P-18:0_18:1)+H	-0.180084	0.412257999007947	Not sig
PC(18:2_18:2)+AcO	-0.179683	0.330181637764602	Not sig
PG(18:3_19:0)-H	-0.179447	0.76520032730909	Not sig
DAG(16:0_20:5)+NH4	0.179288491400603	0.496565262804258	Not sig
PE(P-20:0_16:0)+H	-0.178547	0.395991290013899	Not sig
PS(16:0_20:5)-H	-0.177898	0.454054328928895	Not sig
FFA(20:5)	0.177755993408653	0.439328582342798	Not sig
PG(18:0_20:3)-H	-0.177694	0.363282984714323	Not sig
CL(72:1_18:0)-2H	-0.177422	0.385287957374202	Not sig
PS(16:1_20:3)-H	-0.176956	0.460298721198211	Not sig
PE(18:2_18:3)-H	0.175950441337925	0.790820271983387	Not sig
PI(17:0_18:3)-H	0.175780979114775	0.646952532356628	Not sig
PE(O-18:0_22:5)-H	-0.175096	0.709500192551928	Not sig
PC(20:1_20:5)+AcO	-0.174853	0.406770365665472	Not sig
DAG(20:0_20:5)+NH4	0.1748023699105	0.613166652272015	Not sig
PI(15:0_16:1)-H	0.174761035120253	0.712680815190296	Not sig
SM(d18:1/26:1)+H	-0.174554	0.371178340277233	Not sig
FFA(18:0)	-0.174338	0.485208532170224	Not sig
PS(17:0_20:5)-H	-0.174154	0.421016706195513	Not sig
PG(18:1_20:3)-H	0.174138966376901	0.688528752737339	Not sig
PC(20:1_20:4)+AcO	0.174007828567649	0.509277221985624	Not sig
TAG(52:2_FA18:2)+NH4	0.172453082617951	0.826069077862464	Not sig
PG(18:1_20:2)-H	-0.172365	0.703774236689937	Not sig
PC(15:0_15:0)+AcO	0.172300963118951	0.599623404315106	Not sig
PE(O-18:0_16:0)-H	-0.171637	0.411041655603324	Not sig
PE(17:0_20:5)-H	-0.171516	0.403716675033597	Not sig
PE(P-18:0_15:0)+H	0.1712552725556	0.479418876663218	Not sig
PE(P-18:0_18:0)+H	-0.170479	0.454479707564105	Not sig
TAG(54:3_FA20:1)+NH4	-0.170263	0.82010434812535	Not sig
PE(14:0_20:3)-H	-0.169713	0.6959037934004	Not sig
PC(14:0_18:1)+AcO	-0.169652	0.362607776847763	Not sig
DAG(15:0_18:1)+NH4	0.168571199286051	0.798906734719268	Not sig
TAG(55:5_FA20:4)+NH4	0.168567291616704	0.802819790330539	Not sig
PG(16:1_18:3)-H	-0.16815	0.476009986971114	Not sig
PS(18:0_18:3)-H	0.167992258828876	0.785023644546638	Not sig
PE(16:0_20:4)-H	-0.167748	0.503441677240658	Not sig
DAG(18:1_20:0)+NH4	0.167526220214525	0.70080483355346	Not sig
DAG(18:1_20:5)+NH4	0.166717762267703	0.812252926049543	Not sig
DAG(20:2_20:3)+NH4	0.164793384679103	0.507468898776712	Not sig
DAG(18:1_20:4)+NH4	0.164501896009828	0.393256744174722	Not sig
PE(17:0_17:0)-H	0.164006358868251	0.445989165788345	Not sig
PC(14:0_20:4)+AcO	-0.163548	0.427537132591869	Not sig
TAG(45:1_FA18:1)+NH4	0.163546375852975	0.884719889163484	Not sig
PS(14:0_17:0)-H	0.163381870030625	0.629841045088199	Not sig
PS(14:0_20:4)-H	-0.163002	0.651520877303516	Not sig
DAG(18:1_20:1)+NH4	0.162764137155677	0.626096233319451	Not sig
TAG(58:10_FA20:4)+NH4	-0.162252	0.842630437839506	Not sig
PE(18:1_20:3)-H	-0.160825	0.416496838147187	Not sig
PC(17:0_18:0)+AcO	0.160741154112999	0.560640684546139	Not sig
DAG(18:0_18:1)+NH4	0.16063457138975	0.64774275281794	Not sig
PE(O-16:0_18:2)-H	-0.160282	0.51769399312953	Not sig
PS(18:2_18:3)-H	-0.160132	0.880168179769801	Not sig
PS(20:3_20:5)-H	0.160028809682648	0.589820475067242	Not sig
LPI(18:2)-H	-0.159474	0.84731044999189	Not sig
PC(18:2_20:1)+AcO	-0.159432	0.859654687879463	Not sig
PE(O-18:0_20:3)-H	-0.158586	0.488829691730114	Not sig
PI(19:0_20:4)-H	0.158370239001425	0.593432344891058	Not sig
PG(17:0_18:2)-H	-0.156878	0.609179579803844	Not sig
TAG(52:4_FA16:1)+NH4	-0.156476	0.829158833745187	Not sig
PE(P-18:0_18:2)+H	-0.156305	0.568938294301132	Not sig
DAG(16:0_19:0)+NH4	0.156169183435226	0.673327708145589	Not sig
TAG(49:0_FA17:0)+NH4	0.155814748561152	0.881760507564328	Not sig
TAG(54:5_FA18:2)+NH4	-0.155019	0.825575958270762	Not sig
DAG(18:2_20:2)+NH4	0.154394559581702	0.498551363103989	Not sig
PE(14:0_18:1)-H	0.15370322323525	0.516153979774391	Not sig
TAG(52:2_FA18:0)+NH4	-0.152352	0.853909277421046	Not sig
TAG(52:2_FA18:1)+NH4	-0.151439	0.851780146617146	Not sig
PS(17:0_22:4)-H	-0.150695	0.787115836844541	Not sig
CL(72:3_18:1)-2H	-0.150668	0.45039425873228	Not sig
DAG(14:0_16:1)+NH4	0.150502271462453	0.57217714393725	Not sig
PC(17:0_20:3)+AcO	-0.150353	0.686182243056475	Not sig
TAG(56:9_FA20:5)+NH4	-0.150092	0.852419648225066	Not sig
PS(20:1_20:5)-H	0.149255248368602	0.817791412062767	Not sig
TAG(45:0_FA16:0)+NH4	-0.149135	0.898384871935654	Not sig
TAG(49:3_FA18:2)+NH4	0.148160240376903	0.891189823480067	Not sig
PS(17:0_18:3)-H	0.147974866792736	0.767361032075357	Not sig
TAG(56:6_FA18:0)+NH4	0.147281502831004	0.797482398909261	Not sig
TAG(55:1_FA18:1)+NH4	0.1465858300102	0.83174330257786	Not sig
TAG(51:5_FA18:3)+NH4	0.145998976065052	0.878019821595043	Not sig
CL(72:2_18:2)-2H	-0.14558	0.518036631913683	Not sig
DAG(20:5_20:5)+NH4	0.14549692719343	0.448853253610123	Not sig
CL(72:2_18:1)-2H	-0.145352	0.471531913978997	Not sig
PE(P-16:0_18:1)+H	-0.145057	0.490095091138233	Not sig
DAG(20:1_20:5)+NH4	0.144753988998723	0.524919434925566	Not sig
PE(14:0_20:2)-H	0.144099032311079	0.877698753718712	Not sig
DAG(18:1_20:2)+NH4	0.142831975449251	0.463848798163273	Not sig
PC(16:1_18:2)+AcO	-0.142648	0.683722086258872	Not sig
TAG(56:4_FA20:3)+NH4	-0.142377	0.878988920847788	Not sig
PE(14:0_18:3)-H	0.142303674827971	0.842571127944172	Not sig
PS(20:5_20:5)-H	0.142015948775902	0.571389491711904	Not sig
TAG(52:7_FA20:5)+NH4	-0.140838	0.874404345885445	Not sig
PE(16:0_16:0)-H	-0.140693	0.555051483288647	Not sig
TAG(51:2_FA18:1)+NH4	-0.140692	0.858211034403268	Not sig
TAG(54:2_FA18:1)+NH4	-0.140625	0.874416450482792	Not sig
PC(16:1_18:0)+AcO	-0.140215	0.777087715763607	Not sig
PS(17:0_20:3)-H	0.139474604753326	0.859220518293597	Not sig
PE(O-18:0_20:4)-H	-0.138874	0.503300792598627	Not sig
DAG(14:0_18:1)+NH4	0.136800516102226	0.539764980917752	Not sig
TAG(47:1_FA18:1)+NH4	-0.136715	0.879029675086935	Not sig
TAG(54:4_FA20:1)+NH4	-0.135999	0.8158384181903	Not sig
TAG(54:5_FA20:3)+NH4	0.135803212282325	0.871089179004801	Not sig
TAG(54:4_FA16:1)+NH4	0.135676608096275	0.829296363201275	Not sig
TAG(53:2_FA18:1)+NH4	-0.134433	0.867955576821954	Not sig
CL(72:1_18:1)-2H	-0.134156	0.455562182331768	Not sig
PS(16:1_20:2)-H	-0.133001	0.637794956485314	Not sig
LPS(18:3)-H	0.1325561935567	0.870731555321256	Not sig
PS(15:0_20:3)-H	0.131179678513702	0.782786008971171	Not sig
TAG(40:0_FA16:0)+NH4	-0.129647	0.836354734559741	Not sig
DAG(16:1_20:3)+NH4	-0.129528	0.656487966361905	Not sig
PC(17:0_18:2)+AcO	0.129352099300653	0.646955269823655	Not sig
DAG(14:0_16:0)+NH4	-0.128995	0.604206140075291	Not sig
TAG(58:5_FA18:1)+NH4	0.128708959802099	0.875340917115032	Not sig
PC(19:0_20:5)+AcO	-0.128491	0.653296783875517	Not sig
PC(18:3_20:5)+AcO	-0.128049	0.511167278237992	Not sig
PS(18:1_20:0)-H	0.128005459198565	0.88486146038067	Not sig
TAG(51:3_FA16:1)+NH4	-0.127816	0.878311930305195	Not sig
PS(18:1_19:0)-H	-0.127664	0.834549955010141	Not sig
PE(18:0_20:1)-H	0.126900814162852	0.601703014544743	Not sig
PG(16:0_16:0)-H	-0.126732	0.756474006531967	Not sig
DAG(18:3_20:4)+NH4	0.125585294606227	0.649590524873837	Not sig
PC(18:3_20:4)+AcO	-0.124845	0.686170732230853	Not sig
CE(18:1)+NH4	0.124756237807502	0.772239656684141	Not sig
DAG(14:0_18:2)+NH4	0.124124937292906	0.649781887497455	Not sig
PE(O-16:0_18:3)-H	0.124114267506368	0.81034675771124	Not sig
DAG(18:2_18:3)+NH4	0.123628306532052	0.559077727525475	Not sig
TAG(54:7_FA18:2)+NH4	-0.12281	0.917163129981481	Not sig
TAG(54:3_FA16:1)+NH4	-0.122406	0.873307795570299	Not sig
PE(19:0_20:4)-H	-0.122198	0.629015826709331	Not sig
PE(O-18:0_18:0)-H	-0.122152	0.515310497770518	Not sig
PG(16:1_20:4)-H	-0.12188	0.548477148656124	Not sig
PE(18:1_20:1)-H	-0.121866	0.523435257003789	Not sig
DAG(16:0_20:2)+NH4	0.120903010126978	0.673135794626763	Not sig
TAG(49:3_FA16:0)+NH4	-0.120789	0.917389304462628	Not sig
PE(P-18:1_20:4)+H	0.119949539170973	0.554402419049955	Not sig
PC(20:5_22:5)+AcO	0.119665087681792	0.740096467954736	Not sig
DAG(20:2_20:5)+NH4	0.119302957025825	0.555674123438664	Not sig
TAG(48:4_FA16:1)+NH4	0.119205544273978	0.924017860070385	Not sig
TAG(54:3_FA18:2)+NH4	-0.119162	0.88645600490492	Not sig
PS(18:2_20:3)-H	-0.119037	0.752472390922937	Not sig
PS(18:2_20:4)-H	0.118768847005302	0.735142768887869	Not sig
TAG(49:3_FA16:1)+NH4	-0.117341	0.911553294319749	Not sig
PE(15:0_16:0)-H	0.117064982634551	0.676168739976479	Not sig
TAG(54:7_FA20:5)+NH4	-0.117035	0.876402639825168	Not sig
TAG(50:3_FA18:2)+NH4	-0.116756	0.898878375149936	Not sig
PC(19:0_20:0)+AcO	0.115291628214799	0.882360103644967	Not sig
PE(P-20:1_18:3)+H	0.1151801782305	0.712846730040815	Not sig
TAG(48:1_FA16:0)+NH4	0.114917751292826	0.920470989638941	Not sig
TAG(56:8_FA18:2)+NH4	0.114761563468352	0.878019263633602	Not sig
PS(15:0_16:1)-H	0.114322693221902	0.647622364857479	Not sig
PS(15:0_18:1)-H	-0.1141	0.789780933693703	Not sig
PG(17:0_20:0)-H	-0.11401	0.843534064016552	Not sig
PE(18:2_20:0)-H	0.113659876964627	0.664134750586156	Not sig
DAG(18:0_22:6)+NH4	-0.112158	0.946544207091969	Not sig
TAG(56:3_FA18:1)+NH4	-0.111985	0.897926934200445	Not sig
PE(18:1_20:5)-H	-0.110015	0.541893849071133	Not sig
TAG(50:2_FA18:1)+NH4	0.109816720255578	0.901897218456654	Not sig
DAG(18:2_18:2)+NH4	0.109273282895902	0.692095577991238	Not sig
PE(P-18:0_18:3)+H	-0.109198	0.753185996906118	Not sig
DAG(20:5_22:5)+NH4	0.108813655630325	0.817139329825316	Not sig
TAG(53:3_FA16:0)+NH4	-0.108475	0.889336501519248	Not sig
TAG(53:3_FA18:2)+NH4	0.108212202614502	0.884740488937371	Not sig
TAG(56:8_FA18:1)+NH4	0.10816636328365	0.883826471491164	Not sig
PE(18:0_18:2)-H	-0.107998	0.561083916509004	Not sig
PE(18:1_18:1)-H	-0.107991	0.547437015496862	Not sig
TAG(51:3_FA18:2)+NH4	0.107735993345781	0.89405237884221	Not sig
TAG(49:1_FA16:0)+NH4	-0.10715	0.911915772191806	Not sig
PS(16:0_18:1)-H	-0.107142	0.702266411638608	Not sig
PS(20:0_20:1)-H	-0.106336	0.906781206879935	Not sig
PE(P-20:1_18:2)+H	-0.105674	0.666981891598625	Not sig
PE(P-16:0_17:0)+H	-0.105655	0.951670843911211	Not sig
PE(18:0_18:1)-H	-0.105221	0.606667470264807	Not sig
TAG(58:6_FA18:1)+NH4	0.104773907374503	0.833955069149994	Not sig
DAG(16:1_20:5)+NH4	-0.104681	0.554261597378562	Not sig
PS(14:0_15:0)-H	0.104673767078952	0.82556936069932	Not sig
PE(O-16:0_16:1)-H	0.104240164617377	0.758441176028541	Not sig
PE(20:2_20:4)-H	0.103984250671051	0.723954251446677	Not sig
TAG(52:4_FA18:2)+NH4	-0.103521	0.900000612795971	Not sig
PS(17:0_20:0)-H	-0.102119	0.771362020522092	Not sig
PC(18:0_18:2)+AcO	-0.101684	0.804154985268392	Not sig
CL(72:5_18:2)-2H	-0.101493	0.623286215141218	Not sig
TAG(49:2_FA16:1)+NH4	0.101350177171054	0.920147475331107	Not sig
TAG(52:3_FA16:0)+NH4	-0.101231	0.885287475256912	Not sig
PG(20:0_20:4)-H	0.100907771090002	0.920473607594345	Not sig
PE(18:0_20:5)-H	-0.100484	0.572655909210202	Not sig
TAG(52:4_FA18:1)+NH4	-0.100372	0.896460919098658	Not sig
TAG(54:5_FA18:3)+NH4	0.100211693999176	0.880112598537631	Not sig
PE(14:0_20:0)-H	0.100013808592051	0.887528064602836	Not sig
PE(O-16:0_20:1)-H	-0.0995574	0.734472233967723	Not sig
TAG(49:2_FA18:1)+NH4	0.0990891442379979	0.914876498804014	Not sig
PC(17:0_22:5)+AcO	-0.0988214	0.901440449278122	Not sig
CL(72:0_18:0)-2H	-0.0984402	0.622681592762077	Not sig
PE(18:0_18:0)-H	-0.0978375	0.650202845376142	Not sig
TAG(52:3_FA16:1)+NH4	-0.0975857	0.899417282080939	Not sig
DAG(18:1_22:6)+NH4	-0.0968139	0.946764981654622	Not sig
PI(17:0_17:0)-H	-0.0958085	0.919371660209638	Not sig
DAG(17:0_17:0)+NH4	0.0957917219209763	0.887416583788655	Not sig
TAG(54:3_FA18:1)+NH4	-0.0956123	0.888461980393816	Not sig
PE(P-20:1_20:3)+H	-0.0955013	0.674317860219728	Not sig
PE(P-18:1_14:0)+H	-0.0954873	0.629242047837913	Not sig
DAG(18:1_18:2)+NH4	0.0948772266407303	0.87699198832391	Not sig
LPE(14:0)-H	-0.0946838	0.812692763836354	Not sig
TAG(50:3_FA18:1)+NH4	0.0944405215186487	0.92862289694141	Not sig
PC(17:0_19:0)+AcO	-0.0943819	0.860604298758619	Not sig
DAG(14:0_22:5)+NH4	0.0936247992431027	0.719348040336687	Not sig
PE(O-18:0_18:2)-H	-0.0936237	0.667127110040129	Not sig
DAG(14:0_20:5)+NH4	0.0933503667748299	0.664736786746801	Not sig
TAG(49:1_FA18:1)+NH4	0.0912669155495538	0.926237730836992	Not sig
SM(d18:1/18:1)+H	-0.091018	0.975602897616004	Not sig
DAG(18:0_20:5)+NH4	0.090740240127153	0.733685025535577	Not sig
DAG(16:0_18:1)+NH4	0.090568774204252	0.890361907223152	Not sig
TAG(49:2_FA16:0)+NH4	-0.0905462	0.925079674291108	Not sig
PE(15:0_20:1)-H	-0.0904976	0.782042737556115	Not sig
PC(16:0_20:4)+AcO	-0.0897639	0.707129575785722	Not sig
TAG(56:5_FA18:0)+NH4	-0.0895597	0.903459697476215	Not sig
TAG(52:5_FA18:3)+NH4	-0.0893059	0.916463295874576	Not sig
DAG(16:1_18:3)+NH4	0.0892015019283746	0.738252090766373	Not sig
TAG(52:6_FA18:2)+NH4	0.088708256822824	0.931754946068426	Not sig
TAG(55:4_FA18:1)+NH4	0.0886854943372001	0.888873251898567	Not sig
PI(17:0_22:6)-H	0.0881791340881992	0.868190093961038	Not sig
TAG(52:2_FA20:1)+NH4	-0.0879001	0.923238293294779	Not sig
PG(14:0_18:2)-H	0.0876985527420024	0.931030860257132	Not sig
DAG(15:0_20:3)+NH4	0.0875719350321029	0.695506842915569	Not sig
TAG(55:3_FA18:1)+NH4	-0.0869159	0.914180999668643	Not sig
PC(15:0_18:1)+AcO	-0.0862715	0.625511046981472	Not sig
DAG(19:0_22:5)+NH4	0.0855460030404758	0.852145482245761	Not sig
PE(O-18:0_18:3)-H	-0.0853912	0.665344443836448	Not sig
PS(16:1_18:1)-H	-0.0851316	0.6639550758203	Not sig
PE(15:0_18:2)-H	0.084915622613502	0.824938312390689	Not sig
TAG(54:8_FA18:3)+NH4	-0.084808	0.931629337040066	Not sig
TAG(54:1_FA20:0)+NH4	0.0843153553544542	0.91636151473529	Not sig
PC(20:4_20:4)+AcO	-0.0839739	0.755497328394428	Not sig
PE(O-18:0_20:5)-H	-0.0839279	0.671590627452666	Not sig
TAG(56:10_FA18:2)+NH4	-0.0815651	0.91951760809576	Not sig
PC(20:0_20:5)+AcO	-0.0811846	0.905288802279201	Not sig
TAG(56:3_FA20:1)+NH4	-0.0806991	0.929581628165437	Not sig
PE(O-18:0_20:1)-H	-0.0793091	0.776744304050472	Not sig
LPE(20:1)-H	-0.0787244	0.768219185415368	Not sig
TAG(44:0_FA14:0)+NH4	0.0777307361952766	0.943744500450816	Not sig
CL(72:3_18:2)-2H	-0.0775722	0.698892418112617	Not sig
PS(18:1_18:1)-H	-0.077539	0.908413791211104	Not sig
PE(P-18:0_20:5)+H	-0.0774108	0.789184678197729	Not sig
TAG(53:4_FA17:0)+NH4	-0.0772723	0.924350202442992	Not sig
DAG(16:0_18:2)+NH4	-0.0769554	0.896713727058722	Not sig
PG(20:1_20:4)-H	-0.0757712	0.763589921503087	Not sig
PE(P-18:1_15:0)+H	-0.0752918	0.728861233651184	Not sig
PC(20:5_22:4)+AcO	-0.074313	0.945091851955314	Not sig
TAG(56:5_FA20:3)+NH4	-0.0742561	0.911383823518933	Not sig
DAG(14:0_22:6)+NH4	-0.0739043	0.694871545476475	Not sig
PE(P-20:1_18:1)+H	-0.0726209	0.734597418881243	Not sig
PC(15:0_18:0)+AcO	-0.0725648	0.868662889235103	Not sig
TAG(48:2_FA16:0)+NH4	0.0724505470689504	0.961038751748004	Not sig
PG(18:1_20:1)-H	0.0722761725948179	0.955122405843857	Not sig
PE(18:1_20:4)-H	-0.0722072	0.698881544180692	Not sig
PC(14:0_17:0)+AcO	0.0719929466117008	0.738527040832422	Not sig
TAG(56:7_FA18:1)+NH4	0.071755686160953	0.911892633964343	Not sig
PC(15:0_16:1)+AcO	0.0717086509503332	0.852380257384033	Not sig
TAG(48:1_FA16:1)+NH4	-0.071658	0.947168305574445	Not sig
PE(P-18:0_20:1)+H	-0.0716061	0.789574898645747	Not sig
DAG(19:0_20:5)+NH4	0.0710998483708021	0.844062651298236	Not sig
TAG(46:2_FA14:0)+NH4	0.0694661516811253	0.958308317359171	Not sig
PG(20:5_20:5)-H	0.069134659167599	0.806670112469583	Not sig
PG(15:0_18:1)-H	0.0687284310402961	0.894977711798505	Not sig
PE(20:4_20:5)-H	-0.068469	0.818701580228911	Not sig
PE(P-18:1_20:1)+H	-0.0683832	0.789309847930512	Not sig
PG(18:2_18:2)-H	0.0682262551559999	0.778483037291332	Not sig
PE(P-20:0_19:0)+H	-0.0673797	0.902890638043106	Not sig
TAG(54:5_FA16:0)+NH4	-0.0670213	0.940252357946811	Not sig
TAG(58:8_FA18:2)+NH4	0.0667633351646527	0.91694273506055	Not sig
LPE(20:0)-H	-0.0666781	0.811536009535399	Not sig
TAG(55:5_FA18:1)+NH4	0.0665736059946985	0.914188830058758	Not sig
TAG(56:6_FA20:5)+NH4	-0.0663597	0.910296824854767	Not sig
DAG(16:0_16:0)+NH4	-0.0658941	0.892317773317356	Not sig
TAG(52:2_FA16:0)+NH4	-0.0655583	0.939041487638277	Not sig
TAG(51:4_FA18:2)+NH4	-0.0649123	0.94318037028697	Not sig
PE(P-20:1_18:0)+H	0.0634682255827976	0.955092182689707	Not sig
PS(20:4_20:5)-H	0.0633925954288272	0.798245583258942	Not sig
FFA(24:0)	-0.0618184	0.759141142637436	Not sig
PE(15:0_22:4)-H	-0.0615153	0.842048665409118	Not sig
TAG(54:6_FA20:5)+NH4	-0.0612029	0.932156245380014	Not sig
PE(P-16:0_18:0)+H	0.0607471279351493	0.892036715063296	Not sig
PG(20:3_20:5)-H	0.06049589914495	0.897591924739918	Not sig
PE(18:0_20:4)-H	-0.0603916	0.740514535058581	Not sig
TAG(54:4_FA18:2)+NH4	-0.0584875	0.921240654982723	Not sig
PC(18:1_19:0)+AcO	0.0582867690723494	0.81354790867347	Not sig
TAG(53:3_FA17:0)+NH4	0.0581812118278773	0.935217635915634	Not sig
PG(16:1_20:5)-H	-0.0579703	0.75993843092937	Not sig
PS(14:0_18:2)-H	-0.0579688	0.834412720232166	Not sig
PS(16:1_18:0)-H	-0.0579561	0.79299181416839	Not sig
PC(15:0_18:2)+AcO	-0.0576694	0.784727201312521	Not sig
PE(14:0_18:2)-H	0.0574003899576763	0.858283083195558	Not sig
TAG(53:2_FA18:2)+NH4	-0.0571524	0.950295918625086	Not sig
TAG(54:4_FA18:0)+NH4	-0.0569631	0.938138860097788	Not sig
PE(20:1_20:5)-H	-0.0566738	0.752045174430559	Not sig
TAG(48:1_FA18:1)+NH4	0.0565416194301524	0.955390792685257	Not sig
PI(16:0_20:5)-H	0.0559814256876509	0.940424144551445	Not sig
PS(18:1_20:5)-H	-0.0554276	0.845305336779263	Not sig
PI(18:1_20:4)-H	-0.0554093	0.965043729601571	Not sig
TAG(51:4_FA16:1)+NH4	0.0549137748909557	0.957747503427668	Not sig
TAG(54:6_FA18:1)+NH4	0.0548164037102004	0.943837038070642	Not sig
CE(18:0)+NH4	-0.0547695	0.937301724187495	Not sig
PE(16:0_18:2)-H	-0.0544983	0.943275798277169	Not sig
DAG(19:0_20:0)+NH4	0.0537752387820085	0.975427533408932	Not sig
PE(O-18:0_18:1)-H	-0.0535314	0.761369368984027	Not sig
PS(15:0_22:4)-H	-0.0535139	0.920931897504985	Not sig
TAG(53:1_FA18:1)+NH4	0.0520356391795791	0.966637657578977	Not sig
DAG(18:3_22:5)+NH4	-0.0517129	0.871644006273739	Not sig
PI(20:3_20:4)-H	0.0510132641633689	0.912589696570753	Not sig
TAG(56:4_FA20:1)+NH4	0.0509863888569788	0.939597245159095	Not sig
FFA(20:4)	0.0509539211825003	0.805056736407979	Not sig
PS(15:0_18:3)-H	0.0507767715100015	0.94214380811794	Not sig
PG(18:3_20:4)-H	0.0499946826387279	0.832787058005261	Not sig
TAG(53:5_FA20:4)+NH4	-0.0496432	0.951155128883684	Not sig
CL(72:5_18:1)-2H	0.0495818200749745	0.816869598599404	Not sig
PS(16:1_20:5)-H	-0.049437	0.785683510973292	Not sig
DAG(18:0_20:3)+NH4	-0.0493229	0.940145531437338	Not sig
PG(20:3_20:3)-H	0.0483598524506102	0.934587212359816	Not sig
DAG(16:0_17:0)+NH4	-0.0478533	0.831766897402433	Not sig
DAG(16:0_20:3)+NH4	0.0477982930430775	0.857281268909277	Not sig
PG(18:0_20:0)-H	-0.0475933	0.931447853195884	Not sig
TAG(56:8_FA20:5)+NH4	0.0472491992971758	0.946395153578901	Not sig
DAG(18:1_18:1)+NH4	0.0464328910660767	0.944654716019529	Not sig
TAG(50:4_FA18:1)+NH4	0.0458057197757529	0.963837180028679	Not sig
TAG(54:5_FA16:1)+NH4	0.0448938569321268	0.966467473585593	Not sig
PS(17:0_20:2)-H	-0.0447673	0.88848506806534	Not sig
PE(P-16:0_20:0)+H	-0.0436707	0.814187154818042	Not sig
TAG(50:3_FA16:1)+NH4	0.0432263569976998	0.967734960125329	Not sig
PC(14:0_20:2)+AcO	0.0430548964646008	0.884359423831539	Not sig
PE(P-20:1_15:0)+H	0.0425037527821767	0.852123156420247	Not sig
PE(P-20:1_20:1)+H	0.0423859821329005	0.863368774312542	Not sig
TAG(52:3_FA18:1)+NH4	-0.0422561	0.95406331080579	Not sig
PG(18:3_20:3)-H	-0.0419186	0.831547437677846	Not sig
PS(19:0_22:4)-H	-0.0412085	0.963976926098732	Not sig
TAG(49:1_FA14:0)+NH4	-0.0402638	0.964171625988328	Not sig
TAG(42:0_FA14:0)+NH4	-0.0402058	0.971712894800887	Not sig
PG(16:0_18:2)-H	0.039479380346401	0.941051795790033	Not sig
TAG(55:2_FA18:2)+NH4	-0.0388304	0.959225168953189	Not sig
PE(P-20:0_18:0)+H	0.0387143172255797	0.973193775157408	Not sig
TAG(52:5_FA20:4)+NH4	0.0381583403483996	0.963217391564289	Not sig
PC(18:0_20:5)+AcO	-0.0376641	0.849974086042791	Not sig
TAG(54:4_FA20:3)+NH4	-0.037556	0.945912621485249	Not sig
PS(20:0_20:3)-H	0.0373792531229243	0.915496414454022	Not sig
DAG(20:3_20:5)+NH4	0.0370786883244756	0.857229103395147	Not sig
TAG(54:4_FA20:2)+NH4	0.0367069187284491	0.951275305138451	Not sig
PE(20:1_20:2)-H	-0.0360338	0.900609884270045	Not sig
TAG(51:1_FA17:0)+NH4	0.0352717368752758	0.971470829574951	Not sig
PG(16:1_22:5)-H	0.03493516361825	0.967352686006024	Not sig
PC(20:3_20:4)+AcO	-0.0348899	0.882078711648824	Not sig
PE(17:0_18:1)-H	-0.0348746	0.843205456402701	Not sig
PE(20:0_20:4)-H	-0.0347255	0.884548334871116	Not sig
TAG(52:2_FA14:0)+NH4	-0.034383	0.970865449188912	Not sig
TAG(52:4_FA16:0)+NH4	-0.0337525	0.95738102989887	Not sig
PE(18:2_20:3)-H	-0.0337024	0.892475465155648	Not sig
TAG(50:1_FA18:1)+NH4	0.0334104271785281	0.971364348244858	Not sig
TAG(54:5_FA20:5)+NH4	0.0333997737673538	0.963001403849602	Not sig
PE(20:0_20:5)-H	0.0328525671283294	0.882270363791311	Not sig
PG(16:1_18:1)-H	-0.0325578	0.868210046732065	Not sig
PE(P-18:0_20:4)+H	-0.0321776	0.859750357426577	Not sig
DAG(16:1_18:2)+NH4	-0.0321204	0.917209655203548	Not sig
PE(15:0_20:4)-H	0.0317652854206039	0.89438649287455	Not sig
PG(14:0_18:3)-H	-0.0314964	0.970715675979739	Not sig
PS(18:1_20:4)-H	0.0313690898807289	0.873665307428735	Not sig
TAG(52:8_FA16:1)+NH4	0.0310625099441648	0.976437491290016	Not sig
PC(14:0_20:0)+AcO	-0.0304713	0.938551586807363	Not sig
PS(16:1_16:1)-H	-0.0300421	0.910708636671419	Not sig
PS(20:0_20:4)-H	0.0299053451143292	0.923565354907331	Not sig
PC(17:0_20:5)+AcO	-0.0290867	0.881347228855159	Not sig
PC(18:0_20:4)+AcO	-0.0290816	0.901574970470186	Not sig
PC(18:0_18:0)+AcO	0.0276169020600251	0.927608993951281	Not sig
DAG(18:1_19:0)+NH4	0.0273709460136028	0.944883604623926	Not sig
TAG(54:7_FA18:1)+NH4	-0.0267449	0.975797234282379	Not sig
PE(15:0_22:5)-H	0.0259833555045248	0.930216723865032	Not sig
TAG(54:5_FA20:4)+NH4	0.0258336123341026	0.971689599262309	Not sig
PC(19:0_20:3)+AcO	-0.0252399	0.929570768958761	Not sig
PI(18:1_18:3)-H	0.0250928074881703	0.94619845476567	Not sig
TAG(52:5_FA18:1)+NH4	-0.0246736	0.97811756196598	Not sig
DAG(14:0_20:2)+NH4	-0.0242157	0.992496802676715	Not sig
TAG(48:3_FA18:2)+NH4	0.0238459263543258	0.982454962674066	Not sig
TAG(53:2_FA17:0)+NH4	-0.0233423	0.978711791528842	Not sig
PI(17:0_18:1)-H	0.0228105503548256	0.981175023255769	Not sig
TAG(54:5_FA18:1)+NH4	0.0225992733197014	0.974951365168328	Not sig
PE(P-18:0_17:0)+H	0.0223749569713272	0.92895342775416	Not sig
PG(17:0_22:5)-H	0.022125741791534	0.984954832991711	Not sig
PS(20:0_20:5)-H	-0.0217466	0.913180441600575	Not sig
PE(17:0_20:3)-H	0.0216549340649017	0.906335049667975	Not sig
PG(16:1_18:2)-H	0.0207583762573758	0.922867177602073	Not sig
PE(20:0_20:3)-H	0.0206912789189748	0.934329200630419	Not sig
PI(16:1_20:4)-H	0.0198827565355495	0.95823260585303	Not sig
PC(14:0_14:0)+AcO	0.0192118443960249	0.972313807950575	Not sig
PG(17:0_18:3)-H	0.0186745654934506	0.952501901730517	Not sig
PE(18:1_18:2)-H	-0.0180444	0.924839282195781	Not sig
PE(17:0_20:2)-H	0.0179701259798017	0.938550135640072	Not sig
TAG(52:3_FA18:2)+NH4	-0.0179467	0.979970408917532	Not sig
PE(14:0_19:0)-H	0.0170575819585782	0.979133945102677	Not sig
PE(P-18:1_18:1)+H	0.0162819973396561	0.926092941771253	Not sig
TAG(47:1_FA16:1)+NH4	-0.0162747	0.988000093808265	Not sig
PG(20:2_20:2)-H	0.0158848071191225	0.985096368691039	Not sig
DAG(18:2_20:3)+NH4	0.0154583200138046	0.92865550878759	Not sig
PE(P-16:1_17:0)+H	-0.0148555	0.991843758500622	Not sig
CL(72:4_18:1)-2H	0.0144377974952774	0.947716483528104	Not sig
TAG(54:4_FA18:1)+NH4	0.013762292921652	0.982660330391832	Not sig
TAG(44:0_FA16:0)+NH4	0.0137551349981027	0.989402608440367	Not sig
PE(17:0_18:2)-H	0.0137047598616469	0.944631415963607	Not sig
PE(P-18:1_18:2)+H	-0.0131779	0.952502985628392	Not sig
PE(20:1_20:4)-H	-0.0125802	0.95715437311218	Not sig
TAG(47:2_FA16:1)+NH4	-0.0125398	0.991947369621988	Not sig
FFA(18:3)	-0.0115933	0.995560049477043	Not sig
DAG(20:3_20:4)+NH4	-0.0113428	0.976798834800817	Not sig
CL(72:4_18:2)-2H	0.0107947134222267	0.960294495104416	Not sig
TAG(54:5_FA18:0)+NH4	0.0104772112574999	0.993636932521439	Not sig
DAG(18:1_20:3)+NH4	0.0104352064591774	0.959440258148233	Not sig
DAG(16:0_18:0)+NH4	0.0104182201578267	0.972065883019283	Not sig
PI(20:0_20:5)-H	0.00918237826676776	0.985611007124529	Not sig
PE(P-20:1_20:5)+H	0.00874152840902422	0.979331851670015	Not sig
TAG(50:4_FA18:3)+NH4	0.00778788802040062	0.995380378984678	Not sig
DAG(16:1_17:0)+NH4	0.00751215332527849	0.985355207894914	Not sig
PS(15:0_20:0)-H	0.00720330702410102	0.985906637648885	Not sig
PS(18:1_18:3)-H	-0.00660925	0.987594793034926	Not sig
PS(20:3_20:3)-H	-0.00484599	0.989889676461842	Not sig
CE(20:0)+NH4	0.00483800584232575	0.992812539581994	Not sig
TAG(52:5_FA20:5)+NH4	-0.0042581	0.995945519073267	Not sig
PE(20:2_20:3)-H	-0.00379911	0.990822694523331	Not sig
PE(P-18:1_20:5)+H	0.00365142731492804	0.986543805196473	Not sig
PI(15:0_20:1)-H	-0.00335753	0.994696477019691	Not sig
TAG(56:7_FA20:4)+NH4	-0.00322936	0.996462890957824	Not sig
PC(14:0_18:3)+AcO	-0.00307727	0.994134702585473	Not sig
TAG(58:9_FA18:2)+NH4	-0.00303699	0.996441329519104	Not sig
PE(P-20:1_16:1)+H	0.00299800041252839	0.989403197617627	Not sig
PS(14:0_18:1)-H	-0.00281601	0.987044949531995	Not sig
TAG(56:7_FA20:3)+NH4	0.00207160391005332	0.997171731688048	Not sig
PC(16:0_17:0)+AcO	0.0018115346694756	0.997406480602949	Not sig
PC(15:0_20:5)+AcO	-0.00142784	0.994159758161627	Not sig
TAG(50:2_FA18:2)+NH4	0.00135308277875353	0.99877401973149	Not sig
PE(18:0_18:3)-H	-0.00102771	0.996324113352831	Not sig
PE(P-18:1_18:0)+H	-0.000596347	0.997321055631981	Not sig
DAG(16:1_18:0)+NH4	0.000495838246901775	0.999488255735359	Not sig
PC(17:0_20:4)+AcO	-0.000188908	0.999354560555066	Not sig
PS(20:2_20:5)-H	8.96672205510261e-05	0.99966644397471	Not sig
TAG(56:7_FA18:2)+NH4	-4.2419e-05	0.999957927719112	Not sig
PC(16:1_22:6)+AcO	2.51214793389404e-15	0.999999999999998	Not sig
