# Supplementary material for: Pore-Forming Protein LIN-24 Enhances Starvation Resilience in Caenorhabditis elegans by Modulating Lipid Metabolism and Mitochondrial Dynamics
Source: Toxins (Basel). 2025 Feb 6;17(2):72. doi: 10.3390/toxins17020072 (PMC11860826; doi:10.3390/toxins17020072)
Supplement: Supplementary file 1 [file toxins-17-00072-s001.zip › Table S7- LIN-24-OE 24h vs N2 24h VS N2 24h vs N2 0h.xlsx]

## Sheet: UP LIN-24-OE Starvation vs N2 S
id	N2-0h-1_tpm	N2-0h-2_tpm	N2-0h-3_tpm	N2-0h-4_tpm	LIN-24-OE-0h-1_tpm	LIN-24-OE-0h-2_tpm	LIN-24-OE-0h-3_tpm	LIN-24-OE-0h-4_tpm	N2-24h-1_tpm	N2-24h-2_tpm	N2-24h-3_tpm	N2-24h-4_tpm	LIN-24-OE-24h-1_tpm	LIN-24-OE-24h-2_tpm	LIN-24-OE-24h-4_tpm	N2-0h-1_count	N2-0h-2_count	N2-0h-3_count	N2-0h-4_count	LIN-24-OE-0h-1_count	LIN-24-OE-0h-2_count	LIN-24-OE-0h-3_count	LIN-24-OE-0h-4_count	N2-24h-1_count	N2-24h-2_count	N2-24h-3_count	N2-24h-4_count	LIN-24-OE-24h-1_count	LIN-24-OE-24h-2_count	LIN-24-OE-24h-4_count	Symbol	KEGG_A_class	KEGG_B_class	K_ID	TF_family
MSTRG.12369	11.167	12.129	11.951	10.907	7.748	7.777	8.484	7.937	6.339	7.382	9.917	9.802	5.716	6.391	5.733	470.34	503.8	566.83	465.68	307.35	297.71	357.48	306.59	398.25	345.27	423.06	426.01	277.76	272.83	249.4	--	-	-	-	--
MSTRG.15389	127.234	121.734	143.131	136.299	134.009	136.291	130.785	140.18	99.75	109.893	130.615	136.237	98.602	77.229	71.742	1736	1638	2199	1885	1722	1690	1785	1754	2030	1665	1805	1918	1552	1068	1011	--	-	-	-	--
MSTRG.2620	3.274	3.036	2.811	4.232	2.96	2.894	2.98	2.532	4.825	4.492	4.867	5.782	3.27	1.826	3.322	94.46	86.38	91.33	123.77	80.44	75.89	86	67	207.63	143.93	142.21	172.14	108.82	53.39	99	--	-	-	-	--
MSTRG.5388	0.683	0.639	0.373	0.726	2.733	2.255	3.256	3.208	4.192	3.927	7.573	6.415	3.643	2.747	2.136	13	12	8	14	49	39	62	56	119	83	146	126	80	53	42	--	-	-	-	--
WBGene00000039	12.538	13.479	13.716	17.08	8.906	8.251	8.832	8.385	15.43	23.878	30.688	36.811	22.377	12.236	7.662	386	413	509	539	249	240	280	244	888	1022	1198	1464	995	478	305	acn-1	Organismal Systems;Human Diseases;Human Diseases;Organismal Systems	Endocrine system;Infectious disease: parasitic;Cardiovascular disease;Endocrine system	K01283;K01283;K01283;K01283	--
WBGene00000137	13.377	13.565	12.095	14.959	12.983	13.254	14.311	13.894	8.705	10.139	13.596	14.989	9.969	8.152	7.56	442	442	450	501	404	398	473	421	429	372	455	511	380	273	258	amx-1	-	-	-	--
WBGene00000224	29.706	28.183	28.152	34.473	30.764	30.044	34.522	33.097	61.176	71.926	82.087	82.148	66.935	50.076	37.663	730	683	779	829	712	671	778	736	2094	1913	2006	2083	1891	1234	944	atgp-1	Organismal Systems	Digestive system	K14210	--
WBGene00000301	339.455	338.209	319.308	386.144	336.775	374.687	321.479	358.797	370.209	392.694	518.839	558.79	360.686	268.396	317.555	3549	3487	3759	4092	3316	3560	3362	3440	5773	4559	5494	6028	4350	2844	3429	cav-1	Cellular Processes;Human Diseases;Human Diseases;Cellular Processes;Human Diseases;Human Diseases	Transport and catabolism;Cardiovascular disease;Cancer: overview;Cellular community - eukaryotes;Infectious disease: bacterial;Cardiovascular disease	K06278;K06278;K06278;K06278;K06278;K06278	--
WBGene00000388	72.724	70.751	67.767	78.471	68.788	73.217	69.892	75.394	35.002	41.825	61.882	59.108	40.991	30.78	28.641	1035	993	1086	1132	922	947	995	984	743	661	892	868	673	444	421	cdc-25.3	-	-	-	--
WBGene00000395	2.598	2.603	2.678	3.216	2.174	2.608	2.582	2.902	1.716	1.9	2.122	2.915	1.754	1.391	0.861	330	326	383	414	260	301	328	338	325	268	273	382	257	179	113	cdh-3	Environmental Information Processing;Environmental Information Processing	Signal transduction;Signal transduction	K16507;K16507	--
WBGene00000397	3.04	2.858	2.762	3.215	2.137	2.641	2.091	1.779	2.878	4.715	5.963	6.978	4.415	2.639	1.413	173	156	174	183	117	136	118	92	239	295	336	402	282	148	82	cdh-5	-	-	-	--
WBGene00000401	4.471	4.238	4.551	4.805	3.28	3.959	3.524	3.448	5.312	7.594	8.72	9.616	5.892	3.622	2.71	123	115	141	134	85	99	97	87	218	232	243	273	187	101	77	cdh-9	-	-	-	--
WBGene00000430	3.865	4.73	3.196	3.813	5.094	4.399	4.397	3.488	2.859	5.281	5	5.425	3.235	1.841	1.419	29	35	27	29	36	30	33	24	32	44	38	42	28	14	11	ceh-5	-	-	-	Homeobox
WBGene00000455	15.217	12.982	13.904	14.579	12.972	11.994	12.725	14.997	15.205	17.722	20.441	22.83	15.03	12.343	10.766	208	175	214	202	167	149	174	188	310	269	283	322	237	171	152	ceh-34	Human Diseases	Cancer: overview	K15614	Homeobox
WBGene00000469	31.202	30.183	36.073	36.452	29.657	30.03	33.028	30.979	23.755	24.29	33.643	39.985	26.771	11.731	12.826	391	373	509	463	350	342	414	356	444	338	427	517	387	149	166	ces-2	-	-	-	TF_bZIP
WBGene00000493	1.251	1.16	1.654	1.628	1.215	1.025	0.904	1.074	1.481	2.516	2.653	3.198	2.122	1.313	1.34	47	43	70	62	43	35	34	37	83	105	101	124	92	50	52	che-14	-	-	-	--
WBGene00000522	24.932	30.475	24.518	29.406	26.789	36.796	27.008	31.978	30.419	26.206	28.177	29.275	17.868	17.288	18.643	212	260	238	253	215	288	239	258	386	245	244	260	179	149	165	clc-1	-	-	-	--
WBGene00000557	5.44	6.987	6.924	6.976	5.968	6.384	4.894	6.92	12.035	9.96	9.309	8.611	5.187	1.968	1.58	30	38	43	39	31	32	27	35	99	61	52	49	33	11	9	cnc-3	-	-	-	--
WBGene00000561	7.232	8.573	7.961	9.949	7.787	5.716	8.248	10.108	4.712	6.238	7.543	9.181	5.474	3.517	2.761	71	83	88	99	72	51	81	91	69	68	75	93	62	35	28	cnd-1	Human Diseases	Endocrine and metabolic disease	K08033	bHLH
WBGene00000650	12.093	11.222	15.817	16.775	4.202	3.468	4.982	5.914	448.334	448.482	288.221	276.736	210.483	194.518	142.704	165	151	243	232	54	43	68	74	9124	6795	3983	3896	3313	2690	2011	col-74	-	-	-	--
WBGene00000652	18.615	20.021	20.894	24.519	15.541	16.916	16.645	17.139	28.188	35.075	40.492	43.936	30.485	20.256	17.31	379	402	479	506	298	313	339	320	856	793	835	923	716	418	364	col-76	-	-	-	--
WBGene00000695	15.71	16.431	15.954	19.67	8.677	11.008	9.015	12.522	33.205	40.096	48.76	53.188	32.062	14.805	11.937	223	230	255	283	116	142	128	163	703	632	701	779	525	213	175	col-121	-	-	-	--
WBGene00000705	1.022	0.777	0.454	1.092	0.452	0.187	0.085	0.371	6.508	5.828	4.708	4.704	3.1	2.857	2.061	12	9	6	13	5	2	1	4	114	76	56	57	42	34	25	col-131	-	-	-	--
WBGene00000738	17.048	14.228	21.304	25.303	7.93	8.632	6.108	7.403	584.292	551.947	339.029	323.43	254.827	244.044	193.84	226	186	318	340	99	104	81	90	11553	8125	4552	4424	3897	3279	2654	col-165	-	-	-	--
WBGene00000778	10.119	11.494	8.624	13.359	7.197	9.034	9.324	7.414	16.87	16.212	17.115	22.366	10.6	7.99	8.142	95	108	90	131	63	78	89	67	236	174	162	222	119	77	78	cpn-2	-	-	-	--
WBGene00000783	5.153	7.808	5.418	6.311	7.044	6.583	5.329	7.944	29.942	29.443	22.164	22.56	13.247	13.85	12.215	87	130	103	108	112	101	90	123	754	552	379	393	258	237	213	cpr-3	Cellular Processes;Cellular Processes;Cellular Processes;Organismal Systems;Organismal Systems;Organismal Systems	Transport and catabolism;Transport and catabolism;Cell growth and death;Endocrine system;Immune system;Immune system	K01363;K01363;K01363;K01363;K01363;K01363	--
WBGene00000853	2.274	2.398	2.181	3.365	0.878	0.758	1.011	1.538	6.404	8.684	8.667	9.389	6.23	3.052	2.158	50	52	54	75	18	15	22	31	210	212	193	213	158	68	49	cut-6	-	-	-	--
WBGene00000893	4.063	3.337	3.368	5.57	1.668	1.729	1.8	2.279	8.191	13.289	13.198	12.569	8.884	5.391	3.508	95	77	89	132	37	37	42	49	287	345	313	304	240	128	85	cyn-17	-	-	-	--
WBGene00000902	0.908	0.782	1.173	1.222	0.409	0.848	0.413	0.42	2.215	4.164	4.43	3.895	2.41	2.01	1.359	33	28	48	45	14	28	15	14	120	168	163	146	101	74	51	daf-6	-	-	-	--
WBGene00000904	9.939	9.394	8.993	10.841	9.478	10.028	8.998	9.693	5.456	9.862	17.256	13.958	10.144	8.289	7.698	265	247	270	293	238	243	240	237	217	292	466	384	312	224	212	daf-8	Human Diseases;Cellular Processes;Cellular Processes;Human Diseases;Cellular Processes;Human Diseases;Environmental Information Processing;Environmental Information Processing;Environmental Information Processing;Environmental Information Processing;Human Diseases;Human Diseases;Cellular Processes;Cellular Processes;Environmental Information Processing;Human Diseases;Human Diseases;Human Diseases…	Cancer: overview;Transport and catabolism;Cell growth and death;Infectious disease: viral;Cell growth and death;Cancer: specific types;Signal transduction;Signal transduction;Signal transduction;Signal transduction;Infectious disease: viral;Cancer: specific types;Cellular community - eukaryotes;Cellular community - eukaryotes;Signal transduction;Cancer: specific types;Endocrine and metabolic dise…	K23605;K23605;K23605;K23605;K23605;K23605;K23605;K23605;K23605;K23605;K23605;K23605;K23605;K23605;K23605;K23605;K23605;K23605;K23605;K23605;K23605	MH1
WBGene00000928	63.779	64.114	57.876	71.7	49.475	50.732	54.498	51.701	117.588	128.063	137.984	164.773	98.738	43.422	50.31	444	445	460	507	325	320	371	328	1230	1003	981	1183	796	311	366	dao-2	-	-	-	--
WBGene00000929	46.572	49.259	44.224	49.622	39.333	37.606	38.392	38.596	48.95	48.973	56.735	58.468	36.582	28.347	28.859	650	678	695	702	517	477	536	494	1019	759	802	842	589	401	416	dao-3	Metabolism;Metabolism	Global and overview maps;Metabolism of cofactors and vitamins	K13403;K13403	--
WBGene00000966	11.895	10.657	10.2	10.084	16.261	18.376	15.393	15.008	14.029	16.956	22.824	20.41	12.076	10.022	8.688	177	154	173	149	228	250	229	205	309	279	344	311	205	152	135	dhs-2	Metabolism;Metabolism	Global and overview maps;Metabolism of cofactors and vitamins	K11154;K11154	--
WBGene00000992	7.055	9.306	8.354	7.923	6.273	8.773	6.537	8.069	11.23	13.121	16.084	16.622	11.088	8.998	8.719	123	160	164	140	103	139	114	129	292	254	284	299	223	159	157	dhs-29	Metabolism	Metabolism of cofactors and vitamins	K15734	--
WBGene00000993	40.963	39.928	37.05	41.233	50.156	51.061	49.941	51.261	54.978	64.317	83.723	83.354	63.942	43.547	41.344	542	521	552	553	625	614	661	622	1085	945	1122	1138	976	584	565	dhs-30	-	-	-	--
WBGene00001059	1.145	2.091	1.727	1.181	2.084	2.209	1.603	1.855	2.325	3.297	3.392	3.424	1.758	1.937	1.508	35	59	57	36	60	56	49	52	106	112	105	108	62	60	47	dpf-6	-	-	-	--
WBGene00001063	1.127	1.378	1.691	2.557	1.012	0.929	1.231	1.508	5.348	7.806	6.504	8.064	5.347	4.369	2.266	51	59	85	112	43	39	55	62	349	386	298	383	288	200	104	dpy-1	-	-	-	--
WBGene00001064	21.621	20.76	19.308	28.361	12.184	11.762	13.464	14.554	33.445	37.853	45.794	57.184	33.872	14.062	12.104	358	339	360	476	190	177	223	221	826	696	768	977	647	236	207	dpy-2	-	-	-	--
WBGene00001065	25.711	25.396	28.523	33.574	17.316	19.776	20.795	18.056	41.337	50.353	50.03	59.754	39.742	15.844	14.823	309	301	386	409	196	216	250	199	741	672	609	741	551	193	184	dpy-3	-	-	-	--
WBGene00001069	24.984	27.027	28.654	35.983	16.456	19.773	18.699	19.449	47.922	57.149	61.536	68.042	40.245	16.477	15.329	374	399	483	546	232	269	280	267	1070	950	933	1051	695	250	237	dpy-7	-	-	-	--
WBGene00001072	42.45	38.924	39.809	48.911	28.877	30.337	32.437	36.95	43.173	57.651	71.232	78.222	47.474	20.602	17.917	679	614	717	793	435	441	519	542	1030	1024	1154	1291	876	334	296	dpy-10	-	-	-	--
WBGene00001075	231.16	218.029	230.773	286.408	151.283	161.402	166.681	175.053	618.894	649.105	582.854	672.312	440.227	261.513	253.297	3021	2810	3396	3794	1862	1917	2179	2098	12064	9420	7715	9066	6637	3464	3419	dpy-14	-	-	-	--
WBGene00001076	241.172	219.924	250.961	307.489	167.221	169.425	176.204	191.496	644.274	642.328	585.53	690.786	449.485	248.34	232.743	3366	3027	3944	4350	2198	2149	2460	2451	13412	9955	8277	9948	7237	3513	3355	dpy-17	-	-	-	--
WBGene00001077	35.244	35.297	37.127	40.472	30.778	31.655	28.108	33.645	62.729	71.108	77.532	82.759	57.146	42.361	40.687	811	801	962	944	667	662	647	710	2153	1817	1807	1965	1517	988	967	dpy-18	Metabolism;Metabolism	Global and overview maps;Amino acid metabolism	K00472;K00472	--
WBGene00001108	5.539	4.233	6.203	7.604	4.774	3.357	5.698	3.939	18.193	15.255	19.341	19.685	10.996	6.495	5.985	69	52	87	96	56	38	71	45	338	211	244	253	158	82	77	dsl-6	-	-	-	--
WBGene00001121	1.996	2.165	1.896	2.839	1.478	1.174	1.949	1.113	3.236	3.594	4.261	3.283	2.424	2.06	2.022	43	46	46	62	30	23	42	22	104	86	93	73	58	45	45	dyf-5	-	-	-	--
WBGene00001123	10.482	9.004	11.271	11.837	8.095	8.198	9.44	8.502	5.547	8.738	10.692	10.663	8.186	4.658	3.565	242	205	293	277	176	172	218	180	191	224	250	254	218	109	85	dyf-7	-	-	-	--
WBGene00001178	26.399	24.956	27.034	28.001	22.633	23.202	22.605	24.12	28.098	39.382	57.196	60.745	42.434	22.755	15.828	857	800	1005	919	688	686	722	704	1146	1237	1703	1826	1458	742	504	egl-9	-	-	-	--
WBGene00001242	2.971	3.099	1.583	2.345	2.524	2.989	3.479	3.055	5.122	8.409	5.615	7.651	4.488	3.517	2.63	35	36	21	28	28	32	41	33	90	110	67	93	61	42	32	elo-4	Metabolism;Metabolism;Metabolism;Metabolism	Global and overview maps;Global and overview maps;Lipid metabolism;Lipid metabolism	K10203;K10203;K10203;K10203	--
WBGene00001428	38.916	34.84	34.316	40.453	17.646	18.092	20.421	20.655	43.028	40.226	40.415	40.196	29.964	21.604	27.999	428	384	429	460	185	181	226	206	714	495	461	464	385	250	334	fkb-3	-	-	-	--
WBGene00001430	38.328	37.813	40.42	43.583	33.22	32.996	33.468	31.943	30.311	28.114	34.324	37.556	23.918	13.769	18.097	459	448	549	530	376	363	397	355	542	371	424	461	332	167	228	fkb-5	-	-	-	--
WBGene00001432	11.225	11.664	12.683	14.253	8.732	8.866	8.277	9.452	20.527	17.914	19.806	22.834	15.655	9.759	11.244	202	207	257	260	148	145	149	156	551	358	361	424	325	178	209	fkb-7	-	-	-	--
WBGene00001436	9.309	9.007	10.408	10.862	7.23	7.736	7.655	6.978	3.603	5.593	9.389	10.72	5.362	4.378	4.36	177.78	169.62	223.81	210.26	130.04	134.26	146.23	122.21	102.63	118.6	181.6	211.24	118.12	84.74	86	fkh-4	-	-	-	Fork_head
WBGene00001475	5.384	6.147	5.343	6.976	4.968	4.782	4.818	5.805	5.322	8.169	8.304	9.736	6.09	5.536	3.966	342	386	385	451	300	277	308	341	507	580	538	640	451	363	263	fmi-1	-	-	-	--
WBGene00001570	15.684	15.904	20.533	20.755	10.164	9.759	10.597	11.913	19.834	30.829	36.39	38.734	27.379	17.342	9.766	580	580	855	778	354	328	392	404	1094	1266	1363	1478	1168	650	373	gei-13	-	-	-	zf-BED
WBGene00001633	16.479	16.304	13.444	16.967	7.444	8.697	8.868	8.551	16.411	15.558	12.072	14.023	10.412	7.436	7.342	275	270	257	286	119	132	147	131	415	288	208	247	203	126	126	gly-8	Metabolism;Metabolism;Metabolism	Global and overview maps;Glycan biosynthesis and metabolism;Glycan biosynthesis and metabolism	K00710;K00710;K00710	--
WBGene00001714	0.997	1.747	1.369	3.667	0.77	0.898	1.45	1.977	16.837	20.247	14.322	17.924	11.788	10.823	6.495	11	19	17	41	8	9	16	20	277	248	160	204	150	121	74	grl-5	-	-	-	--
WBGene00001716	5.583	4.211	6.225	7.609	1.943	3.315	2.37	3.143	43.857	54.491	42.042	43.95	31.878	23.215	12.903	79	59	99	109	26	43	34	41	923	855	601	640	519	332	188	grl-7	-	-	-	--
WBGene00001719	4.087	5.049	3.432	5.205	3.945	3.434	3.64	3.89	14.748	18.136	12.547	16.421	11.08	9.312	5.972	55	67	52	71	50	42	49	48	296	271	171	228	172	127	83	grl-10	-	-	-	--
WBGene00001724	3.705	2.545	2.972	4.127	0.635	1.184	1.195	1.043	30.932	35.95	21.478	24.905	17.51	12.264	8.448	31	21	28	35	5	9	10	8	386	334	182	215	169	104	73	grl-15	-	-	-	--
WBGene00001758	24.261	25.857	23.4	23.172	9.422	7.223	7.839	9.563	20.242	16.992	16.069	16.057	9.391	8.042	10.489	235.14	247.15	255.38	227.65	86	63.62	76	85	292.63	182.88	157.74	160.58	105	79	105	gst-10	Metabolism;Human Diseases;Human Diseases;Human Diseases;Metabolism;Metabolism;Metabolism;Metabolism;Human Diseases;Human Diseases;Human Diseases	Global and overview maps;Cancer: overview;Cardiovascular disease;Cancer: specific types;Metabolism of other amino acids;Xenobiotics biodegradation and metabolism;Xenobiotics biodegradation and metabolism;Xenobiotics biodegradation and metabolism;Cancer: overview;Drug resistance: antineoplastic;Cancer: specific types	K23790;K23790;K23790;K23790;K23790;K23790;K23790;K23790;K23790;K23790;K23790	--
WBGene00001828	24.645	23.274	25.883	27.572	19.155	20.349	19.479	17.421	50.067	62.305	72.712	90.537	53.819	39.955	38.41	597	556	706	677	437	448	472	387	1809	1676	1784	2263	1504	981	961	hch-1	-	-	-	--
WBGene00001843	61.224	59.192	58.779	56.861	41.863	40.943	41.683	41.035	96.355	106.61	144.295	141.946	92.144	68.165	70.52	1160	1106	1254	1092	747	705	790	713	2723	2243	2769	2775	2014	1309	1380	hgo-1	Metabolism;Metabolism	Global and overview maps;Amino acid metabolism	K00451;K00451	--
WBGene00001858	178.098	160.886	214.981	219.661	130.729	123.491	127.706	129.842	376.443	448.492	405.476	461.045	285.543	156.348	120.218	1177	1050	1602	1506	823	740	857	797	3767	3330	2753	3211	2208	1052	830	hil-7	-	-	-	--
WBGene00001940	22.156	23.418	16.924	9.463	13.395	24.294	11.535	19.983	8.657	11.009	8.636	18.508	4.438	5.123	4.025	139.1	144.99	119.64	60.22	79.2	138.61	72.44	115.05	81.06	76.75	54.91	119.89	32.14	32.6	26.1	his-66	Human Diseases;Human Diseases;Human Diseases	Substance dependence;Cancer: overview;Immune disease	K11252;K11252;K11252	--
WBGene00001984	1.197	1.832	1.063	2.195	0.313	1.117	1.172	1.048	5.913	6.986	5.219	5.053	3.736	2.671	2.352	14	17	14	21	3	9	11	8	91	76	59	57	41	29	25	hog-1	-	-	-	--
WBGene00002012	13.708	11.827	11.853	12.1	34.217	34.929	30.773	31.993	57.479	63.129	74.436	81.224	44.09	24.913	20.024	114	97	111	102	268	264	256	244	713	583	627	697	423	210	172	hsp-12.3	Genetic Information Processing;Organismal Systems	Folding, sorting and degradation;Aging	K09542;K09542	--
WBGene00002051	9.492	9.789	10.287	11.746	5.21	4.957	5.871	7.018	9.088	16.372	21.643	26.78	13.807	5.318	5.063	236	240	288	296	122	112	146	160	337	452	545	687	396	134	130	ifa-3	-	-	-	--
WBGene00002058	20.267	23.227	24.655	20.464	22.585	18.933	23.005	23.079	17.516	20.961	15.581	14.681	11.621	11.977	10.118	384	434	526	393	403	326	436	401	495	441	299	287	254	230	198	ifd-2	-	-	-	--
WBGene00002062	22.117	22.044	19.894	22.472	15.756	16.328	16.724	20.922	22.052	18.981	24.356	24.732	16.96	12.589	14.001	234	230	237	241	157	157	177	203	348	223	261	270	207	135	153	ife-4	Genetic Information Processing;Environmental Information Processing;Organismal Systems;Environmental Information Processing;Environmental Information Processing;Organismal Systems;Human Diseases	Translation;Signal transduction;Endocrine system;Signal transduction;Signal transduction;Aging;Drug resistance: antineoplastic	K03259;K03259;K03259;K03259;K03259;K03259;K03259	--
WBGene00002124	74.611	68.679	74.045	81.136	73.769	68.076	67.008	75.068	84.403	105.467	145.895	168.785	99.246	67.229	73.558	1345	1222	1501	1483	1255	1115	1211	1242	2268	2111	2663	3136	2063	1227	1371	inx-2	-	-	-	--
WBGene00002125	151.842	154.517	147.286	174.198	151.61	156.572	140.537	161.998	109.353	140.488	209.818	233.813	143.212	101.791	104.347	3101	3112	3387	3606	2916	2906	2871	3034	3331	3186	4340	4927	3374	2107	2201	inx-3	-	-	-	--
WBGene00002271	110.857	110.361	131.301	128.968	115.764	100.801	101.966	98.607	131.482	122.691	77.204	80.927	41.616	50.075	58.826	1410	1385	1880	1661	1386	1164	1296	1149	2494	1734	995	1061	610	647	772	lec-8	-	-	-	--
WBGene00002282	8.025	7.298	8.088	9.205	6.391	6.482	6.24	8.091	6.512	9.664	12.796	13.826	9.91	6.786	6.29	252	226	286	293	189	185	196	233	305	337	407	448	359	216	204	let-4	-	-	-	--
WBGene00002393	2.72	3.047	2.072	3.954	2.806	1.809	1.865	2.482	5.723	6.507	6.952	9.183	3.719	1.231	0.914	36	43	27	56	34	17	20	28	96	94	87	113	58	14	12	lpr-1	-	-	-	--
WBGene00002497	15.255	15.908	14.224	14.943	13.96	14.973	16.203	16.257	27.47	30.633	39.478	48.09	28.783	19.578	19.497	449	461	470	447	386	404	479	438	1202	1001	1182	1464	981	582	591	let-268	Metabolism;Metabolism	Global and overview maps;Amino acid metabolism	K13647;K13647	--
WBGene00002983	2.452	2.323	2.735	3.647	1.948	2.014	2.168	2.243	4.3	5.782	6.578	7.488	4.629	3.403	1.95	148	128	175	207	101	104	119	120	382	393	388	449	314	205	117	lgx-1	-	-	-	--
WBGene00003092	0.079	0.399	0.209	0.155	0.835	0.692	0.393	0.429	11.386	10.196	4.114	3.505	1.09	1.707	2.131	1	5	3	2	10	8	5	5	216	144	53	46	16	22	28	lys-3	-	-	-	--
WBGene00003104	3.061	3.041	2.219	3.575	1.459	2.337	1.436	1.771	10.429	16.371	10.794	14.591	9.206	4.807	3.75	49	48	40	58	22	34	23	26	249	291	175	241	170	78	62	mab-7	-	-	-	--
WBGene00003111	38.343	38.378	34.939	39.307	32.425	33.472	33.56	36.349	35.538	42.647	50.557	54.016	35.585	27.452	26.428	1057	1027	1119	1116	816	818	922	905	1396	1332	1512	1627	1176	821	760	mab-20	-	-	-	--
WBGene00003473	2.144	3.043	1.523	0.634	9.333	6.605	7.286	7.714	365.924	417.955	381.828	395.16	178.581	119.501	84.891	10	14	8	3	41	28	34	33	2546	2165	1804	1902	961	565	409	mtl-1	Organismal Systems;Organismal Systems	Aging;Digestive system	K14739;K14739	--
WBGene00003474	29.726	32.713	23.33	26.371	22.51	19.524	17.738	20.605	18.076	26.769	48.461	60.968	11.785	4.32	6.024	129	140	114	116	92	77	77	82	117	129	213	273	59	19	27	mtl-2	-	-	-	--
WBGene00003516	24.994	21.665	26.465	29.051	16.319	17.147	18.203	19.941	28.374	39.079	50.657	54.768	37.741	21.801	15.677	747	655	913	862	415	464	550	541	1230	1344	1554	1727	1328	679	483	nab-1	-	-	-	--
WBGene00003647	7.015	7.113	7.142	6.246	5.753	6.778	5.816	6.592	17.207	18.182	26.522	22.994	16.612	9.285	6.682	123	123	141	111	95	108	102	106	450	354	471	416	336	165	121	nhr-57	-	-	-	Miscellaneous
WBGene00003669	3.166	3.601	2.911	3.681	6.133	7.442	6.877	7.275	6.91	10.234	16.42	12.194	8.412	5.046	5.549	58	56	57	66	104	115	124	120	178	202	294	228	172	92	105	nhr-79	-	-	-	Miscellaneous
WBGene00003681	9.978	6.892	9.407	9.603	8.222	8.118	7.671	8.635	15.77	18.221	24.264	26.197	17.138	14.276	10.671	199	143	217	206	154	143	156	158	477	419	522	580	442	314	219	nhr-91	-	-	-	GCNF-like
WBGene00003888	1.853	1.253	2.499	2.641	0.437	0.831	0.755	0.898	7.225	10.755	10.097	12.639	7.378	4.131	2.193	27	18	41	39	6	11	11	12	157	174	149	190	124	61	33	osm-8	-	-	-	--
WBGene00003915	50.72	55.354	57.102	57.201	43.927	47.595	49.785	53.844	44.022	49.655	64.302	66.849	48.094	36.071	33.97	1096	1086	1264	1160	828	803	952	922	1234	1139	1349	1497	1209	858	697	pan-1	-	-	-	--
WBGene00003933	14.097	13.266	15.458	17.543	12.694	11.789	12.402	14.676	13.409	16.453	20.897	23.791	16.652	12.574	8.736	375	348	463	473	318	285	330	358	532	486	563	653	511	339	240	pat-9	-	-	-	zf-C2H2
WBGene00003963	729.687	688.128	742.105	758.361	603.902	609.909	601.874	612.188	405.351	499.798	662.372	725.548	491.249	388.114	367.936	17287	16108	19519	18246	13463	13157	14268	13326	14342	13144	15707	17587	13323	9166	8952	pdi-2	Genetic Information Processing	Folding, sorting and degradation	K09580	--
WBGene00003977	27.778	26.539	20.605	27.721	18.029	17.535	18.259	22.28	19.135	19.123	29.922	33.379	16.702	14.337	19.044	346	326	289	350	211.5	198.5	227.5	254.5	355.5	264.5	377.5	429	240	181	245	pes-2.1	-	-	-	--
WBGene00004003	3.787	3.941	4.858	4.072	4.467	5.555	6.029	6.511	3.627	5.539	10.781	7.262	4.151	4.369	4.093	189	194	273	206	210	252	301	298	270	307	545	374	239	221	211	pgp-9	Human Diseases;Human Diseases;Organismal Systems;Environmental Information Processing	Cancer: overview;Cancer: specific types;Digestive system;Membrane transport	K05658;K05658;K05658;K05658	--
WBGene00004017	2.693	2.731	2.969	3.482	2.071	3.372	2.135	2.532	10.523	13.549	7.06	10.081	6.199	4.856	3.237	29	29	36	38	21	33	23	25	169	162	77	112	77	53	36	phg-1	-	-	-	--
WBGene00004025	17.882	17.946	15.881	18.505	13.017	11.359	12.348	13.318	97.764	112.1	135.281	156.017	86.453	42.652	34.002	388	384	388	407	266	224	268	265	3164	2701	2973	3493	2164	938	762	phy-2	Metabolism;Metabolism	Global and overview maps;Amino acid metabolism	K00472;K00472	--
WBGene00004104	5.306	4.823	6.509	7.251	3.615	3.587	3.701	4.335	12.322	17.165	14.38	16.493	11.146	7.534	4.137	160	142	217	222	103	97	112	119	556	570	433	508	388	231	126	pqn-13	-	-	-	--
WBGene00004120	2.98	4.387	4.028	5.288	1.607	2.111	2.001	2.674	20.103	33.948	28.955	30.869	23.796	19.422	8.539	73	106	111	131	37	47	49	60	734	923	718	780	672	482	216	pqn-32	-	-	-	--
WBGene00004133	3.826	3.88	4.402	5.362	1.616	2.153	1.347	2.703	25.974	34.496	29.836	31.057	20.768	14.886	9.598	88	88	114	125	35	45	31	57	891	881	695	737	551	347	228	abu-13	-	-	-	--
WBGene00004165	0.263	0.934	1.635	1.492	0.419	0.651	0.592	0.789	1.763	0.711	1.883	0.828	0.228	0.324	0.255	4	14	28	23	6	9	9	11	40	12	29	13	4	5	4	pqn-84	-	-	-	--
WBGene00004174	10.959	8.879	13.254	15.701	9.005	8.786	8.258	7.206	102.567	116.641	85.255	87.955	75.09	68.297	43.508	199	159	271	289	154	145	150	120	2778	2352	1568	1648	1573	1257	816	abu-14	-	-	-	--
WBGene00004198	9.075	9.126	7.663	8.072	10.978	13.341	12.418	12.248	9.176	11.186	13.66	13.553	8.576	7.192	6.626	122	121	116	110	139	163	167	151	184	167	186	188	133	98	92	prx-13	Cellular Processes	Transport and catabolism	K13344	--
WBGene00004216	2.129	2.347	1.796	2.704	1.3	1.405	1.649	2.06	6.155	7.309	7.619	7.04	5.051	4.332	2.731	80	87	76	103	46	48	62	71	345	305	290	273	219	165	106	ptr-1	-	-	-	--
WBGene00004224	1.433	1.875	1.762	1.658	0.79	1.061	1.221	1.382	1.978	2.159	3.596	3.581	1.982	1.58	1.147	52	68	72	61	27	35	45	46	108	87	134	135	83	59	43	ptr-10	-	-	-	--
WBGene00004232	2.438	2.499	2.807	2.907	1.593	2.27	1.58	1.811	12.159	15.222	14.018	13.214	9.172	6.343	3.553	91	92	118	110	56	77	59	62	677	631	530	509	395	240	137	ptr-18	-	-	-	--
WBGene00004264	2.326	2.422	3.265	2.746	2.757	3.725	3.031	3.239	3.843	5.648	6.234	6.985	4.339	2.807	1.89	112	115	177	134	125	163	146	143	276	302	304	347	241	137	94	qua-1	-	-	-	--
WBGene00004270	43.838	47.387	51.001	51.64	41.893	43.606	41.108	41.876	35.093	39.478	47.351	56.167	35.265	27.941	29.287	500	533	655	597	450	452	469	438	597	500	547	661	464	323	345	rab-6.2	-	-	-	--
WBGene00004764	2.197	2.274	2.987	2.256	1.905	2.27	1.793	2.25	6.074	8.239	6.287	7.693	5.209	4.292	2.562	49	50	75	51	40	46	40	46	202	204	142	177	134	97	59	sel-7	-	-	-	--
WBGene00004827	41.141	32.866	33.733	43.612	33.528	39.547	37.322	37.47	36.425	41.984	50.798	53.823	38.239	29.046	28.774	443	349	409	476	340	387	402	370	585	502	554	598	475	317	320	skr-21	Human Diseases;Genetic Information Processing;Human Diseases;Human Diseases;Human Diseases;Cellular Processes;Cellular Processes;Environmental Information Processing;Genetic Information Processing;Environmental Information Processing;Environmental Information Processing;Organismal Systems	Cancer: overview;Folding, sorting and degradation;Infectious disease: bacterial;Infectious disease: bacterial;Infectious disease: viral;Cell growth and death;Cell growth and death;Signal transduction;Folding, sorting and degradation;Signal transduction;Signal transduction;Environmental adaptation	K03094;K03094;K03094;K03094;K03094;K03094;K03094;K03094;K03094;K03094;K03094;K03094	--
WBGene00004998	4.07	2.792	3.508	4.251	1.017	1.185	1.915	1.958	6.501	10.133	10.4	9.513	5.188	2.48	1.391	34	23	33	36	8	9	16	15	81	94	88	82	50	21	12	spp-13	-	-	-	--
WBGene00005002	220.685	229.523	205.048	209.339	157.083	181.902	167.909	177.193	126.48	132.778	142.814	154.326	72.714	44.068	40.081	1013	1039	1060	974	679	759	771	746	866	677	664	731	385	205	190	spp-17	-	-	-	--
WBGene00005018	221.177	200.308	233.726	296.687	148.334	172.492	159	179.429	901.713	1015.45	830.948	932.658	615.154	445.363	344.836	3228	2883	3841	4389	1968	2212	2285	2373	19629	16457	12283	14045	10357	6588	5198	sqt-3	-	-	-	--
WBGene00006063	50.545	47.232	47.82	55.636	50.497	55.818	49.893	56.882	46.89	61.554	86.971	88.049	57.96	49.986	48.31	877	809	933	978	826	879	867	905	1215	1186	1522	1571	1162	882	868	sto-1	-	-	-	--
WBGene00006366	45.973	44.828	55.018	57.507	38.387	45.604	40.467	41.963	51.087	55.1	82.169	89.722	58.146	42.435	47.025	1381	1328	1861	1751	1086	1245	1216	1156	2289	1838	2500	2781	2015	1292	1459	sym-1	-	-	-	--
WBGene00006367	18.54	16.893	18.326	21.439	16.363	12.39	16.408	15.661	17.835	21.964	29.035	29.498	22.572	16.65	13.793	391	353	432	466	335	252	335	309	550	526	662	693	579	358	295	sym-2	-	-	-	--
WBGene00006476	10.405	11.935	13.279	14.411	8.911	9.53	9.76	11.15	10.883	16.609	18.68	21.374	14.546	11.315	7.148	416	480	592	586	328	345	396	401	625	731	781	901	690	468	293	rhgf-2	-	-	-	--
WBGene00006541	202.18	199.397	202.42	214.534	219.12	228.499	206.555	225.842	100.336	134.957	160.941	166.395	109.989	98.449	85.336	5038	4958	5766	5426	5162	5197	5153	5197	3695	3697	4056	4306	3180	2516	2226	tbh-1	Metabolism;Metabolism	Global and overview maps;Amino acid metabolism	K00503;K00503	--
WBGene00006578	17.693	18.89	16.393	22.239	23.665	20.405	22.96	23.004	30.797	35.698	55.515	54.164	29.053	24.087	24.791	208	219	217	265	262	218	270	248	540	466	661	657	394	287	301	tli-1	Organismal Systems	Immune system	K05402	--
WBGene00006628	0.785	0.341	0.697	0.221	1.429	0.617	1.121	0.856	5.564	8.18	4.983	4.239	2.528	2.987	2.172	7	3	7	2	12	5	10	7	74	81	45	39	26	27	20	tsp-2	-	-	-	--
WBGene00006640	12.27	13.227	12.957	15.759	12.599	13.696	13.323	12.462	12.857	16.727	17.796	19.847	14.158	11.489	9.682	274	285	322	353	261	277	292	254	422	408	396	452	360	257	222	tsp-14	-	-	-	--
WBGene00006666	0.999	0.985	1.131	1.419	0.483	0.713	0.721	0.723	2.059	2.649	2.925	2.797	1.933	1.47	0.912	68	66	86	97	30	44	49	45	203	198	200	193	151	99	63	twk-11	-	-	-	--
WBGene00006761	2.36	2.16	1.84	1.647	1.528	1.774	1.899	1.13	6.986	6.48	6.252	6.304	4.491	3.578	3.567	41	37	36	29	25	28	33	18	181	125	110	113	90	63	64	unc-24	-	-	-	--
WBGene00006778	6.645	5.633	10.667	7.325	6.996	5.053	4.299	7.191	10.565	13.947	11.378	13.936	8.001	6.849	6.424	71	59	90	75	66	46	39	66	152	126	105	142	97	68	68	unc-42	-	-	-	Homeobox
WBGene00006890	58.428	59.667	51.488	64.532	61.315	59.229	61.153	62.759	68.43	59.11	69.682	75.27	50.136	38.104	42.373	573	571	559	636	566	522	590	554	993	637	686	755	562	384	426	vem-1	-	-	-	--
WBGene00006947	6.751	6.288	5.818	7.943	1.699	1.816	2	3.272	34.365	43.727	38.659	40.613	25.662	13.864	9.296	135	124	131	161	32	33	40	60	1025	971	783	838	592	281	192	wrt-1	-	-	-	--
WBGene00006948	5.718	4.758	6.381	9.885	2.18	3.065	3.225	2.931	21.758	29.006	27.265	31.974	21.015	11.429	7.524	117	96	147	205	42	57	66	55	664	659	565	675	496	237	159	wrt-2	-	-	-	--
WBGene00006950	0.508	0.858	0.789	1.336	0.405	0.559	0.592	0.739	3.519	4.346	4.138	4.267	2.789	1.503	0.984	12	20	21	32	9	12	14	16	124	114	99	104	76	36	24	wrt-4	-	-	-	--
WBGene00006952	0.574	1.371	1.929	1.375	0.522	0.631	0.41	0.894	3.792	5.13	5.544	5.72	3.979	3.073	2.063	14	33	53	34	12	14	10	20	138	139	137	144	112	76	52	wrt-6	-	-	-	--
WBGene00006955	1.046	1.257	1.204	1.605	0.37	0.767	0.658	0.676	3.662	5.512	5.164	5.519	3.627	3.172	1.538	27	32	35	42	9	18	17	16	141	158	135	147	108	83	41	wrt-9	-	-	-	--
WBGene00006956	31.031	28.937	28.275	34.16	28.509	25.911	24.568	25.998	36.1	43.931	51.063	56.379	37.582	29.675	32.672	423	389	434	472	366	321	335	325	734	665	705	793	591	410	460	wrt-10	-	-	-	--
WBGene00006970	8.908	11.146	12.186	13.041	9.841	8.656	10.127	9.949	11.584	15.754	15.215	17.163	13.389	9.073	7.478	248	306	382	368	258	219	282	254	481	487	429	493	430	256	215	zag-1	Human Diseases	Cancer: overview	K23560	zf-C2H2
WBGene00007047	12.915	14.44	14.193	15.767	13.603	14.755	13.405	13.29	11.464	13.807	17.704	18.964	13.065	9.974	9.083	497	548	615	615	493	516	516	469	658	590	690	753	580	389	361	wts-1	Environmental Information Processing;Cellular Processes;Environmental Information Processing;Environmental Information Processing	Signal transduction;Cell growth and death;Signal transduction;Signal transduction	K08791;K08791;K08791;K08791	--
WBGene00007072	3.291	3.055	3.129	3.796	4.036	3.417	3.893	4.347	12.555	14.652	17.025	14.241	11.412	8.095	5.431	71	65	76	83	82	67	84	86	404	351	372	317	284	177	121	ugt-1	-	-	-	--
WBGene00007210	2.061	1.458	1.533	1.655	0.713	1.002	0.911	1.307	18.127	19.34	12.353	11.754	9.973	7.52	6.869	43	30	36	35	14	19	19	25	564	448	261	253	240	159	148	agmo-1	-	-	-	--
WBGene00007229	1.694	1.787	1.143	1.671	1.367	1.491	0.745	0.813	6.542	7.994	5.553	6.173	4.582	3.009	1.968	25	26	19	25	19	20	11	11	144	131	83	94	78	45	30	C01G6.9	-	-	-	--
WBGene00007283	38.095	37.845	36.322	42.353	51.435	47.556	47.846	47.234	61.907	59.47	66.824	65.594	40.231	33.961	32.484	394	386	423	444	501	447	495	448	955	683	700	700	480	356	347	clec-222	-	-	-	--
WBGene00007405	12.912	11.408	12.204	13.632	7.456	7.644	7.473	8.234	14.276	15.639	16.699	16.758	9.687	9.908	10.454	171	149	182	183	93	92	99	100	282	230	224	229	148	133	143	C07A9.9	-	-	-	--
WBGene00007425	1.116	0.891	1.59	1.161	0.547	0.993	0.884	0.505	43.345	46.935	30.76	31.666	25.492	22.098	14.478	26	21	43	30	12	22	21	11	1576	1291	786	812	745	565	364	C08B6.4	-	-	-	--
WBGene00007440	1.108	0.346	1.514	0.925	4.073	5.347	5.539	5.02	15.66	17.733	23.398	21.728	15.961	8.663	8.749	13	4	20	11	45	57	65	54	274	231	278	263	216	103	106	C08E8.4	-	-	-	--
WBGene00007506	1.013	1.135	1.042	0.947	6.622	7.508	9.326	7.15	6.933	5.713	11.211	10.023	6.007	3.892	3.923	19	21	22	18	117	128	175	123	194	119	213	194	130	74	76	C10C5.2	-	-	-	--
WBGene00007560	4.291	3.626	3.811	5.786	2.126	1.417	2.574	2.028	23.112	33.75	24.574	28.697	18.103	10.303	5.401	30	25	30	41	14	9	18	13	241	262	174	207	146	73	39	C14A4.9	-	-	-	--
WBGene00007687	1.371	1.004	1.24	1.478	0.755	0.838	1.091	0.941	3.217	3.452	3.86	3.149	2.531	2.204	1.45	54	39	55	59	28	30	43	34	189	151	154	128	115	88	59	C18E9.7	Cellular Processes	Cellular community - eukaryotes	K05694	--
WBGene00007689	37.71	30.054	29.794	40.19	55.04	60.923	45.138	55.561	45.576	45.772	73.967	73.217	44.387	37.579	33.337	299	235	266	323	411	439	358	404	539	403	594	599	406	302	273	C18E9.9	-	-	-	--
WBGene00007691	0.354	0.449	0.433	0.437	0.376	0.438	0.398	0.483	2.701	3.748	2.754	2.789	1.42	1.31	0.6	8	10	11	10	8	9	9	10	91	94	63	65	37	30	14	C23H4.2	-	-	-	--
WBGene00007800	0.564	1.092	0.859	1.192	0.342	0.443	0.443	0.439	4.087	4.68	5.727	4.876	3.178	1.55	0.975	14	28	24	30	8	10	11	10	152	129	144	127	91	39	25	C29A12.6	-	-	-	--
WBGene00007807	14.653	16.556	17.463	16.062	17.682	16.332	15.222	18.15	29.689	32.674	32.908	30.61	19.516	20.882	21.104	315	351	421	348	358	315	321	355	944	780	714	679	484	455	454	C29F3.7	-	-	-	--
WBGene00007925	6.259	7.903	6.322	7.689	3.258	3.241	3.19	3.614	8.599	8.234	7.755	9.516	6.011	4.541	3.981	102	127	116	127	50	48	52	54	209	149	128	160	113	75	67	C34C12.6	-	-	-	--
WBGene00007939	10.517	11.03	10.812	11.442	11.168	12.999	10.442	12.176	10.239	12.52	18.919	18.71	12.302	8.031	6.975	146	151	169	161	146	164	145	155	212	193	266	268	197	113	100	C34F6.5	-	-	-	--
WBGene00007992	1.33	1.541	1.349	0.562	3.63	3.135	1.709	3.314	19.483	15.736	17.065	14.542	9.055	6.933	8.459	7	8	8	3	18	15	9	16	153	92	91	79	55	37	46	fipr-24	-	-	-	--
WBGene00007999	3.297	2.842	3.514	3.822	1.532	1.996	2.019	2.652	13.015	14.439	13.755	13.621	10.54	8.459	6.106	80	68	96	94	35	44	49	59	471	389	338	341	295	208	153	tag-297	-	-	-	--
WBGene00008093	1.17	1.064	1.433	1.512	0.985	0.71	0.847	1.452	2.705	2.688	2.987	3.245	1.888	1.632	1.289	29	26	40	38	23	16	21	33	100	74	75	83	54	41	33	lron-1	-	-	-	--
WBGene00008150	0.211	0.061	0.349	0.357	0.096	0.199	0.151	0.296	3.34	3.073	2.236	2.517	1.649	1.341	0.994	7	2	13	12	3	6	5	9	165	113	75	86	63	45	34	mam-2	-	-	-	--
WBGene00008260	14.416	14.933	15.566	15.143	8.479	10.385	7.776	9.726	22.32	24.189	20.479	23.218	14.474	11.256	9.238	139	142	169	148	77	91	75	86	321	259	200	231	161	110	92	C52G5.2	-	-	-	--
WBGene00008292	0.443	0.514	0.45	0.999	0.471	0.557	0.127	0.483	0.976	2.167	1.75	1.963	0.988	0.562	0.429	7	8	8	16	7	8	2	7	23	38	28	32	18	9	7	C54C8.4	-	-	-	--
WBGene00008314	1.042	0.785	1.084	1.322	1.012	0.655	0.923	0.844	2.276	3.701	2.646	4.041	2.168	2.174	1.615	35	26	41	45	32	20	31	26	114	138	90	140	84	74	56	C54G4.4	-	-	-	--
WBGene00008359	26.781	22.709	26.117	24.939	17.077	17.227	18.823	18.454	50.458	42.673	30.923	32.253	14.303	15.666	16.184	126.6	105.87	139.02	119.5	76.03	74.01	89.01	80	355.78	224.01	148.06	157.32	78	75.06	79.02	nspc-17	-	-	-	--
WBGene00008401	4.814	4.696	5.09	5.111	4.041	2.825	3.117	3.85	6.547	9.001	11.227	12.975	7.869	5.926	3.463	105	101	125	113	83	56	68	77	213	218	248	292	198	131	78	D2005.6	-	-	-	--
WBGene00008496	1.657	1.307	2.67	2.24	0.586	0.54	0.552	1.405	5.307	8.345	6.847	8.564	6.011	2.482	1.664	27	21	49	37	9	8	9	21	129	151	113	144	113	41	28	F01D5.6	-	-	-	--
WBGene00008500	0.31	0.692	0.331	0.49	0.066	0.273	0.745	0.203	2.372	3.466	2.697	2.587	1.722	1.225	0.842	5	11	6	8	1	4	12	3	57	62	44	43	32	20	14	F01D5.10	-	-	-	--
WBGene00008605	3.95	3.85	3.302	5.177	2.093	1.91	1.612	1.758	18.152	27.443	24.529	25.281	16.817	11.299	6.457	103	100	98	136	51	45	41	41	710	807	662	698	522	305	179	mlt-9	-	-	-	--
WBGene00008655	1.577	1.279	1.456	1.991	0.402	0.902	0.946	1.307	20.505	19.422	13.511	14.851	11.425	8.524	5.068	25	20	26	32	6	13	15	19	485	342	217	243	209	137	83	lips-3	-	-	-	--
WBGene00008712	2.476	1.381	1.209	1.832	0.526	1.09	1.609	0.675	9.129	11.481	6.599	10.317	4.721	3.542	3.356	20	11	11	15	4	8	13	5	110	103	54	86	44	29	28	F11E6.9	-	-	-	--
WBGene00008732	1.014	1.191	1.185	2.475	0.51	0.352	0.48	0.873	56.003	81.355	59.634	66.776	32.922	23.055	13.145	19	22	25	47	9	6	9	15	1576	1711	1140	1300	718	442	256	F13B12.4	-	-	-	--
WBGene00008760	37.958	33.207	38.266	46.533	31.427	31.334	29.971	37.659	52.929	64.356	66.626	80.204	52.358	36.057	27.741	756	652	858	940	589	567	597	687	1571	1422	1344	1649	1202	726	571	F13E9.11	-	-	-	--
WBGene00008776	3.879	4.286	3.599	6.112	2.275	1.848	2.315	2.967	6.25	7.508	7.832	7.688	6.123	3.256	2.579	67	73	70	107	37	29	40	47	161	144	137	137	122	57	46	F13H10.5	Metabolism	Lipid metabolism	K08743	--
WBGene00008779	16.29	14.063	15.757	20.745	16.599	13.015	14.245	14.897	17.414	18.469	22.332	27.385	15.919	12.25	10.414	471	401	513	608	452	342	412	395	751	593	654	817	531	359	311	F14B4.1	-	-	-	--
WBGene00008851	14.768	12.309	15.461	17.886	7.904	8.648	9.637	10.4	38.074	40.545	41.608	46.311	28.829	12.083	12.206	123	99	145	151	62	65	80	79	473	375	351	398	277	102	105	F15B9.8	-	-	-	--
WBGene00008875	1.309	0.863	1.337	0.581	0.556	0.288	0.523	0.357	5.308	5.598	5.233	5.073	3.517	2.001	1.267	20	13	23	9	8	4	8	5	121	95	81	80	62	31	20	F15H10.8	-	-	-	--
WBGene00008929	1.328	2.452	1.393	2.441	1.798	1.328	1.026	1.382	5.397	7.282	8.057	8.247	5.702	3.341	2.107	22	40.07	26	41	28.06	20	17	21	133.39	134	135.22	141	109	56.12	36.06	F18A11.2	-	-	-	--
WBGene00008944	98.68	83.545	93.157	100.628	54.472	58.392	44.351	48.315	55.499	73.88	225.541	186.385	65.318	20.404	18.769	993	834	1079	1045	516	527	461	432	828	826	2425	2048	775	206	184	F19B2.5	-	-	-	--
WBGene00008964	2.788	3.352	3.471	3.658	1.709	2.119	1.839	2.664	3.083	5.228	5.761	5.766	3.089	2.325	2.031	97	115	136	129	56	67	64	85	160	202	203	207	124	82	73	mltn-9	Metabolism;Metabolism	Global and overview maps;Carbohydrate metabolism	K01183;K01183	--
WBGene00008987	6.147	6.459	6.095	6.255	3.716	3.273	4.312	4.838	11.891	14.093	11.053	10.256	7.381	5.927	6.008	85	87	94	102	60	51	59	57	273	215	189	172	146	103	100	F20G2.3	-	-	-	--
WBGene00009041	12.249	8.599	12.049	14.935	2.601	3.732	3.14	4.658	257.519	299.91	198.517	198.15	151.042	139.564	87.879	195	135	216	241	39	54	50	68	6115	5302	3201	3255	2774	2252	1445	cut-3	-	-	-	--
WBGene00009059	4.898	6.385	5.326	6.607	4.457	4.619	4.397	3.706	11.258	12.061	11.941	10.849	8.924	5.621	4.548	49	63	60	67	42	42	44	34	168	134	121	112	103	57	47	chw-1	-	-	-	--
WBGene00009094	2.077	1.72	2.208	2.395	1.087	1.287	0.877	1.786	4.51	6.005	7.681	9.042	5.679	2.684	1.897	71	58	85	83	35	40	30	56	230	228	266	319	224	93	67	F23H12.5	-	-	-	--
WBGene00009218	8.064	8.34	8.107	8.847	5.925	8.234	6.288	7.246	17.3	20.711	19.649	19.069	17	12.793	9.15	250	255	283	278	173	232	195	206	800	713	617	610	608	402	293	acs-20	Human Diseases;Organismal Systems	Endocrine and metabolic disease;Endocrine system	K08745;K08745	--
WBGene00009261	1.772	0.973	1.705	1.748	0.314	0.731	0.517	0.644	11.039	12.832	11.226	10.59	8	4.808	4.718	24	13	26	24	4	9	7	8	223	193	154	148	125	66	66	F30A10.2	-	-	-	--
WBGene00009292	5.69	5.182	6.555	7.889	2.776	3.328	2.408	2.795	22.437	23.207	21.149	26.567	17.369	8.597	5.558	111	100	144	156	51	59	47	50	654	504	420	536	393	170	112	F31D4.5	-	-	-	--
WBGene00009304	10.309	10.748	12.46	13.179	9.312	9.366	8.458	11.182	20.751	25.047	22.739	23.695	17.875	14.194	13.678	197	202	268	256	167	155	164	196	591	526	440	467	394	275	270	eva-1	-	-	-	--
WBGene00009328	2.566	1.708	2.137	2.453	1.192	1.059	1.363	2.449	4.786	6.717	7.76	8.395	5.214	2.453	2.019	32	21	30	31	14	12	17	28	89	93	98	108	75	31	26	F32D8.3	-	-	-	--
WBGene00009355	2.595	1.196	1.362	3.258	1.503	1.817	0.943	1.415	9.726	13.913	9.432	10.515	7.565	4.654	2.17	22	10	13	28	12	14	8	11	123	131	81	92	74	40	19	F33A8.7	-	-	-	--
WBGene00009486	0	0	0	0.118	0.381	0.789	0.836	0.261	10.978	8.073	9.795	8.688	4.455	4.835	4.05	0	0	0	1	3	6	7	2	137	75	83	75	43	41	35	F36G9.7	-	-	-	--
WBGene00009573	3.815	2.827	4.104	3.981	1.402	2.906	2.127	2.24	18.837	24.641	18.832	20.191	13.227	9.916	7.458	52	38	63	55	18	36	29	28	383	373	260	284	208	137	105	F40E10.5	-	-	-	--
WBGene00009628	89.154	93.451	97.657	99.991	132.617	128.3	124.366	131.547	36.441	53.552	119.108	105.268	52.403	46.459	46.938	1988	2055	2452	2260	2785	2600	2774	2690	1212	1326	2690	2422	1348	1050	1081	tatn-1	Metabolism;Metabolism;Metabolism;Metabolism;Metabolism;Metabolism;Metabolism	Global and overview maps;Global and overview maps;Amino acid metabolism;Amino acid metabolism;Metabolism of cofactors and vitamins;Amino acid metabolism;Amino acid metabolism	K00815;K00815;K00815;K00815;K00815;K00815;K00815	--
WBGene00009679	6.514	6.898	5.785	7.963	0.979	0.761	0.692	1.132	8.967	8.203	7.172	5.811	0.85	1.194	0.558	113	118	113	140	16	12	12	18	232	158	126	104	17	21	10	F44D12.2	-	-	-	--
WBGene00009818	30.806	30.043	24.518	33.216	19.126	16.485	16.66	13.4	37.019	30.774	29.086	32.792	21.305	12.955	14.995	183	176	164	200	107	89	99	73	328	203	175	201	146	78	92	acbp-3	-	-	-	--
WBGene00009830	2.35	1.632	1.258	2.858	1.162	1.204	0.998	1.474	2.914	3.566	3.115	3.619	1.897	1.143	0.53	73	50	44	90	34	34	31	42	135	123	98	116	68	36	17	cutl-18	-	-	-	--
WBGene00009849	0.522	0.926	0.811	0.901	0.346	0.646	0.782	0.853	0.918	1.586	1.932	1.833	0.735	0.643	0.442	8	14	14	14	5	9	12	12	21	27	30	29	13	10	7	F48F7.3	Metabolism;Metabolism	Global and overview maps;Glycan biosynthesis and metabolism	K07819;K07819	--
WBGene00009926	47.689	47.216	47.878	56.581	34.101	35.51	38.671	42.284	46.649	64.235	90.958	109.802	64.597	34.278	29.823	1525	1489	1724	1834	1027	1032	1237	1240	2225	2281	2946	3623	2383	1111	985	noah-2	-	-	-	--
WBGene00009957	22.102	18.826	19.89	19.092	76.872	78.688	82.784	76.803	82.983	102.527	166.237	140.138	62.672	36.926	37.663	225	189	228	197	737	728	843	717	1260	1159	1714	1472	736	381	396	F53B2.8	-	-	-	--
WBGene00009982	126.341	145.062	150.049	142.026	39.014	34.63	35.076	35.633	322.767	320.035	184.063	164.767	144.241	143.224	107.016	839	950	1122	956	244	209	233	217	3197	2360	1238	1129	1105	964	734	F53F1.4	-	-	-	--
WBGene00009983	27.281	23.631	31.835	39.962	8.657	12.259	10.867	13.11	512.912	499.873	303.427	318.718	238.423	204.203	151.569	332	283	436	494	99	136	132	146	9295	6742	3734	3997	3340	2514	1901	cut-2	-	-	-	--
WBGene00010033	2.225	1.203	1.713	1.464	1.733	0.653	1.335	0.809	2.984	4.008	4.101	6.47	2.572	1.317	1.724	15	8	13	10	11	4	9	5	30	30	28	45	20	9	12	F54B11.10	-	-	-	--
WBGene00010064	21.274	23.601	24.164	25.067	29.954	33.682	28.534	29.743	10.999	15.915	18.832	20.812	12.14	5.198	3.939	319	349	408	381	423	459	428	409	246	265	286	322	210	79	61	F54F7.2	-	-	-	--
WBGene00010158	27.778	26.539	20.605	27.721	18.029	17.535	18.259	22.28	19.135	19.123	29.922	33.379	16.702	14.337	19.044	346	326	289	350	211.5	198.5	227.5	254.5	355.5	264.5	377.5	429	240	181	245	pes-2.2	-	-	-	--
WBGene00010189	6.472	7.887	7.179	6.992	6.077	9.119	9.01	7.201	6.391	8.778	11.427	13.063	7.352	4.395	3.75	60	71	78	66	52	75	84	63	88	90	107	124	78	40	36	F57B1.6	-	-	-	--
WBGene00010285	2.221	1.126	2.564	2.52	1.061	1.344	1.554	1.453	9.158	10.701	9.43	11.194	6.835	3.835	2.903	20	10	26	23	9	11	14	12	123	107	86	104	71	35	27	F58H1.2	-	-	-	--
WBGene00010288	10.938	9.828	9.899	11.748	10.659	9.37	11.004	13.589	13.553	13.716	10.526	15.231	9.002	8.948	6.971	158	140	161	172	145	123	159	180	292	220	154	227	150	131	104	F58H1.5	-	-	-	--
WBGene00010442	1.181	1.167	0.821	1.338	0.897	1.07	1.042	0.682	6.192	6.319	4.664	6.262	3.683	1.851	1.393	17	14	12	18	11	14	15	9	128	101	68	93	60	27	19	bus-12	-	-	-	--
WBGene00010461	3.605	1.625	2.633	4.031	0.851	0.617	0.561	0.786	21.54	22.728	19.065	16.462	12.571	7.984	5.042	45	20	37	51	10	7	7	9	401	315	241	212	181	101	65	K01D12.1	-	-	-	--
WBGene00010553	14.233	13.054	13.731	14.36	11.746	10.891	11.9	13.051	13.359	14.448	24.016	24.389	15.254	9.893	10.961	220	199	239	225	171	153	184	185	308	248	376	389	272	155	175	K04C1.3	-	-	-	--
WBGene00010573	19.181	16.762	22.858	25.983	14.751	13.412	11.989	16.157	29.542	50.128	51.624	61.906	37.836	26.624	13.304	611	520	810	831	435	389	377	467	1396	1765	1664	2016	1395	859	440	K04H4.2	-	-	-	--
WBGene00010759	36.578	41.098	37.66	39.526	29.038	32.497	27.394	29.339	57.606	61.286	73.607	88.107	55.395	32.61	32.04	544	598	624	592	405	440	414	403	1287	1011	1112	1351	951	490	495	cysl-2	Metabolism;Metabolism;Metabolism;Metabolism;Metabolism	Global and overview maps;Global and overview maps;Global and overview maps;Amino acid metabolism;Energy metabolism	K01738;K01738;K01738;K01738;K01738	--
WBGene00010830	1.049	0.861	1.293	1.741	0.774	0.659	0.524	0.558	3.877	5.407	4.395	5.345	3.419	2.978	1.675	42	34	60	76	30	24	21	26	236	251	191	227	165	126	71	M02G9.1	-	-	-	--
WBGene00010835	4.285	3.628	3.875	5.507	1.67	1.774	1.847	1.972	13.6	19.79	20.222	21.907	13.495	6.749	4.263	109	91	111	142	40	41	47	46	516	559	521	575	396	174	112	M03B6.3	-	-	-	--
WBGene00010953	11.811	15.368	11.789	14.849	6.77	6.211	7.105	4.901	17.449	20.426	24.458	25.426	7.792	2.888	3.036	113	145	127	144	61	54	68	43	249	217	237	251	86	28	30	clec-190	-	-	-	--
WBGene00011104	3.127	1.99	2.668	2.722	1.042	1.417	1.287	1.605	10.031	12.149	10.716	11.886	7.016	4.174	2.375	51	32	49	45	16	21	21	24	244	220	177	200	132	69	40	cut-5	-	-	-	--
WBGene00011190	1.826	1.471	2.219	1.298	2.481	2.961	2.978	2.725	8.119	9.261	7.591	8.197	4.915	2.371	1.768	19	15	26	13	24	28	31	26	126	107	80	88	59	25	19	swt-6	-	-	-	--
WBGene00011278	1.335	1.58	1.317	2.342	1.181	1.143	1.112	0.971	38.143	49.898	30.686	23.723	20.19	17.784	12.999	18	21	20	32	15	14	15	12	767	747	419	330	314	243	181	R74.2	-	-	-	--
WBGene00011335	8.196	8.45	7.095	7.338	9.873	10.003	10.121	10.664	12.236	11.846	10.88	11.08	8.239	7.135	6.335	119	121	116	108	135	132	147	142	265	191	160	166	138	105	95	T01E8.8	-	-	-	--
WBGene00011345	6.023	5.677	7.406	7.58	4.797	4.078	4.902	5.347	9.94	11.752	13.762	13.882	9.405	6.59	4.897	156	145	216	199	117	96	127	127	384	338	361	371	281	173	131	dma-1	-	-	-	--
WBGene00011383	109.869	99.928	119.57	117.479	107.156	94.255	100.562	125.511	84.123	93.913	123.369	132.674	93.986	68.911	68.876	1174	1020	1417	1314	1122	928	1106	1210	1395	1132	1301	1403	1159	756	777	T02E9.5	-	-	-	--
WBGene00011431	24.101	20.366	19.073	20.607	16.207	18.328	17.776	17.579	12.962	14.18	20.147	20.243	13.696	10.515	11.252	450	375	401	390	285	311	332	301	361	294	381	390	295	199	217	T04D3.1	-	-	-	--
WBGene00011508	15.633	12.604	15.477	21.871	6.531	6.768	5.124	7.406	176.808	217.062	159.414	152.257	119.633	87.489	64.764	122	97	136	173	48	48	40	53	2058	1881	1260	1226	1077	692	522	T05H10.3	-	-	-	--
WBGene00011524	7.363	6.993	8.289	9.004	4.625	5.478	4.769	6.163	10.395	14.943	17.407	17.137	12.316	9.311	4.92	142	133	180	176	84	96	92	109	299	320	340	341	274	182	98	plpr-1	-	-	-	--
WBGene00011564	18.046	19.796	19.243	19.096	19.026	20.922	20.856	19.99	21.315	24.958	29.985	26.393	22.08	12.846	14.485	383	406	432	414	364	392	427	377	701	584	631	543	513	276	303	ugt-50	Metabolism;Metabolism;Metabolism;Metabolism;Human Diseases;Metabolism;Metabolism;Metabolism;Metabolism;Metabolism	Global and overview maps;Xenobiotics biodegradation and metabolism;Xenobiotics biodegradation and metabolism;Xenobiotics biodegradation and metabolism;Cancer: overview;Metabolism of cofactors and vitamins;Carbohydrate metabolism;Carbohydrate metabolism;Lipid metabolism;Metabolism of cofactors and vitamins	K00699;K00699;K00699;K00699;K00699;K00699;K00699;K00699;K00699;K00699	--
WBGene00011572	1.304	1.792	0.96	1.226	0.567	0.478	0.242	0.546	2.356	3.224	2.915	2.761	1.722	1.405	0.79	25	34	20	25	11	8	5	10	65	67	60	56	39	26	16	mam-5	-	-	-	--
WBGene00011615	20.098	18.463	18.673	19.861	20.46	21.239	20.291	19.999	8.472	12.723	20.269	18.642	13.311	10.242	9.633	606	549	634	607	581	582	612	553	381	426	619	580	463	313	300	lsd-1	Organismal Systems	Environmental adaptation	K11450	--
WBGene00011760	11.236	14.868	12.484	14.117	10.967	13.749	11.837	11.373	17.296	20.055	19.65	20.655	14.631	12.776	9.952	223	291	279	284	205	248	235	207	512	442	395	423	335	257	204	T13H5.6	-	-	-	--
WBGene00011831	58.671	56.36	52.36	65.883	33.242	38.112	35.168	39.185	68.509	82.025	93.081	99.765	61.163	33.614	28.845	870	821	877	991	464	520	528	532	1520	1354	1391	1519	1040	507	444	T19B10.2	-	-	-	--
WBGene00011833	13.518	13.065	12.71	14.745	6.062	7.11	7.134	8.386	13.024	18.6	23.406	26.702	17.251	7.744	6.256	341	325	361	377	144	163	180	194	490	521	598	695	502	198	163	T19B10.5	-	-	-	--
WBGene00011838	7.984	7.673	7.62	8.935	4.176	5.311	5.659	5.328	12.024	18.136	19.119	28.411	16.011	9.406	6.288	134	127	144	152	66	81	95	82	301	338	325	492	310	160	109	T19C4.1	-	-	-	--
WBGene00011906	7.92	5.592	8.189	7.497	5.199	6.261	4.996	7.424	10.707	12.546	15.656	11.137	6.533	3.448	2.404	47	33	55	45	29	34	30	41	95	83	94	69	45	21	15	hsp-12.1	Genetic Information Processing;Organismal Systems	Folding, sorting and degradation;Aging	K09542;K09542	--
WBGene00011938	14.761	13.063	13.438	14.188	9.916	8.884	9.574	10.033	11.124	14.498	17.924	19.825	12.735	8.645	7.128	473	413	485	461	299	259	307	295	532	516	582	656	471	281	236	alh-13	Metabolism;Metabolism;Metabolism	Global and overview maps;Global and overview maps;Amino acid metabolism	K12657;K12657;K12657	--
WBGene00011948	1.317	0.96	1.243	1.888	0.437	0.544	0.556	0.606	3.781	6.432	6.361	7.181	4.353	3.797	1.475	64	46	68	93	20	24	27	27	274	347	313	360	244	187	74	rocf-1	-	-	-	--
WBGene00011984	6.454	6.988	7.674	6.043	9.989	9.99	8.858	9.423	15.547	16.352	23.76	22.05	14.792	9.281	11.014	59	63	79	56	86	83	81	79	212	166	220	208	156	86	104	T24C2.5	-	-	-	--
WBGene00012032	2.079	2.23	1.988	3.55	0.509	1.144	1.079	1.264	10.132	12.853	11.408	12.787	8.179	3.511	2.284	52	55	56	90	12	26	27	29	378	357	289	330	236	89	59	T26C5.2	-	-	-	--
WBGene00012140	369.693	330.153	385.013	327.472	802.531	719.78	746.034	732.097	891.495	1051.69	1657.69	1636.57	1084.66	607.091	544.957	2838	2496	3303	2509	5522	4800	5478	4923	9604	8423	12220	12212	9073	4446	4074	T28F4.5	-	-	-	--
WBGene00012186	15.029	14.772	17.071	18.425	10.975	11.883	12.329	12.549	13.597	16.952	26.647	28.944	16.83	8.643	7.483	1306	1271	1674	1620	899	940	1076	1002	1753	1645	2356	2605	1712	769	675	mlt-11	-	-	-	--
WBGene00012231	17.8	16.605	18.191	14.751	20.063	22.84	21.024	21.679	12.007	14.993	19.358	18.949	12.676	10.051	10.128	325	299	374	273	345	379	384	363	327	304	358	357	267	186	191	W04A4.2	-	-	-	--
WBGene00012239	88.044	79.507	81.766	97.649	89.211	83.319	84.668	94.92	105.385	126.855	149.971	172.657	111.051	79.492	75.276	1443	1325	1485	1549	1335	1206	1340	1394	2295	2240	2388	2828	2031	1297	1238	W04A8.4	-	-	-	--
WBGene00012255	19.223	15.737	21.539	26.229	10.834	13.742	13.16	13.879	28.588	38.167	43.09	52.231	30.977	14.183	9.382	281	225	340	379	147	175	193	179	621	629	655	823	544	224	151	lpr-6	-	-	-	--
WBGene00012261	27.273	24.909	28.996	33.814	17.539	17.665	19.104	20.164	34.002	56.087	67.146	80.082	47.115	24.198	18.877	705	635	844	886	427	415	494	478	1311	1610	1758	2136	1405	634	504	lpr-3	-	-	-	--
WBGene00012396	2.85	3.211	2.461	2.656	1.681	1.568	1.504	1.986	6.263	6.274	5.784	7.059	4.049	3.359	3.373	36	40	35	34	20	18	19	23	118	88	74	92	59	43	44	Y6D1A.2	-	-	-	--
WBGene00012420	33.466	28.233	27.041	39.24	26.505	25.203	25.503	27.369	32	31.249	37.781	38.149	27.226	13.667	17.927	244	203	222	290	182	167	186	183	348	253	279	287	229	101	135	Y7A9D.1	-	-	-	--
WBGene00012433	2.547	2.379	2.024	2.579	1.708	1.328	1.34	1.681	15.683	14.969	12.309	13.057	10.168	7.01	4.867	38	35	34	39	24	18	20	23	349	248	186	201	175	106	75	Y11D7A.9	-	-	-	--
WBGene00012464	6.413	7.876	8.465	7.198	8.059	10.164	8.588	9.431	6.903	7.365	11.328	9.124	4.284	5.109	6.38	109	132	162	124	129	157	146	147	175	139	195	160	84	88	112	arrd-7	-	-	-	--
WBGene00012467	0.657	0.444	0.519	0.144	0.698	0.804	0.949	0.637	1.077	1.841	3.533	3.114	1.519	0.504	0.566	9	6	8	2	9	10	13	8	22	28	49	44	24	7	8	arrd-8	-	-	-	--
WBGene00012540	5.099	2.27	3.203	7.238	0.924	0.958	1.616	2.034	37.602	45.019	35.238	34.348	23.177	13.128	8.669	41	18	29	59	7	7	13	15	451	402	287	285	215	107	72	Y37A1B.7	-	-	-	--
WBGene00012668	11.593	13.139	10.902	8.41	13.939	11.444	11.249	15.245	25.833	33.471	31.141	34.369	24.977	18.84	20.799	68	76	72	50	77	61	66	82	226	218	185	208	169	112	126	Y39B6A.5	-	-	-	--
WBGene00012880	79.588	77.491	66.377	70.612	48.884	44.3	54.595	48.982	53.235	45.823	55.024	61.418	31.022	26.665	32.664	427	410	401	384	247	216	293	241	426	273	299	340	192	145	181	Y45F10C.4	-	-	-	--
WBGene00012939	2.59	2.016	2.423	2.966	1.62	1.476	1.572	1.866	7.007	8.163	8.036	9.323	5.492	3.011	1.97	56	43	59	65	33	29	34	37	226	196	176	208	137	66	44	subs-4	-	-	-	--
WBGene00012941	3.669	3.816	4.135	4.687	2.947	2.95	3.103	3.026	2.775	2.626	3.529	3.191	2.12	1.16	1.275	78	80	99	101	59	57	66	59	88	62	76	70	52	25	28	Y47D3B.4	-	-	-	--
WBGene00013135	7.898	8.656	8.029	9.366	4.828	6.291	6.965	6.263	8.932	12.835	14.939	17.421	11.802	6.611	5.999	297	321	340	357	171	215	262	216	501	536	569	676	512	252	233	rga-2	-	-	-	--
WBGene00013173	0.783	0.51	0.926	1.27	0.575	0.402	0.365	0.498	7.068	9.388	6.762	5.569	4.818	3.62	2.802	18	11	25	29	13	8	8	10	246	246	160	136	131	88	65	Y53F4B.27	-	-	-	--
WBGene00013263	59.952	61.171	51.565	68.384	37.93	39.233	39.953	41.275	70.49	73.591	76.548	80.59	52.951	34.947	39.106	508	510	492	586	302	302	339	320	890	692	656	703	517	300	342	txdc-12.1	Metabolism;Metabolism	Global and overview maps;Metabolism of other amino acids	K05360;K05360	--
WBGene00013289	39.547	43	47.16	46.755	25.261	26.966	25.915	27.905	58.167	62.101	71.782	81.125	50.74	28.797	24.763	1157	1240	1553	1380	721	745	770	768	2480	1956	2046	2341	1666	881	758	tag-273	-	-	-	--
WBGene00013297	142.251	154.66	139.769	140.994	110.351	119.459	105.11	111.882	144.834	124.124	153.752	150.28	88.653	74.315	87.043	1288	1381	1425	1294	941	983	952	929	1956	1248	1410	1404	926	682	814	Y57G11B.5	-	-	-	--
WBGene00013328	1.364	1.76	1.872	0.978	0.79	0.955	0.248	0.811	2.66	3.907	3.182	3.965	1.934	1.223	0.84	11	14	17	8	6	7	2	6	32	35	26	33	18	10	7	Y57G11C.39	-	-	-	--
WBGene00013393	485.81	461.136	459.506	484.3	525.907	533.044	474.125	509.674	449.232	429.573	415.9	444.063	272.016	251.315	290.388	3536	3310	3766	3573	3605	3526	3452	3402	4877	3472	3066	3335	2284	1854	2183	Y62H9A.5	-	-	-	--
WBGene00013394	761.765	756	796.32	770.511	751.051	713.418	685.368	719.753	497.489	530.096	617.307	601.071	351.038	348.563	395.616	6059	5930	7132	6212	5626	5157	5453	5250	5902	4682	4973	4933	3221	2810	3250	ule-5	-	-	-	--
WBGene00013458	5.88	5.73	6.973	6.871	3.523	4.229	3.58	4.55	7.07	9.437	9.795	12.608	7.746	6.969	5.503	179	172	239	212	101	117	109	127	321	319	302	396	272	215	173	Y67A10A.9	-	-	-	--
WBGene00013500	7.447	6.519	6.44	8.797	5.306	5.822	3.939	6.732	1.38	2.647	6.095	6.323	2.039	1.063	1.139	76	65.61	74	91	51	54	40.21	63	21	30	63	66.58	24	11	12	Y71A12B.2	-	-	-	--
WBGene00013585	4.051	4.51	4.849	6.733	5.61	6.492	5.238	5.233	11.661	12.927	14.564	16.6	11.069	8.558	6.778	92	101	124	155	120	134	119	109	395	326	335	389	290	197	159	cyp-42A1	-	-	-	--
WBGene00013693	6.847	6.293	6.365	6.913	6.207	7.578	6.244	7.51	8.456	10.529	12.018	14.009	10.274	6.834	6.319	171	155	179	175	146	172	156	172	315	292	304	361	296	173	163	Y105E8B.9	Metabolism;Cellular Processes;Metabolism;Metabolism;Metabolism;Metabolism	Global and overview maps;Transport and catabolism;Xenobiotics biodegradation and metabolism;Carbohydrate metabolism;Metabolism of cofactors and vitamins;Glycan biosynthesis and metabolism	K01195;K01195;K01195;K01195;K01195;K01195	--
WBGene00013849	0.916	0.619	0.874	1.122	0.937	0.56	0.492	0.518	0.967	1.406	1.893	2.138	1.28	0.536	0.312	54	36	58	67	52	30	29	28	85	92	113	130	87	32	19	ZC84.6	-	-	-	--
WBGene00013852	3.553	3.795	4.543	6.87	2.113	2.45	2.605	2.944	9.242	11.816	11.365	12.533	7.104	2.804	1.422	75	79	108	147	42	47	55	57	291	277	243	273	173	60	31	hhat-1	-	-	-	--
WBGene00013872	3.467	3.63	4.15	5.205	2.681	2.612	2.449	2.219	5.204	9.06	9.636	9.97	7.121	3.495	1.824	92	95	124	140	67	63	65	54	206	267	259	273	218	94	50	ZC374.2	-	-	-	--
WBGene00013962	10.164	9.785	11.196	10.85	8.284	7.05	7.631	8.736	22.071	23.774	26.972	25.376	20.978	12.95	12.948	241	229	299	261	185	152	181	190	780	626	648	621	574	311	317	ZK287.1	-	-	-	--
WBGene00013986	93.163	93.86	92.995	89.247	29.469	30.208	30.895	31.409	105.107	109.836	113.312	112.825	77.767	73.859	67.978	621	617	698	603	185	183	206	192	1045	813	765	776	598	499	468	ZK512.7	-	-	-	--
WBGene00014000	41.999	39.596	41.366	40.822	89.437	88.497	86.533	91.256	112.58	119.407	151.764	145.585	106.124	75.828	70.88	541	503	600	533	1085	1036	1115	1078	2163	1708	1980	1935	1577	990	943	ZK550.6	Cellular Processes	Transport and catabolism	K00477	--
WBGene00014067	3.682	2.1	4.189	4.2	0.977	1.646	1.035	1.505	25.841	26.731	20.674	19.959	16.456	8.4	6.349	32	18	41	37	8	13	9	12	335	258	182	179	165	74	57	ZK675.4	-	-	-	--
WBGene00014089	4.353	3.543	4.629	4.323	2.676	3.151	2.405	2.655	4.723	6.602	7.917	9.215	6.579	2.6	2.191	152	122	182	153	88	100	84	85	246	256	280	332	265	92	79	ZK822.1	-	-	-	--
WBGene00014194	4.152	3.44	3.913	3.098	4.248	3.12	3.392	3.7	4.312	4.971	4.55	4.073	2.37	2.598	3.089	82	67	87	62	79	56	67	67	127	109	91	83	54	52	63	ZK1037.6	-	-	-	--
WBGene00015048	27.125	24.426	26.195	26.022	61.668	60.792	60.597	61.607	26.833	31.096	55.699	47.779	34.368	23.109	21.832	652	579	709	634	1396	1328	1457	1358	962	830	1356	1185	953	563	542	faah-2	-	-	-	--
WBGene00015063	18.585	16.363	17.31	20.84	17.905	13.467	18.761	20.859	47.835	37.229	38.221	40.417	30.335	20.215	20.803	205	178	215	233	186	135	207	211	787	456	427	460	386	226	237	B0228.6	-	-	-	--
WBGene00015135	1.363	1.335	1.336	1.252	0.599	0.776	0.846	1.076	3.593	4.064	5.291	5.376	2.689	1.484	0.956	29	28	32	27	12	15	18	21	114	96	114	118	66	32	21	cyp-23A1	-	-	-	--
WBGene00015167	5.938	5.849	7.182	5.3	2.822	2.613	2.714	2.343	3.374	4.43	11.334	10.194	4.804	2.176	1.752	105	102	143	95	47	42	48	38	89	87	203	186	98	39	32	B0403.3	-	-	-	--
WBGene00015171	22.184	21.362	20.951	22.253	20.347	22.315	20.026	21.134	11.987	14.983	22.23	23.184	14.602	12.699	12.743	536	509	570	545	463	490	484	468	432	402	544	578	407	311	318	vang-1	Environmental Information Processing	Signal transduction	K04510	--
WBGene00015180	23.988	23.377	23.886	23.564	21.281	23.653	20.555	20.496	12.114	14.776	18.148	17.814	10.802	8.299	10.457	231	222	259	230	193	207	198	181	174	158	177	177	120	81	104	B0416.4	-	-	-	--
WBGene00015216	6.677	8.543	6.353	8.626	7.258	6.122	5.244	7.801	15.454	15.318	9.26	11.247	4.547	7.215	4.464	42	53	45	55	43	35	33	45	145	107	59	73	33	46	29	valv-1	-	-	-	--
WBGene00015218	4.08	3.501	3.728	5.264	2.708	3.583	3.452	4.107	6.076	7.597	8.29	9.164	6.598	4.374	2.887	104	88	107	136	65	83	88	96	231	215	214	241	194	113	76	B0507.1	-	-	-	--
WBGene00015268	3.077	2.987	3.052	3.844	3.101	2.305	3.076	2.498	2.875	4.303	4.783	5.678	3.376	2.507	1.901	94	90	105	118	88	64	94	70	131	146	148	179	119	77	60	BE0003N10.3	-	-	-	--
WBGene00015270	26.493	23.965	23.385	25.541	8.251	8.417	9.217	8.386	24.672	22.008	20.274	19.705	7.713	7.865	9.902	329	293.5	327	321.5	96.5	95	114.5	95.5	457	303.5	255	252.5	110.5	99	127	C01B4.6	Metabolism;Metabolism;Metabolism	Global and overview maps;Carbohydrate metabolism;Carbohydrate metabolism	K01785;K01785;K01785	--
WBGene00015271	8.268	7.041	9.071	9.069	7.042	8.916	6.651	7.144	16.321	16.2	13.063	12.801	5.299	6.215	7.424	135	124	162.5	150	108.5	138	111.5	117	388.5	283	213	223	103.5	112.5	128.5	C01B4.7	-	-	-	--
WBGene00015273	101.121	94.669	105.047	97.845	44.462	47.319	41.963	43.057	65.905	81.051	107.484	112.988	45.37	48.002	35.417	1864	1757.5	2201	1852.5	760	781.5	795	761	1568	1659	2022.5	1993.5	986.5	866.5	692	mct-2	-	-	-	--
WBGene00015298	16.485	15.862	15.014	18.016	10.198	9.798	12.195	14.421	15.448	17.545	20.579	22.732	15.345	11.712	13.508	300	334	340	342	202	201	216	231	509	442	501	553	426	279	303	C01F1.3	Metabolism;Metabolism	Global and overview maps;Carbohydrate metabolism	K12450;K12450	--
WBGene00015339	10.612	7.508	8.767	12.661	2.883	1.901	2.961	4.575	142.793	120.458	59.942	71.515	60.329	41.15	32.975	43	30	40	52	11	7	12	17	863	542	246	299	282	169	138	C02E7.6	-	-	-	--
WBGene00015356	10.076	9.211	10.98	11.771	9.53	9.093	9.879	8.446	23.738	26.211	24.477	25.406	19.994	16.264	13.934	467	421	573	553	416	383	458	359	1641	1349	1149	1215	1069	764	667	tag-278	-	-	-	--
WBGene00015381	6.361	5.068	4.707	5.179	6.432	7.999	6.106	6.606	4.671	5.364	7.576	7.975	4.42	4.333	2.835	126	99	105	104	120	144	121	120	138	118	152	163	101	87	58	C03B1.13	Human Diseases;Human Diseases;Organismal Systems;Organismal Systems;Human Diseases;Environmental Information Processing;Human Diseases;Organismal Systems;Organismal Systems;Organismal Systems;Human Diseases	Cancer: overview;Infectious disease: viral;Endocrine system;Endocrine system;Endocrine and metabolic disease;Signal transduction;Cancer: specific types;Endocrine system;Digestive system;Endocrine system;Cancer: overview	K07299;K07299;K07299;K07299;K07299;K07299;K07299;K07299;K07299;K07299;K07299	--
WBGene00015541	15.811	16.302	16.502	20.215	14.408	16.093	14.982	17.272	18.971	21.759	20.563	24.21	17.954	11.691	12.582	313	322	372	381	261	280	301	304	524	472	415	496	416	238	261	C06E7.4	-	-	-	--
WBGene00015610	19.703	15.32	15.458	19.787	15.574	16.041	16.076	18.306	14.691	16.391	24.339	24.833	15.012	9.763	13.687	223	171	197	227	166	165	182	190	248	206	279	290	196	112	160	C08F1.6	-	-	-	--
WBGene00015623	29.81	25.605	29.511	29.583	31.653	30.003	31.904	29.16	17.987	19.66	27.874	30.59	18.241	8.045	8.574	340	288	379	342	340	311	364	305	306	249	322	360	240	93	101	C09B8.4	-	-	-	--
WBGene00015646	11.765	10.404	12.787	13.463	9.732	11.44	10.804	12.904	22.677	35.573	39.238	43.52	29.498	17.209	9.47	344	300	421	399	268	304	316	346	989	1155	1162	1313	995	510	286	mlt-10	-	-	-	--
WBGene00015650	76.271	78.003	76.738	72.784	73.149	82.317	75.907	81.324	67.605	79.952	73.464	73.01	55.205	50.197	41.331	1488	1492	1694	1436	1354	1466	1486	1456	1994	1746	1457	1479	1262	1022	852	pkg-2	Organismal Systems;Environmental Information Processing;Organismal Systems;Cellular Processes;Organismal Systems;Organismal Systems;Organismal Systems;Organismal Systems;Organismal Systems;Organismal Systems	Environmental adaptation;Signal transduction;Circulatory system;Cellular community - eukaryotes;Immune system;Environmental adaptation;Digestive system;Sensory system;Nervous system;Endocrine system	K07376;K07376;K07376;K07376;K07376;K07376;K07376;K07376;K07376;K07376	--
WBGene00015716	4.651	5.5	4.518	4.891	4.943	5.124	5.28	5.972	8.894	9.759	14.549	12.724	8.689	7.026	6.655	61	65	62	57	56	57	63	68	169	131	170	156	119	87	79	sox-4	-	-	-	HMG
WBGene00015731	87.311	81.57	91.694	79.293	48.871	46.184	46.149	47.042	57.386	72.874	81.05	79.758	44.423	38.429	38.31	635.5	585.5	751.5	585	335	305.5	336	314	623	589	597.5	599	373	283.5	288	C13B7.6	-	-	-	--
WBGene00015748	3.236	2.331	3.252	3.949	1.356	2.436	3.235	2.879	12.617	12.27	10.93	13.287	9.006	5.965	6.101	38	27	43	47	15	26	38	31	221	160	130	161	122	71	74	C14A11.2	-	-	-	--
WBGene00015781	12.676	11.028	9.816	13.651	9.221	8.914	8.725	7.871	27.677	29.416	34.815	40.181	24.05	13.402	14.304	113	97	98	125	77	73	78	64	369	292	315	370	246	121	131	C14F11.6	Metabolism;Metabolism	Global and overview maps;Metabolism of terpenoids and polyketides	K01790;K01790	--
WBGene00015912	52.664	55.15	51.484	55.153	51.894	48.543	50.581	53.443	28.006	36.252	56.012	54.447	39.377	28.7	23.893	764	789	841	811	709	640	734	711	606	584	823	815	659	422	358	fbxc-50	-	-	-	--
WBGene00015934	5.462	4.889	6.48	5.978	4.44	3.709	3.754	4.234	7.752	9.068	9.732	11	7.619	6.525	5.081	128	113	171	142	98	79	88	91	271	236	231	266	206	155	123	ceh-48	-	-	-	CUT
WBGene00015947	3.588	2.703	2.549	3.439	10.559	9.814	10.658	11.514	20.825	22.156	23.381	22.354	16.351	10.822	11.811	35	26	28	34	97	87	104	103	303	240	231	225	184	107	119	C18A11.1	-	-	-	--
WBGene00016046	4.898	5.667	4.534	7.079	7.985	8.047	7.656	6.696	5.967	7.58	7.493	7.957	5.921	3.744	3.741	71	81	74	104	109	106	111	89	129	122	110	119	99	55	56	C24B5.4	-	-	-	--
WBGene00016106	5.075	5.461	4.781	5.379	3.109	3.153	3.926	3.678	8.524	11.499	11.225	14.358	9.887	5.43	4.238	89	94	94	95	51	50	69	59	222	224	198	258	199	96	76	C25F6.7	-	-	-	--
WBGene00016133	10.037	9.168	10.46	12.275	7.31	5.841	5.887	5.427	19.52	28.385	23.504	27.814	17.688	7.693	5.461	121	109	142	150	83	64	71	60	351	380	287	346	246	94	68	C26B9.3	-	-	-	--
WBGene00016135	5.701	6.541	6.262	7.104	6.611	6.52	7.124	7.525	10.712	13.645	13.849	16.139	10.469	9.325	9.006	76	86	94	96	83	79	95	92	213	202	187	222	161	126	124	C26B9.6	-	-	-	--
WBGene00016164	0	0	0	0	0	0.129	0	0	6.839	6.441	2.084	1.477	0.407	0.81	0.341	0	0	0	0	0	1	0	0	87	61	18	13	4	7	3	C27D9.2	-	-	-	--
WBGene00016204	9.249	9.076	8.391	7.653	7.075	7.113	7.059	7.7	11.269	8.777	7.266	6.361	4.483	3.729	4.333	93	90	95	78	67	65	71	71	169	98	74	66	52	38	45	gsto-1	Metabolism;Human Diseases;Organismal Systems;Human Diseases;Human Diseases;Metabolism;Metabolism;Metabolism;Metabolism;Human Diseases;Human Diseases	Global and overview maps;Cancer: overview;Aging;Cardiovascular disease;Cancer: specific types;Metabolism of other amino acids;Xenobiotics biodegradation and metabolism;Xenobiotics biodegradation and metabolism;Xenobiotics biodegradation and metabolism;Cancer: overview;Drug resistance: antineoplastic	K00799;K00799;K00799;K00799;K00799;K00799;K00799;K00799;K00799;K00799;K00799	--
WBGene00016242	0.3	0.507	0.504	0.577	0.239	0.165	0.1	0.164	0.922	1.464	1.901	1.333	0.78	0.666	0.291	12	20	22	21	9	6	4	6	55	65	77	55	36	27	12	C30A5.10	-	-	-	--
WBGene00016276	1.269	1.544	1.465	0.877	0.809	1.117	1.015	2.491	3.999	4.915	3.008	4.059	2.31	1.127	0.614	10	12	13	7	6	8	8	18	47	43	24	33	21	9	5	C30G12.4	-	-	-	--
WBGene00016319	5.803	4.379	5.633	7.722	7.953	6.757	5.936	7.873	13.21	11.789	19.854	20.861	11.114	4.394	3.005	86	64	94	116	111	91	88	107	292	194	298	319	190	66	46	C32D5.12	Metabolism;Human Diseases;Organismal Systems;Metabolism;Organismal Systems;Organismal Systems	Global and overview maps;Endocrine and metabolic disease;Endocrine system;Lipid metabolism;Endocrine system;Endocrine system	K00070;K00070;K00070;K00070;K00070;K00070	--
WBGene00016329	1.318	1.031	0.769	1.597	0.48	0.911	0.565	0.739	4.366	5.39	5.464	5.582	3.883	2.229	1.859	35	27	23	43	12	22	15	18	173	159	147	153	119	60	51	osr-1	-	-	-	--
WBGene00016422	45.69	44.371	46.597	54.219	35.88	34	38.645	42.199	31.033	47.138	76.146	78.533	53.092	34.743	26.049	2150	2059	2469	2586	1590	1454	1819	1821	2178	2463	3629	3813	2882	1657	1266	noah-1	-	-	-	--
WBGene00016423	5.591	5.627	6.198	6.636	4.598	5.967	5.043	6.005	3.664	5.717	7.388	7.823	5.211	3.484	3.256	133	132	166	160	103	129	120	131	130	151	178	192	143	84	80	tag-275	-	-	-	--
WBGene00016453	11.949	14.998	12.132	14.56	11.933	11.3	12.204	13.17	8.769	10.557	18.876	19.718	11.366	9.431	8.88	370	458	423	457	348	318	378	374	405	363	592	630	406	296	284	vet-2	-	-	-	--
WBGene00016481	0.488	0.495	0.867	0.964	1.037	1.075	0.61	0.532	13.996	13.632	14.464	14.079	7.725	6.504	7.21	4	4	8	8	8	8	5	4	171	124	120	119	73	54	61	C36C5.12	-	-	-	--
WBGene00016511	26.571	28.43	27.326	31.651	28.728	25.48	27.987	27.628	31.563	34.792	40.396	43.725	31.776	23.292	23.479	538	564	623	646	542	467	565	513	950	779	825	907	739	478	491	C37H5.13	Metabolism;Cellular Processes;Metabolism	Global and overview maps;Transport and catabolism;Lipid metabolism	K11992;K11992;K11992	--
WBGene00016547	7.338	6.346	6.708	7.559	6.187	9.499	7.551	5.883	6.801	7.677	9.376	12.55	5.987	3.513	4.597	68	58	70	71	54	80	70	50	94	79	88	120	64	33	44	C40A11.4	-	-	-	--
WBGene00016619	1.35	1.038	1.157	1.01	0.791	0.615	0.558	0.508	1.654	2.473	2.206	2.12	1.533	0.735	0.811	29	22	28	22	16	12	12	10	53	59	48	47	38	16	18	C43H6.6	-	-	-	--
WBGene00016695	18.752	21.526	22.519	19.547	19.034	20.374	17.331	21.991	13.679	15.506	22.706	23.888	15.028	9.541	9.934	159	180	215	168	152	157	147	171	173	146	195	209	147	82	87	C45H4.14	-	-	-	--
WBGene00016700	0.409	0.674	0.454	0.588	0.344	0.281	0.273	0.334	6.728	8.5	6.527	6.935	5.214	5.211	2.804	24	39	30	35	19	15	16	18	589	554	388	420	353	310	170	C46A5.4	-	-	-	--
WBGene00016733	2.597	2.163	2.801	2.837	2.068	1.939	2.04	2.428	28.919	26.731	18.501	19.778	16.163	13.637	11.766	28	23	34	31	21	19	22	24	465	320	202	220	201	149	131	phat-2	-	-	-	--
WBGene00016749	56.664	51.952	52.163	58.045	39.202	44.644	43.422	45.103	56.058	70.497	68.421	71.467	49.461	43.537	38.136	574	519	595	596	374	411	440	419	847	793	702	747	578	447	399	C48E7.1	-	-	-	--
WBGene00016783	1.108	1.556	1.287	1.43	10.952	9.568	11.59	12.642	4.001	6.218	22.052	18.589	7.759	2.523	3.632	13	18	17	17	121	102	136	136	70	81	262	225	105	30	44	irg-2	-	-	-	--
WBGene00016805	2.63	1.61	1.94	2.306	0.483	0.984	0.554	0.811	18.61	22.136	17.329	18.083	11.965	8.532	5.486	59	32	49	53	10	21	12	15	622	577	412	438	324	203	133	C50D2.1	-	-	-	--
WBGene00016823	34.252	31.934	34.308	35.685	24.777	27.26	20.989	26.949	16.69	20.473	32.219	29.01	16.536	13.08	14.171	571	525	644	603	389	413	350	412	415	379	544	499	318	221	244	C50E3.12	-	-	-	--
WBGene00016937	38.002	38.707	43.839	43.747	38.453	41.346	36.629	40.418	19.144	25.638	37.898	42.768	26.818	23.134	20.065	893	897	1160	1042	851	883	861	871	671	669	902	1037	727	551	487	tag-294	-	-	-	--
WBGene00016970	38.81	41.479	44.708	43.895	28.785	32.622	28.735	27.427	30.292	40.877	74.424	70.167	31.114	19.396	14.404	570	595	730	653	393	426	420	365	653	659	1092	1056	527	284	216	C56E6.2	-	-	-	--
WBGene00017028	10.128	8.453	11.316	10.3	7.301	8.692	8.979	7.627	7.971	11.858	16.316	17.82	11.801	7.737	5.678	446	367	561	460	303	348	395	308	522	579	726	808	598	345	258	dex-1	-	-	-	--
WBGene00017052	0.621	0.551	0.758	0.383	0.165	0.256	0.155	0.508	2.706	2.936	1.916	2.483	1.279	0.843	0.225	8	7	11	5	2	3	2	6	52	42	25	33	19	11	3	D2024.4	-	-	-	--
WBGene00017108	10.837	10.435	11.083	10.151	10.533	12.445	11.667	12.101	10.072	11.046	19.039	17.212	9.042	5.824	4.752	236	221	270	221	214	241	252	239	319	263	417	383	224	127	110	cyp-43A1	-	-	-	--
WBGene00017133	20.33	21.133	19.717	27.526	19.961	17.316	19.304	17.81	50.131	43.205	50.14	53.504	36.427	27.612	33.027	239	245	261	328	221	185	227	192	879	564	597	649	494	329	401	EEED8.2	-	-	-	--
WBGene00017140	8.601	8.834	5.943	8.421	5.458	5.261	5.99	7.331	4.45	5.056	7.094	7.258	2.583	3.582	3.696	76.8	77.79	59.75	76.22	45.9	42.69	53.5	60.03	59.27	50.13	64.16	66.87	26.61	32.42	34.09	EEED8.12	Genetic Information Processing;Human Diseases	Translation;Infectious disease: viral	K14396;K14396	--
WBGene00017154	10.678	9.037	10.504	11.628	9.506	10.484	10.1	9.942	7.627	8.21	12.529	15.125	9.327	3.809	4.692	260	217	288	287	218	232	246	222	277	222	309	380	262	94	118	ugt-57	Metabolism;Metabolism;Metabolism;Metabolism;Human Diseases;Metabolism;Metabolism;Metabolism;Metabolism;Metabolism	Global and overview maps;Xenobiotics biodegradation and metabolism;Xenobiotics biodegradation and metabolism;Xenobiotics biodegradation and metabolism;Cancer: overview;Metabolism of cofactors and vitamins;Carbohydrate metabolism;Carbohydrate metabolism;Lipid metabolism;Metabolism of cofactors and vitamins	K00699;K00699;K00699;K00699;K00699;K00699;K00699;K00699;K00699;K00699	--
WBGene00017189	0	0.075	0.066	0.22	0.237	0.082	0.074	0.325	1.497	3.084	6.028	3.608	1.42	1.396	1.081	0	0.5	0.5	1.5	1.5	0.5	0.5	2	15	23	41	25	11	9.5	7.5	F07B7.8	-	-	-	--
WBGene00017294	2.234	3.171	2.777	3.526	1.66	1.966	1.34	2.436	3.145	3.822	4.631	4.113	1.355	1.102	0.649	10	14	14	16	7	8	6	10	21	19	21	19	7	5	3	F09E10.1	-	-	-	--
WBGene00017307	4.772	4.957	4.445	5.167	1.73	1.281	1.164	2.158	24.113	27.462	21.26	23.688	17.858	9.761	6.423	41	42	43	45	14	10	10	17	309	262	185	210	177	85	57	F09F9.2	-	-	-	--
WBGene00017374	89.453	79.614	78.156	79.363	107.283	95.065	87.496	98.596	212.065	213.561	196.019	191.164	144.067	107.623	105.614	556	488	547	500	628	537	544	562	1966	1474	1234	1226	1033	678	678	ttr-41	-	-	-	--
WBGene00017381	8.198	7.882	7.009	8.613	6.634	7.521	8.177	7.851	8.223	10.584	11.791	11.689	9.139	7.404	6.113	272	261	265	291	207	230	274	242	411	389	401	405	354	252	212	ddr-2	-	-	-	--
WBGene00017437	3.518	4.267	3.068	4.462	4.135	4.354	5.275	5.137	7.665	8.881	9.799	8.705	5.554	3.409	2.919	56	67	55	72	62	63	84	75	182	157	158	143	102	55	48	nmgp-1	-	-	-	--
WBGene00017532	35.332	36.829	40.099	37.723	34.986	32.61	31.08	31.557	18.35	22.869	31.155	29.342	21.056	17.028	16.823	608	625	777	658	567	510	535	498	471	437	543	521	418	297	299	ent-5	Human Diseases	Substance dependence	K15014	--
WBGene00017560	3.585	2.12	3.184	5.796	1.586	0.986	1.195	1.846	8.479	15.514	13.568	15.055	9.236	6.091	3.374	36	21	36	59	15	9	12	17	127	173	138	156	107	62	35	F18C5.5	-	-	-	--
WBGene00017576	5.658	4.28	7.061	6.678	6.31	4.934	3.349	4.567	7.172	9.538	8.322	8.357	4.638	3.435	2.724	120	123	157	134	91	98	93	83	183	221	228	237	179	114	58	cdh-8	Environmental Information Processing;Environmental Information Processing	Signal transduction;Signal transduction	K16669;K16669	--
WBGene00017716	3.309	2.685	3.233	5.428	1.669	2.094	1.737	2.03	16.002	19.222	18.501	19.524	11.331	6.571	4.686	80	64	88	133	38	46	42	45	577	516	453	487	316	161	117	sups-1	-	-	-	--
WBGene00017723	0.249	0.315	0.442	1.043	0.132	0.274	0.062	0.271	3.001	2.8	2.394	2.169	1.509	0.798	0.783	4	5	8	17	2	4	1	4	72	50	39	36	28	13	13	bgnt-1.2	Metabolism;Metabolism	Global and overview maps;Glycan biosynthesis and metabolism	K21032;K21032	--
WBGene00017724	17.53	17.464	16.614	16.389	16.819	16.984	16.832	17.754	26.322	31.126	50.519	49.678	32.583	17.494	16.161	282	277	302	267	254	248	267	262	635	559	833	839	612	289	271	F22F7.7	Metabolism;Metabolism	Global and overview maps;Metabolism of other amino acids	K07232;K07232	--
WBGene00017726	15.037	13.796	16.958	12.245	19.008	14.708	14.794	15.877	5.601	6.234	9.898	12.723	5.586	1.884	2.773	63	57	80	52	75	56	62	61	35	29	42	55	27	8	12	F22H10.2	-	-	-	--
WBGene00017772	155.198	158.704	153.601	155.443	73.571	78.262	75.301	76.031	222.004	244.858	192.273	198.909	97.677	107.03	102.237	1774	1789	1977	1801	792	813	861	797	3785	3108	2226	2346	1288	1240	1207	clec-1	-	-	-	--
WBGene00017773	15.698	15.692	14.74	15.481	15.497	14.714	14.036	14.022	25.804	31.868	30.314	30.239	22.517	18.924	14.593	581	573	614	581	540	495	520	476	1424	1309	1136	1154	961	710	558	dct-6	-	-	-	--
WBGene00017835	3.838	1.946	3.503	3.05	1.698	1.525	1.812	2.79	8.006	11.521	6.632	10.229	6.469	3.576	2.581	36	18	37	29	15	13	17	24	112	120	63	99	70	34	25	F26F12.4	-	-	-	--
WBGene00017908	46.161	43.609	47.57	44.715	42.862	42.079	40.612	41.49	19.769	24.698	47.356	42.366	25.002	22.55	23.812	717	668	832	704	627	594	631	591	458	426	745	679	448	355	382	F28H1.1	-	-	-	--
WBGene00017973	1.136	1.191	1.461	2.434	1.247	0.905	0.665	1.025	2.652	3.033	2.706	3.302	1.901	1.7	1.365	29	30	42	63	30	21	17	24	101	86	70	87	56	44	36	ift-81	-	-	-	--
WBGene00017991	2.775	2.089	3.348	3.653	1.737	1.863	1.866	2.439	9.912	10.753	12.006	12.273	7.952	3.464	3.13	60	54	76	82	31	35	40	45	386	296	279	316	228	103	84	clec-180	-	-	-	--
WBGene00017998	3.477	3.428	4.689	4.958	1.679	1.408	1.675	2.275	24.133	28.395	27.702	29.733	19.383	13.562	7.137	93	90	141	134	42	34	45	56	960	840	748	817	595	367	196	F33D4.6	-	-	-	--
WBGene00018037	40.815	38.486	36.943	39.922	37.907	40.687	38.412	42.092	17.982	23.471	34.924	36.896	24.591	19.714	16.249	1328	1235	1360	1323	1163	1202	1257	1253	868	848	1151	1239	929	649	546	chtl-1	Human Diseases	Cancer: overview	K15377	--
WBGene00018041	20.075	19.187	18.672	24.556	19.228	18.283	18.916	17.675	20.643	25.163	27.119	32.404	19.754	13.182	10.638	296	279	310	367	267	245	279	239	454	412	405	493	336	197	162	F35D2.3	-	-	-	--
WBGene00018133	1.703	1.652	2.038	2.118	1.022	1.466	1.258	1.13	8.24	7.801	7.895	8.611	4.749	2.776	2.581	23	22	31	29	13	18	17	14	166	117	108	120	74	38	36	F37A4.3	-	-	-	--
WBGene00018215	6.403	7.326	6.478	7.405	5.654	5.936	6.753	6.139	5.221	7.794	10.537	10.252	6.811	4.605	3.316	273	308	311	320	227	230	288	240	332	369	455	451	335	199	146	igcm-1	Environmental Information Processing	Signal transduction	K16680	--
WBGene00018251	2.321	1.177	2.155	1.769	0.448	0.696	1.16	1.265	4.243	5.225	5.103	5.827	3.566	1.353	2.145	22	11	23	17	4	6	11	11	60	55	49	57	39	13	21	F40H3.3	-	-	-	--
WBGene00018256	4.675	3.785	4.74	5.989	3.371	3.301	3.906	4.071	4.655	6.126	6.51	8.013	5.081	2.272	1.419	134	107	153	174	91	86	112	107	199	195	189	237	168	66	42	cutl-28	-	-	-	--
WBGene00018275	8.135	8.799	7.652	9.214	4.991	4.044	4.819	7.556	10.504	7.109	9.281	9.694	6.216	4.399	3.384	135	144	143	155	78	61	80	115	260	131	156	166	119	74	58	F41C3.11	-	-	-	--
WBGene00018304	2.886	2.875	3.155	3.637	2.763	2.826	2.951	3.165	6.307	5.497	5.517	5.609	4.034	3.127	3.165	173	170	213	221	156	154	177	174	564	366	335	347	279	190	196	agr-1	Environmental Information Processing	Signaling molecules and interaction	K06254	--
WBGene00018446	24.192	23.516	23.622	24.987	21.691	22.238	19.634	23.041	13.019	14.449	20.856	22.116	14.402	11.548	10.52	552	529	604	578	466	461	448	482	441	363	482	521	379	267	248	ceh-83	-	-	-	Homeobox
WBGene00018487	2.213	2.094	3.275	3.202	1.723	1.461	1.401	1.448	16.37	22.32	18.717	17.872	15.218	10.553	7.285	30	28	50	44	22	18	19	18	331	336	257	250	238	145	102	F46C8.8	-	-	-	--
WBGene00018489	28.848	22.72	26.241	30.118	27.36	25.579	25.619	26.723	52.577	51.2	53.231	63.787	37.995	23.35	29.015	206	160	211	218	184	166	183	175	560	406	385	470	313	169	214	F46E10.2	-	-	-	--
WBGene00018547	3.018	3.038	3.212	3.999	2.435	2.263	2.255	2.597	2.772	3.817	4.732	5.62	3.341	1.919	1.583	408	405	489	548	310	278	305	322	559	573	648	784	521	263	221	clec-78	-	-	-	--
WBGene00018572	20.127	20.305	25.545	26.102	13.002	17.441	20.632	16.803	11.432	18.721	25.12	27.167	17.34	10.305	6.799	435	443	636	594	296	334	397	340	371	456	568	662	463	224	139	lin-42	-	-	-	--
WBGene00018578	13.673	12.768	12.565	14.428	11.899	10.379	10.511	12.126	6.469	7.676	9.783	11.28	6.189	6.105	5.488	316	291	327	338	259	218	243	257	223	197	229	269	165	143	131	F47G3.3	-	-	-	--
WBGene00018602	199.03	200.155	202.368	208.591	333.745	304.252	323.304	318.58	420.839	439.737	453.936	461.288	354.405	263.752	231.357	1330	1319	1522	1413	2097	1845	2159	1950	4183	3254	3060	3164	2723	1783	1594	F48D6.4	-	-	-	--
WBGene00018608	2.139	1.719	2.222	2.27	1.714	1.732	1.654	1.408	2.219	2.944	3.148	3.677	2.099	1.075	1.368	53	42	62	57	40	39	41	32	82	81	79	94	60	27	35	F48E3.9	Human Diseases;Human Diseases;Genetic Information Processing;Human Diseases;Human Diseases;Environmental Information Processing;Organismal Systems;Human Diseases;Cellular Processes;Human Diseases;Organismal Systems;Human Diseases;Organismal Systems;Human Diseases;Environmental Information Processing;Human Diseases;Organismal Systems;Environmental Information Processing;Cellular Processes;Organism…	Neurodegenerative disease;Neurodegenerative disease;Folding, sorting and degradation;Infectious disease: bacterial;Infectious disease: viral;Signal transduction;Development and regeneration;Cardiovascular disease;Cellular community - eukaryotes;Infectious disease: viral;Nervous system;Infectious disease: viral;Endocrine system;Infectious disease: viral;Signal transduction;Infectious disease: bact…	K04431;K04431;K04431;K04431;K04431;K04431;K04431;K04431;K04431;K04431;K04431;K04431;K04431;K04431;K04431;K04431;K04431;K04431;K04431;K04431;K04431;K04431;K04431;K04431;K04431	--
WBGene00018630	1.164	1.349	0.812	1.312	0.53	0.366	0.249	0.544	8.415	9.731	8.78	8.056	5.26	3.608	2.092	14	16	11	16	6	4	3	6	151	130	106.99	100	73	44	26	F49D11.6	-	-	-	--
WBGene00018640	2.093	1.606	2.04	2.805	1.465	1.288	1.58	1.985	1.931	3.499	5.098	6.462	3.289	2.108	0.621	76	57	84	96	49	40	56	67	106	143	178	229	134	71	23	F49E10.2	-	-	-	--
WBGene00018656	36.054	38.429	38.352	38.811	26.713	25.038	28.434	24.026	43.726	30.953	37.417	40.611	22.364	18.023	18.23	450	473	539	491	314	284	355	275	814	429	473	523	322	228	235	txdc-12.2	Metabolism;Metabolism	Global and overview maps;Metabolism of other amino acids	K05360;K05360	--
WBGene00018682	16.279	15.737	16.28	15.894	11.076	11.106	10.877	13.122	13.082	18.964	25.122	25.614	18.815	14.785	12.277	579	552	652	573	371	359	387	428	694	749	905	940	772	533	451	aagr-4	Metabolism;Genetic Information Processing;Metabolism	Global and overview maps;Folding, sorting and degradation;Glycan biosynthesis and metabolism	K05546;K05546;K05546	--
WBGene00018713	0.893	1.941	1.53	1.763	1.016	0.772	1.021	1.601	3.337	3.965	3.906	4.948	2.489	2.015	1.174	14	30	27	28	15	11	16	23	78	69	62	80	45	32	19	F52G3.5	-	-	-	--
WBGene00018727	1.515	1.344	0.897	1.245	0.603	0.903	0.883	0.826	2.116	1.932	2.929	2.324	0.985	0.934	0.855	24	21	16	20	9	13	14	12	50	34	47	38	18	15	14	jbts-14	-	-	-	--
WBGene00018737	7.33	7.83	9.442	10.93	2.792	3.51	3.412	4.21	30.087	41.925	38.12	42.299	29.346	19.378	12.081	131	138	190	198	47	57	61	69	802	832	690	780	605	351	223	F53B1.4	Metabolism;Metabolism	Global and overview maps;Metabolism of terpenoids and polyketides	K01710;K01710	--
WBGene00018738	1.526	1.437	1.597	2.581	1.563	0.96	1.308	1.486	2.412	3.534	3.929	3.539	2.362	1.506	1.425	28	26	33	48	27	16	24	25	66	72	73	67	50	28	27	swip-10	-	-	-	--
WBGene00018743	82.04	76.557	88.079	91.543	78.12	81.624	73.905	79.784	63.128	65.752	94.918	105.161	67.688	41.822	45.902	1618	1489	1956	1830	1451	1463	1458	1443	1857	1440	1896	2140	1540	836	935	F53B3.5	-	-	-	--
WBGene00018920	4.569	4.626	5.324	5.198	1.602	1.847	1.584	3.171	4.215	5.329	5.795	4.953	1.689	1.455	1.662	61	65.5	77	79.5	16.5	25	22.5	33.5	91.5	75.5	75	79	27	24	24.5	F56A4.12	-	-	-	--
WBGene00018965	6.017	4.819	7.079	7.985	4.862	5.398	4.357	6.754	10.36	14.39	15.257	16.521	13.01	8.255	7.362	93	74	130	132	71	80	71	83	252	249	252	278	241	126	124	F56D2.3	-	-	-	--
WBGene00018969	6.31	5.074	6.756	8.091	1.894	3.38	2.795	4.43	31.971	43.642	34.681	35.24	26.854	21.192	12.749	129	101	156	168	37	62	58	82	974	993	718	743	636	440	269	F56D3.1	-	-	-	--
WBGene00019154	4.667	4.733	4.652	7.236	1.466	1.362	2.142	1.818	23.851	31.008	30.422	33.693	20.105	11.277	5.856	98	98	110	154	29	26	45	35	747	723	647	730	487	240	127	glf-1	-	-	-	--
WBGene00019214	2.343	3.044	2.796	2.962	2.022	2.175	2.196	2.395	1.276	2.176	3.904	2.058	0.889	0.361	0.284	32	41	43	41	26	27	30	30	26	33	54	29	14	5	4	H20E11.2	-	-	-	--
WBGene00019236	2.792	1.011	1.771	1.771	1.059	1.536	2.193	1.087	13.904	11.133	7.678	8.696	4.84	4.131	2.896	14	5	10	9	5	7	11	5	104	62	39	45	28	21	15	H23N18.5	-	-	-	--
WBGene00019280	23.11	24.8	20.688	25.718	21.594	19.936	19.314	20.16	42.206	41.124	39.702	41.749	31.332	21.707	21.212	250	238	252	282	220	196	209	200	681	494	435	466	391	238	237	K01A2.5	-	-	-	--
WBGene00019282	37.55	35.103	35.596	37.142	39.28	35.631	35.952	38.565	39.534	36.895	35.425	40.827	25.777	23.201	22.849	477	404	472	468	422	401	456	430	802.98	581	498	582.98	439.99	319.99	335	mps-2	-	-	-	--
WBGene00019318	9.801	9.464	11.42	12.534	7.214	7.077	7.621	9.333	11.994	16.534	22.07	23.978	15.151	6.345	4.067	189	180	248	245	131	124	147	165	345	354	431	477	337	124	81	K02E10.4	-	-	-	--
WBGene00019442	0	0.075	0.066	0.22	0.237	0.082	0.074	0.325	1.497	3.084	6.028	3.608	1.42	1.396	1.081	0	0.5	0.5	1.5	1.5	0.5	0.5	2	15	23	41	25	11	9.5	7.5	K06C4.1	-	-	-	--
WBGene00019472	0.389	0.64	0.345	0.767	0.567	0.855	0.777	0.53	2.834	3.937	4.461	3.625	1.769	1.246	1.129	8	13	8	16	11	16	16	10	87	90	93	77	42	26	24	cyp-35B1	-	-	-	--
WBGene00019520	4.934	5.132	6.461	6.491	1.612	1.879	1.708	3.725	15.311	21.99	22.61	24.953	17.822	7.302	4.961	78	80	115	104	24	27	27	54	361	386	362	407	325	117	81	K08B12.1	-	-	-	--
WBGene00019641	2.936	2.393	3.425	2.783	2.506	2.597	1.611	2.323	2.547	2.333	3.922	3.794	2.146	1.022	1.282	51	41	67	49	41	41	28	37	66	45	69	68	43	18	23	K10G6.4	-	-	-	--
WBGene00019644	5.852	5.794	6.45	7.743	6.286	5.795	5.815	5.893	13.5	18.351	20.391	23.852	14.322	8.796	7.132	170	166	211	228	172	153	169	157	585	592	600	715	480	259	214	cpt-4	-	-	-	--
WBGene00019661	3.664	2.415	3.01	3.795	3.209	4.434	4.67	3.795	6.448	6.104	6.421	7.013	3.732	4.247	3.281	40	26	37	42	33	44	51	38	105	74	71	79	47	47	37	K11H12.5	-	-	-	--
WBGene00019730	34.125	33.502	33.344	37.836	84.564	85.947	86.896	86.886	250.888	283.32	206.607	246.134	123.593	158.267	150.084	848	821	933	953	1979	1941	2160	1980	9299	7818	5200	6311	3543	3986	3852	asns-2	Metabolism;Metabolism;Metabolism	Global and overview maps;Global and overview maps;Amino acid metabolism	K01953;K01953;K01953	--
WBGene00019744	7.922	7.099	8.836	9.634	10.368	10.385	9.209	8.237	14.082	12.776	8.047	7.142	3.069	2.181	2.854	43	38	54	53	53	51	50	41	114	77	44	40	19	12	16	M02H5.8	-	-	-	--
WBGene00019830	14.305	15.811	13.191	15.629	7.753	10.85	7.848	8.705	32.316	33.845	38.847	37.196	20.519	15.621	14.954	146	160	152	162	85	109	83	93	491	384	398	383	242	171	158	hrg-1	-	-	-	--
WBGene00019839	16.471	15.791	17.731	23.538	10.812	11.204	10.778	14.695	60.302	74.255	58.447	63.563	42.229	33.783	20.104	165	156	200	239	102	102	108	135	901	826	593	657	488	343	208	R02F11.1	-	-	-	--
WBGene00019855	16.548	16.252	17.676	19.636	11.796	12.924	11.51	13.123	19.59	18.601	28.163	28.542	20.212	12.559	11.54	286	277	344	344	192	203	199	208	505	357	493	509	403	220	206	R03H10.2	-	-	-	--
WBGene00019906	1.239	0.966	1.492	1.547	0.497	0.678	0.385	0.961	3.214	4.416	4.922	4.614	3.812	1.962	1.437	45	34	60	56	17	22	14	32	173	176	178	170	157	71	53	R05G9R.1	-	-	-	--
WBGene00019948	0.115	0.116	0.255	0.113	0.061	0.063	0.057	0.063	1.887	2.328	1.304	1.503	0.946	0.283	0.334	2	2	5	2	1	1	1	1	49	45	23	27	19	5	6	R08C7.4	-	-	-	--
WBGene00019967	11.202	10.87	11.449	10.814	15.022	16.045	17.136	18.165	9.42	14.958	27.698	21.339	10.673	7.765	6.171	232	222	267	227	293	302	355	345	291	344	581	456	255	163	132	cyp-33C8	-	-	-	--
WBGene00019973	8.372	6.109	6.254	6.329	9.637	10.159	8.369	9.982	4.249	7.891	13.518	13.876	4.951	2.856	1.894	107	77	90	82	116	118	107	117	81	112	175	183	73	37	25	R09A1.3	-	-	-	--
WBGene00019975	8.022	7.618	10.862	7.788	17.812	14.991	17.355	20.64	13.104	17.944	21.623	19.25	16.608	7.412	9.123	63	59	92	62	124	107	125	138	147	146	172	156	141	59	74	flp-34	-	-	-	--
WBGene00020029	12.429	14.141	11.828	13.281	13.158	11.882	12.165	12.833	28.084	21.215	28.989	26.049	19.578	14.848	14.096	155	178	173	174	159	134	156	152	531	302	375	343	290	191	183	R12C12.9	-	-	-	--
WBGene00020083	3.714	2.092	3.848	4.886	1.424	1.703	2.682	1.35	4.635	7.898	7.029	7.899	4.293	2.24	1.898	36	20	42	48	13	15	26	12	67	85	69	79	48	22	19	R57.2	-	-	-	--
WBGene00020134	6.765	6.714	7.606	8.592	4.967	4.831	5.108	5.651	8.975	11.666	13.075	15.415	8.734	5.255	4.948	94	92	119	121	65	61	71	72	186	180	184	221	140	74	71	T01B6.1	-	-	-	--
WBGene00020149	33.512	32.56	37.496	39.905	32.465	34.439	28.586	29.96	38.691	42.98	38.704	38.658	27.942	26.366	18.927	319	303	386	389	288	301	275	260	555	459	377	376	310	257	188	T01D1.4	Metabolism;Metabolism	Global and overview maps;Amino acid metabolism	K08967;K08967	--
WBGene00020250	0.692	0.702	0.614	0.878	0.21	0.326	0.692	0.108	3.843	5.608	3.416	4.023	2.056	0.78	0.67	7	7	7	9	2	3	7	1	58	63	35	42	24	8	7	T05C1.3	-	-	-	--
WBGene00020281	1.097	1.032	1.001	1.526	0.55	0.582	0.86	1.317	4.218	5.635	4.445	4.786	3.311	2.833	1.513	25	25	22	38	9	13	19	25	132	132	105	105	84	58	32	T06A4.1	Organismal Systems;Organismal Systems	Digestive system;Digestive system	K01298;K01298	--
WBGene00020368	7.613	7.605	10.166	9.958	7.484	7.384	7.272	7.44	11.833	13.051	12.471	12.679	10.51	7.121	6.169	135	133	203	179	125	119	129	121	313	257	224	232	215	128	113	ast-1	Human Diseases	Cancer: overview	K09436	ETS
WBGene00020379	233.404	206.436	251.92	268.673	246.345	253.563	222.565	255.878	107.203	147.649	208.677	228.578	143.104	91.343	84.655	3895	3463	4655	4433	3677	3566	3642	3778	2411	2741	3767	4317	3071	1759	1546	T09B4.5	-	-	-	--
WBGene00020384	0.566	0.41	0.539	0.718	0.387	0.312	0.404	0.882	0.813	1.311	1.557	1.646	0.877	0.638	0.431	14	10	15	18	9	7	10	20	30	36	39	42	25	16	11	T09D3.3	-	-	-	--
WBGene00020484	1.079	1.094	0.862	0.745	0.802	0.356	0.432	0.941	2.17	3.207	2.131	3.451	1.122	1.171	0.522	10	10	9	7	7	3	4	8	30	33	20	33	12	11	5	T13C5.3	-	-	-	--
WBGene00020554	4.887	4.444	4.844	6.253	2.411	2.463	2.206	2.922	13.721	20.062	18.928	22.383	14.158	9.504	5.678	155	139	173	199	72	71	70	85	648	704	608	731	518	302	186	T19A5.3	-	-	-	--
WBGene00020571	1.359	1.305	1.334	2.046	1.063	0.787	1.072	1.248	9.638	11.915	9.816	11.298	7.998	4.587	3.255	19	18	21	29	14	10	15	16	201	185	139	163	129	65	47	lpr-7	-	-	-	--
WBGene00020590	0.922	1.168	1.064	1.5	1.517	0.71	0.921	0.503	1.638	2.407	2.503	2.859	1.598	0.818	0.803	20	25	26	33	31	14	20	10	53	58	55	64	40	18	18	T19H12.6	Metabolism;Metabolism;Metabolism;Metabolism	Global and overview maps;Metabolism of other amino acids;Lipid metabolism;Metabolism of other amino acids	K18592;K18592;K18592;K18592	--
WBGene00020626	16.135	12.574	16.306	20.522	6.195	8.426	9.039	10.068	44.262	65.147	56.737	64.99	39.302	26.964	12.35	265	205	306	344	95	127	148	151	1089	1184	951	1111	746	452	210	T20F5.4	-	-	-	--
WBGene00020648	0.793	1.367	1.197	1.838	1.052	0.523	1.625	1.297	1.754	2.963	2.975	4.226	1.753	1.173	0.768	20	34	34	47	25	12	41	30	66	83	76	110	51	30	20	T21D12.7	-	-	-	--
WBGene00020743	0.764	0.517	0.95	1.408	0.595	1.009	0.459	0.722	2.563	3.626	3.422	4.742	2.518	1.911	1.135	15	10	21	28	11	18	9	13	75	79	68	96	57	38	23	mam-8	-	-	-	--
WBGene00020760	1.974	2.717	1.628	3.061	3.444	4.345	4.088	4.613	9.833	10.414	14.202	15.444	4.523	5.287	4.779	14	19	13	22	23	28	29	30	104	82	102	113	37	38	35	T24C4.4	-	-	-	--
WBGene00020920	10.332	10.848	11.614	10.794	8.981	8.567	8.844	8.588	6.154	7.274	10.076	9.278	6.742	3.925	3.479	237	248	306	256	196	180	207	183	213	189	233	224	182	91	83	set-20	-	-	-	--
WBGene00020976	3.302	3.531	4.439	5.367	1.661	3.042	2.825	2.255	17.043	14.356	12.439	13.438	9.227	5.897	5.423	68	73	103	116	35	58	57	46	528	371	295	337	258	139	117	oac-51	-	-	-	--
WBGene00021002	13.138	12.528	14.107	16.02	14.128	12.529	12.4	14.314	26.861	37.903	37.463	44.829	18.221	12.769	7.181	397	371	478	485	402	343	376	394	1206	1269	1148	1395	632	392	222	W03F9.4	Organismal Systems;Metabolism;Organismal Systems;Environmental Information Processing;Human Diseases;Metabolism;Organismal Systems;Organismal Systems	Environmental adaptation;Global and overview maps;Endocrine system;Signal transduction;Endocrine and metabolic disease;Lipid metabolism;Endocrine system;Endocrine system	K08765;K08765;K08765;K08765;K08765;K08765;K08765;K08765	--
WBGene00021048	65.798	51.366	61.91	56.326	125.762	141.025	120.608	126.141	203.695	273.918	427.183	392.644	231.718	148.78	142.455	1092	840	1156	947	1964	2126	2001	1919	5046	5053	7187	6728	4439	2503	2443	W05H9.1	-	-	-	--
WBGene00021051	30.67	27.984	28.805	32.389	24.586	30.165	30.417	29.164	14.769	19.317	27.848	29.812	20.151	16.571	13.934	1008	907	1066	1079	761	901	1000	879	724	705	927	1011	764	552	473	W05H9.4	-	-	-	--
WBGene00021089	2.458	3.411	2.413	1.532	2.77	3.844	2.07	1.168	6.133	8.473	15.33	15.298	7.515	4.979	5.664	19	26	21	12	20	27	16	8	71	73	120	122	67	39	46	W08E12.8	-	-	-	--
WBGene00021095	38.426	38.063	35.638	44.995	22.327	22.974	26.497	28.741	64.381	77.408	88.158	99.882	58.275	29.292	27.885	519	507	542	616	284	282	358	356	1297	1161	1206	1392	908	401	389	mlt-8	-	-	-	--
WBGene00021219	8.268	7.041	9.071	9.069	7.042	8.916	6.651	7.144	16.321	16.2	13.063	12.801	5.299	6.215	7.424	135	124	162.5	150	108.5	138	111.5	117	388.5	283	213	223	103.5	112.5	128.5	Y19D10A.4	-	-	-	--
WBGene00021226	4.569	4.626	5.324	5.198	1.602	1.847	1.584	3.171	4.215	5.329	5.795	4.953	1.689	1.455	1.662	61	65.5	77	79.5	16.5	25	22.5	33.5	91.5	75.5	75	79	27	24	24.5	Y19D10A.11	-	-	-	--
WBGene00021227	101.121	94.669	105.047	97.845	44.462	47.319	41.963	43.057	65.905	81.051	107.484	112.988	45.37	48.002	35.417	1864	1757.5	2201	1852.5	760	781.5	795	761	1568	1659	2022.5	1993.5	986.5	866.5	692	mct-1	-	-	-	--
WBGene00021263	34.548	35.314	24.001	29.686	23.962	20.54	17.269	20.963	61.081	54.194	43.187	51.843	33.329	29.962	32.37	124	125	97	108	81	67	62	69	327	216	157	192	138	109	120	Y22D7AR.10	-	-	-	--
WBGene00021279	6.909	6.487	8.408	8.962	4.211	3.942	4.604	2.93	13.981	20.393	17.684	21.451	12.643	6.438	4.088	54	50	74	71	31	28	36	21	163	177	140	173	114	51	33	Y23H5B.8	-	-	-	--
WBGene00021296	31.479	33.551	28.976	34.759	37.166	38.177	36.14	35.746	71.377	71.042	77.284	71.631	63.405	39.37	38.116	411	432	426	460	457	453	472	428	1390	1030	1022	965	955	521	514	Y25C1A.13	Cellular Processes	Transport and catabolism	K12663	--
WBGene00021309	2.004	1.906	2.627	2.658	1.558	1.037	2.359	1.51	8.095	7.382	5.721	4.717	3.852	2.987	3.895	38	32	44	42	20	13	34	25	186	141	96	92	78	53	62	Y32G9B.1	-	-	-	--
WBGene00021354	15.699	14.001	11.842	12.036	8.134	9.105	9.643	8.663	9.543	9.964	15.313	14.527	7.46	5.039	4.853	332	292	282	258	162	175	204	168	301	234	328	317	182	108	106	fpn-1.1	Organismal Systems;Cellular Processes	Digestive system;Cell growth and death	K14685;K14685	--
WBGene00021415	17.63	17.244	22.376	22.187	13.782	14.791	13.739	16.424	25.746	32.191	33.991	39.218	25.933	19.312	14.852	254	245	363	324	187	194	198	217	554	515	496	583	431	282	221	nsy-4	-	-	-	--
WBGene00021468	62.362	66.919	60.531	74.822	57.134	56.133	56.619	61.987	79.946	82.385	110.941	113.366	72.825	52.055	54.126	1786	1890	1952	2172	1541	1461	1622	1628	3415	2620	3218	3350	2406	1511	1601	epg-2	-	-	-	--
WBGene00021518	13.857	12.958	14.557	13.99	14.427	16.612	12.936	16.698	6.868	11.556	14.533	11.966	8.507	6.703	5.012	257	237	304	263	252	280	240	284	190	238	273	229	182	126	96	hpo-6	-	-	-	--
WBGene00021576	47.179	49.714	47.558	54.559	42.555	42.226	40.6	45.453	43.664	44.589	62.284	59.111	40.602	27.113	36.449	970	1008	1101	1137	824	789	835	857	1339	1018	1297	1254	963	565	774	fbxc-51	-	-	-	--
WBGene00021779	13.089	12.989	14.082	11.299	6.591	6.333	6.036	6.584	9.345	13.008	20.67	21.818	6.555	8.296	8.742	231.96	227	281	202.96	110	102	107	107	247	255.98	370.99	398.95	134	149	160	Y51H7C.1	-	-	-	--
WBGene00021850	2.853	2.821	2.253	2.674	1.969	1.884	2.282	2.165	4.161	5.87	5.733	5.876	3.895	3.476	2.443	40	39	36	38	26	24	32	28	87	92	82	85	63	50	36	Y54F10AM.6	-	-	-	--
WBGene00022038	1.794	1.97	1.195	1.032	0.635	0.329	0.896	0.489	10.253	9.402	6.788	6.373	4.664	2.064	1.592	12	13	9	7	4	2	6	3	96	63	46	44	36	14	11	Y65B4BL.6	-	-	-	--
WBGene00022076	1.938	1.738	0.596	1.397	4.51	4.1	4.321	5.038	7.944	7.248	10.154	9.75	5.232	3.897	4.329	26	23	9	19	57	50	58	62	159	108	138	135	81	53	60	daao-1	Metabolism;Cellular Processes;Metabolism	Global and overview maps;Transport and catabolism;Amino acid metabolism	K00272;K00272;K00272	--
WBGene00022160	8.362	7.033	7.534	8.369	3.615	5.346	4.24	3.25	19.208	27.203	22.128	24.387	14.409	11.82	8.991	143	121	148	148	56	83	74	52	478	527	391	439	290	209	162	Y71G12B.25	-	-	-	--
WBGene00022180	4.852	4.474	4.645	5.682	3.467	3.555	2.563	3.521	11.689	15.299	14.197	15.103	11.567	9.382	7.315	162	147	174	191	109	108	86	107	582	568	482	521	446	318	252	Y71H2AM.15	-	-	-	--
WBGene00022274	2.452	2.997	2.684	3.346	0.891	1.035	1.813	1.721	6.237	9.405	10.776	11.229	7.161	3.446	1.983	73	88	90	101	25	28	54	47	277	311	325	345	246	104	61	Y73E7A.8	-	-	-	--
WBGene00022283	7.78	7.085	7.806	8.325	6.2	6.049	5.619	5.889	16.787	22.997	20.522	21.077	14.45	9.974	6.431	144	129	163	156	108	102	104	100	463	472	384	402	308	187	123	lgc-27	-	-	-	--
WBGene00022324	1.59	1.531	1.835	1.568	3.207	3.061	3.576	3.207	4.423	5.297	6.278	5.392	3.996	1.804	2.54	20	19	26	20	38	35	45	37	83	74	80	70	58	23	33	fbxa-26	-	-	-	--
WBGene00022419	2.439	1.708	2.09	2.434	1.774	2.114	2.893	2.629	5.219	6.967	11.24	10.816	4.462	2.491	1.591	38	32	47	48	31	34	48	36	147	141	237	211	103	51	35	Y102A11A.9	-	-	-	--
WBGene00022497	216.57	193.131	201.236	209.062	187.63	168.786	152.182	153.795	269.923	262.419	238.455	250.784	197.434	127.653	136.555	929	817	972	909	758	658	653	605	1727	1250	1036	1110	977	555	605	Y119D3B.21	-	-	-	--
WBGene00022504	1.125	1.109	1.89	2.439	0.896	1.169	0.73	1.537	3.417	5.102	5.276	4.855	2.712	1.951	0.943	36	35	69	80	27	34	24	46	164	184	171	163	101	65	32	mam-1	-	-	-	--
WBGene00022515	80.345	78.354	92.213	73.413	103.377	103.295	90.729	93.334	160.945	188.164	176.535	180.356	125.329	128.008	109.495	601	577	774	555	728	700	679	642	1795	1563	1336	1391	1077	968	845	ttr-48	-	-	-	--
WBGene00022517	3.548	3.055	4.815	4.359	1.315	1.805	1.506	1.606	16.202	23.028	17.977	21.15	15.348	10.072	5.477	106	90	162	132	37	49	45	44	722	764	544	652	529	305	169	ZC123.1	-	-	-	--
WBGene00022577	1.339	1.481	0.919	1.681	0.775	0.335	0.73	0.265	5.712	5.316	4.206	6.31	2.901	1.921	1.237	22	24	17	28	12	5	12	4	140	97	70	107	55	32	21	nstp-3	-	-	-	--
WBGene00022591	7.524	8.085	6.283	9.861	3.577	5.19	5.838	6.001	23.191	20.733	24.616	26.775	13.532	6.87	5.763	67	71	63	89	30	42	52	49	308	205	222	246	139	62	53	cuti-1	-	-	-	--
WBGene00022612	3.391	2.902	3.576	3.241	1.35	1.691	1.854	1.329	7.851	8.876	9.47	11.093	5.604	3.712	2.617	64	54	76	62	24	29	35	23	221	186	181	216	122	71	51	ZC449.2	-	-	-	--
WBGene00022665	4.495	3.286	3.806	6.084	1.443	2.415	2.09	2.849	32.937	38.31	25.181	28.364	17.487	14.644	10.525	43	31	41	59	13	21	20	25	470	407	244	280	193	142	104	ZK154.1	-	-	-	--
WBGene00022727	8.018	9.152	7.899	10.072	6.077	6.701	7.096	8.122	13.513	15.27	16.958	17.962	12.306	10.288	9.842	183	206	203	233	130	139	162	170	460	387	392	423	324	238	232	prkl-1	Environmental Information Processing	Signal transduction	K04511	--
WBGene00022848	10.069	9.014	8.579	9.173	10.402	10.281	10.564	9.941	19.674	24.261	31.033	26.725	17.731	14.812	14.184	222	196	213	205	216	206	233	201	647	594	693	608	451	331	323	ZK1055.7	-	-	-	--
WBGene00023485	9.763	9.428	10.322	10.205	13.205	13.811	10.224	13.18	26.415	26.794	31.212	28.159	23.273	15.48	14.404	84	80	100	89	107	108	88	104	339	256	272	250	231	135	128	ttr-49	-	-	-	--
WBGene00044024	6.025	5.346	6.131	9.783	2.799	2.348	3.89	3.696	30.802	33.46	30.612	31.63	17.954	11.518	7.414	48	42	55	79	21	17	31	27	366	296	247	260	165	93	61	C35A5.11	-	-	-	--
WBGene00044068	24.123	22.059	26.471	26.16	21.951	20.572	19.967	22.526	19.495	24.248	29.058	33.196	23.452	15.656	11.094	826	737	1011	890	682	610	677	705	829	881	1007	1173	927	543	364	syd-9	-	-	-	zf-C2H2
WBGene00044131	87.311	81.57	91.694	79.293	48.871	46.184	46.149	47.042	57.386	72.874	81.05	79.758	44.423	38.429	38.31	635.5	585.5	751.5	585	335	305.5	336	314	623	589	597.5	599	373	283.5	288	Y45G12C.16	-	-	-	--
WBGene00044244	0.537	1.633	3.336	3.706	0.95	0.984	0.358	0.195	2.279	1.933	3.179	1.214	0	0.176	0.346	3	9	21	21	5	5	2	1	19	12	18	7	0	1	2	F26D10.13	-	-	-	--
WBGene00044292	0	0	0	0	0	0	0	0	4.237	2.845	0.72	1.413	0	0	0	0	0	0	0	0	0	0	0	26	13	3	6	0	0	0	F56D6.8	-	-	-	--
WBGene00044294	31.999	34.326	35.126	37.264	22.929	20.075	22.228	21.682	46.729	56.798	50.662	47.381	35.831	26.579	20.907	449	475	555	530	303	256	312	279	978	885	720	686	580	378	303	C01B10.11	-	-	-	--
WBGene00044383	2.011	2.097	1.734	2.267	1.159	2.023	1.206	1.817	4.622	6.777	5.842	7.182	4.73	1.757	1.502	35	36	34	40	19	32	21	29	120	131	103	129	95	31	27	T05A7.11	-	-	-	--
WBGene00044402	1.311	0.532	0.854	0.776	1.113	1.25	0.699	1.62	0.703	1.81	2.588	2.795	1.061	0.431	0.423	15	6	11	9	12	13	8	17	12	23	30	33	14	5	5	Y82E9BL.18	-	-	-	--
WBGene00044620	1.814	1.269	1.778	2.16	1.129	1.033	0.938	0.75	7.299	7.832	7.166	6.973	4.827	3.272	2.484	29	20	32	35	17	15	15	11	174	139	116	115	89	53	41	bus-4	Metabolism;Metabolism;Metabolism	Global and overview maps;Glycan biosynthesis and metabolism;Glycan biosynthesis and metabolism	K00731;K00731;K00731	--
WBGene00044623	6.144	5.789	5.527	7.952	2.162	2.462	2.352	3.364	12.232	20.745	24.253	24.724	14.454	9.108	4.572	140	127	140.43	184	45	51.75	52	69	409.42	519.88	557.34	577.08	375.43	213.69	106	bus-8	Metabolism;Metabolism;Metabolism	Global and overview maps;Glycan biosynthesis and metabolism;Glycan biosynthesis and metabolism	K03843;K03843;K03843	--
WBGene00044630	3.384	2.557	3.182	3.011	1.55	1.606	1.658	0.796	4.671	6.275	7.207	7.331	4.199	2.553	1.413	51	38	54	46	22	22	25	11	105	105	110	114	73	39	22	bus-17	Metabolism;Metabolism	Global and overview maps;Glycan biosynthesis and metabolism	K03766;K03766	--
WBGene00044644	12.532	14.677	11.287	17.763	20.055	16.509	17.47	17.323	4.615	13.035	23.005	18.304	5.049	1.219	1.538	71	82	72	102	107	85	99	90	39	82	132	107	33	7	9	B0205.13	-	-	-	--
WBGene00044734	26.493	23.965	23.385	25.541	8.251	8.417	9.217	8.386	24.672	22.008	20.274	19.705	7.713	7.865	9.902	329	293.5	327	321.5	96.5	95	114.5	95.5	457	303.5	255	252.5	110.5	99	127	Y19D10A.16	Metabolism;Metabolism;Metabolism	Global and overview maps;Carbohydrate metabolism;Carbohydrate metabolism	K01785;K01785;K01785	--
WBGene00044796	1.34	1.045	1.007	1.118	0.547	0.227	0.103	0.562	1.796	2.041	3.052	2.696	1.251	0.305	0.499	13	10	11	11	5	2	1	5	26	22	30	27	14	3	5	W03D8.11	-	-	-	--
WBGene00044949	21.153	23.23	25.801	27.19	23.859	25.111	20.796	21.822	22.792	22.137	24.506	29.688	19.478	14.202	14.787	241	261	331	314	256	260	237	228	379	280	281	349	256	162	174	Y49A10A.2	-	-	-	--
WBGene00045246	14.004	13.285	11.835	12.591	11.153	15.037	11.178	12.685	9.844	10.984	15.165	14.886	9.496	7.466	8.092	124	116	118	113	93	121	99	103	130	108	136	136	97	67	74	C29E4.15	-	-	-	--
WBGene00045268	25.708	26.914	19.273	26.68	18.966	16.715	21.361	19.841	28.763	23.902	23.075	25.4	12.879	14	17.294	154	159	130	162	107	91	128	109	257	159	140	157	89	85	107	ttr-42	-	-	-	--
WBGene00045269	0.728	1.599	0.754	1.796	0.644	0.134	0.485	1.058	1.627	2.185	3.115	3.293	1.262	0.479	0.47	6	13	7	15	5	1	4	8	20	20	26	28	12	4	4	F46G11.6	-	-	-	--
WBGene00045397	4.418	6.421	4.839	5.085	10.789	8.75	8.538	7.868	24.583	20.953	20.646	21.978	16.339	11.623	12.119	30	43	37	35	69	54	58	49	249	158	142	154	128	80	85	Y54G2A.52	-	-	-	--
WBGene00045457	0.815	0.551	0.723	1.741	1.73	1.643	3.393	2.665	5.097	9.903	12.197	10.789	2.471	0.67	0.657	6	4	6	13	12	11	25	18	56	81	91	82	21	5	5	F33H12.7	-	-	-	--
WBGene00045498	2.52	3.246	1.996	3.494	2.604	1.724	2.315	2.674	1.416	1.349	3.228	3.564	1.004	0.874	0.857	37	47	33	52	36	23	34	36	31	22	48	54	17	13	13	F56F4.8	-	-	-	--
WBGene00050914	17.711	18.488	14.341	14.39	11.339	9.744	10.936	14.485	9.604	11.259	10.029	12.369	4.064	2.57	2.774	68	70	62	56	41	34	42	51	55	48	39	49	18	10	11	T12B5.15	-	-	-	--
WBGene00077697	2.659	2.149	2.096	2.487	1.38	1.496	1.338	1.211	16.407	17.685	11.65	12.889	10.449	7.901	6.262	32	24	36	30	17	19	14	16	346	263	166	183	167	103	79	F58E6.13	-	-	-	--
WBGene00086560	0	0	0	0	0	0	0.28	0	16.365	14.149	4.709	5.438	2.675	1.107	0.815	0	0	0	0	0	0	1	0	87	56	17	20	11	4	3	ZK355.8	-	-	-	--
WBGene00164985	11.605	10.064	8.285	9.845	7.382	9.444	7.764	6.893	7.298	7.895	9.122	7.868	4.877	3.907	5.122	91	80	72	80	55	68	62	51	86	70	74	66	45	32	43	ZK1010.10	Human Diseases;Human Diseases;Human Diseases;Cellular Processes;Human Diseases;Environmental Information Processing;Human Diseases;Environmental Information Processing;Human Diseases;Human Diseases;Environmental Information Processing;Human Diseases;Organismal Systems;Organismal Systems;Organismal Systems;Human Diseases;Cellular Processes;Environmental Information Processing;Organismal Systems;Hu…	Cancer: overview;Neurodegenerative disease;Infectious disease: viral;Cell growth and death;Cancer: overview;Signal transduction;Infectious disease: viral;Signal transduction;Infectious disease: bacterial;Cancer: overview;Signal transduction;Infectious disease: viral;Endocrine system;Endocrine system;Endocrine system;Infectious disease: viral;Cellular community - eukaryotes;Signal transduction;End…	K04498;K04498;K04498;K04498;K04498;K04498;K04498;K04498;K04498;K04498;K04498;K04498;K04498;K04498;K04498;K04498;K04498;K04498;K04498;K04498;K04498;K04498;K04498;K04498;K04498;K04498	--
WBGene00189995	4.281	4.341	5.703	4.223	3.734	1.346	2.293	2.667	12.813	13.218	15.699	21.485	11.133	3.469	2.665	28	28	42	28	23	8	15	16	125	96	104	145	84	23	18	C06E7.88	-	-	-	--
WBGene00219208	3.615	4.559	4.698	5.392	1.591	3.395	2.291	2.788	6.324	6.748	7.312	8.031	5.502	2.348	2.731	41	51	60	62	17	35	26	29	107	85	84	94	72	27	32	B0365.9	-	-	-	--
WBGene00269373	3.551	4.794	5.436	6.44	3.461	3.47	3.584	4.068	3.746	4.748	6.63	8.782	4.387	2.642	1.912	48.54	64.62	83.67	89.23	44.56	43.11	49	51	76.37	72.07	91.79	123.86	69.18	36.61	27	M01D1.12	-	-	-	--
WBGene00271815	0	0	0	0	0.637	0	0	0	53.877	46.265	20.921	18.211	6.585	7.889	6	0	0	0	0	3	0	0	0	402	257	106	94	38	40	31	K04A8.21	-	-	-	--
WBGene00284849	0.666	0.405	0.473	0.394	0.142	0.587	0.533	0.581	3.931	1.8	2.237	3.358	1.04	0.263	0.516	5	3	4	3	1	4	4	4	44	15	17	26	9	2	4	C03A3.9	-	-	-	--
WBGene00302974	31.933	28.633	34.191	40.596	20.235	27.274	21.818	25.273	28.16	56.978	61.572	71.502	49.505	30.469	15.117	496	438.6	598	639.15	296	385	339	360	652.39	982.77	968.65	1145.95	887.06	479.68	242.52	Y65B4BM.3	-	-	-	--
WBGene00302993	15.147	11.966	12.044	16.16	7.855	8.139	8.099	11.907	15.823	27.598	34.431	46.429	26.26	10.774	9.891	86	67	77	93	42	42	46	62	134	174	198	272	172	62	58	T14B4.19	-	-	-	--

## Sheet: UP  N2 Starvation vs N2 Fed
id	N2-0h-1_tpm	N2-0h-2_tpm	N2-0h-3_tpm	N2-0h-4_tpm	LIN-24-OE-0h-1_tpm	LIN-24-OE-0h-2_tpm	LIN-24-OE-0h-3_tpm	LIN-24-OE-0h-4_tpm	N2-24h-1_tpm	N2-24h-2_tpm	N2-24h-3_tpm	N2-24h-4_tpm	LIN-24-OE-24h-1_tpm	LIN-24-OE-24h-2_tpm	LIN-24-OE-24h-4_tpm	N2-0h-1_count	N2-0h-2_count	N2-0h-3_count	N2-0h-4_count	LIN-24-OE-0h-1_count	LIN-24-OE-0h-2_count	LIN-24-OE-0h-3_count	LIN-24-OE-0h-4_count	N2-24h-1_count	N2-24h-2_count	N2-24h-3_count	N2-24h-4_count	LIN-24-OE-24h-1_count	LIN-24-OE-24h-2_count	LIN-24-OE-24h-4_count	Symbol	KEGG_A_class	KEGG_B_class	K_ID	TF_family
MSTRG.12444	9.414	8.996	12.487	12.265	10.445	11.156	11.101	9.871	5.098	6.63	7.627	7.603	7.271	6.49	5.317	156	147	233	206	163	168	184	150	126	122	128	130	139	109	91	--	-	-	-	--
MSTRG.12595	0.575	0.538	0.746	0.742	1.878	1.606	1.813	2.074	0.089	0.04	0.087	0	0.307	0	0.043	13	12	19	17	40	33	41	43	3	1	2	0	8	0	1	--	-	-	-	--
MSTRG.12755	2.952	2.449	2.383	3.044	2.849	5.905	1.609	4.389	0.09	0	0.132	0	0.116	0	0	22	18	20	23	20	40	12	30	1	0	1	0	1	0	0	--	-	-	-	--
MSTRG.12898	6.175	4.226	5.072	6.549	5.409	4.246	4.012	6.396	0.103	0.695	0.762	0.898	1.07	0.609	0.897	40	27	37	43	33	25	26	38	1	5	5	6	8	4	6	--	-	-	-	--
MSTRG.12928	8.885	10.715	12.792	9.23	3.359	3.555	3.566	3.45	1.489	1.94	0.598	1.5	0.7	0.996	0.847	132	157	214	139	47	48	53	47	33	32	9	23	12	15	13	asp-1	Cellular Processes	Transport and catabolism	K01382	--
MSTRG.12951	0.852	2.016	1.664	2.745	2.231	1.937	1.192	2.291	1.218	0.716	0.897	0.881	0.64	0.504	0.88	15	35	33	49	37	31	21	37	32	14	16	16	13	9	16	--	-	-	-	--
MSTRG.13020	1.479	1.086	1.495	1.66	0.975	1.739	1.478	0.945	0.308	0.367	0.453	0.346	0.265	0.151	0.346	29	21	33	33	18	31	29	17	9	8	9	7	6	3	7	--	-	-	-	--
MSTRG.14248	2.554	1.828	2.757	2.124	4.838	4.628	5.806	6.224	3.928	1.849	1.088	1.553	2.908	3.359	4.605	51	36	62	43	91	84	116	114	117	41	22	32	67	68	95	--	-	-	-	--
MSTRG.14347	11.025	10.815	11.189	9.129	9.145	9.516	9.648	8.62	3.668	5.021	7.954	7.459	6.989	6.108	4.017	314.5	304.24	359.39	263.97	245.68	246.71	275.31	225.51	156.08	159.06	229.82	219.55	230	176.61	118.35	--	-	-	-	--
MSTRG.14663	5.056	6.184	4.953	6.12	5.369	5.105	4.69	5.741	3.005	2.3	3.757	3.89	3.886	2.931	2.776	97	117	107	119	97	89	90	101	86	49	73	77	86	57	55	--	-	-	-	--
MSTRG.14735	1.812	1.189	0.757	1.315	1.019	1.408	0.959	1.279	0.071	0.144	0.158	0.31	0.092	0.368	0.052	34	22	16	25	18	24	18	22	2	3	3	6	2	7	1	--	-	-	-	--
MSTRG.15228	5.207	4.777	3.743	5.626	4.081	3.41	2.107	3.38	1.995	2.344	1.714	1.562	2.257	1.957	1.68	42	38	34	46	31	25	17	25	24	21	14	13	21	16	14	--	-	-	-	--
MSTRG.15255	3.517	4.286	4.155	3.534	3.152	3.551	4.323	3.308	1.212	1.133	2.358	2.127	1.874	1.114	1.312	109	131	145	111	92	100	134	94	56	39	74	68	67	35	42	--	-	-	-	--
MSTRG.15313	2.729	1.747	2.159	2.02	3.034	3.316	2.771	2.705	1.229	0.806	1.558	1.405	2.588	1.851	2.519	64	40.41	57	48	67	70.67	65	58.17	43	21	37	34	70	44	61	--	-	-	-	--
MSTRG.15362	2.408	1.768	3.023	2.294	2.292	1.827	1.245	3.35	0.612	0.823	0.902	0.805	0.432	0.819	0.643	29	21	41	28	26	20	15	37	11	11	11	10	6	10	8	--	-	-	-	--
MSTRG.15406	1.977	3.088	2.341	1.905	2.654	2.8	2.362	2.775	1.325	1.023	1.032	1.035	1.379	2.399	2.024	87	134	116	85	110	112	104	112	87	50	46	47	70	107	92	F52C9.6	-	-	-	--
MSTRG.2676	1.538	2.183	1.184	1.113	0.653	0.226	0.82	0.335	0.137	0	0.506	0.497	0	0	0.099	15	21	13	11	6	2	8	3	2	0	5	5	0	0	1	--	Organismal Systems	Aging	K19772	--
MSTRG.2812	3.043	2.899	3.194	3.185	3.525	3.856	4.149	3.922	0.309	0.997	1.73	1.341	1.199	0.273	0.446	33	31	39	35	36	38	45	39	5	12	19	15	15	3	5	--	-	-	-	--
MSTRG.2816	11.976	12.901	13.551	12.801	12.246	11.891	13.019	12.003	2.38	2.31	3.488	4.396	3.713	4.637	4.025	851	828	1111	849	767	723	818	759	191	137	173	207	250	342	275	bath-15	-	-	-	--
MSTRG.3016	8.918	7.805	9.656	9.281	7.848	6.654	9.099	8.393	2.949	5.391	7.298	4.736	6.195	5.545	5.264	146	126	178	154	121	99	149	126	72	98	121	80	117	92	89	--	-	-	-	--
MSTRG.3832	15.012	15.895	18.524	16.399	17.154	20.029	15.869	19.938	6.393	6.85	11.891	11.659	9.972	9.122	6.464	468.23	488.9	650.57	518.45	503.89	567.73	495.11	570.28	297.39	237.25	375.64	375.21	358.81	288.38	208.24	--	-	-	-	--
MSTRG.5108	2.835	4.198	2.757	3.507	3.918	3.416	2.834	3.435	1.297	1.337	1.777	1.788	1.638	1.509	2.048	63	92	69	79	82	69	63	70	43	33	40	41	42	34	47	wee-1.1	Cellular Processes;Cellular Processes;Organismal Systems	Cell growth and death;Cell growth and death;Endocrine system	K06633;K06633;K06633	--
MSTRG.6004	19.807	18.969	14.903	18.636	13.729	13.319	13.292	12.899	2.644	0.661	0.634	0.8	0.636	0.452	0.533	216	204	183	206	141	132	145	129	43	8	7	9	8	5	6	--	-	-	-	--
MSTRG.6308	7.089	6.34	6.261	6.465	9.396	13.685	8.561	7.976	2.308	2.374	2.661	1.393	2.393	3.084	4.461	111.97	98.75	111.36	103.51	139.77	196.44	135.27	115.54	54.37	41.64	42.57	22.7	43.61	49.37	72.78	--	-	-	-	--
MSTRG.6309	2.451	3.448	3.746	2.761	3.61	3.798	3.522	3.909	0.929	0.635	0.631	0.813	1.177	1.788	1.681	109.03	151.25	187.64	124.49	151.23	153.56	156.73	159.46	61.63	31.36	28.43	37.3	60.39	80.63	77.22	--	-	-	-	--
MSTRG.796	70.92	73.61	73.535	70.809	81.979	82.965	80.737	83.78	26.87	37.944	46.547	46.701	55.979	51.246	39.96	2649.33	2712.17	3093	2681	2884	2816.61	3017	2870	1497	1574.11	1761.11	1800	2412.28	1940.27	1542	wago-1	-	-	-	--
MSTRG.8027	9.703	9.341	10.254	9.331	9.129	9.866	9.823	6.563	6.259	3.318	2.304	3.452	3.514	5.453	4.519	79	75	94	77	70	73	80	49	76	30	19	29	33	45	38	--	-	-	-	--
MSTRG.8321	4.983	4.579	5.117	6.452	4.795	5.055	4.981	2.632	0.783	0.21	0.231	0.302	0.337	0.461	0.754	64	58	74	84	58	59	64	31	15	3	3	4	5	6	10	srd-18	-	-	-	--
MSTRG.8435	131.784	136.022	133.341	133.545	141.568	145.584	135.844	149.193	56.516	78.348	89.29	88.324	101.222	98.125	76.29	4529	4610	5159.96	4652	4582	4547	4669.96	4702	2897	2989.95	3108	3132	4013	3417.93	2707.92	piwil1	Organismal Systems	Development and regeneration	K02156	--
MSTRG.8516	2.836	2.815	2.894	3.096	2.371	3.32	2.353	3.093	0.647	0.706	1.37	1.345	0.575	0.834	0.876	47	46	54	52	37	50	39	47	16	13	23	23	11	14	15	--	-	-	-	--
MSTRG.9035	2.915	3.179	4.933	4.411	5.956	6.838	6.102	5.415	2.36	1.585	2.823	1.706	2.241	1.302	1.597	53	57	101	81.31	102	113	111	90.3	64	32	52	32	47	24	30	--	-	-	-	--
MSTRG.9425	4.35	3.257	3.144	2.896	3.761	3.581	2.729	4.52	1.185	1.363	1.129	1.554	1.246	1.055	0.815	132.3	97.68	109.3	90.64	107.95	100.48	84.28	128	54.05	45.88	35.3	48.32	44.4	33.02	25.99	--	-	-	-	--
MSTRG.9426	13.572	12.772	12.527	12.815	13.018	15.789	13.818	13.683	6.906	5.237	7.029	6.035	4.994	5.592	6.282	380.7	353.32	395.69	364.36	343.9	402.52	387.72	352	288.95	163.12	199.7	174.68	161.6	158.98	182.01	--	-	-	-	--
MSTRG.9473	1.695	2.074	1.744	2.249	1.676	1.415	1.286	2.103	0.588	0.526	1.385	1.101	0.709	0.461	0.396	29	35	33.59	39	27	22	22	33	15	10	24	19.43	14	8	7	--	-	-	-	--
MSTRG.9726	7.263	8.265	7.501	7.814	7.607	8.245	8.082	7.813	1.653	2.22	1.72	2.293	1.738	1.329	1.527	221	248	257	241	218	228	246	218	75	75	53	72	61	41	48	gsp-4	-	-	-	--
MSTRG.9950	1.633	1.146	2.51	0.992	1.934	1.59	1.695	1.712	0.969	0.226	1.054	0.791	0.871	0.868	1.156	26	18	45	16	29	23	27	25	23	4	17	13	16	14	19	--	-	-	-	--
WBGene00000005	7.969	8.217	7.315	6.281	6.24	5.781	5.385	4.709	1.612	1.604	1.802	1.855	1.582	1.45	1.466	179	182	185	143	132	118	121	97	54	40	41	43	41	33	34	aat-4	-	-	-	--
WBGene00000007	5.879	6.194	6.327	6.347	6.588	8.152	6.582	8.512	4.692	3.991	3.247	2.265	4	6.942	6.913	127	131	154	137	133	160	141	170	153	97	70	50	101	148	156	aat-6	Cellular Processes	Cell growth and death	K13869	--
WBGene00000008	0.798	0.539	0.661	0.787	0.734	1.112	0.691	1.044	0.071	0.096	0.105	0	0.415	0.42	0.155	15	10	14	15	13	19	13	18	2	2	2	0	9	8	3	aat-7	-	-	-	--
WBGene00000022	10.294	11.038	11.05	10.881	9.124	10.883	9.787	8.993	4.592	4.168	4.399	4.178	4.074	4.637	4.286	714	755	863	765	596	686	679	572	475	321	309	299	326	326	307	abt-4	Environmental Information Processing	Membrane transport	K05643	--
WBGene00000029	1.007	0.292	1.028	0.982	1.497	2.274	1.133	1.912	0	0	0	0.073	0.191	0.147	0	14.78	4.23	17	14.62	20.7	30.34	16.64	25.75	0	0	0	1.1	3.23	2.19	0	abu-6	-	-	-	--
WBGene00000030	1.594	0.483	0.936	0.795	1.575	2.061	1.194	0.931	0	0	0	0.383	0.202	0.214	0	26.26	7.85	17.35	13.28	24.43	30.85	19.67	14.06	0	0	0	6.51	3.83	3.57	0	abu-7	-	-	-	--
WBGene00000032	0.858	0	0.395	0.314	0	0	0.725	0	0.133	0.119	0	0.128	0.114	0.13	0.064	13	0	6.74	4.83	0	0	11	0	3	2	0	2	2	2	1	abu-9	-	-	-	--
WBGene00000040	113.544	116.482	104.953	113.83	113.305	112.971	120.173	115.593	50.316	54.941	73.733	80.013	66.498	72.204	63.39	4020	4067	4185	4085	3778	3635	4256	3754	2658	2160	2644	2923	2716	2591	2318	aco-1	Metabolism;Metabolism;Metabolism;Metabolism;Metabolism;Metabolism	Global and overview maps;Global and overview maps;Global and overview maps;Carbohydrate metabolism;Carbohydrate metabolism;Global and overview maps	K01681;K01681;K01681;K01681;K01681;K01681	--
WBGene00000063	1901.31	1910.83	2086.1	1874.85	1908.48	1888.28	1941.32	1973.64	1157.2	1201.63	1089.91	1077.52	1213.28	1429.57	1208	31171.7	30918.3	38558	31236.3	29517.9	28214.7	31884.1	29745.5	28418	21896.7	18083.4	18188.3	22900.4	23672.9	20468.2	act-1	Organismal Systems;Human Diseases;Human Diseases;Environmental Information Processing;Human Diseases;Human Diseases;Human Diseases;Organismal Systems;Human Diseases;Cellular Processes;Cellular Processes;Cellular Processes;Cellular Processes;Cellular Processes;Organismal Systems;Environmental Information Processing;Cellular Processes;Human Diseases;Organismal Systems;Human Diseases;Organismal Syst…	Environmental adaptation;Infectious disease: bacterial;Infectious disease: bacterial;Signal transduction;Cardiovascular disease;Cancer: specific types;Cancer: overview;Endocrine system;Infectious disease: bacterial;Cellular community - eukaryotes;Cellular community - eukaryotes;Cell growth and death;Transport and catabolism;Cell motility;Endocrine system;Signal transduction;Cellular community - e…	K05692;K05692;K05692;K05692;K05692;K05692;K05692;K05692;K05692;K05692;K05692;K05692;K05692;K05692;K05692;K05692;K05692;K05692;K05692;K05692;K05692;K05692;K05692;K05692;K05692;K05692;K05692;K05692;K05692;K05692	--
WBGene00000065	1534.89	1512.32	1580.38	1505.94	1628.08	1576.37	1594.35	1629.67	944.141	952.529	874.989	880.438	960.82	1086.3	1020.36	28851.1	28110.9	33527.6	28678	28773.1	26932.5	29971.5	28069.9	26451	19888.3	16766	17170.1	20956.1	20872.1	19924.7	act-3	Organismal Systems;Human Diseases;Human Diseases;Environmental Information Processing;Human Diseases;Human Diseases;Human Diseases;Organismal Systems;Human Diseases;Cellular Processes;Cellular Processes;Cellular Processes;Cellular Processes;Cellular Processes;Organismal Systems;Environmental Information Processing;Cellular Processes;Human Diseases;Organismal Systems;Human Diseases;Organismal Syst…	Environmental adaptation;Infectious disease: bacterial;Infectious disease: bacterial;Signal transduction;Cardiovascular disease;Cancer: specific types;Cancer: overview;Endocrine system;Infectious disease: bacterial;Cellular community - eukaryotes;Cellular community - eukaryotes;Cell growth and death;Transport and catabolism;Cell motility;Endocrine system;Signal transduction;Cellular community - e…	K05692;K05692;K05692;K05692;K05692;K05692;K05692;K05692;K05692;K05692;K05692;K05692;K05692;K05692;K05692;K05692;K05692;K05692;K05692;K05692;K05692;K05692;K05692;K05692;K05692;K05692;K05692;K05692;K05692;K05692	--
WBGene00000066	1531.56	1516.73	1680.67	1559.68	1646.17	1656.1	1584.33	1705.88	930.426	1001.51	1027.41	1060.9	922.451	947.221	826.114	30767.6	30046	38017	31761.4	31143.7	30232.5	31838.6	31428.6	27887	22347.4	20914	21999.1	21377.3	19292.2	17143.5	act-4	Organismal Systems;Human Diseases;Human Diseases;Environmental Information Processing;Human Diseases;Human Diseases;Human Diseases;Organismal Systems;Human Diseases;Cellular Processes;Cellular Processes;Cellular Processes;Cellular Processes;Cellular Processes;Organismal Systems;Environmental Information Processing;Cellular Processes;Human Diseases;Organismal Systems;Human Diseases;Organismal Syst…	Environmental adaptation;Infectious disease: bacterial;Infectious disease: bacterial;Signal transduction;Cardiovascular disease;Cancer: specific types;Cancer: overview;Endocrine system;Infectious disease: bacterial;Cellular community - eukaryotes;Cellular community - eukaryotes;Cell growth and death;Transport and catabolism;Cell motility;Endocrine system;Signal transduction;Cellular community - e…	K05692;K05692;K05692;K05692;K05692;K05692;K05692;K05692;K05692;K05692;K05692;K05692;K05692;K05692;K05692;K05692;K05692;K05692;K05692;K05692;K05692;K05692;K05692;K05692;K05692;K05692;K05692;K05692;K05692;K05692	--
WBGene00000067	651.479	663.365	724.246	638.269	655.188	532.367	591.823	555.008	277.978	257.923	190.669	177.579	184.847	242.006	231.917	10389	10430	12990	10320	9828	7718	9437	8116	6620	4569	3081	2921	3393	3911	3815	act-5	Organismal Systems;Human Diseases;Human Diseases;Environmental Information Processing;Human Diseases;Human Diseases;Human Diseases;Organismal Systems;Human Diseases;Cellular Processes;Cellular Processes;Cellular Processes;Cellular Processes;Cellular Processes;Organismal Systems;Environmental Information Processing;Cellular Processes;Human Diseases;Organismal Systems;Human Diseases;Organismal Syst…	Environmental adaptation;Infectious disease: bacterial;Infectious disease: bacterial;Signal transduction;Cardiovascular disease;Cancer: specific types;Cancer: overview;Endocrine system;Infectious disease: bacterial;Cellular community - eukaryotes;Cellular community - eukaryotes;Cell growth and death;Transport and catabolism;Cell motility;Endocrine system;Signal transduction;Cellular community - e…	K05692;K05692;K05692;K05692;K05692;K05692;K05692;K05692;K05692;K05692;K05692;K05692;K05692;K05692;K05692;K05692;K05692;K05692;K05692;K05692;K05692;K05692;K05692;K05692;K05692;K05692;K05692;K05692;K05692;K05692	--
WBGene00000111	9.736	10.106	8.595	8.241	20.431	18.953	18.256	18.72	10.003	7.315	3.47	4.355	8.04	10.799	10.821	169	173	168	145	334	299	317	298	259	141	61	78	161	190	194	alh-5	Metabolism;Metabolism;Metabolism;Metabolism;Metabolism;Metabolism;Metabolism;Metabolism;Metabolism;Metabolism;Metabolism;Metabolism;Metabolism	Global and overview maps;Amino acid metabolism;Lipid metabolism;Amino acid metabolism;Carbohydrate metabolism;Amino acid metabolism;Lipid metabolism;Amino acid metabolism;Carbohydrate metabolism;Carbohydrate metabolism;Metabolism of other amino acids;Amino acid metabolism;Metabolism of terpenoids and polyketides	K00128;K00128;K00128;K00128;K00128;K00128;K00128;K00128;K00128;K00128;K00128;K00128;K00128	--
WBGene00000115	105.631	101.307	90.566	97.476	60.043	65.901	62.818	64.312	55.408	61.188	67.952	63.16	54.021	58.07	55.281	2469	2339	2407	2308	1320	1399	1470	1368	1925	1589	1614	1522	1466	1376	1334	alh-9	Metabolism;Metabolism;Metabolism;Metabolism;Metabolism;Metabolism;Metabolism;Metabolism;Metabolism;Metabolism;Metabolism;Metabolism;Metabolism	Global and overview maps;Amino acid metabolism;Lipid metabolism;Amino acid metabolism;Carbohydrate metabolism;Amino acid metabolism;Lipid metabolism;Amino acid metabolism;Carbohydrate metabolism;Carbohydrate metabolism;Metabolism of other amino acids;Amino acid metabolism;Amino acid metabolism	K14085;K14085;K14085;K14085;K14085;K14085;K14085;K14085;K14085;K14085;K14085;K14085;K14085	--
WBGene00000133	6.247	4.645	3.945	4.611	2.653	4.022	2.452	3.229	0.683	1	0.685	0.448	0.642	1.552	0.896	135	99	96	101	54	79	53	64	22	24	15	10	16	34	20	amt-1	-	-	-	--
WBGene00000136	12.017	13.004	12.445	10.725	15.962	17.008	15.113	18.013	6.093	6.004	4.822	5.144	5.08	5.07	5.427	283	302	330	256	354	364	356	389	214	157	115	125	138	121	132	amt-4	-	-	-	--
WBGene00000175	226.156	225.444	237.78	230.28	303.674	359.74	307.841	322.675	112.524	114.87	121.271	133.436	135.982	129.449	109.848	3004	2953	3570	3106	3814	4348	4101	3927	2239	1706	1635	1835	2091	1743	1511	aqp-7	-	-	-	--
WBGene00000179	54.747	50.956	52.457	54.795	41.095	52.674	42.568	44.414	33.218	33.106	32.641	35.543	27.053	29.052	27.997	621	570	670	630	439	543	483	462	562	417	375	416	354	334	328	aqp-11	-	-	-	--
WBGene00000198	324.771	325.327	341.559	324.644	287.073	274.64	280.904	279.616	137.704	163.476	177.285	184.8	175.054	180.146	171.603	4614	4558	5464	4675	3841	3546	3992	3643	2918	2579	2551	2709	2869	2594	2518	art-1	Metabolism;Metabolism;Metabolism;Metabolism	Global and overview maps;Global and overview maps;Lipid metabolism;Lipid metabolism	K10258;K10258;K10258;K10258	--
WBGene00000214	2032.89	2005.57	2178.59	2031.31	3099.64	3398.42	2931.59	2965.59	1587.99	1372.42	1215.66	1266.87	1657.07	1910.12	2066.1	34062	33038	41160	34253	48728	51315	48881	45383	39277	25376	20559	21804	31949	32227	35418	asp-1	Cellular Processes	Transport and catabolism	K01382	--
WBGene00000215	597.825	606.206	604.453	605.561	840.737	844.8	848.334	860.059	219.562	239.018	292.296	300.832	243.527	196.515	176.253	10325	10325	11755	10601	13675	13260	14656	13622	5656	4584	5113	5361	4852	3440	3144	asp-2	Cellular Processes;Cellular Processes;Human Diseases;Cellular Processes;Environmental Information Processing;Organismal Systems	Transport and catabolism;Transport and catabolism;Infectious disease: bacterial;Cell growth and death;Signal transduction;Endocrine system	K01379;K01379;K01379;K01379;K01379;K01379	--
WBGene00000221	153.264	161.905	181.234	153.259	134.705	123.601	120.211	130.756	74.218	73.948	74.552	82.669	81.714	82.082	85.647	1953	2031.93	2592.99	1986	1616.74	1436.56	1536.25	1530	1427	1048	967.89	1087.49	1209	1060	1130	atf-5	Human Diseases;Genetic Information Processing;Human Diseases;Human Diseases;Environmental Information Processing;Organismal Systems;Human Diseases;Human Diseases;Environmental Information Processing;Human Diseases;Environmental Information Processing;Cellular Processes;Organismal Systems;Organismal Systems;Organismal Systems;Organismal Systems;Organismal Systems;Organismal Systems;Human Diseases;…	Neurodegenerative disease;Folding, sorting and degradation;Substance dependence;Cancer: overview;Signal transduction;Aging;Infectious disease: viral;Endocrine and metabolic disease;Signal transduction;Infectious disease: viral;Signal transduction;Cell growth and death;Nervous system;Circulatory system;Nervous system;Endocrine system;Endocrine system;Endocrine system;Endocrine and metabolic diseas…	K04374;K04374;K04374;K04374;K04374;K04374;K04374;K04374;K04374;K04374;K04374;K04374;K04374;K04374;K04374;K04374;K04374;K04374;K04374;K04374;K04374;K04374;K04374;K04374;K04374;K04374;K04374;K04374;K04374;K04374;K04374;K04374;K04374;K04374;K04374;K04374	TF_bZIP
WBGene00000228	65.435	68.292	64.609	65.304	74.275	77.242	72.828	76.06	21.094	26.073	26.031	27.583	23.987	26.765	21.714	2576	2647	2859	2599	2752	2760	2862	2731	1219	1117	1024	1107	1077	1058	859	atn-1	Human Diseases;Human Diseases;Cellular Processes;Cellular Processes;Cellular Processes;Human Diseases;Cellular Processes;Organismal Systems;Human Diseases	Infectious disease: bacterial;Cancer: overview;Cellular community - eukaryotes;Cellular community - eukaryotes;Cell motility;Immune disease;Cellular community - eukaryotes;Immune system;Infectious disease: parasitic	K05699;K05699;K05699;K05699;K05699;K05699;K05699;K05699;K05699	--
WBGene00000239	12.102	12.799	11.768	11.99	10.86	9.704	8.867	10.731	8.448	6.931	5.276	6.213	7.176	7.483	7.075	251	262	275	252	212	183	184	204	262	160	111	133	172	158	152	bas-1	Metabolism;Human Diseases;Organismal Systems;Organismal Systems;Organismal Systems;Human Diseases;Metabolism;Metabolism;Human Diseases;Metabolism	Global and overview maps;Substance dependence;Development and regeneration;Nervous system;Nervous system;Substance dependence;Amino acid metabolism;Amino acid metabolism;Substance dependence;Amino acid metabolism	K01593;K01593;K01593;K01593;K01593;K01593;K01593;K01593;K01593;K01593	--
WBGene00000251	0.249	0.438	0.286	0.295	0.601	1.122	0.574	0.68	0.017	0	0.027	0	0.065	0.026	0	10	17	12	12	22	38	23	25	1	0	1	0	3	1	0	bli-1	-	-	-	--
WBGene00000252	0.872	0.804	1.267	0.313	0.673	2.79	1.822	1.988	0.106	0.143	0.078	0.077	0.206	0.313	0.153	11	10	18	4	8	32	23	23	2	2	1	1	3	4	2	bli-2	-	-	-	--
WBGene00000256	8.832	10.383	9.926	10.333	8.299	8.945	10.236	10.569	0.314	0.422	0	0.076	0.542	0.077	0.076	113	131	143	134	100	104	131	124	6	6	0	1	8	1	1	bli-6	-	-	-	--
WBGene00000281	47.606	53.004	50.629	49.231	61.162	54.746	58.472	59.097	32.91	24.669	18.787	18.728	24.132	35.282	34.839	643	706	770	674	778	672	790	732	663	370	257	261	376	483	486	cah-3	Metabolism;Metabolism	Global and overview maps;Energy metabolism	K01672;K01672	--
WBGene00000283	36.353	36.862	35.799	38.178	36.265	34.678	34.436	36.683	14.348	14.784	10.058	10.371	10.864	12.004	12.418	496	496	550	528	466	430	470	459	292	224	139	146	171	166	175	cah-5	Metabolism;Metabolism	Global and overview maps;Energy metabolism	K01672;K01672	--
WBGene00000298	87.027	88.247	71.409	91.858	94.876	87.984	90.934	83.389	32.621	28.03	23.049	28.605	28.299	30.533	32.215	973	973	899	1041	999	894	1017	855	544	348	261	330	365	346	372	cat-4	Metabolism;Metabolism	Global and overview maps;Metabolism of cofactors and vitamins	K01495;K01495	--
WBGene00000372	2.122	2.452	1.315	1.85	1.31	1.575	1.135	1.991	1.224	0.578	0.146	0.239	0.257	0.049	0.048	43	49	30	38	25	29	23	37	37	13	3	5	6	1	1	cyp-13A7	-	-	-	--
WBGene00000391	7.97	10.146	9.673	9.872	10.061	9.938	8.852	8.401	10.508	6.3	4.546	4.892	6.371	7.601	9.345	90	113	123	113	107	102	100	87	177	79	52	57	83	87	109	cdd-1	Metabolism;Metabolism;Metabolism	Global and overview maps;Xenobiotics biodegradation and metabolism;Nucleotide metabolism	K01489;K01489;K01489	--
WBGene00000422	9.715	6.963	8.764	8.481	8.858	8.004	8.95	7.543	4.195	5.15	5.675	6.458	5.071	4.48	4.334	191	135	194	169	164	143	176	136	123	112.43	113	131	115	89.26	88	ced-8	-	-	-	--
WBGene00000460	31.319	33.029	30.538	30.174	25.595	26.761	27.121	31.137	7.559	13.694	22.861	22.566	16.776	14.321	12.548	725	754	796	708	558	563	628	661	261	352	536	539	448	336	300	ceh-39	-	-	-	CUT
WBGene00000512	15.789	18.929	15.083	17.588	18.449	18.753	18.646	16.043	8.479	8.636	10.934	12.071	9.525	6.999	7.691	245	288	262	277	268	263	287	225	191	146	172	192	170	110	122	ckb-2	Metabolism;Metabolism;Human Diseases	Global and overview maps;Lipid metabolism;Cancer: overview	K14156;K14156;K14156	--
WBGene00000515	22.557	24.677	21.814	22.389	13.567	13.643	13.727	12.203	13.43	11.337	11.991	9.525	10.863	12.065	12.289	319	344	347	318	182	175	195	158	281	176	173	140	176	171	178	ckc-1	Metabolism;Metabolism	Global and overview maps;Lipid metabolism	K00894;K00894	--
WBGene00000539	10.891	10.17	7.597	9.622	9.082	6.328	8.185	8.161	2.539	1.662	1.006	2.09	1.287	2.073	2.056	186	178	149	171	144	104	143	133	63	31	16	36	24	38	34	cln-3.1	Cellular Processes	Transport and catabolism	K12389	--
WBGene00000591	54.28	43.422	52.128	48.991	40.454	43.091	46.446	42.987	12.713	18.991	39.497	42.648	29.304	25.947	15.825	1007	896	1171	971	856	819	879	865	456	493	807	884	725	637	453	coh-1	Cellular Processes	Cell growth and death	K06670	--
WBGene00000596	5.758	2.489	8.327	4.959	8.658	8.829	9.774	9.048	0.141	0	0	0.375	0.454	0.216	0	73.38	31.28	119.49	64.06	103.91	102.26	124.6	105.74	2.68	0	0	4.93	6.68	2.79	0	col-7	-	-	-	--
WBGene00000602	9.911	5.499	10.423	7.362	10.495	18.05	11.235	12.296	1.655	0.868	0.139	1.389	2.176	2.255	1.388	117.88	64.5	139.59	88.75	117.55	195.1	133.66	134.11	29.36	11.47	1.68	17.05	29.86	27.18	17.05	col-13	-	-	-	--
WBGene00000606	1.025	1.188	2.991	1.589	1.944	4.029	2.928	4.152	0	0	0	0	0.254	0	0	14	16	46	22	25	50	40	52	0	0	0	0	4	0	0	col-17	-	-	-	--
WBGene00000609	2425.91	2360.27	2275.62	2323.39	1782.42	2067.92	1786.43	1914.37	551.766	526.468	612.462	634.474	463.558	410.954	484.216	32068	30769	33872	31131	22190	24843	23622	23207	10879	7728	8200	8654	7069	5506	6611	col-20	-	-	-	--
WBGene00000615	5.348	8.134	6.435	6.127	7.877	11.105	10.348	11.663	3.701	3.496	3.151	2.842	3.514	3.659	4.677	62	93	84	72	86	117	120	124	64	45	37	34	47	43	56	col-38	-	-	-	--
WBGene00000620	2.738	2.618	3.335	3.088	1.412	0.947	1.017	0.768	0.105	0.07	0.386	0.227	0.068	0.154	0	35	33	48	40	17	11	13	9	2	1	5	3	1	2	0	col-43	-	-	-	--
WBGene00000626	1.578	2.223	2.803	3.027	2.7	4.341	2.454	3.346	0	0	0	0	0	0.087	0	18	25	36	35	29	45	28	35	0	0	0	0	0	1	0	col-49	-	-	-	--
WBGene00000636	2.341	2.95	2.898	3.29	4.068	4.528	4.823	4.1	0.238	0.703	0.49	0.275	0.738	0.28	0.206	33	41	46	47	54	58	68	53	5	11	7	4	12	4	3	col-60	-	-	-	--
WBGene00000639	2.228	2.06	2.27	1.746	1.461	3.39	3.211	3.002	0.132	0.118	0.129	0	0.284	0.065	0	34	31	39	27	21	47	49	42	3	2	2	0	5	1	0	col-63	-	-	-	--
WBGene00000647	4.968	5.855	9.063	5.498	6.345	8.939	7.92	8.492	3.826	2.297	2.32	2.082	2.735	2.981	3.445	74	86	152	83	89	121	118	116	85	38	35	32	47	45	53	col-71	-	-	-	--
WBGene00000649	5.069	7.71	9.73	7.824	7.206	11.875	11.443	15.424	0	0.295	0	0.079	0.354	0.081	0	62	93	134	97	83	132	140	173	0	4	0	1	5	1	0	col-73	-	-	-	--
WBGene00000656	1708.5	1692.42	1806.47	1698.53	1052.76	1254.22	1075.33	1123.86	75.693	49.622	52.353	73.765	66.579	91.648	99.847	22200	21687	26431	22371	12883	14811	13977	13392	1467	716	689	989	998	1207	1340	col-80	-	-	-	--
WBGene00000657	137.224	128.467	143.144	108.89	133.735	176.458	153.199	149.393	24.716	27.521	19.847	24.801	19.933	21.296	23.125	1850	1708	2173	1488	1698	2162	2066	1847	497	412	271	345	310	291	322	col-81	-	-	-	--
WBGene00000663	0.702	1.958	2.938	3.577	4.147	4.539	5.228	4.069	0.294	0.158	0.347	0	0	0.346	0	8	22	39	42	45	47	61	43	5	2	4	0	0	4	0	col-88	-	-	-	--
WBGene00000667	99.224	92.794	98.637	84.887	82.571	93.498	89.522	84.23	20.634	10.765	9.718	12.75	20.965	25.084	30.976	1211.12	1116.98	1355.67	1050.24	949.19	1037.16	1093.03	942.83	375.66	145.91	120.14	160.58	295.2	310.32	390.5	col-92	-	-	-	--
WBGene00000668	2287.91	2268.86	2332.45	2278.21	1302.91	1435.73	1306.53	1399.02	30.642	31.834	75.981	110.339	42.404	25.934	25.803	28555.6	27926.3	32780.1	28821.8	15315	16285.5	16312	16013	570.44	441.2	960.5	1420.98	610.54	328.07	332.63	col-93	-	-	-	--
WBGene00000671	19.944	18.174	22.202	18.679	16.298	17.091	18.101	17.839	1.356	1.573	2.087	1.603	0.956	0.907	1.335	217	195	272	206	167	169	197	178	22	19	23	18	12	10	15	col-96	-	-	-	--
WBGene00000673	518.164	524.335	498.619	494.745	310.601	333.659	309.538	339.127	126.165	65.856	24.352	20.21	71.932	142.885	173.705	7206	7191	7808	6974	4068	4217	4306	4325	2617	1017	343	290	1154	2014	2495	col-98	-	-	-	--
WBGene00000677	472.993	467.626	488.885	441.604	263.064	308.358	255.469	281.27	128.131	69.359	34.308	26.981	73.227	125.727	151.99	6915	6742	8048	6544	3622	4097	3736	3771	2794	1126	508	407	1235	1863	2295	col-103	-	-	-	--
WBGene00000680	1337.63	1367.65	1283.93	1285.74	1051.11	1201.11	995.084	1089.67	402.624	416.567	392.682	440.735	286.136	276.849	294.209	15407	15535	16652	15011	11402	12573	11465	11510	6917	5328	4581	5238	3802	3232	3500	col-106	-	-	-	--
WBGene00000684	0.777	0.788	1.725	0.767	0.495	1.283	0.699	0.763	0.104	0.21	0.153	0.151	0	0.077	0.15	10	10	25	10	6	15	9	9	2	3	2	2	0	1	2	col-110	-	-	-	--
WBGene00000693	4231.18	4232.69	4403.91	4302.44	2599.6	3248.3	2632.25	2772.51	1239.14	1339.49	1535.97	1554.64	970.885	1101.62	1139.55	52386.5	51680.7	61396	53994	30312	36550	32600	31479.5	22883	18416	19261	19860.7	13867	13824	14572	col-119	-	-	-	--
WBGene00000694	1.313	1.88	1.921	1.905	4.594	3.315	3.167	2.527	0.363	0.417	0.153	0.15	0.268	0.457	0.224	17	24	28	25	56	39	41	30	7	6	2	2	4	6	3	col-120	-	-	-	--
WBGene00000698	3910.68	3906.62	4028.79	3660.94	3164.22	3780.42	3100.88	3340.06	195.734	268.752	591.494	656.056	334.914	106.736	83.857	48300.5	47580.3	56012	45832	36792	42418	38298	37821.6	3600	3680	7388	8347.3	4767	1334	1068	col-124	-	-	-	--
WBGene00000703	204.096	195.05	197.456	168.876	201.646	236.957	211.161	211.504	12.184	18.065	21.669	30.415	24.842	12.413	8.865	2920	2752	3181	2449	2717	3081	3022	2775	260	287	314	449	410	180	131	col-129	-	-	-	--
WBGene00000707	9.113	5.744	11.738	10.854	11.158	16.17	13.213	10.921	0.055	0.148	0.081	0.08	0.64	0.081	0.079	111	69	161	134.01	128	179	161	122	1	2	1	1	9	1	1	col-133	-	-	-	--
WBGene00000710	0.282	0.358	0.251	0.418	1.199	0.388	0.494	0.231	0.095	0	0	0	0.306	0.07	0.273	4	5	4	6	16	5	7	3	2	0	0	0	5	1	4	col-137	-	-	-	--
WBGene00000711	2.459	3.525	4.066	5.856	3.421	7.371	4.747	7.582	0.682	0.687	0.335	0.575	1.617	1.924	1.97	29	41	54	70	38	79	56	82	12	9	4	7	22	23	24	col-138	-	-	-	--
WBGene00000715	104.523	97.919	95.482	79.728	87.759	100.024	91.433	92.199	13.851	14.47	13.523	16.315	13.929	17.817	17.558	1366	1262	1405.09	1056.14	1080.14	1188	1195.29	1105	270	210	179	220	210	236	237	col-142	-	-	-	--
WBGene00000722	6.943	8.046	8.877	7.603	1.863	3.526	2.898	2.912	0.307	0.137	0	0.074	0.198	0.075	0.222	91	104	131	101	23	42	38	35	6	2	0	1	3	1	3	col-149	-	-	-	--
WBGene00000723	8.224	8.092	8.388	8.274	4.237	5.465	3.989	5.061	2.784	1.833	2.01	1.42	2.612	2.892	2.838	101	98	116	103	49	61	49	57	51	25	25	18	37	36	36	col-150	-	-	-	--
WBGene00000728	49.16	50.095	55.299	46.052	51.813	55.402	49.69	57.863	40.077	29.189	20.171	17.475	24.883	33.867	38.408	588.98	591.88	746.02	559.26	584.62	603.24	595.51	635.75	716.18	388.34	244.77	216.03	343.91	411.25	475.27	col-155	-	-	-	--
WBGene00000731	2.63	2.4	2.278	2.66	0.838	1.447	2.235	1.147	0.265	0.533	0.325	0.255	0.057	0.065	0.318	40	36	39	41	12	20	34	16	6	9	5	4	1	1	5	col-158	-	-	-	--
WBGene00000732	85.494	85.099	94.249	79.018	52.1	54.97	60.941	55.94	5.276	4.306	2.51	5.008	3.207	4.566	6.269	1109.83	1089.42	1377.65	1039.73	636.96	648.51	791.34	665.94	102.16	62.07	33	67.08	48.02	60.07	84.05	col-159	-	-	-	--
WBGene00000733	1137.79	1117.91	1172.43	1083.75	659.509	696.886	671.531	722.618	304.693	191.488	112.269	126.219	200.894	310.626	344.503	15710.2	15222.6	18228.3	15168.3	8576.04	8744.49	9274.66	9150.06	6274.84	2935.93	1570	1797.92	3199.98	4346.93	4912.95	col-160	-	-	-	--
WBGene00000734	5.632	4.327	6.995	7.24	9.387	12.395	9.128	6.142	0.229	0.154	0.084	0	0.444	0.253	0.165	66	50	92.3	86	103.59	132	107	66	4	2	1	0	6	3	2	col-161	-	-	-	--
WBGene00000735	1.763	3.486	3.735	5.132	6.404	6.208	5.729	5.48	0.118	0.318	0.522	0.171	0.764	0.522	0.341	20	39	47.7	59	68.41	64	65	57	2	4	6	2	10	6	4	col-162	-	-	-	--
WBGene00000748	1.386	3.602	3.308	2.65	2.3	4.862	3.897	5.479	0.058	0.312	0	0.168	0.375	0.085	0.084	16	41	43	31	25	51	45	58	1	4	0	2	5	1	1	col-175	-	-	-	--
WBGene00000749	2.258	2.12	2.526	1.65	2.22	1.381	1.84	1.186	3.252	0.678	0.661	0.162	1.088	2.723	4.373	27	25	34	20	25	15	22	13	58	9	8	2	15	33	54	col-176	-	-	-	--
WBGene00000752	698.697	695.916	677.486	658.342	473.236	504.268	456.858	505.579	20.237	23.719	28.435	34.003	26.944	21.805	18.119	8493.33	8342.56	9273.27	8111.73	5417.73	5570.88	5555.23	5636.04	366.92	320.17	350.09	426.49	377.84	268.65	227.48	col-179	-	-	-	--
WBGene00000754	2090.13	2186.92	1953.86	2117.07	1572.92	1765.76	1576.4	1713.84	471.23	471.202	460.739	531.18	347.967	316.275	347.804	25951	26746	27458	26514	18317	19869	19525	19425	8781	6559	5910	6898	5055	4019	4484	col-181	-	-	-	--
WBGene00000776	1528.46	1549.77	1548.74	1534.58	1891.23	1985.81	1841.73	1944.57	558.079	549.257	687.443	706.569	596.857	601.582	685.516	22747	22745	25953	23149	26507	26858	27417	26539	12388	9077	10362	10850	10247	9074	10537	cpl-1	Cellular Processes;Cellular Processes;Human Diseases;Human Diseases;Cellular Processes;Cellular Processes;Human Diseases;Organismal Systems	Transport and catabolism;Transport and catabolism;Cardiovascular disease;Cancer: overview;Cell growth and death;Transport and catabolism;Immune disease;Immune system	K01365;K01365;K01365;K01365;K01365;K01365;K01365;K01365	--
WBGene00000779	604.099	619.306	633.11	610.762	622.428	583.173	583.311	607.526	478.03	405.475	299.112	303.43	345.886	371.903	404.214	5364	5423	6330	5497	5205	4706	5181	4947	6331	3998	2690	2780	3543	3347	3707	cpn-3	-	-	-	--
WBGene00000780	99.811	96.533	103.042	100.815	101.231	115.979	94.051	102.894	48.08	47.712	40.026	46.334	54.288	49.652	54.41	714	681	830	731	682	754	673	675	513	379	290	342	448	360	402	cpn-4	-	-	-	--
WBGene00000781	627.628	609.788	648.354	594.271	1194.6	1126.26	1099.16	1156.6	309.433	302.898	357.675	387.334	322.677	298.854	321.838	8744	8378	10171	8392	15674	14260	15318	14777	6430	4686	5047	5568	5186	4220	4631	cpr-1	Cellular Processes;Cellular Processes;Cellular Processes;Organismal Systems;Organismal Systems;Organismal Systems	Transport and catabolism;Transport and catabolism;Cell growth and death;Endocrine system;Immune system;Immune system	K01363;K01363;K01363;K01363;K01363;K01363	--
WBGene00000784	316.283	313.064	314.402	317.865	756.119	745.397	748.755	765.015	124.404	72.777	71.215	77.219	155.972	221.642	319.948	4442	4336	4972	4525	10001	9514	10519	9853	2606	1135	1013	1119	2527	3155	4641	cpr-4	Cellular Processes;Cellular Processes;Cellular Processes;Organismal Systems;Organismal Systems;Organismal Systems	Transport and catabolism;Transport and catabolism;Cell growth and death;Endocrine system;Immune system;Immune system	K01363;K01363;K01363;K01363;K01363;K01363	--
WBGene00000786	957.41	952.086	985.038	950.487	882.046	856.069	850.181	899.041	364.629	405.342	531.411	509.008	353.877	374.299	396.417	15134	14842	17533	15229	13131	12298	13443	13032	8597	7115	8508	8302	6453	5997	6472	cpr-6	Cellular Processes;Cellular Processes;Cellular Processes;Organismal Systems;Organismal Systems;Organismal Systems	Transport and catabolism;Transport and catabolism;Cell growth and death;Endocrine system;Immune system;Immune system	K01363;K01363;K01363;K01363;K01363;K01363	--
WBGene00000788	483.85	461.101	491.668	477.053	415.281	454.404	404.296	417.007	247.993	238.162	283.525	275.434	225.582	261.395	291.784	6396	6011	7318	6392	5170	5459	5346	5055	4887	3475	3796	3751	3440	3502	3974	cpz-1	Cellular Processes;Cellular Processes	Transport and catabolism;Cell growth and death	K08568;K08568	--
WBGene00000799	18.611	18.14	15.026	17.463	16.958	18.377	17.894	18.585	8.038	6.321	10.309	8.647	7.453	11.454	11.364	302	291	278	288	258	272	291	277	197	115	169	145	141	190	192	crn-6	Cellular Processes	Transport and catabolism	K01158	--
WBGene00000829	2554.74	2505.34	2325.49	2121.55	2134.9	1852.78	2438.14	2037.02	1896.23	1223.42	1056.19	1034.19	1027.62	1241.03	1464.8	35720	34545	36612	30067	28112	23543	34100	26119	39545	18995	14957	14920	16575	17587	21153	-	-	-	-	-
WBGene00000920	9.457	7.778	8.305	7.256	8.814	6.243	4.517	5.729	2.607	1.892	2.905	1.731	2.915	4.147	3.662	90	73	89	70	79	54	43	50	37	20	28	17	32	40	36	daf-28	-	-	-	--
WBGene00000971	3.386	3.62	2.952	2.733	3.791	3.996	4.369	3.356	2.435	2.273	1.702	1.67	1.761	2.126	2.563	55	58	54	45	58	59	71	50	59	41	28	28	33	35	43	dhs-7	-	-	-	--
WBGene00000986	4.886	5.105	4.537	4.748	6.446	7.088	5.033	6.862	1.588	0.867	0.365	0.646	1.925	1.753	1.935	66	68	69	65	82	87	68	85	32	13	5	9	30	24	27	dhs-23	-	-	-	--
WBGene00000988	155.947	160.691	157.503	154.229	115.261	121.378	115.167	117.702	15.837	17.141	20.605	22.671	16.235	14.029	15.247	2040	2073	2320	2045	1420	1443	1507	1412	309	249	273	306	245	186	206	dhs-25	Metabolism;Metabolism;Metabolism;Metabolism	Global and overview maps;Global and overview maps;Lipid metabolism;Lipid metabolism	K13370;K13370;K13370;K13370	--
WBGene00000989	2.063	1.325	1.832	1.289	1.46	1.135	0.962	1.2	0.738	0.495	1.086	0.733	0.656	1.085	1.065	30	19	30	19	20	15	14	16	16	8	16	11	11	16	16	dhs-26	-	-	-	--
WBGene00001000	298.017	282.635	293.461	286.869	255.547	246.178	234.407	247.259	169.161	163.073	128.588	131.075	133.471	154.927	138.033	5817	5479	6473	5705	4713	4397	4595	4440	4930	3563	2604	2705	3045	3089	2801	dim-1	-	-	-	--
WBGene00001066	4.301	5.088	7.497	6.914	6.258	9.464	7.245	10.595	0.374	0.861	0.236	0.463	0.967	0.393	0.463	54	63	106	88	74	108	91	122	7	12	3	6	14	5	6	dpy-4	-	-	-	--
WBGene00001067	1.872	2.802	4.671	3.078	3.691	4.904	4.545	7.096	2.152	2.167	0.352	0.691	1.314	4.661	4.229	21	31	59	35	39	50	51	73	36	27	4	8	17	53	49	dpy-5	-	-	-	--
WBGene00001068	1.148	1.425	1.265	1.367	0.399	0.566	0.455	0.496	0.756	0.641	0.391	0.23	0.738	1.581	0.939	58	71	72	70	19	26	23	23	57	36	20	12	43	81	49	dpy-6	-	-	-	--
WBGene00001074	3.638	5.329	7.898	5.264	5.065	9.252	7.193	9.61	0.488	0.51	0.479	0.392	0.421	0.08	0.157	45	65	110	66	59	104	89	109	9	7	6	5	6	1	2	dpy-13	-	-	-	--
WBGene00001132	55.218	54.557	52.332	48.904	53.542	55.268	51.381	50.791	22.59	28.202	31.982	34.315	26.211	22.83	16.471	1586	1523	1679	1425	1459	1479	1489	1362	1103	1085	1086	1168	1071	840	599	alp-1	-	-	-	--
WBGene00001149	174.224	174.777	187.634	178.981	201.79	198.572	189.161	199.48	55.469	57.333	61.532	68.17	73.935	87.102	83.252	4020	3977	4875	4186	4385	4164	4366	4221	1909	1469	1438	1623	1968	2037	1984	bcat-1	Metabolism;Metabolism;Metabolism;Metabolism;Metabolism;Metabolism;Metabolism	Global and overview maps;Global and overview maps;Amino acid metabolism;Amino acid metabolism;Global and overview maps;Metabolism of cofactors and vitamins;Amino acid metabolism	K00826;K00826;K00826;K00826;K00826;K00826;K00826	--
WBGene00001155	577.815	635.941	621.099	596.687	630.266	574.271	612.778	602.954	228.127	229.043	261.942	260.44	225.82	184.081	180.246	8433	9153	10207	8827	8663	7617	8946	8070	4966	3712	3872	3922	3802	2723	2717	ech-6	Metabolism;Metabolism;Metabolism;Metabolism;Metabolism;Metabolism;Metabolism;Metabolism;Metabolism;Metabolism;Metabolism	Global and overview maps;Global and overview maps;Global and overview maps;Amino acid metabolism;Lipid metabolism;Amino acid metabolism;Amino acid metabolism;Carbohydrate metabolism;Lipid metabolism;Metabolism of other amino acids;Carbohydrate metabolism	K07511;K07511;K07511;K07511;K07511;K07511;K07511;K07511;K07511;K07511;K07511	--
WBGene00001156	86.607	82.948	75.099	84.536	51.898	54.456	56.017	54.3	39.076	33.702	34.83	31.711	26.325	29.761	36.234	847	800	827	838	478	484	548	487	570	366	345	320	297	295	366	ech-7	Metabolism;Metabolism;Metabolism;Metabolism;Metabolism;Metabolism;Metabolism;Metabolism;Metabolism;Metabolism;Metabolism	Global and overview maps;Global and overview maps;Global and overview maps;Amino acid metabolism;Lipid metabolism;Amino acid metabolism;Amino acid metabolism;Carbohydrate metabolism;Lipid metabolism;Metabolism of other amino acids;Carbohydrate metabolism	K07511;K07511;K07511;K07511;K07511;K07511;K07511;K07511;K07511;K07511;K07511	--
WBGene00001164	9.868	10.006	9.306	7.628	7.885	8.843	9.051	6.989	0.887	1.557	3.114	3.155	1.587	2.208	1.477	97	97	103	76	73	79	89	63	13	17	31	32	18	22	15	efn-3	Organismal Systems	Development and regeneration	K05463	--
WBGene00001239	507.807	514.323	522.721	500.986	477.593	489.437	444.373	507.26	257.325	278.721	307.492	321.585	338.961	339.638	335.674	6827	6819	7913	6827	6047	5980	5976	6254	5160	4161	4187	4461	5257	4628	4661	elo-1	Metabolism;Metabolism;Metabolism;Metabolism	Global and overview maps;Global and overview maps;Lipid metabolism;Lipid metabolism	K10203;K10203;K10203;K10203	--
WBGene00001240	247.579	247.304	241.674	241.672	122.984	133.119	119.02	123.614	36.221	33.682	29.634	28.193	34.89	49.659	52.681	3217	3169	3536	3183	1505	1572	1547	1473	702	486	390	378	523	654	707	elo-2	Metabolism;Metabolism;Metabolism;Metabolism	Global and overview maps;Global and overview maps;Lipid metabolism;Lipid metabolism	K10203;K10203;K10203;K10203	--
WBGene00001243	275.314	287.552	283.817	278.701	128.739	132.878	122.425	134.399	23.686	19.994	23.264	24.51	23.441	21.234	30.141	3240	3335	3761	3323	1426	1421	1441	1453	416	261	277	298	320	253	368	elo-5	Metabolism;Metabolism;Metabolism;Metabolism	Global and overview maps;Global and overview maps;Lipid metabolism;Lipid metabolism	K10203;K10203;K10203;K10203	--
WBGene00001244	319.325	332.471	261.963	311.884	162.014	166.657	160.305	159.32	59.283	44.169	42.032	43.769	39.073	34.249	40.047	3698	3797	3416	3661	1767	1754	1857	1692	1024	568	493	523	522	402	479	elo-6	Metabolism;Metabolism;Metabolism;Metabolism	Global and overview maps;Global and overview maps;Lipid metabolism;Lipid metabolism	K10203;K10203;K10203;K10203	--
WBGene00001247	16.04	17.627	15.648	14.265	8.474	8.607	8.373	8.53	6.834	6.546	5.851	5.82	5.068	3.976	4.131	203	220	223	183	101	99	106	99	129	92	75	76	74	51	54	elo-9	Metabolism;Metabolism;Metabolism;Metabolism	Global and overview maps;Global and overview maps;Lipid metabolism;Lipid metabolism	K10203;K10203;K10203;K10203	--
WBGene00001303	732.273	708.029	727.023	713.772	668.155	610.654	595.408	604.963	411.578	409.143	429.425	458.938	384.954	293.723	331.112	4002	3816	4474	3954	3439	3033	3255	3032	3355	2483	2377	2588	2427	1627	1869	emo-1	Genetic Information Processing;Cellular Processes;Human Diseases;Genetic Information Processing	Folding, sorting and degradation;Transport and catabolism;Infectious disease: bacterial;Folding, sorting and degradation	K07342;K07342;K07342;K07342	--
WBGene00001386	5525.35	5505.51	5578.76	5449.35	6506.47	6953.47	6491.66	6773.22	3655.96	3559.6	3504.41	3688.51	3503.84	3426.49	3651.24	44818	44113	51406	44554	49552	51107	52595	50209	44288	32022	28832	30840	32791	28134	30537	far-2	-	-	-	--
WBGene00001388	2.246	1.594	1.795	1.884	0.954	1.606	0.561	1.225	0.151	0.101	0.222	0	0.195	0.222	0.435	20	14	18	17	8	13	5	10	2	1	2	0	2	2	4	far-4	-	-	-	--
WBGene00001392	100.028	98.509	91.393	96.553	137.9	131.014	126.026	131.07	66.581	57.551	55.07	51.464	62.802	66.505	73.732	972	944	1000	951	1262	1157	1225	1168	965	621	542	516	704	655	740	far-8	-	-	-	--
WBGene00001397	75.398	81.89	76.222	85.532	45.605	48.694	41.272	46.519	8.789	8.088	5.435	4.843	7.032	5.502	7.644	1041	1115	1185	1197	593	611	570	589	181	124	76	69	112	77	109	fat-5	Metabolism;Organismal Systems;Metabolism;Environmental Information Processing;Organismal Systems;Metabolism	Global and overview maps;Aging;Global and overview maps;Signal transduction;Endocrine system;Lipid metabolism	K00507;K00507;K00507;K00507;K00507;K00507	--
WBGene00001434	8.542	8.206	8.224	8.998	7.638	7.632	7.769	8.978	4.22	4.106	5.524	6.971	5.011	2.598	5.048	133	126	144	142	112	108	121	128	98	71	87	112	90	41	81	fkh-2	Environmental Information Processing	Signal transduction	K09385	Fork_head
WBGene00001478	7.842	8.223	7.837	8.408	3.063	3.845	3.41	3.185	10.468	7.525	4.286	3.935	5.98	8.244	10.203	168	171	181	164	58	68	69	57	306	178	93	84	147	179	218	fmo-3	Metabolism	Xenobiotics biodegradation and metabolism	K00485	--
WBGene00001507	1.719	1.673	1.343	1.831	0.949	1.362	0.894	1.35	1.245	0.991	0.407	0.866	0.596	0.814	0.865	25	24	22	27	13	18	13	18	27	16	6	13	10	12	13	fut-4	Metabolism;Metabolism	Global and overview maps;Glycan biosynthesis and metabolism	K00753;K00753	--
WBGene00001560	34.512	33.812	37.152	31.967	47.645	46.676	46.259	48.446	14.809	18.768	20.546	23.561	27.258	32.883	24.876	1073	1063	1264	984	1417	1364	1467	1414	587	609	661	752	1013	1120	734	gei-3	Environmental Information Processing;Human Diseases	Signal transduction;Neurodegenerative disease	K20225;K20225	HMG
WBGene00001581	67.709	68.245	72.352	61.182	59.714	66.68	63.523	64.265	16.218	23.523	24.486	26.846	27.305	44.256	22.395	5604.79	5571.08	6743.87	5133.44	4655.27	5016.34	5259.93	4878.49	2002.4	2162.25	2052.91	2292.97	2607.42	3713.09	1914.72	gfi-1	-	-	-	--
WBGene00001620	73.048	71.509	77.992	74.761	58.968	70.18	57.129	65.369	58.58	46.777	28.299	23.515	47.079	75.183	70.504	1632	1567	1958	1686	1237	1428	1274	1333	1945	1159	644	539	1222	1710	1629	glt-1	Human Diseases;Organismal Systems;Organismal Systems;Human Diseases	Neurodegenerative disease;Nervous system;Nervous system;Neurodegenerative disease	K05613;K05613;K05613;K05613	--
WBGene00001692	137.473	145.032	138.119	140.421	79.866	86.965	69.525	80.758	34.757	19.8	17.48	17.271	16.25	24.204	30.475	1188	1236	1344	1230	650	683	601	640	448	190	153	154	162	212	272	grd-3	-	-	-	--
WBGene00001693	1.612	2.725	1.241	2.439	0.342	0.946	0.43	1.289	0.576	0.871	0.743	0	0.466	0.106	0.208	15	25	13	23	3	8	4	11	8	9	7	0	5	1	2	grd-4	-	-	-	--
WBGene00001694	139.893	150.226	139.173	134.545	66.559	74.526	61.748	68.187	39.771	38.826	27.322	29.19	23.326	21.42	20.872	915	969	1025	892	410	443	404	409	388	282	181	197	176	142	141	grd-5	-	-	-	--
WBGene00001752	14.999	20.838	14.272	16.527	11.582	10.502	11.684	11.045	5.811	5.175	4.039	3.87	5.066	3.844	5.658	154	211	165	172	112	98	120	104	89	59	42	41	60	40	60	gst-4	Metabolism;Human Diseases;Organismal Systems;Human Diseases;Human Diseases;Metabolism;Metabolism;Metabolism;Metabolism;Human Diseases;Human Diseases	Global and overview maps;Cancer: overview;Aging;Cardiovascular disease;Cancer: specific types;Metabolism of other amino acids;Xenobiotics biodegradation and metabolism;Xenobiotics biodegradation and metabolism;Xenobiotics biodegradation and metabolism;Cancer: overview;Drug resistance: antineoplastic	K00799;K00799;K00799;K00799;K00799;K00799;K00799;K00799;K00799;K00799;K00799	--
WBGene00001757	2.43	3.472	3.041	3.705	4.104	4.983	3.423	4.697	1.037	0.696	0.327	0.321	1.053	1.308	1.604	22	31	31	34	35	41	31	39	14	7	3	3	11	12	15	gst-9	Metabolism;Metabolism;Metabolism;Metabolism;Human Diseases;Metabolism	Global and overview maps;Metabolism of other amino acids;Xenobiotics biodegradation and metabolism;Xenobiotics biodegradation and metabolism;Cancer: overview;Lipid metabolism	K04097;K04097;K04097;K04097;K04097;K04097	--
WBGene00001764	5.457	3.724	5.126	5.487	4.903	4.619	3.881	4.234	3.799	3.402	3.626	2.746	4.366	2.899	3.962	52	35	55	53	44	40	37	37	54	36	35	27	48	28	39	gst-16	Metabolism;Metabolism;Metabolism;Metabolism;Human Diseases;Metabolism	Global and overview maps;Metabolism of other amino acids;Xenobiotics biodegradation and metabolism;Xenobiotics biodegradation and metabolism;Cancer: overview;Lipid metabolism	K04097;K04097;K04097;K04097;K04097;K04097	--
WBGene00001774	36.603	37.515	34.427	34.91	28.545	24.725	24.588	23.288	7.964	4.989	3.275	4.832	4.968	5.547	7.154	357	357	383	344	260	222	243	211	109	52	31	46	55	55	73	gst-26	Metabolism;Metabolism;Metabolism;Metabolism;Human Diseases;Metabolism	Global and overview maps;Metabolism of other amino acids;Xenobiotics biodegradation and metabolism;Xenobiotics biodegradation and metabolism;Cancer: overview;Lipid metabolism	K04097;K04097;K04097;K04097;K04097;K04097	--
WBGene00001775	77.59	73.323	79.817	67.936	63.277	61.186	58.498	61.928	28.828	22.321	22.025	25.483	16.067	17.118	17.111	720	671	834	639	553	516	543	527	399	230	207	244	172	161	164	gst-27	Metabolism;Metabolism;Metabolism;Metabolism;Human Diseases;Metabolism	Global and overview maps;Metabolism of other amino acids;Xenobiotics biodegradation and metabolism;Xenobiotics biodegradation and metabolism;Cancer: overview;Lipid metabolism	K04097;K04097;K04097;K04097;K04097;K04097	--
WBGene00001776	10.868	9.559	9.751	8.862	7.065	6.712	6.874	7.861	5.577	3.096	2.299	2.365	2.788	3.939	5.691	98	85	99	81	60	55	62	65	75	31	21	22	29	36	53	gst-28	Metabolism;Metabolism;Metabolism;Metabolism;Human Diseases;Metabolism	Global and overview maps;Metabolism of other amino acids;Xenobiotics biodegradation and metabolism;Xenobiotics biodegradation and metabolism;Cancer: overview;Lipid metabolism	K04097;K04097;K04097;K04097;K04097;K04097	--
WBGene00001781	2.261	2.605	2.738	2.129	2.51	2.714	2.158	2.241	1.24	0.278	0.71	0.598	0.356	1.014	1.294	22	25	30	21	23	24	21	20	18	3	7	6	4	10	13	gst-33	Metabolism;Metabolism;Metabolism;Metabolism;Human Diseases;Metabolism	Global and overview maps;Metabolism of other amino acids;Xenobiotics biodegradation and metabolism;Xenobiotics biodegradation and metabolism;Cancer: overview;Lipid metabolism	K04097;K04097;K04097;K04097;K04097;K04097	--
WBGene00001783	3.832	3.676	4.875	2.555	2.969	3.077	3.003	2.824	2.917	1.865	1.023	1.405	1.796	2.453	2.708	37	35	53	25	27	27	29	25	42	20	10	14	20	24	27	gst-35	Metabolism;Metabolism;Metabolism;Metabolism;Human Diseases;Metabolism	Global and overview maps;Metabolism of other amino acids;Xenobiotics biodegradation and metabolism;Xenobiotics biodegradation and metabolism;Cancer: overview;Lipid metabolism	K04097;K04097;K04097;K04097;K04097;K04097	--
WBGene00001784	36.336	35.667	30.3	36.994	24.899	23.245	22.386	28.22	30.593	21.593	14.183	14.639	16.207	21.781	23.829	344	333	323	355	222	200	212	245	432	227	136	143	177	209	233	gst-36	Metabolism;Human Diseases;Organismal Systems;Human Diseases;Human Diseases;Metabolism;Metabolism;Metabolism;Metabolism;Human Diseases;Human Diseases	Global and overview maps;Cancer: overview;Aging;Cardiovascular disease;Cancer: specific types;Metabolism of other amino acids;Xenobiotics biodegradation and metabolism;Xenobiotics biodegradation and metabolism;Xenobiotics biodegradation and metabolism;Cancer: overview;Drug resistance: antineoplastic	K00799;K00799;K00799;K00799;K00799;K00799;K00799;K00799;K00799;K00799;K00799	--
WBGene00001792	4.357	3.552	3.49	4.804	3.266	3.854	3.074	4.658	1.546	1.231	1.35	1.987	0.963	1.011	0.827	51	41	46	57	36	41	36	50	27	16	16	24	13	12	10	gst-44	Metabolism;Human Diseases;Organismal Systems;Human Diseases;Human Diseases;Metabolism;Metabolism;Metabolism;Metabolism;Human Diseases;Human Diseases	Global and overview maps;Cancer: overview;Aging;Cardiovascular disease;Cancer: specific types;Metabolism of other amino acids;Xenobiotics biodegradation and metabolism;Xenobiotics biodegradation and metabolism;Xenobiotics biodegradation and metabolism;Cancer: overview;Drug resistance: antineoplastic	K00799;K00799;K00799;K00799;K00799;K00799;K00799;K00799;K00799;K00799;K00799	--
WBGene00001794	208.814	217.519	202.225	202.577	211.277	195.365	190.056	199.237	119.266	122.001	123.967	125.587	110.683	119.923	117.401	4288	4405	4676	4212	4086	3646	3904	3752	3653	2782	2575	2661	2622	2496	2490	gta-1	Metabolism;Organismal Systems;Metabolism;Metabolism;Metabolism;Metabolism;Metabolism	Global and overview maps;Nervous system;Amino acid metabolism;Carbohydrate metabolism;Amino acid metabolism;Metabolism of other amino acids;Carbohydrate metabolism	K13524;K13524;K13524;K13524;K13524;K13524;K13524	--
WBGene00001796	1.131	0.808	0.724	0.75	1.693	1.754	1.705	1.941	0.957	0.651	0.348	0.287	0.53	1.171	1.005	61	43	44	41	86	86	92	96	77	39	19	16	33	64	56	gtl-2	-	-	-	--
WBGene00001863	46.763	45.195	44.611	44.199	45.237	49.809	45.357	43.01	21.351	17.771	14.114	13.287	15.526	18.55	18.183	1469	1357	1565	1377	1278	1304	1297	1234	789	611	529	508	629	704	580	him-4	-	-	-	--
WBGene00001906	5.236	3.444	4.65	5.166	4.208	5.762	5.801	4.63	2.087	2.549	2.375	3.566	2.208	1.676	2.192	37	24	37	37	28	37	41	30	22	20	17	26	18	12	16	his-32	Human Diseases;Human Diseases;Human Diseases;Human Diseases	Infectious disease: bacterial;Substance dependence;Cancer: overview;Immune disease	K11253;K11253;K11253;K11253	--
WBGene00001912	5.159	4.25	3.722	3.34	2.225	1.064	2.095	2.461	0.54	0.871	0.159	0.469	0.559	0.636	0.624	32	26	26	21	13	6	13	14	5	6	1	3	4	4	4	his-38	Human Diseases;Human Diseases;Human Diseases	Substance dependence;Cancer: overview;Immune disease	K11254;K11254;K11254	--
WBGene00001966	1.125	1.972	1.312	1.344	0.61	0.856	0.842	0.584	0.247	0.49	0.469	0.405	0.472	0.529	0	14.46	25	19	17.51	7.38	10	10.83	6.88	4.73	7	6.11	5.37	7	6.89	0	hlh-27	-	-	-	bHLH
WBGene00002021	49.62	48.139	56.612	55.03	29.314	30.375	30.129	30.841	14.88	13.558	14.201	13.391	18.296	21.985	23.767	416	401	534	469	232	239	247	237	176	122	118	112	176	182	210	hsp-17	Genetic Information Processing;Organismal Systems	Folding, sorting and degradation;Aging	K09542;K09542	--
WBGene00002024	59.688	55.444	61.348	61.3	39.203	43.372	38.121	39.86	34.35	38.849	37.829	36.91	42.725	50.924	50.261	978	896	1132	1018	605	646	625	599	840	707	628	624	808	846	851	hsp-43	-	-	-	--
WBGene00002044	73.059	70.427	71.509	70.974	62.853	60.207	63.651	68.073	32.558	38.972	46.718	50.257	45.652	45.028	37.144	1175	1117	1295	1157	952	880	1024	1004	781	696	761	834	847	734	617	hyl-2	Metabolism;Environmental Information Processing;Metabolism	Global and overview maps;Signal transduction;Lipid metabolism	K23727;K23727;K23727	--
WBGene00002056	68.587	68.746	75.539	69.586	113.63	108.505	109.119	106.029	66.941	54.072	37.687	30.633	54.998	96.665	84.672	2091	2055	2575	2148	3309	3129	3298	3065	3113	1853	1127	994	1932	2924	2640	ifc-2	-	-	-	--
WBGene00002085	5.282	7.587	10.945	8.54	6.855	7.588	10.414	6.879	4.722	3.435	4.056	5.119	3.943	2.316	1.421	36	51	84	59	44	47	71	43	48	26	28	36	31	16	10	ins-2	-	-	-	--
WBGene00002089	5.381	3.789	2.92	3.686	3.015	3.125	1.345	4.074	2.204	1.75	1.181	1.593	1.296	1.032	1.447	36	25	22	25	19	19	9	25	22	13	8	11	10	7	10	ins-6	-	-	-	--
WBGene00002117	18.517	17.241	18.388	20.594	19.126	20.746	16.492	22.578	8.352	9.854	13.795	14.683	11.528	5.647	5.705	110	101	123	124	107	112	98	123	74	65	83	90	79	34	35	ins-34	-	-	-	--
WBGene00002151	3.771	4.341	4.219	4.035	3.967	4.101	4.403	3.428	4.79	2.812	1.8	2.364	3.08	4.277	3.677	68	80	80	70	59	63	76	57	131	63	37	48	72	76	77	irk-3	-	-	-	--
WBGene00002183	250.332	244.358	231.649	243.951	264.887	256.329	271.205	257.298	115.734	129.77	151.454	155.605	150.939	137.334	132.255	4336	4174	4518	4283	4321	4035	4698.96	4087	2990	2496	2657	2781	3016	2411	2366	kat-1	Metabolism;Metabolism;Metabolism;Metabolism;Metabolism;Metabolism;Metabolism;Metabolism;Metabolism;Metabolism;Metabolism;Metabolism;Metabolism	Global and overview maps;Global and overview maps;Global and overview maps;Amino acid metabolism;Lipid metabolism;Amino acid metabolism;Amino acid metabolism;Carbohydrate metabolism;Carbohydrate metabolism;Carbohydrate metabolism;Carbohydrate metabolism;Metabolism of terpenoids and polyketides;Lipid metabolism	K00626;K00626;K00626;K00626;K00626;K00626;K00626;K00626;K00626;K00626;K00626;K00626;K00626	--
WBGene00002186	0.757	0.929	0.955	1.336	1.311	1.359	1.275	1.694	0.721	0.431	0.511	0.502	0.38	0.432	0.617	19	23	27	34	31	31	32	39	27	12	13	13	11	11	16	kel-10	-	-	-	--
WBGene00002199	4.274	3.373	2.736	3.628	1.794	2.351	1.59	1.788	2.647	1.208	0.276	0.38	0.862	2.108	1.828	86	66	62	74	34	43	32	33	77	27	5	7	20	43	38	kin-15	-	-	-	--
WBGene00002254	422.261	414.563	366.574	418.076	474.597	470.757	460.524	471.55	306.294	258.235	211.984	197.789	208.406	236.224	289.788	3190	3098	3122	3207	3371	3241	3486	3283	3462	2175	1630	1551	1814	1811	2262	lbp-2	-	-	-	--
WBGene00002258	341.446	337.106	286.581	305.927	315.88	270.555	300.849	297.568	113.153	92.948	73.615	81.129	91.552	97.69	103.855	2276	2216	2151	2067	1983	1639	2006	1819	1125	688	497	558	704	660	715	lbp-6	Organismal Systems	Endocrine system	K08752	--
WBGene00002260	4.499	4.693	4.909	4.185	1.092	1.415	1.157	2.804	0	0	0.508	0	0.223	0	0.124	35	36	43	33	8	10	9	20	0	0	4	0	2	0	1	lbp-8	Organismal Systems	Endocrine system	K08752	--
WBGene00002273	165.1	173.17	188.983	169.17	155.111	142.002	149.221	133.45	88.793	55.239	45.815	38.989	46.612	64.843	77.419	1658	1715	2137	1722	1467	1296	1499	1229	1330	616	466	404	540	660	803	lec-10	-	-	-	--
WBGene00002891	405.402	382.548	414.702	387.926	330.585	374.744	316.789	341.016	161.223	183.334	206.707	209.936	191.345	191.417	182.488	5486	5117	6346	5290	4213	4577	4281	4228	3253.06	2765.06	2827	2924	3005	2632	2570	let-767	Metabolism;Metabolism;Metabolism;Metabolism;Metabolism	Global and overview maps;Global and overview maps;Lipid metabolism;Lipid metabolism;Lipid metabolism	K10251;K10251;K10251;K10251;K10251	--
WBGene00002978	863.852	853.1	894.634	847.862	1046.87	1038.4	1012.75	1072.81	630.206	582.4	444.081	445.509	482.599	640.686	589.81	14217	13694	16052	13711	16040	15577	16806	15927	15200	10679	7417	7830	9522	10872	10143	lev-11	Human Diseases;Organismal Systems;Organismal Systems;Human Diseases;Human Diseases	Cancer: overview;Circulatory system;Circulatory system;Cardiovascular disease;Cardiovascular disease	K10373;K10373;K10373;K10373;K10373	--
WBGene00003015	4.638	4.559	4.869	5.07	4.881	5.502	3.848	4.705	1.91	2.015	2.956	2.871	3.024	3.95	3.349	122	116	136	125	109	119	99	96	68	55	77	76	88	99	83	lin-29	Organismal Systems	Development and regeneration	K23480	zf-C2H2
WBGene00003090	155.753	160.197	163.732	168.117	192.249	211.741	190.163	191.659	117.423	107.597	94.679	83.815	66.476	71.055	72.339	2085	2113	2511	2279	2434	2591	2550	2368	2339	1590	1269	1163	1022	975	995	lys-1	-	-	-	--
WBGene00003093	245.771	248.379	208.266	241.247	452.71	436.51	448.739	468.972	40.519	40.004	63.546	69.28	56.418	41.892	37.009	2379	2371	2270	2367	4127	3840	4345	4163	585	430	623	691.95	630	411	370	lys-4	-	-	-	--
WBGene00003094	2.068	3.912	2.876	2.189	4.845	5.545	5.616	3.394	0.644	1.128	0.614	0.506	1.569	1.058	1.674	18.03	33.63	28.23	19.34	39.77	43.93	48.97	27.13	8.37	10.92	5.42	4.55	15.78	9.35	15.07	lys-5	-	-	-	--
WBGene00003095	11.275	13.079	11.395	12.646	22.301	25.697	20.523	21.383	1.106	1.227	2.292	3.224	1.977	1.296	0.757	99.97	114.37	113.77	113.66	186.23	207.07	182.03	173.87	14.63	12.08	20.58	29.5	20.22	11.65	6.93	lys-6	-	-	-	--
WBGene00003214	543.874	565.011	543.047	536.165	541.964	494.258	524.823	494.245	242.986	270.758	317.747	325.386	270.055	249.889	250.979	10966	11261	12410	10964	10279	9032	10582	9111	7302	6080	6493	6764	6307	5130	5240	mel-32	Metabolism;Metabolism;Metabolism;Metabolism;Metabolism;Human Diseases;Metabolism	Global and overview maps;Global and overview maps;Global and overview maps;Carbohydrate metabolism;Amino acid metabolism;Drug resistance: antineoplastic;Metabolism of cofactors and vitamins	K00600;K00600;K00600;K00600;K00600;K00600;K00600	--
WBGene00003219	15.978	14.677	14.232	15.972	13.997	14.349	14.987	16.655	4.569	6.517	10.509	11.637	8.881	7.998	5.437	680	616	682	689	561	555	638	650	290	308	453	511	436	345	239	mes-1	Cellular Processes	Cell growth and death	K09428	--
WBGene00003231	459.381	456.391	477.84	469.839	511.494	508.17	491.946	530.582	157.655	231.352	342.845	329.252	325.48	297.257	219.153	11065	10841	12960	11471	11603	11124	11853	11720	5664	6188	8364	8183	9044	7257	5452	mex-6	-	-	-	--
WBGene00003369	605.548	584.848	603.963	552.769	679.83	728.743	638.061	669.873	498.841	433.79	299.907	294.433	356.244	462.876	432.7	9466.32	9016.32	10631.3	8758.9	10008.8	10353.3	9977.62	9603.32	11631.4	7530.25	4748.5	4749.25	6424.46	7334.03	6986.33	mlc-1	Human Diseases;Human Diseases;Cellular Processes;Cellular Processes;Cellular Processes;Organismal Systems;Organismal Systems;Organismal Systems	Infectious disease: bacterial;Infectious disease: bacterial;Cellular community - eukaryotes;Cellular community - eukaryotes;Cell motility;Development and regeneration;Immune system;Immune system	K12757;K12757;K12757;K12757;K12757;K12757;K12757;K12757	--
WBGene00003424	4.777	6.28	6.623	4.671	4.498	7.199	5.785	7.327	3.664	1.263	3.982	1.869	2.128	0.865	2.207	27.24	35.32	42.53	27	24.16	37.31	33	38.32	31.17	8	23	11	14	5	13	msp-3	-	-	-	--
WBGene00003425	13.197	14.555	17.231	13.413	12.845	11.925	13.175	12.195	8.78	5.799	8.66	5.435	3.865	1.822	4.086	74.27	80.78	109.19	76.51	68.08	60.99	74.17	62.94	73.7	36.24	49.36	31.56	25.09	10.39	23.75	msp-10	-	-	-	--
WBGene00003426	25.81	23.187	27.76	22.037	27.825	20.968	24.726	23.536	13.197	8.271	8.812	10.324	8.507	4.292	7.345	147.51	130.69	178.65	127.66	149.77	108.91	141.36	123.36	112.5	52.49	51.01	60.88	56.09	24.86	43.36	msp-19	-	-	-	--
WBGene00003429	10.155	7.373	8.044	6.288	7.418	7.703	9.488	12.2	4.431	4.245	2.597	1.485	2.888	1.598	1.411	48.77	34.92	43.5	30.61	33.55	33.62	45.58	53.73	31.74	22.64	12.63	7.36	16	7.78	7	msp-31	-	-	-	--
WBGene00003431	9.621	10.599	11.973	8.937	10.729	9.584	12.062	6.839	5.373	2.538	4.3	4.727	3.171	2.063	2.699	55.23	60	77.39	52	58	50	69.26	36	46	16.18	25	28	21	12	16	msp-33	-	-	-	--
WBGene00003432	20.254	17.324	22.68	18.677	22.167	16.279	17.294	18.408	9.801	8.089	9.912	6.316	7.328	1.911	5.457	115	97	145	107.49	118.53	84	98.22	95.85	83	51	57	37	48	11	32	msp-36	-	-	-	--
WBGene00003434	6.893	6.116	7.04	6.323	4.026	5.309	5.513	7.387	4.159	2.638	3.403	2.505	1.195	0.51	1.502	40	35	46	37.19	22	28	32	39.31	36	17	20	15	8	3	9	msp-38	-	-	-	--
WBGene00003435	15.147	13.221	18.463	14.468	18.353	16.269	15.708	15.36	12.036	6.289	6.895	5.414	5.297	3.79	5.409	86.76	74.68	119.08	84	99	84.69	90	80.68	102.83	40	40	32	35	22	32	msp-40	-	-	-	--
WBGene00003438	8.073	6.757	7.172	6.985	6.633	6.645	6.189	5.236	4.049	3.188	2.878	2.825	1.986	1.027	1.815	38.77	32	38.78	34	30	29	29.73	23.06	29	17	14	14	11	5	9	msp-45	-	-	-	--
WBGene00003442	8.326	5.628	10.167	8.727	11.05	10.497	8.587	8.7	4.419	2.187	5.994	3.026	1.955	1.198	1.511	48	32	66	51	60	55	49.52	46	38	14	35	18	13	7	9	msp-49	-	-	-	--
WBGene00003443	7.285	4.925	8.934	5.647	7.367	9.543	8.06	7.376	4.535	2.655	3.768	2.858	2.857	1.369	2.855	42	28	58	33	40	50	46.48	39	39	17	22	17	19	8	17	msp-50	-	-	-	--
WBGene00003444	25.82	21.371	30.823	24.446	25.376	27.391	31.71	29.623	15.678	7.351	11.974	10.037	5.315	3.406	7.368	146.6	119.66	197.06	140.69	135.69	141.34	180.1	154.24	132.77	46.35	68.86	58.8	34.81	19.6	43.21	msp-51	-	-	-	--
WBGene00003446	11.8	14.63	20.482	17.472	13.402	17.674	18.435	16.329	11.054	7.76	7.678	7.434	6.107	2.174	6.101	75.41	92.2	147.39	113.18	80.66	102.65	117.85	95.7	105.37	55.07	49.7	49.02	45.02	14.08	40.27	msp-53	-	-	-	--
WBGene00003448	10.323	8.161	13.267	10.418	10.811	9.884	11.37	7.107	6.335	7.721	5.898	4.578	3.033	2.774	1.901	59	46	85.38	60.35	58.19	51.34	65	37.25	54	49	34.14	27	20	16.07	11.22	msp-55	-	-	-	--
WBGene00003449	11.158	10.959	14.688	13.59	14.023	9.638	13.169	11.703	7.089	3.621	7.23	5.841	3.872	1.409	2.6	72.42	70.15	107.35	89.41	85.72	56.85	85.5	69.66	68.63	26.1	47.53	39.12	28.99	9.27	17.43	msp-56	-	-	-	--
WBGene00003450	19.149	15.776	22.183	19.653	24.62	19.442	21.284	21.124	12.075	11.222	9.978	7.298	8.942	5.128	6.834	110.64	89.89	144.32	115.1	133.97	102.09	123.01	111.93	104.06	72	58.39	43.51	59.6	30.03	40.78	msp-57	-	-	-	--
WBGene00003452	20.1	23.256	32.004	24.056	28.854	27.914	25.87	27.385	11.978	10.571	11.054	9.983	9.094	5.108	7.345	114.88	131.08	205.96	139.36	155.31	144.99	147.9	143.53	102.11	67.09	63.99	58.87	59.96	29.59	43.36	msp-59	-	-	-	--
WBGene00003457	8.447	7.613	10.335	7.222	6.577	9.501	5.817	8.392	3.272	2.705	3.892	3.456	1.79	0.37	0.182	45	40	62	39	33	46	31	41	26	16	21	19	11	2	1	msp-64	-	-	-	--
WBGene00003458	12.118	11.727	15.576	9.122	14.869	11.711	12.376	9.57	7.869	5.638	6.879	4.766	3.932	2.021	4.72	69.41	66.24	100.46	52.96	80.21	60.96	70.91	50.27	67.23	35.86	39.91	28.17	25.98	11.73	27.92	msp-65	-	-	-	--
WBGene00003463	18.575	14.889	18.067	17.802	19.248	16.74	17.155	15.239	9.133	5.257	9.606	6.172	5.367	3.142	5.138	105	83	115	102	102.47	86	97	79	77	33	55	36	35	18	30	msp-76	-	-	-	--
WBGene00003464	16.019	14.765	18.88	17.95	16.266	14.407	15.935	16.641	8.058	6.551	10.074	7.303	5.132	2.319	4.102	88.75	80.67	117.78	100.8	84.87	72.54	88.31	84.55	66.59	40.3	56.53	41.75	32.8	13.02	23.47	msp-77	-	-	-	--
WBGene00003465	17.35	16.848	21.445	16.737	19.83	13.292	21.018	16.606	9.538	4.91	9.02	8.041	4.854	2.194	4.458	96.99	92.88	134.99	94.84	104.4	67.53	117.53	85.13	79.53	30.48	51.07	46.38	31.3	12.43	25.74	msp-78	-	-	-	--
WBGene00003466	13.821	14.022	17.298	14.559	15.321	15.708	14.546	13.858	10.596	5.345	10.607	4.93	3.258	2.518	4.65	76.57	76.61	107.91	81.76	79.94	79.09	80.61	70.41	87.56	32.88	59.52	28.18	20.82	14.14	26.61	msp-79	-	-	-	--
WBGene00003467	24.923	27.715	33.935	25.1	29.955	22.853	25.723	23.619	14.505	9.508	14.696	9.393	5.401	3.244	7.708	144	157.92	220.78	147	163	120	148.67	125.15	125	61	86	56	36	19	46	msp-81	-	-	-	--
WBGene00003468	18.144	19.199	28.909	23.447	31.169	22.294	22.226	25.991	13.08	8.037	10.566	8.335	7.283	3.896	7.517	103.02	107.5	184.82	134.94	166.67	115.04	126.23	135.33	110.77	50.67	60.76	48.83	47.7	22.42	44.08	msp-113	-	-	-	--
WBGene00003469	7.658	5.959	7.433	5.447	8.509	7.838	5.875	6.797	3.463	2.085	4.044	2.244	2.161	1.23	1.724	43	33	47	31	45	40	33	35	29	13	23	13	14	7	10	msp-142	-	-	-	--
WBGene00003470	20.686	16.583	23.079	18.76	23.125	19.965	23.314	23.745	10.169	6.759	12.421	8.026	4.671	3.125	4.881	119	94.08	149.5	109.39	125.29	104.38	134.16	125.27	87.26	43.18	72.37	47.64	31	18.22	29	msp-152	-	-	-	--
WBGene00003482	5.264	5.55	4.875	5.138	3.385	3.552	3.589	3.73	2.099	2.537	3.298	3.729	2.672	1.747	1.395	654	680	682	647	396	401	446	425	389	350	415	479	383	220	179	mua-3	-	-	-	--
WBGene00003485	38.845	41.19	40.327	37.916	14.596	14.762	12.917	14.675	20.73	20.112	13.613	12.042	14.457	23.256	21.463	941	984	1100	931	333	325	313	326	749	541	334	301	404	571	537	mua-6	-	-	-	--
WBGene00003495	268.437	263.88	283.813	257.987	287.886	290.638	278.4	283.073	213.033	192.8	141.972	137.807	168.729	224.836	207.771	5032	4884	6004	4896	5082	4968	5212	4890	5940	4002	2703	2671	3645	4303	4033	mup-2	-	-	-	--
WBGene00003511	70.68	79.393	92.217	82.174	85.662	87.199	78.509	83.733	20.157	19.359	26.159	28.599	32.525	16.827	13.902	891	987	1309	1050	1017	999	990	968	379	271	334	372	473	215	181	mxl-3	Human Diseases;Environmental Information Processing;Human Diseases;Human Diseases	Cancer: overview;Signal transduction;Cancer: overview;Cancer: specific types	K04453;K04453;K04453;K04453	bHLH
WBGene00003519	14.427	15.103	14.655	15.19	22.286	21.86	22.261	24.264	8.56	7.975	7.045	7.426	9.551	10.375	7.679	402	415	460	429	585	554	620	620	356	247	199	214	307	293	221	nac-3	-	-	-	--
WBGene00003522	2.285	3.475	3.297	3.24	0.455	0.471	0.285	0.234	0.048	0.257	0.07	0.415	0	0.07	0	32	48	52	46	6	6	4	3	1	4	1	6	0	1	0	nas-3	-	-	-	--
WBGene00003541	0.926	0.872	1.292	0.783	1.334	0.873	0.926	1.154	0.133	0.06	0.131	0.32	0.516	0.261	0.256	14	13	22	12	19	12	14	16	3	1	2	5	9	4	4	nas-22	-	-	-	--
WBGene00003571	2.037	1.966	1.802	2.358	1.637	1.786	0.947	1.574	1.663	1.147	0.757	0.437	1.212	2.047	2.795	45.16	43	45	53	34.19	36	21	32	55	28.24	17	10	31	46	64	ncx-6	-	-	-	--
WBGene00003572	11.038	11.678	11.325	11.147	7.245	7.475	6.719	7.131	4.433	3.754	2.69	2.535	3.842	6.022	6.367	303.84	317	351	311	187.81	187	185	180	182	114.76	75	72	122	168	181	ncx-7	-	-	-	--
WBGene00003577	25.258	27.052	24.921	26.93	24.153	26.351	23.977	26.276	11.444	13.536	13.008	13.368	12.97	14.687	14.201	694	733	771	750	625	658	659	662	469	413	362	379	411	409	403	ndg-4	-	-	-	--
WBGene00003658	63.372	60.468	67.5	62.429	82.363	76.472	79.731	84.473	63.999	45.289	34.383	37.797	44.013	44.066	42.547	798	767	923	823	958	859	1042	991	1277	775	576	615	771	744	679	nhr-68	-	-	-	RXR-like
WBGene00003664	1.488	2.112	1.982	1.733	0.797	0.409	0.921	1.136	0.15	0	0	0.072	0.322	0	0.072	20	28	30	23.62	10.09	5	12.38	14	3	0	0	1	5	0	1	nhr-74	-	-	-	Miscellaneous
WBGene00003704	85.718	100.059	92.731	93.482	77.761	70.998	72.099	78.978	15.371	16.968	17.306	18.004	21.522	18.034	14.197	1506	1723	1820	1665	1297	1133	1263	1267	408	329	306	328	429	319	260	nhr-114	-	-	-	RXR-like
WBGene00003727	16.714	13.601	13.745	16.257	14.703	17.122	15.986	17.276	4.709	5.253	8.125	8.58	6.579	5.176	5.1	265	209	243	259	221	244	255	251	123	102	145	152	139	104	98	nhr-137	-	-	-	Miscellaneous
WBGene00003730	42.705	41.133	38.445	38.752	47.826	49.86	48.18	47.544	30.25	25.417	18.834	16.261	22.137	25.235	27.364	1097	1042	1112	1009	1157	1164	1238	1120	1159	725	490	431	656	657	726	nhx-2	Organismal Systems;Organismal Systems;Organismal Systems;Organismal Systems	Digestive system;Digestive system;Digestive system;Excretory system	K12040;K12040;K12040;K12040	--
WBGene00003738	32.906	36.598	32.909	33.716	27.283	27.747	26.326	27.256	10.467	11.868	18.7	20.599	13.197	11.055	10.174	1788	1964	2028	1898	1423	1389	1471	1403	928	786	1136	1278	921	670	623	nid-1	-	-	-	--
WBGene00003762	175.919	169.206	163.812	163.371	106.484	134.476	91.749	105.756	185.562	128.898	51.241	41.434	94.685	143.312	144.763	909	852	949	840	500	625	470	496	1423	736	267	221	557	733	771	nlp-24	-	-	-	--
WBGene00003765	83.24	67.781	86.469	58.978	42.854	43.298	34.547	37.408	24.014	12.948	12.95	15.401	9.84	8.71	15.875	330	265	386	237	160	156	137	136	142	57	52	63	45	35	65	nlp-27	-	-	-	--
WBGene00003771	14.456	14.43	22.467	7.8	16.069	19.386	12.194	13.054	16.355	8.747	5.798	3.94	5.874	7.354	11.372	64	63	112	35	67	78	54	53	108	43	26	18	30	33	52	nlp-33	-	-	-	--
WBGene00003813	53.572	58.611	53.188	55.436	62.003	69.863	63.952	62.452	34.181	26.953	24.969	22.702	28.917	39.948	45.988	1739	1867	1944	1825	1887	2059	2070	1858	1645	972	820	760	1085	1317	1539	nrf-6	-	-	-	--
WBGene00003842	2.46	2.725	2.34	2.63	2.95	3.244	3.585	3.736	1.817	1.924	1.089	1.014	1.307	2.472	2.554	59	65	63	62	68	71	88	82	63	49	27	24	37	60	63	2025-10-01	Human Diseases	Cancer: overview	K08202	--
WBGene00003860	30.754	34.196	27.689	33.271	33.331	26.605	23.748	23.822	14.647	15.089	7.329	8.428	8.274	8.37	6.366	145	159	147	159	148	114	112	103	103	79	35	41	45	40	31	oig-2	-	-	-	--
WBGene00003877	74.69	78.783	76.154	72.825	72.841	77.647	69.753	69.534	20.158	18.961	14.722	14.133	19.956	28.022	23.321	2735	2845	3140	2703	2512	2584	2555	2335	1101	771	546	534	843	1040	882	pept-1	Organismal Systems	Digestive system	K14206	--
WBGene00003879	0.87	0.49	1.374	1.335	5.236	4.788	4.736	5.693	0.13	0.087	0	0.094	0.754	0.572	0.281	9	5	16	14	51	45	49	54	2	1	0	1	9	6	3	ora-1	-	-	-	--
WBGene00003934	1127.3	1158.11	929.541	972.423	1150.35	1174.92	1136.15	1168.54	874.057	652.796	472.106	490.459	514.117	601.734	675.808	9502	9550	8566	8310	9139	9056	9573	9101	11117	6127	4025	4244	5009	5138	5878	pat-10	Human Diseases;Human Diseases;Human Diseases;Human Diseases;Environmental Information Processing;Cellular Processes;Environmental Information Processing;Human Diseases;Cellular Processes;Environmental Information Processing;Environmental Information Processing;Organismal Systems;Human Diseases;Organismal Systems;Environmental Information Processing;Human Diseases;Organismal Systems;Organismal Sys…	Cancer: overview;Neurodegenerative disease;Substance dependence;Infectious disease: viral;Signal transduction;Cell growth and death;Signal transduction;Cardiovascular disease;Cell growth and death;Signal transduction;Signal transduction;Endocrine system;Infectious disease: viral;Endocrine system;Signal transduction;Infectious disease: bacterial;Nervous system;Circulatory system;Nervous system;Inf…	K02183;K02183;K02183;K02183;K02183;K02183;K02183;K02183;K02183;K02183;K02183;K02183;K02183;K02183;K02183;K02183;K02183;K02183;K02183;K02183;K02183;K02183;K02183;K02183;K02183;K02183;K02183;K02183;K02183;K02183;K02183;K02183;K02183;K02183;K02183;K02183;K02183;K02183;K02183;K02183;K02183	--
WBGene00003959	4.055	3.778	2.904	3.15	4.037	3.179	3.851	3.703	2.685	2.533	1.877	2.014	2.966	4.426	3.877	160	147	129	126	150	114	152	134	158	111	75	82	135	177	158	pcp-4	-	-	-	--
WBGene00003982	184.126	189.017	165.146	177.734	151.848	140.564	150.114	143.43	108.86	108.612	117.67	113.852	102.684	104.185	97.435	3613	3657	3673	3533	2818	2521	2945	2586	3192	2371	2357	2313	2328	2069	1991	pes-9	Metabolism;Metabolism;Metabolism;Metabolism	Global and overview maps;Amino acid metabolism;Metabolism of other amino acids;Amino acid metabolism	K08660;K08660;K08660;K08660	--
WBGene00003991	43.986	49.86	46.458	39.056	36.197	32.67	35.021	31.348	38.97	26.455	22.645	21.772	20.699	23.404	28.291	280	313	333	252	217	189	223	183	370	187	146	143	152	151	186	pfn-3	Human Diseases;Human Diseases;Environmental Information Processing;Cellular Processes;Environmental Information Processing	Infectious disease: bacterial;Infectious disease: bacterial;Signal transduction;Cell motility;Signal transduction	K05759;K05759;K05759;K05759;K05759	--
WBGene00003995	11.802	11.354	11.417	11.874	4.971	4.486	4.895	5.382	1.622	1.458	1.483	1.569	1.809	1.848	1.549	605	574	659	617	240	209	251	253	124	83	77	83	107	96	82	pgp-1	Human Diseases;Human Diseases;Organismal Systems;Environmental Information Processing	Cancer: overview;Cancer: specific types;Digestive system;Membrane transport	K05658;K05658;K05658;K05658	--
WBGene00004005	2.522	2.681	2.204	2.448	3.326	3.313	2.684	3.061	2.823	1.74	1.406	1.577	2.751	3.653	3.919	124	130	122	122	154	148	132	138	207	95	70	80	156	182	199	pgp-11	Human Diseases;Human Diseases;Organismal Systems;Environmental Information Processing	Cancer: overview;Cancer: specific types;Digestive system;Membrane transport	K05658;K05658;K05658;K05658	--
WBGene00004006	0.625	0.753	0.59	0.675	0.602	0.473	0.742	0.724	0.419	0.246	0.116	0.095	0.322	0.328	0.473	32	38	34	35	29	22	38	34	32	14	6	5	19	17	25	pgp-12	Human Diseases;Human Diseases;Organismal Systems;Environmental Information Processing	Cancer: overview;Cancer: specific types;Digestive system;Membrane transport	K05658;K05658;K05658;K05658	--
WBGene00004007	1.101	1.391	1.098	1.029	1.005	1.509	0.985	1.306	0.168	0.104	0.114	0.075	0.151	0.133	0.224	57	71	64	54	49	71	51	62	13	6	6	4	9	7	12	pgp-13	Human Diseases;Human Diseases;Organismal Systems;Environmental Information Processing	Cancer: overview;Cancer: specific types;Digestive system;Membrane transport	K05658;K05658;K05658;K05658	--
WBGene00004020	47.118	50.233	43.747	46.257	32.099	27.841	31.407	29.541	18.35	16.338	10.645	9.375	10.754	13.852	10.629	899	951	949	897	577	488	605	525	523	344	210	185	239	269	212	pho-1	Metabolism;Cellular Processes;Metabolism	Global and overview maps;Transport and catabolism;Metabolism of cofactors and vitamins	K14410;K14410;K14410	--
WBGene00004062	129.513	133.091	119.753	125.892	142.565	144.925	141.052	144.573	25.012	20.228	27.068	26.21	24.998	25.698	22.475	3067	3102	3188	3017	3166	3115	3328	3129	880	530	644	636	678	616	547	pmp-5	Cellular Processes;Environmental Information Processing	Transport and catabolism;Membrane transport	K05678;K05678	--
WBGene00004098	1.028	0.986	1.098	1.068	1.607	2.132	1.774	1.674	0.181	0.399	0.097	0.542	0.909	0.94	0.141	18.02	17.03	21.66	18.96	26.51	33.95	31.09	26.9	4.74	7.76	1.72	9.79	18.37	16.69	2.56	pqn-2	-	-	-	--
WBGene00004099	1.031	0.519	1.127	1.408	2.71	2.404	2.345	2.078	0.347	0.174	0.128	0.341	0.506	1.228	0.626	15.96	7.92	19.65	22.1	39.51	33.83	36.31	29.5	8.02	3	2.01	5.44	9.04	19.27	10.01	abu-15	-	-	-	--
WBGene00004112	152.059	147.541	170.685	141.56	148.958	169.281	148.165	157.362	19.437	19.825	21.963	21.079	24.769	24.821	18.748	4610	4415	5743	4311	4188	4576	4369	4289	774	623	653	637	853	767	545	pqn-22	-	-	-	--
WBGene00004119	18.175	15.706	17.822	13.101	25.523	26.154	23.056	27.805	16.504	11.772	8.897	8.255	16.474	23.399	22.471	273	231	300	199	360	359	349	385	366	200	136	127	287	359	350	pqn-31	-	-	-	--
WBGene00004130	22.794	22.822	24.591	21.706	19.905	22.432	20.728	21.238	9.713	10.458	10.598	10.576	11.465	13.027	9.768	2987	2951	3631	2886	2473	2688	2730	2566	1940	1562	1433	1465	1757	1767	1339	ketn-1	Human Diseases;Human Diseases	Cardiovascular disease;Cardiovascular disease	K12567;K12567	--
WBGene00004139	0.751	0.889	1.779	1.791	2.194	2.756	2.316	1.844	0.588	0.507	0.185	0.364	0.76	1.483	2.001	12	14	32	29	33	40	37	27	14	9	3	6	14	24	33	pqn-54	-	-	-	--
WBGene00004222	9.65	9.381	9.708	10.138	13.329	15.786	13.09	15.241	5.134	4.563	2.951	2.428	5.947	7.583	5.898	339	325	384	361	441	504	460	491	269	178	105	88	241	270	214	ptr-8	-	-	-	--
WBGene00004227	10.274	10.586	10.519	10.734	14.799	14.487	13.795	15.318	4.635	6.052	6.336	7.314	11.604	13.914	10.694	373	379	430	395	506	478	501	510	251	244	233	274	486	512	401	ptr-13	-	-	-	--
WBGene00004238	38.094	36.989	35.976	36.286	38.018	38.613	33.86	39.227	12.106	14.332	15.213	14.829	16.103	19.422	16.366	1334	1266	1421	1280	1261	1232	1193	1264	625	555	546	537	659	704	598	ptr-24	-	-	-	--
WBGene00004256	9.263	9.132	7.506	7.674	6.683	7.274	6.589	6.324	5.162	4.795	4.553	4.067	4.667	5.409	4.867	468	455	427	393	318	334	333	293	389	269	233	212	272	277	254	pxn-1	-	-	-	--
WBGene00004352	31.553	27.702	28.306	33.651	27.227	27.512	24.037	27.787	13.657	12.805	18.376	17.651	14.541	10.325	11.447	395	342	399	427	321	313	301	319	255	178	233	228	210	131	148	rgs-9	-	-	-	--
WBGene00004373	254.242	256.891	269.514	254.483	239.47	225.817	231.362	234.169	106.217	139.775	177.291	172.296	172.517	166.907	144.07	7040	7021	8475	7154	6184	5620	6326	5870	4250	4202	4920	4844	5436	4660	4056	rme-1	Cellular Processes	Transport and catabolism	K12476	--
WBGene00004394	1.851	3.422	4.351	2.631	2.312	4.612	3.864	5.936	0	0.049	0	0.053	0	0	0	34	62	90	49	40	77	71	100	0	1	0	1	0	0	0	rol-1	-	-	-	--
WBGene00004788	176.644	159.478	177.772	174.225	163.347	152.478	155.572	158.064	76.333	92.336	111.772	115.752	86.536	79.876	77.184	2850	2545	3242	2852	2482	2255	2508	2347	1838	1658	1832	1945	1611	1311	1292	sft-4	-	-	-	--
WBGene00004816	18.19	15.474	11.6	17.584	11.407	13.03	11.35	11.848	11.295	7.366	11.571	12.423	9.63	7.468	8.51	149	125	107	146	88	97	93	89	138	67	96	105	91	62	72	skr-10	Human Diseases;Genetic Information Processing;Human Diseases;Human Diseases;Human Diseases;Cellular Processes;Cellular Processes;Environmental Information Processing;Genetic Information Processing;Environmental Information Processing;Environmental Information Processing;Organismal Systems	Cancer: overview;Folding, sorting and degradation;Infectious disease: bacterial;Infectious disease: bacterial;Infectious disease: viral;Cell growth and death;Cell growth and death;Signal transduction;Folding, sorting and degradation;Signal transduction;Signal transduction;Environmental adaptation	K03094;K03094;K03094;K03094;K03094;K03094;K03094;K03094;K03094;K03094;K03094;K03094	--
WBGene00004904	1.733	1.691	2.119	2.225	2.048	1.978	1.765	1.818	0.526	0.824	0.775	1.141	0.68	1.097	0.601	53	51	73	69	59	55	54	51	24	28	24	36	24	34	19	snf-5	Organismal Systems	Nervous system	K05038	--
WBGene00005016	0.469	0.713	1.734	1.287	0.995	3.007	2.42	2.594	0	0	0	0.076	0	0	0.076	6	9	25	17	12	35	31	31	0	0	0	1	0	0	1	sqt-1	-	-	-	--
WBGene00005105	0.747	0.421	0.442	0.082	0.617	0.914	0.83	1.177	0	0	0.082	0	0	0.082	0.322	9	5	6	1	7	10	10	13	0	0	1	0	0	1	4	srd-27	-	-	-	--
WBGene00005291	2.069	1.533	1.343	1.962	1.436	1.226	1.114	1.301	0.213	0.072	0.157	0	0.207	0.471	1.156	26	19	19	25	17	14	14	15	4	1	2	0	3	6	15	srh-70	-	-	-	--
WBGene00005444	7.567	6.249	7.564	6.234	8.283	7.125	8.033	7.826	1.098	0.492	0.462	0.454	1.352	1.462	1.208	97	79	98	81	100	83	103	92	21	7	6	6	20	19	16	srh-237	-	-	-	--
WBGene00005712	15.992	15.033	14.812	16.387	10.13	8.534	9.194	9.805	7.961	8.901	7.861	8.315	9.341	10.158	9.636	233	216	243	242	139	113	134	131	173	144	116	125	157	150	145	srv-1	-	-	-	--
WBGene00006039	9.102	5.937	9.296	8.197	6.404	9.482	7.594	6.574	6.619	4.783	4.495	2.29	3.112	2.802	2.284	43	28	49	39	28	40	36	28	47	25	21	12	17	13	11	ssp-10	-	-	-	--
WBGene00006044	2.591	2.252	1.973	2.922	1.376	2.444	1.665	1.413	1.489	0.333	0.548	1.076	0.321	1.096	1.075	14	12	12	16	7	12	9	7	12	2	3	6	2	6	6	ssp-16	-	-	-	--
WBGene00006050	6.56	5.473	5.752	5.652	7.141	7.583	5.312	5.976	4.398	2.916	2.869	3.702	2.087	2.212	2.492	79	65	78	69	81	83	64	66	79	39	35	46	29	27	31	ssq-1	-	-	-	--
WBGene00006051	6.501	5.36	7.069	5.275	5.806	4.279	7.714	7.023	3.055	1.915	2.94	2.473	2.686	1.139	1.412	107	87	131	88	90	64	127	106	75	35	49	42	51	19	24	ssq-2	-	-	-	--
WBGene00006053	7.387	7.144	8.99	6.208	7.844	6.849	7.453	9.398	3.76	2.526	3.174	2.652	3.024	1.874	3.378	108	103	148	92	108	91	109	126	82	41	47	40	51	27.77	51	ssq-4	-	-	-	--
WBGene00006056	7.667	6.75	10.7	9.451	7.963	9.086	10.024	12.284	1.921	2.883	3.494	3.021	2.849	1.829	2.284	91	79	143	113.69	89	98	119	133.7	34	38	42	37	39	22	28	sss-1	-	-	-	--
WBGene00006075	2.809	3.045	4.579	4.213	1.594	3.546	3.611	4.095	1.137	1.237	0.39	1.372	0.566	0.482	0.652	28	38	42	35	19	32	29	31	12	10	5	11	4	3	7	str-7	-	-	-	--
WBGene00006106	0.793	0.483	0.564	0.313	0.505	0.611	0.634	0.606	0	0	0	0	0	0	0.077	10	6	8	4	6	7	8	7	0	0	0	0	0	0	1	str-41	-	-	-	--
WBGene00006193	0.219	0.074	0.325	0.433	0.466	0.241	0.658	0.319	0.049	0	0	0	0.127	0	0	3	1	5	6	6	3	9	4	1	0	0	0	2	0	0	str-146	-	-	-	--
WBGene00006351	70.495	75.349	73.451	72.034	34.339	33.061	32.588	29.135	13.906	15.624	19.111	19.757	16.299	18.615	16.766	2182	2300	2560	2260	1001	930	1009	827	642	537	600	631	582	584	536	sur-5	Metabolism;Metabolism;Metabolism	Global and overview maps;Amino acid metabolism;Carbohydrate metabolism	K01907;K01907;K01907	--
WBGene00006404	58.783	59.465	55.892	57.964	34.376	41.448	33.772	35.899	26.944	26.711	26.628	29.241	21.311	23.438	25.61	1120	1107	1196	1115	609	699	623	619	750	544	503	548	445	426	484	tag-10	-	-	-	--
WBGene00006408	154.715	153.996	156.855	150.505	156.769	170.888	150.446	163.781	76.989	62.542	58.095	49.981	49.388	61.35	55.354	1575	1546	1798	1553	1503	1581	1532	1529	1169	707	599	525	580	633	582	tag-18	-	-	-	--
WBGene00006416	3.598	5.452	3.741	4.699	4.422	4.997	5.044	4.579	3.976	2.122	3.165	2.676	3.014	2.506	3.583	61	93	71	80	71	74	83	70	99	40	53	45	59	43	64	sams-5	Metabolism;Metabolism;Metabolism	Global and overview maps;Global and overview maps;Amino acid metabolism	K00789;K00789;K00789	--
WBGene00006449	0.669	0.64	0.638	0.887	1.074	0.882	0.996	0.918	0.432	0.29	0.538	0.36	0.623	0.551	0.48	27	26	29	37	41	33	41	34	26	13	22	15	29	23	20	alg-4	Organismal Systems	Development and regeneration	K11593	--
WBGene00006518	123.529	125.143	127.021	118.901	109.109	107.529	108.452	106.625	73.199	70.966	83.918	83.775	67.609	75.638	71.929	2135	2133	2472	2083	1776	1689	1875	1690	1887	1362	1469	1494	1348	1325	1284	bckd-1B	Metabolism;Metabolism;Metabolism	Global and overview maps;Amino acid metabolism;Carbohydrate metabolism	K00167;K00167;K00167	--
WBGene00006530	94.936	98.701	92.331	94.957	66.758	59.998	66.852	58.087	25.904	28.103	34.931	37.501	29.331	25.884	26.452	1661	1703	1819	1684	1100	954	1170	932	676	546	619	677	592	459	478	tba-4	Human Diseases;Human Diseases;Human Diseases;Cellular Processes;Cellular Processes;Cellular Processes;Cellular Processes	Neurodegenerative disease;Neurodegenerative disease;Infectious disease: bacterial;Cellular community - eukaryotes;Cell growth and death;Transport and catabolism;Cellular community - eukaryotes	K07374;K07374;K07374;K07374;K07374;K07374;K07374	--
WBGene00006585	92.871	84.545	97.417	89.615	94.898	106.589	92.05	99.727	95.927	69.458	42.504	37.536	57.978	74.618	93.879	1115	1001	1316	1090	1073	1163	1105	1098	1717	926	515	465	803	908	1163	tni-3	Environmental Information Processing;Organismal Systems;Organismal Systems;Human Diseases;Human Diseases	Signal transduction;Circulatory system;Circulatory system;Cardiovascular disease;Cardiovascular disease	K12044;K12044;K12044;K12044;K12044	--
WBGene00006587	545.466	536.105	590.272	524.585	547.808	564.984	528.212	543.639	188.563	172.493	179.709	177.817	163.623	169.444	169.219	10246	9931	12485	9988	9691	9645	9925	9365	5283	3598	3419	3444	3546	3226	3283	tnt-2	-	-	-	--
WBGene00006608	53.88	52.077	49.355	52.984	46.473	43.3	45.963	45.404	18.881	18.819	20.084	22.085	24.09	26.504	24.109	1388	1322	1457	1380	1143	1023	1190	1072	741	564	549	615	750	725	665	tre-2	Metabolism;Metabolism	Global and overview maps;Carbohydrate metabolism	K01194;K01194	--
WBGene00006665	2.603	2.828	3.413	2.996	3.717	3.206	3.098	4.529	0.672	1.254	0.245	0.481	0.43	0.673	1.016	42	45	62	49	49	47	50	67	8	9	4	8	8	11	7	twk-10	-	-	-	--
WBGene00006670	3.912	3.822	3.22	3.907	1.317	2.047	1.192	1.821	0.736	0.773	1.413	0.647	0.786	1.083	0.878	82	79	76	83	26	39	25	35	23	18	30	14	19	23	19	twk-16	-	-	-	--
WBGene00006675	2.958	2.588	2.554	2.831	1.76	1.6	1.365	1.554	0.696	0.772	0.938	0.717	0.637	1.077	0.741	100	86	97	97	56	49	46	48	35	29	32	25	25	36	24	twk-22	-	-	-	--
WBGene00006679	4.254	4.008	3.778	3.857	5.247	6.146	5.283	4.826	4.235	3.134	2.291	1.832	3.389	4.663	5.034	99	92	99	91	115	130	123	103	147	81	54	44	91	110	121	twk-26	-	-	-	--
WBGene00006692	5.666	5.567	6.328	5.186	4.589	5.077	3.153	4.267	3.015	2.472	2.134	1.528	2.582	2.997	3.167	97	94	122	90	74	79	54	67	77	47	37	27	51	52	56	twk-42	-	-	-	--
WBGene00006759	14.854	14.566	14.948	13.097	17.205	19.844	17.024	18.513	8.546	7.694	6.64	6.295	9.585	13.262	10.175	3765	3641	4265	3367	4107	4571	4319	4304	3231	2167	1707	1647	2804	3416	2664	unc-22	-	-	-	--
WBGene00006764	834.49	821.248	800.468	793.772	808.815	916.524	796.366	833.987	407.098	318.363	266.629	266.123	255.563	288.424	312.414	9737	9450	10517	9388	8888	9719	9295	8924	7085	4125	3151	3204	3440	3411	3765	unc-27	Environmental Information Processing;Organismal Systems;Organismal Systems;Human Diseases;Human Diseases	Signal transduction;Circulatory system;Circulatory system;Cardiovascular disease;Cardiovascular disease	K12044;K12044;K12044;K12044;K12044	--
WBGene00006819	364.319	357.628	368.459	343.855	365.885	388.149	350.586	368.478	276.972	219.41	160.245	150.985	200.26	254.347	258.235	7659.92	7412	8729	7336.92	7272	7445.92	7401	7127.89	8730.64	5140.83	3424	3286.8	4906	5472.87	5649	unc-87	-	-	-	--
WBGene00006820	21.055	22.224	22.466	20.939	21.743	22.091	21.865	21.757	12.287	13.066	12.975	12.446	13.748	16.743	13.273	2242	2312	2641	2197	2202	2162	2334	2205	2298	1811	1502	1438	1941	2175	1729	unc-89	-	-	-	--
WBGene00006886	5.162	4.507	6.179	5.425	10.188	10.311	8.151	10.953	6.885	3.234	2.604	2.393	5.934	7.086	8.095	92	80	124	98	171	167	146	179	183	64	47	44	122	128	149	vap-1	-	-	-	--
WBGene00006912	247.54	236.272	230.672	216.401	187.426	196.118	171.456	188.799	134.814	150.638	161.107	138.71	124.982	161.028	127.983	2373	2238	2553	2088	1691	1676	1649	1613	2183	1625	1541	1372	1398	1505	1300	vha-3	Metabolism;Cellular Processes;Human Diseases;Metabolism;Human Diseases;Cellular Processes;Organismal Systems;Human Diseases;Human Diseases;Human Diseases;Organismal Systems	Global and overview maps;Transport and catabolism;Infectious disease: viral;Energy metabolism;Infectious disease: bacterial;Transport and catabolism;Nervous system;Infectious disease: bacterial;Infectious disease: bacterial;Immune disease;Excretory system	K02155;K02155;K02155;K02155;K02155;K02155;K02155;K02155;K02155;K02155;K02155	--
WBGene00006913	290.806	283.936	288.939	268.605	270.878	281.78	266.426	270.751	184.077	182.346	185.227	192.665	179.143	199.096	191.404	3653	3499	4082	3384	3193	3196	3311	3092	3438	2526	2350	2481	2591	2536	2491	vha-4	Metabolism;Cellular Processes;Human Diseases;Metabolism;Human Diseases;Cellular Processes;Organismal Systems;Human Diseases;Human Diseases;Human Diseases	Global and overview maps;Transport and catabolism;Infectious disease: viral;Energy metabolism;Infectious disease: bacterial;Transport and catabolism;Nervous system;Infectious disease: bacterial;Infectious disease: bacterial;Immune disease	K03661;K03661;K03661;K03661;K03661;K03661;K03661;K03661;K03661;K03661	--
WBGene00006917	457.635	461.138	486.934	462.284	396.347	414.561	399.744	396.634	329.239	306.254	296.597	298.011	272.434	306.701	293.103	7486	7439	8969	7665	6106	6163	6541	5950	8033	5563	4914	5030	5141	5085	4952	vha-8	Metabolism;Human Diseases;Metabolism;Environmental Information Processing;Cellular Processes;Organismal Systems;Human Diseases;Human Diseases;Human Diseases;Organismal Systems	Global and overview maps;Infectious disease: viral;Energy metabolism;Signal transduction;Transport and catabolism;Nervous system;Infectious disease: bacterial;Infectious disease: bacterial;Immune disease;Excretory system	K02150;K02150;K02150;K02150;K02150;K02150;K02150;K02150;K02150;K02150	--
WBGene00006920	204.576	202.926	213.535	197.517	166.97	173.46	158.188	167.379	104.668	119.934	120.825	115.63	118.624	127.503	109.916	4083	3988	4820	3973	3139	3125	3151	3040	3082	2625	2420	2340	2647	2533	2247	vha-11	Metabolism;Human Diseases;Metabolism;Environmental Information Processing;Cellular Processes;Organismal Systems;Human Diseases;Human Diseases;Human Diseases;Organismal Systems	Global and overview maps;Infectious disease: viral;Energy metabolism;Signal transduction;Transport and catabolism;Nervous system;Infectious disease: bacterial;Infectious disease: bacterial;Immune disease;Excretory system	K02148;K02148;K02148;K02148;K02148;K02148;K02148;K02148;K02148;K02148	--
WBGene00006921	274.739	284.638	282.483	273.908	208.38	206.605	206.517	204.152	159.252	167.388	167.474	171.473	148.202	156.582	136.744	6542	6684	7574	6611	4673	4471	4919	4458	5656	4426	4039	4213	4071	3779	3363	vha-12	Metabolism;Human Diseases;Metabolism;Environmental Information Processing;Cellular Processes;Organismal Systems;Human Diseases;Human Diseases;Human Diseases;Organismal Systems	Global and overview maps;Infectious disease: viral;Energy metabolism;Signal transduction;Transport and catabolism;Nervous system;Infectious disease: bacterial;Infectious disease: bacterial;Immune disease;Excretory system	K02147;K02147;K02147;K02147;K02147;K02147;K02147;K02147;K02147;K02147	--
WBGene00006927	2508.08	2511.15	2758.33	2587.1	1497.33	1417.39	1378.67	1471.58	90.988	178.789	553.422	593.997	117.886	13.401	8.824	154448	152499	191263	161483	86838	79324	84924.3	83103.6	8357.24	12225.8	34517.1	37742.5	8374.53	836.4	561.21	vit-3	-	-	-	--
WBGene00006928	2336.65	2356.49	2553.41	2419.09	1380.92	1320.14	1291.62	1356.57	29.203	64.388	280.928	303.462	63.511	7.174	5.505	142459	141683	175292	149493	79289.5	73145.9	78770.4	75846.7	2655.59	4359.15	17347.2	19090.1	4466.89	443.33	346.67	vit-4	-	-	-	--
WBGene00006930	6088.34	6035.35	6782.21	6187.06	7389.1	7443.12	6981.65	7395.25	2124.9	2632.78	3508.97	3648.42	2945.9	2497.61	2175.81	386799	378131	485168	398422	442098	429738	443687	430859	201354	185737	225789	239154	215893	160826	142770	vit-6	-	-	-	--
WBGene00006999	142.013	149.006	153.606	148.516	157.455	174.204	148.621	163.985	129.684	110.757	82.386	80.213	99.296	120.053	117.016	3726	3648	4604	3817	3518	3948	3674	3580	3513	2532	1870	1922	2450	2644	2319	zyx-1	-	-	-	--
WBGene00007071	22.666	23.238	21.38	23.161	13.641	15.438	13.98	16.3	7.967	5.602	4.606	3.815	5.209	7.406	7.378	986	999	1051	1018	558	606	605	650	505	267	197	171	259	325	329	AC3.5	Metabolism;Metabolism;Organismal Systems;Organismal Systems	Global and overview maps;Metabolism of other amino acids;Endocrine system;Immune system	K11140;K11140;K11140;K11140	--
WBGene00007153	39.068	38.466	37.607	41.272	40.627	39.583	40.693	46.618	28.878	32.05	22.304	22.497	22.279	24.391	20.51	917	890	994	982	898	844	955	1003	1011	835	530	545	603	580	497	clec-41	-	-	-	--
WBGene00007159	2.152	1.946	3.099	1.837	2.47	3.455	2.849	2.473	1.17	1.152	1.281	1.071	0.655	0.746	1.239	37	33	60	32	40	54	49	39	30	22	22	19	13	13	22	B0379.7	-	-	-	--
WBGene00007175	50.201	55.883	55.243	55.996	51.757	51.946	53.099	52.818	26.38	32.119	35.252	38.617	30.385	30.497	23.467	1309	1431	1622	1480	1271	1231	1385	1263	1026	930	931	1039	914	806	632	B0395.3	Cellular Processes	Transport and catabolism	K00624	--
WBGene00007190	2.943	2.189	1.743	2.129	1.667	3.023	3.041	1.605	0.987	0.707	1.066	1.141	0.51	0.484	1.14	30	22	20	22	16	28	31	15	15	8	11	12	6	5	12	rmd-3	-	-	-	--
WBGene00007244	5.365	4.752	5.344	4.592	6.013	3.166	5.869	3.804	2.658	2.04	3.467	3.952	2.622	2.57	3.07	48	42	55	43	50	26	53	32	35	20	31	36	28	23	28	C01G12.3	-	-	-	--
WBGene00007248	0.892	0.982	1.268	1.106	1.462	1.206	1.503	1.334	0.342	0.367	0.679	0.395	0.398	0.377	0.395	35	38	56	44	54	43	59	48	20	16	27	16	18	15	16	catp-4	Environmental Information Processing;Environmental Information Processing;Organismal Systems;Organismal Systems;Organismal Systems;Organismal Systems;Organismal Systems;Organismal Systems;Organismal Systems;Organismal Systems;Organismal Systems;Organismal Systems;Organismal Systems;Organismal Systems;Organismal Systems;Organismal Systems;Organismal Systems;Organismal Systems	Signal transduction;Signal transduction;Circulatory system;Endocrine system;Endocrine system;Digestive system;Digestive system;Digestive system;Endocrine system;Digestive system;Circulatory system;Digestive system;Endocrine system;Digestive system;Excretory system;Digestive system;Excretory system;Excretory system	K01539;K01539;K01539;K01539;K01539;K01539;K01539;K01539;K01539;K01539;K01539;K01539;K01539;K01539;K01539;K01539;K01539;K01539	--
WBGene00007254	5.795	4.972	4.949	5.442	4.201	3.617	5.013	4.314	4.707	3.563	3.246	2.97	3.381	3.519	3.561	104	88	100	99	71	59	90	71	126	71	59	55	70	64	66	C01H6.4	-	-	-	--
WBGene00007301	8.821	6.46	9.258	6.668	10.218	11.471	11.796	10.493	3.019	3.404	3.506	2.887	2.109	1.243	2.138	77	55.61	91	59	84	91	103	84	39.31	33	31	26	21.24	11	19.28	C04F12.7	-	-	-	--
WBGene00007307	6.185	4.105	5.593	6.213	6.329	7.672	6.521	6.377	2.488	2.127	2.776	2.398	1.56	1.11	3.593	55	36	56	56	53	62	58	52	33	21	25	22	16	10	33	spch-1	-	-	-	--
WBGene00007308	6.774	7.605	8.702	7.161	7.643	8.452	7.679	9.366	3.163	2.397	3.822	2.403	2.831	1.432	2.284	112	124	162	120	119	127	127	142	78	44	64	41	54	24	39	C04G2.9	-	-	-	--
WBGene00007320	3.261	2.572	3.969	1.787	3.206	5.848	4.589	3.556	0.81	0.761	0.477	1.873	1.675	1.192	1.637	27	21	37	15	25	44	38	27	10	7	4	16	16	10	14	C05B5.2	-	-	-	--
WBGene00007327	0.836	0.995	0.984	0.86	0.694	0.979	0.763	0.733	0.146	0.196	0.287	0.334	0.236	0.376	0.44	46	54	61	48	36	49	42	37	12	12	16	19	15	21	25	C05C9.3	-	-	-	--
WBGene00007337	1.985	1.294	1.637	0.839	1.957	2.34	1.417	1.237	0.57	0.511	0.28	0.412	0.737	0.42	1.373	14	9	13	6	13	15	10	8	6	4	2	3	6	3	10	C05C12.5	-	-	-	--
WBGene00007341	5.442	3.832	5.504	5.368	2.568	2.827	3.022	3.873	3.091	2.586	3.134	3.809	2.752	2.386	2.854	72	50	82	72	32	34	40	47	61	38	42	52	42	32	39	C05D12.4	-	-	-	--
WBGene00007361	0.424	0.508	0.308	0.38	0.327	0.297	0.231	0.084	0.103	0.069	0.076	0.112	0.033	0.114	0.186	11	13	9	10	8	7	6	2	4	2	2	3	1	3	5	oac-3	-	-	-	--
WBGene00007362	37.402	37.292	35.02	35.358	23.839	23.042	20.882	23.857	5.099	5.535	11.829	13.934	9.212	3.392	1.715	718	706	757	688	431	402	401	420	146	118	230	276	204	66	34	cyp-35C1	-	-	-	--
WBGene00007368	4.06	4.784	5.048	5.289	8.565	8.085	8.158	8.028	2.859	2.549	1.769	1.943	2.603	2.036	1.941	69	80	97	91	137	126	139	126	72	48	29	34	51	35	34	C06B8.2	-	-	-	--
WBGene00007384	17.282	17.31	12.813	13.296	8.866	9.479	7.819	7.953	5.953	6.377	5.635	5.173	6.414	9.594	9.313	327	323	273	255	158	163	148	138	168	134	108	101	140	184	182	swt-3	-	-	-	--
WBGene00007394	17.529	18.276	18.042	17.117	13.125	14.392	13.57	14.263	7.986	9.35	8.432	9.496	8.221	7.938	7.92	390	401	452	386	275	291	302	291	265	231	190	218	211	179	182	C06H5.6	Human Diseases	Cancer: overview	K08202	--
WBGene00007422	20.648	19.691	20.639	20.882	33.587	33.562	32.61	33.818	20.26	14.477	13.172	13.612	16.756	14.186	12.047	438	412	493	449	671	647	692	658	641	341	283	298	410	305	264	ugt-17	Metabolism;Metabolism;Metabolism;Metabolism;Human Diseases;Metabolism;Metabolism;Metabolism;Metabolism;Metabolism	Global and overview maps;Xenobiotics biodegradation and metabolism;Xenobiotics biodegradation and metabolism;Xenobiotics biodegradation and metabolism;Cancer: overview;Metabolism of cofactors and vitamins;Carbohydrate metabolism;Carbohydrate metabolism;Lipid metabolism;Metabolism of cofactors and vitamins	K00699;K00699;K00699;K00699;K00699;K00699;K00699;K00699;K00699;K00699	--
WBGene00007431	4.243	4.829	4.229	4.837	3.805	3.631	3.818	4.524	3.762	2.717	2.234	3.107	3.147	3.861	4.2	90	101	101	104	76	70	81	88	119	64	48	68	77	83	92	C08B6.11	-	-	-	--
WBGene00007455	113.15	110.875	106.677	105.556	85.087	87.25	79.997	87.919	13.696	12.719	17.597	16.974	11.805	11.984	9.983	2844	2754	3028	2693	2024	1997	2022	2038	512	360	453	448	350	308	265	ugt-22	-	-	-	--
WBGene00007482	0.934	1.855	1.521	1.651	2.315	2.656	1.985	2.505	0.861	0.526	0.423	0.264	0.742	1.152	1.093	24	47	44	43	56	62	51	59	33	15	11	7	22	30	29	C09F12.2	-	-	-	--
WBGene00007507	15.473	15.235	14.972	13.364	23.528	30.133	27.423	29.87	1.992	1.874	2.606	2.539	2.25	1.3	2.653	269.36	261.55	293.49	235.81	385.75	476.74	477.54	476.87	51.73	36.23	45.95	45.61	45.18	22.94	47.71	C10C5.3	Metabolism;Metabolism;Metabolism;Metabolism	Global and overview maps;Global and overview maps;Global and overview maps;Amino acid metabolism	K14677;K14677;K14677;K14677	--
WBGene00007521	5.631	9.326	6.557	6.358	4.119	4.406	3.628	3.927	0.419	0.282	0.901	0.728	0.542	0.741	0.3	90	147	118	103	62	64	58	55	10	5	14	12	10	12	4	C11E4.7	-	-	-	--
WBGene00007533	30.344	28.171	25.537	28.925	16.545	16.976	14.706	17.718	7.114	4.616	7.034	8.296	6.398	6.018	8.089	592	542	561	572	304	301	287	317	207	100	139	167	144	119	163	cbl-1	-	-	-	--
WBGene00007536	14.696	13.655	13.498	10.75	8.722	8.915	6.983	7.19	3.896	2.315	3.365	2.112	2.809	3.032	2.867	263	241	272	195	147	145	125	118	104	46	61	39	58	55	53	daf-36	Organismal Systems;Metabolism	Aging;Metabolism of terpenoids and polyketides	K14938;K14938	--
WBGene00007549	15.992	16.587	15.542	17.535	12.566	14.379	12.881	15.446	9.466	8.6	6.947	7.794	9.308	9.828	9.467	350	358	383	389	259	286	282	310	309	209	154	176	235	218	214	spin-1	-	-	-	--
WBGene00007565	73.625	75.565	70.645	68.287	115.253	118.449	102.451	108.221	25.673	25.367	34.748	35.485	35.164	26.297	30.341	1069	1082	1155	1005	1576	1563	1488	1441	556	409	511	531.63	589	387	455	clec-48	-	-	-	--
WBGene00007583	3.498	3.504	3.144	3.409	1.962	2.25	2.045	1.938	1.523	1.956	2.131	2.091	2.189	2.588	2.076	248	245	251	245	131	145	145	126	161	154	153	153	179	186	152	C14B4.2	-	-	-	--
WBGene00007601	5.575	3.634	4.739	3.457	7.78	6.923	5.653	5.819	1.495	1.721	1.966	2.547	2.692	1.729	2.622	70	45	67	44	92	79	71	67	28	24	25	33	39	22	34	C15C6.2	-	-	-	--
WBGene00007685	27.175	25.552	28.888	25.916	27.893	27.455	22.474	26.849	15.404	14.238	11.789	12.53	13.206	14.95	13.395	330	306	395	319	319	303	273	299	279	192	145	157	185	184	168	C18E9.5	-	-	-	--
WBGene00007714	1.265	0.427	1.622	1.109	1.492	0.773	1.405	0.766	0.471	0	0.139	0.681	0.365	0	0.408	9	3	13	8	10	5	10	5	5	0	1	5	3	0	3	C25D7.1	-	-	-	--
WBGene00007724	2.832	3.707	2.956	3.435	1.976	2.026	1.944	1.755	1.398	1.281	0.81	0.964	1.312	1.758	1.756	66.98	86.46	78.71	82.33	44.01	43.54	45.99	38.06	49.31	33.63	19.41	23.53	35.78	42.14	42.89	C25F9.4	-	-	-	--
WBGene00007751	8.845	9.375	10.203	8.083	12.407	13.887	13.148	11.929	3.259	4.412	3.514	3.127	4.4	6.148	4.159	266	274	325	242	341	367	387	324	162	160	114	102	161	195	127	C26G2.2	-	-	-	--
WBGene00007756	25.696	23.466	23.708	26.913	24.875	26.962	25.42	25.092	18.625	16.846	16.928	15.844	18.432	20.637	20.533	729	664	741	752	673	694	722	661	780	527	477	455	608	590	606	C27A7.5	-	-	-	--
WBGene00007771	31.413	27.872	31.321	31.977	30.853	23.96	26.408	26.314	15.652	17.488	23.261	20.757	17.019	15.285	15.415	440	385	494	454	407	305	370	338	327	272	330	300	275	217	223	C27C12.1	-	-	-	--
WBGene00007773	29.597	28.877	32.211	29.69	26.893	27.549	24.408	27.889	8.059	12.832	20.218	20.448	15.271	14.641	10.034	714	687	875	726	611	604	589	617	290	343.75	494	509	425	358	250	C27C12.3	-	-	-	--
WBGene00007777	1.774	1.295	1.008	2.24	1.13	2.03	1.56	1.315	0.856	0.895	0.42	0.619	0.923	0.7	0.962	25	18	16	32	15	26	22	17	18	14	6	9	15	10	14	C27D8.1	-	-	-	--
WBGene00007794	0.853	0.452	1.055	0.732	1.419	0.851	1.113	1.133	0.264	0.267	0.073	0.288	0.418	0.22	0.216	11.49	6	16	10	18	10.42	15	14	5.3	4	1	4	6.49	3	3	C28D4.7	-	-	-	--
WBGene00007808	8.499	9.023	7.3	7.401	10.507	10.976	12.126	11.617	5.35	2.156	2.009	1.972	5.223	6.338	9.233	213	223	206	188	248	250	304	267	200	60	51	51	151	161	239	best-7	-	-	-	--
WBGene00007812	74.185	78.76	69.686	71.715	67.458	64.427	69.285	65.585	33.982	28.427	31.363	33.97	24.946	21.221	22.85	745	780	788	730	638	588	696	604	509	317	319	352	289	216	237	C29F7.3	Metabolism;Metabolism;Metabolism	Global and overview maps;Xenobiotics biodegradation and metabolism;Nucleotide metabolism	K13800;K13800;K13800	--
WBGene00007820	2.33	2.336	2.204	2.265	3.667	4.346	2.493	2.917	1.584	1.199	0.934	1.412	1.534	3.234	2.07	59	58	63	58	87	100	63	68	60	34	24	37	45	83	54	clec-199	Human Diseases;Cellular Processes	Infectious disease: bacterial;Transport and catabolism	K06560;K06560	--
WBGene00007833	1.841	1.245	1.443	2.137	3.68	2.82	3.068	3.189	0.532	0.325	1.212	0.77	1.408	1.923	2.202	51	34	45	60	96	71	85	81	22	10	34	22	45	54	63	oac-6	-	-	-	--
WBGene00007841	12.012	13.635	14.33	11.143	17.323	14.006	14.338	13.294	4.568	6.458	5.31	3.996	9.48	10.436	15.449	67	75	90	63	91	71	80	68	38	40	30	23	61	59	89	C31C9.7	-	-	-	--
WBGene00007851	0.728	0.615	0.754	0.838	0.644	1.068	0.97	0.662	0.081	0	0	0	0	0	0	6	5	7	7	5	8	8	5	1	0	0	0	0	0	0	clec-245	-	-	-	--
WBGene00007875	34.354	35.843	37.387	34.48	76.54	79.827	69.812	77.304	9.231	13.233	16.861	15.909	17.615	10.515	9.549	519	534	636	528	1089	1096	1055	1071	208	222	258	248	307	161	149	dod-24	-	-	-	--
WBGene00007885	4.136	4.917	4.222	4.784	4.291	4.656	3.612	3.37	1.785	1.884	1.737	2.027	2.596	1.97	1.381	87	102	100	102	85	89	76	65	56	44	37	44	63	42	30	ugt-21	-	-	-	--
WBGene00007913	7.982	7.388	7.666	8.699	5.223	4.494	4.315	5.212	1.618	1.588	2.428	3.013	1.368	1.145	1.438	172	157	186	190	106	88	93	103	52	38	53	67	34	25	32	cyp-36A1	-	-	-	--
WBGene00007928	4.372	2.8	3.474	3.973	2.932	3.671	4.026	3.011	1.234	2.279	1.477	1.561	2.793	2.951	3.23	38	24	34	35	24	29	35	24	16	22	13	14	28	26	29	C34C12.9	-	-	-	--
WBGene00007947	26.988	27.152	25.516	27.095	26.525	28.65	25.871	31.963	5.701	5.565	3.807	3.173	3.251	4.169	3.784	511	507	544	520	473	493	490	555	161	117	73	62	71	80	74	C35A5.3	-	-	-	--
WBGene00007959	29.101	29.98	32.942	31.945	29.714	35.908	30.461	32.705	13.243	16.734	13.252	11.511	14.581	15.311	12.14	447	453	572	489	431	498	464	462	288	272	201	176	250	231	184	C35C5.10	-	-	-	--
WBGene00007963	14.838	13.981	14.794	12.614	3.562	3.318	3.246	3.158	2.672	2.847	2.418	2.679	1.42	1.339	2.15	290.79	270.19	326.45	250.56	65.75	59.09	63.63	56.75	78.09	61.95	48	54.17	32.1	26.6	43.51	cyp-25A1	-	-	-	--
WBGene00007964	23.784	25.693	23.704	24.749	10.636	10.973	9.449	11.196	9.127	6.651	5.457	5.249	4.79	6.445	6.611	466.99	497.5	524.06	492.56	196.67	195.81	185.58	201.6	267.3	145.01	108.52	106.35	108.49	128.25	134.07	cyp-25A2	-	-	-	--
WBGene00008016	2.009	2.115	2.127	2.82	1.148	1.275	1.236	1.601	0.725	0.209	0.61	0.824	0.469	0.305	0.748	26	27	31	37	14	15	16	19	14	3	8	11	7	4	10	C38D9.8	-	-	-	--
WBGene00008032	122.665	130.458	120.729	130.561	126.609	146.192	119.889	124.913	39.183	29.761	17.352	14.598	25.464	34.852	33.516	1546	1627	1714	1676	1519	1692	1523	1466	745	423	222	192	375	447	435	C39E9.8	-	-	-	--
WBGene00008042	8.951	9.348	7.06	8.502	10.994	10.585	9.483	11.218	8.33	5.294	3.891	3.367	6.312	12.918	12.095	134	138	119	129	155	144	142	154	186	88	59	52	109	196	187	C40H1.7	-	-	-	--
WBGene00008063	1.706	1.017	1.782	1.782	1.704	1.766	2.207	2.407	0.874	0.632	0.892	0.389	0.87	0.297	0.777	17	10	20	18	16	16	22	22	13	7	9	4	10	3	8	C41G7.6	-	-	-	--
WBGene00008084	1.604	1.38	1.209	0.911	1.135	1.123	1.409	1.378	0.978	0.35	0.432	0.424	0.337	0.719	0.753	33	28	28	19	22	21	29	26	30	8	9	9	8	15	16	C44C10.3	-	-	-	--
WBGene00008097	3.159	2.591	3.012	2.796	3.848	2.914	3.205	3.597	4.268	2.845	1.33	1.261	2.9	3.484	4.858	68	55	73	61	78	57	69	71	137	68	29	28	72	76	108	ugt-15	Metabolism;Metabolism;Metabolism;Metabolism;Human Diseases;Metabolism;Metabolism;Metabolism;Metabolism;Metabolism	Global and overview maps;Xenobiotics biodegradation and metabolism;Xenobiotics biodegradation and metabolism;Xenobiotics biodegradation and metabolism;Cancer: overview;Metabolism of cofactors and vitamins;Carbohydrate metabolism;Carbohydrate metabolism;Lipid metabolism;Metabolism of cofactors and vitamins	K00699;K00699;K00699;K00699;K00699;K00699;K00699;K00699;K00699;K00699	--
WBGene00008123	12.532	13.544	9.695	12.012	8.852	9.107	6.798	8.397	5.064	3.38	2.517	2.609	3.246	5.356	4.97	249	263	214	231	157	165	133	148	143	69	49	52	73	108	97	ent-4	Human Diseases	Substance dependence	K15014	--
WBGene00008167	20.287	23.955	22.036	23.458	23.007	19.876	23.923	21.37	17.844	16.819	10.223	9.366	10.272	16.724	14.518	529	616	647	620	565	471	624	511	694	487	270	252	309	442	391	acox-1.5	Metabolism;Environmental Information Processing;Metabolism;Cellular Processes;Metabolism;Metabolism;Organismal Systems;Metabolism;Metabolism;Metabolism;Metabolism	Global and overview maps;Signal transduction;Global and overview maps;Transport and catabolism;Global and overview maps;Lipid metabolism;Endocrine system;Carbohydrate metabolism;Lipid metabolism;Metabolism of other amino acids;Lipid metabolism	K00232;K00232;K00232;K00232;K00232;K00232;K00232;K00232;K00232;K00232;K00232	--
WBGene00008194	56.317	54.453	54.381	58.136	55.561	53.904	51.229	57.508	42.682	41.79	30.251	29.746	33.022	44.434	39.131	2255	2154	2401	2304	2056	1979	2081	2100	2361	1791	1211	1217	1550	1832	1557	C49C3.4	-	-	-	--
WBGene00008203	1.501	1.268	0.889	1.284	1.86	1.707	1.501	1.528	0.268	0.451	0.296	0.485	0.477	0.592	0.969	30	25	20	26	35	31	30	28	8	10	6	10	11	12	20	clec-198	-	-	-	--
WBGene00008205	219.006	232.616	248.78	238.234	208.227	211.693	202.301	213.274	47.566	47.842	39.28	38.633	50.63	66.009	56.497	5470	5733	7005	6024	4896	4810	5063	4880	1766	1329	989	990	1451	1667	1449	sams-1	Metabolism;Metabolism;Metabolism	Global and overview maps;Global and overview maps;Amino acid metabolism	K00789;K00789;K00789	--
WBGene00008244	0.252	0.256	1.568	2.737	2.143	1.388	1.513	1.1	0	0	0	0	0.219	0	0	1	1	7	11	8	5	6	4	0	0	0	0	1	0	0	fipr-11	-	-	-	--
WBGene00008245	1.242	1.763	0.882	0.49	2.637	0.82	2.234	1.354	0.166	0	0	0	0.431	0.245	0.481	5	7	4	2	10	3	9	5	1	0	0	0	2	1	2	fipr-10	-	-	-	--
WBGene00008258	28.33	31.088	28.054	27.861	19.752	21.822	21.192	20.501	25.711	22.022	16.45	16.863	18.649	20.358	20.167	724	786	809	724	476	508	540	481	975	619	426	443	548	529	534	mans-2	Metabolism;Genetic Information Processing;Metabolism;Metabolism	Global and overview maps;Folding, sorting and degradation;Glycan biosynthesis and metabolism;Glycan biosynthesis and metabolism	K01230;K01230;K01230;K01230	--
WBGene00008333	5.827	5.98	5.299	4.917	3.056	3.708	3.509	3.368	4.377	2.276	1.386	1.293	2.738	4.017	4.418	83	84	85	71	41	48	50	44	93	36	20	19	45	58	65	C55A6.4	-	-	-	--
WBGene00008354	42.435	40.461	36.561	38.428	14.963	11.15	12.821	13.467	8.28	7.272	3.439	5.985	5.627	7.499	8.278	268	252	260	246	89	64	81	78	78	51	22	39	41	48	54	gcsh-1	Metabolism;Metabolism;Metabolism;Metabolism	Global and overview maps;Global and overview maps;Carbohydrate metabolism;Amino acid metabolism	K02437;K02437;K02437;K02437	--
WBGene00008375	21.785	22.341	17.515	19.294	12.968	14.346	15.509	13.947	7.579	7.134	7.007	5.518	7.797	9.119	9.428	264	267	239	237	148	158	188	155	137	96	86	69	109	112	118	D1054.8	-	-	-	--
WBGene00008393	108.041	114.707	121.791	119.332	124.274	116.647	116.713	124.934	48.501	50.837	64.691	65.47	53.086	53.12	59.223	1489	1559	1890	1667	1613	1461	1609	1579	997	778	903	931	844	742	843	D1086.6	-	-	-	--
WBGene00008448	0.462	1.259	2.026	0.855	0.736	2.86	1.963	3.149	0.271	0.442	0.228	0.224	0.175	0.342	0.168	16	43	79	30	24	90	68	100	14	17	8	8	7	12	6	E01G4.6	-	-	-	--
WBGene00008493	2.32	0.627	1.786	1.221	1.15	1.872	1.546	0.675	0.104	0	0.153	0	0.134	0	0	15	4	13	8	7	11	10	4	1	0	1	0	1	0	0	F01D5.2	-	-	-	--
WBGene00008494	1.936	2.331	2.363	1.79	1.413	1.198	0.967	1.187	0.324	0.327	0	0.117	0.105	0	0	16	19	22	15	11	9	8	9	4	3	0	1	1	0	0	F01D5.3	-	-	-	--
WBGene00008541	3.178	4.346	5.25	3.208	4.63	5.123	2.734	4.755	2.477	1.464	1.751	1.647	2.37	1.531	2.29	43	58	80	44	59	63	37	59	50	22	24	23	37	21	32	F07A5.2	-	-	-	--
WBGene00008548	14.197	14.173	13.392	11.176	13.044	9.632	13.163	13.075	16.029	10.599	7.263	6.416	9.948	12.12	16.809	193	190	205	154	167	119	179	163	325	160	100	90	156	167	236	F07A11.5	Metabolism;Metabolism	Global and overview maps;Carbohydrate metabolism	K00852;K00852	--
WBGene00008550	0.542	0.395	0.277	0.384	0.331	0.6	0.312	0.34	0.052	0.07	0	0	0.135	0.077	0.075	7	5	4	5	4	7	4	4	1	1	0	0	2	1	1	F07B10.4	-	-	-	--
WBGene00008553	11.244	5.792	6.816	5.987	8.907	6.677	10.527	9.926	7.419	4.5	4.934	3.114	6.343	5.635	7.776	63	32	43	34	47	34	59	51	62	28	28	18	41	32	45	F07C6.2	-	-	-	--
WBGene00008554	8.802	7.325	7.005	7.536	11.197	13.522	10.874	10.775	4.955	2.991	3.935	4.104	4.175	5.325	5.949	106	87	95	92	127	148	131	119	89	40	48	51	58	65	74	F07C6.3	-	-	-	--
WBGene00008560	28.419	31.901	30.174	31.089	27.837	30.001	26.051	26.873	1.617	1.511	1.346	1.728	1.591	1.293	1.421	542	600	648	601	500	520	497	470	46	32	26	34	35	25	28	pho-13	Metabolism;Cellular Processes;Metabolism	Global and overview maps;Transport and catabolism;Metabolism of cofactors and vitamins	K14410;K14410;K14410	--
WBGene00008564	38.154	42.709	41.685	41.9	45.99	47.692	49.766	48.401	21.205	22.875	23.504	25.614	23.624	16.672	15.773	1017	1109	1239	1096	1157	1148	1323	1170	807	671	635	706	728	451	421	acox-1.1	Metabolism;Environmental Information Processing;Metabolism;Cellular Processes;Metabolism;Metabolism;Organismal Systems;Metabolism;Metabolism;Metabolism;Metabolism	Global and overview maps;Signal transduction;Global and overview maps;Transport and catabolism;Global and overview maps;Lipid metabolism;Endocrine system;Carbohydrate metabolism;Lipid metabolism;Metabolism of other amino acids;Lipid metabolism	K00232;K00232;K00232;K00232;K00232;K00232;K00232;K00232;K00232;K00232;K00232	--
WBGene00008565	11.881	12.364	13.154	10.526	5.976	7.44	5.821	6.275	1.572	1.76	2.392	2.689	1.863	3.046	2.195	304	312	379	273	144	173	149	147.25	60	50	62	71	55	79	58	acox-1.2	Metabolism;Environmental Information Processing;Metabolism;Cellular Processes;Metabolism;Metabolism;Organismal Systems;Metabolism;Metabolism;Metabolism;Metabolism	Global and overview maps;Signal transduction;Global and overview maps;Transport and catabolism;Global and overview maps;Lipid metabolism;Endocrine system;Carbohydrate metabolism;Lipid metabolism;Metabolism of other amino acids;Lipid metabolism	K00232;K00232;K00232;K00232;K00232;K00232;K00232;K00232;K00232;K00232;K00232	--
WBGene00008566	6.831	7.976	6.856	6.71	8.274	7.572	8.42	7.61	1.166	1.286	1.601	1.326	1.83	1.428	1.351	170.26	196.04	192.42	169.51	194.23	171.52	209.92	173.95	43.36	35.59	40.42	34.1	52.62	36.07	34.78	acox-1.3	Metabolism;Environmental Information Processing;Metabolism;Cellular Processes;Metabolism;Metabolism;Organismal Systems;Metabolism;Metabolism;Metabolism;Metabolism	Global and overview maps;Signal transduction;Global and overview maps;Transport and catabolism;Global and overview maps;Lipid metabolism;Endocrine system;Carbohydrate metabolism;Lipid metabolism;Metabolism of other amino acids;Lipid metabolism	K00232;K00232;K00232;K00232;K00232;K00232;K00232;K00232;K00232;K00232;K00232	--
WBGene00008567	17.727	16.819	15.057	16.688	12.469	11.101	11.507	11.41	2.797	3.59	4.073	5.041	3.789	3.454	2.128	485.74	449.96	464.58	463.49	321.77	270.48	310.08	282.81	108.64	106.41	112.58	138.9	116.38	95.93	60.22	acox-1.4	Metabolism;Environmental Information Processing;Metabolism;Cellular Processes;Metabolism;Metabolism;Organismal Systems;Metabolism;Metabolism;Metabolism;Metabolism	Global and overview maps;Signal transduction;Global and overview maps;Transport and catabolism;Global and overview maps;Lipid metabolism;Endocrine system;Carbohydrate metabolism;Lipid metabolism;Metabolism of other amino acids;Lipid metabolism	K00232;K00232;K00232;K00232;K00232;K00232;K00232;K00232;K00232;K00232;K00232	--
WBGene00008590	5.184	4.938	7.115	4.03	5.004	8.47	9.266	8.051	0.737	1.698	1.551	1.827	2.179	0.775	1.977	33	31	51	26	30	49	59	47	7	12	10	12	16	5	13	F08H9.2	-	-	-	--
WBGene00008593	1.617	2.459	2.214	2.193	3.362	3.187	3.569	3.746	0.948	0.789	0.931	0.131	0.993	1.13	0.783	24	36	37	33	47	43	53	51	21	13	14	2	17	17	12	clec-227	-	-	-	--
WBGene00008594	8.515	7.226	7.562	8.58	9.555	9.835	9.479	8.43	4.413	3.698	2.326	2.4	4.398	3.337	2.339	141	118	141	144	149	148	157	128	109	68	39	41	84	56	40	clec-57	-	-	-	--
WBGene00008595	31.614	34.311	31.421	31.067	34.748	32.34	33.271	34.271	13.702	13.234	8.108	7.839	11.026	13.159	13.152	512	548	573	510	530	476	539	509	331	238	133	131	206	216	220	clec-56	-	-	-	--
WBGene00008596	8.04	6.306	5.132	5.825	15.205	12.648	11.68	11.781	7.917	5.374	3.845	2.983	7.078	10.411	13.623	128	99	92	94	227.97	183	186	172	188	95	62	49	130	168	224	clec-54	-	-	-	--
WBGene00008598	2.064	1.947	2.216	2.415	2.548	1.584	1.775	2.303	0.998	1.556	0.853	0.698	1.165	1.752	1.812	43	40	52	51	50	30	37	44	31	36	18	15	28	37	39	spin-3	-	-	-	--
WBGene00008621	23.893	24.292	23.822	22.692	23.475	22.715	22.102	22.163	7.305	4.475	4.026	4.446	2.872	4.589	5.737	375	376	421	361	347	324	347	319	171	78	64	72	52	73	93	F09C8.1	-	-	-	--
WBGene00008629	18.585	18.845	18.7	19.151	12.042	12.099	11.684	11.172	21.706	16.663	11.118	7.664	11.355	16.444	12.921	537	536	610	557	326	317	335	293	939	532	327	229	377	484	384	cpt-5	-	-	-	--
WBGene00008634	5.545	5.306	5.401	4.63	4.935	5.76	5.684	4.096	4.24	2.537	1.604	1.093	2.83	6.53	4.456	124	117	136	104	103	116	126	84	141	63	36	25	73	148	102	F10A3.4	-	-	-	--
WBGene00008651	1.26	0.993	1.16	1.243	0.743	1.181	0.466	1.628	0.344	0.42	0.461	0.452	0.283	0.276	0.497	27	21	28	27	15	23	10	32	11	10	10	10	7	6	11	F10D11.5	-	-	-	--
WBGene00008659	0.562	0.394	0.768	0.597	0.688	0.618	0.346	1.178	0.232	0.156	0.299	0.251	0.45	0.384	0.586	13	9	20	14	15	13	8	25	8	4	7	6	12	9	14	clec-151	-	-	-	--
WBGene00008677	36.928	35.541	30.862	36.011	62.601	75.207	71.828	73.041	11.22	13.686	19.769	22.053	25.831	26.704	21.742	865	821	814	855	1381	1601	1683	1569	392	356	469	533	698	634	526	F11A5.9	-	-	-	--
WBGene00008678	1.105	0.96	0.631	1.012	0.922	1.042	0.552	0.689	0.106	0.071	0.078	0	0.137	0.312	0.382	14	12	9	13	11	12	7	8	2	1	1	0	2	4	5	stdh-2	Metabolism;Metabolism;Metabolism;Metabolism;Metabolism	Global and overview maps;Global and overview maps;Lipid metabolism;Lipid metabolism;Lipid metabolism	K10251;K10251;K10251;K10251;K10251	--
WBGene00008692	6.724	6.775	7.759	6.507	4.639	4.854	3.853	4.95	3.79	3.703	1.987	1.536	2.228	4.69	3.649	157	156	204	154	102	103	90	106	132	96	47	37	60	111	88	scav-4	Cellular Processes	Transport and catabolism	K12384	--
WBGene00008707	584.445	554.449	592.2	550.649	472.576	520.564	459.563	488.908	97.225	77.868	50.37	42.878	77.922	128.007	131.376	9058	8465	10413	8631	6881	7324	7114	6936	2238	1345	799	688	1404	2003	2093	F11E6.3	-	-	-	--
WBGene00008724	1.472	2.061	1.369	1.175	1.116	1.157	1.261	1.91	0.564	0.379	0.554	0.408	0.364	0.138	0.271	21	29	22	17	15	15	18	25	12	6	8	6	6	2	4	F13A7.1	-	-	-	--
WBGene00008793	2.797	3.691	3.143	3.422	1.807	2.543	1.654	1.954	4.288	2.32	0.878	1.279	2.171	3.632	3.78	54	71	68	68	30	45	32	30	115	44	17	18	49	65	67	F14D7.6	Cellular Processes	Transport and catabolism	K12307	--
WBGene00008799	1.362	1.988	1.596	2.526	1.851	1.199	1.797	1.841	1.388	0.883	0.699	0.686	0.944	0.376	0.738	25	36	33	47	32	20	33	31	38	18	13	13	20	7	14	F14E5.1	-	-	-	--
WBGene00008810	9.379	8.996	10.151	9.259	4.387	4.09	3.755	5.066	1.111	0.392	0.642	1.036	0.765	0.229	0.675	201.87	190.95	246	202	88.92	80	80.84	100	35.68	9.36	14	23	19	5	15	cyp-13A12	-	-	-	--
WBGene00008822	31.46	34.241	39.419	33.534	31.113	29.192	28.512	27.772	16.919	15.659	24.156	24.75	17.879	12.216	14.232	409	439	577	442	381	345	371	331	328	226	318	332	268	161	191	F14H3.3	-	-	-	--
WBGene00008823	66.175	68.119	67.451	68.83	62.103	68.861	61.393	63.504	33.947	36.794	53.209	44.294	33.534	28.276	31.065	792	804	909	835	700	749	735	697	606	489	645	547	463	343	384	F14H3.4	-	-	-	--
WBGene00008824	31.425	28.112	33.534	33.356	30.834	36.57	32.32	27.808	16.381	18.076	23.473	23.041	19.824	15.34	14.655	382	337	459	411	353	404	393	310	297	244	289	289	278	189	184	F14H3.5	-	-	-	--
WBGene00008844	30.301	24.111	23.92	23.458	21.449	21.07	20.405	21.11	12.274	11.938	20.568	15.703	9.485	9.342	13.243	144	113	128	113	96	91	97	92	87	63	99	77	52	45	65	F15A4.10	-	-	-	--
WBGene00008894	0.146	0.51	0.397	0.241	0.31	0.067	0.389	0.159	0.065	0	0	0	0	0	0.059	3	9	9	4	6	1	8	3	2	0	0	0	0	0	1	F16H6.4	-	-	-	--
WBGene00008917	14.367	15.241	13.234	16.174	20.056	17.903	15.878	17.229	10.481	7.685	4.506	8.669	6.993	6.678	7.247	77	80	80	88	102	87	87	84	85	45	25	49	44	37	41	F17C11.6	-	-	-	--
WBGene00008922	56.552	46.862	46.52	55.04	56.936	62.9	57.41	57.762	31.174	23.375	37.429	32.48	24.697	28.774	38.913	673	550	623	664	638	680	683	630	553	309	451	399	339	347	478	F17C11.11	-	-	-	--
WBGene00008936	66.997	72.53	61.763	66.549	68.299	70.3	71.035	70.395	23.465	20.055	17.76	18.32	21.316	26.685	27.649	1253	1334	1301	1252	1211	1197	1329	1206	658	413	338	349	463	507	531	papl-1	-	-	-	--
WBGene00008953	5.003	4.769	4.368	5.438	5.498	5.598	4.99	5.502	3.923	2.138	2.512	1.808	2.074	3.263	3.227	118	107	116	130	120	120	115	119	138	56	60	44	54	78	77	F19C6.4	-	-	-	--
WBGene00008965	0.745	0.311	0.506	0.476	0.279	0.772	0.438	0.335	0.059	0.039	0.26	0.255	0.038	0.173	0	17	7	13	11	6	16	10	7	2	1	6	6	1	4	0	mltn-10	Metabolism;Metabolism	Global and overview maps;Carbohydrate metabolism	K01183;K01183	--
WBGene00008979	41.785	43.567	45.122	40.265	35.524	34.674	35.458	35.952	27.735	25.378	27.824	27.244	19.073	22.873	25.403	602	619	732	588	482	454	511	475	596	406	406	405	317	334	378	slc-25A18.1	-	-	-	--
WBGene00008986	32.761	33.725	31.571	36.84	30.24	20.599	24.887	21.065	21.631	21.701	19.467	23.451	19.508	15.719	17.933	329	334	357	375	286	188	250	194	324	242	198	243	226	160	186	F20G2.2	-	-	-	--
WBGene00009016	0.567	0.575	0.818	0.838	1.128	0.623	0.496	0.772	0.38	0.128	0.21	0.069	0.43	0.908	0.343	8	8	13	12	15	8	7	10	8	2	3	1	7	13	5	F21D9.2	-	-	-	--
WBGene00009031	4.549	3.892	4.608	3.716	6.641	5.162	6.395	4.185	1.382	1.728	2.246	2.48	1.972	1.262	2.065	64	54	73	53	88	66	90	54	29	27	32	36	32	18	30	F21H7.5	-	-	-	--
WBGene00009048	112.635	112.479	108.222	109.035	95.328	93.296	92.759	91.95	14.369	16.021	21.91	22.583	16.644	13.123	13.212	1832	1808	1986	1797	1474	1381	1514	1372	352	298	365	383	316	220	224	cth-1	Metabolism;Metabolism;Metabolism;Metabolism;Metabolism	Global and overview maps;Global and overview maps;Amino acid metabolism;Amino acid metabolism;Metabolism of other amino acids	K01758;K01758;K01758;K01758;K01758	--
WBGene00009057	38.548	40.185	43.837	39.417	29.356	29.447	28.916	27.59	8.446	9.007	8.128	8.383	8.53	10.668	9.568	713	733	913	739	505	495	535	468	233	185	150	160	182	200	177	cept-1	Metabolism;Metabolism;Metabolism;Metabolism	Global and overview maps;Lipid metabolism;Lipid metabolism;Metabolism of other amino acids	K13644;K13644;K13644;K13644	--
WBGene00009096	25.113	19.354	23.373	19.028	30.292	42.002	28.721	33.519	30.98	16.102	4.562	5.062	13.758	19.624	28.594	125	95	131	96	142	190	143	153	230	89	23	26	79	99	147	fipr-1	-	-	-	--
WBGene00009110	7.674	7.698	7.109	8.711	6.571	7.355	8.827	8.458	4.039	1.338	0.896	0.8	2.504	2.931	3.356	93	92	97	107	75	81	107	94	73	18	11	10	35	36	42	F25D1.5	-	-	-	--
WBGene00009237	69.821	70.956	64.894	70.105	53.671	54.511	48.596	60.942	14.012	10.874	13.145	11.328	9.931	12.067	15.289	902	904	944	918	653	640	628	722	270	156	172	151	148	158	204	F28H7.3	-	-	-	--
WBGene00009259	154.738	149.772	161.186	155.619	169.389	171.607	164.298	164.079	76.591	86.746	85.369	89.813	76.715	86.345	67.628	5882	5637	6963	6011	5811	5660	5935	5438	3901	3365	3013	3211	3092	3102	2413	hpo-34	-	-	-	--
WBGene00009280	27.301	28.06	30.821	25.291	24.174	29.634	26.831	28.762	8.749	13.418	20.102	15.876	16.045	9.496	13.71	295	299	375	277	246	291	290	285	141	161	220	177	200	104	153	F31B9.3	-	-	-	--
WBGene00009297	3.209	4.135	2.909	4.551	2.414	3.825	1.738	2.697	1.031	0.783	1.452	2.462	1.333	0.66	1.036	48	61	49	69	34	52	26	37	23	13	22	38	23	10	16	sdz-16	-	-	-	--
WBGene00009301	9.984	11.841	13.617	13.192	12.494	9.318	10.248	12.637	3.227	5.379	8.361	8.898	7.573	5.805	4.661	112	131	172	150	132	95	115	130	54	67	95	103	98	66	54	F31F6.2	-	-	-	--
WBGene00009334	79.891	81.304	73.406	78.15	167.575	171.274	172.661	179.051	39.717	34.366	33.043	36.27	33.221	27.054	26.258	1651.55	1657.52	1708.34	1637.56	3262.53	3217.68	3568.38	3394.44	1224.65	788.89	691.86	773.65	792.15	566.86	560.65	F32D8.12	Metabolism;Metabolism	Global and overview maps;Carbohydrate metabolism	K00102;K00102	--
WBGene00009344	0.783	2.016	2.622	2.497	1.855	1.989	2.65	1.84	1.414	0.814	0.892	0.876	1.149	1.189	0.817	13	33	49	42	29	30	44	28	35	15	15	15	22	20	14	F32H2.7	-	-	-	--
WBGene00009358	11.103	13.014	11.398	11.858	12.33	11.993	8.554	9.663	10.449	6.971	4.325	2.665	6.534	9.849	9.862	109	126	126	118	114	107	84	87	153	76	43	27	74	98	100	F33C8.4	-	-	-	--
WBGene00009429	4.355	4.706	6.404	5.564	4.7	3.378	3.283	4.126	0.862	0.643	1.621	0.83	0.433	0.07	0.207	61	65	101	79	62	43	46	53	18	10	23	12	7	1	3	irg-5	-	-	-	--
WBGene00009430	90.967	94.2	95.602	90.344	142.609	150.956	144.752	144.812	50.129	48.719	55.279	55.168	47.726	44.138	40.672	1309	1350	1560	1325	1927	1988	2094	1919	1068	776	807	812	791	643	606	F35E12.6	-	-	-	--
WBGene00009431	5.077	6.583	6.066	5.53	7.735	7.498	6.667	9.362	1.201	1.223	0.89	0.678	1.314	2.046	1.627	114	145	157	136	160	145	147	185	38	30	20	16	36	46	38	dct-17	-	-	-	--
WBGene00009470	1.348	0.456	2.128	1.403	1.908	1.648	2.245	1.306	1.255	0.472	0.739	0.58	0.779	0.443	0.942	18	6	32	19	24	20	30	16	25	7	10	8	12	6	13	F36D3.4	-	-	-	--
WBGene00009488	3.131	2.278	2.093	2.871	3.481	3.769	4.161	4.177	0.247	0.1	0.182	0.5	0.639	0.836	0.178	85	61	64	79	89	93	113	104	10	3	5	14	20	23	5	oac-20	-	-	-	--
WBGene00009493	8.363	8.112	6.238	8.041	1.02	2.28	1.564	1.224	1.849	1.769	0.614	1.058	0.542	0.692	1.63	64	61	56	62	8	15	12	8	21	14	5	9	5	5	12	hrg-4	-	-	-	--
WBGene00009515	6.655	6.302	5.085	5.89	7.171	8.292	6.996	7.791	1.903	1.498	1.449	1.328	1.654	1.835	1.611	136	127	117	122	138	154	143	146	58	34	30	28	39	38	34	clec-170	-	-	-	--
WBGene00009518	9.411	9.784	7.312	6.95	13.826	12.211	11.558	12.408	9.106	5.838	3.969	3.665	10.022	13.262	17.912	175	181	154	132	241	207	214	213	253	120	76	70	214	252	344	clec-166	-	-	-	--
WBGene00009526	2.093	1.963	1.394	1.652	3.723	5.182	3.767	3.31	0.351	0.471	0.568	0.862	0.998	0.516	0.456	40	37	30	32	67	90	72	58	10	10	11	17	22	10	9	clec-169	-	-	-	--
WBGene00009531	45.742	50.041	45.076	45.562	61.366	57.882	52.236	54.579	43.701	37.232	24.145	24.212	30.577	34.629	36.452	520	561	577	525	657	598	594	569	741	470	278	284	401	399	428	F38B2.4	Metabolism;Metabolism;Metabolism	Global and overview maps;Nucleotide metabolism;Metabolism of cofactors and vitamins	K00939;K00939;K00939	--
WBGene00009539	3.399	2.83	3.015	4.024	2.051	1.771	2.682	2.692	1.076	1.257	1.696	2.705	1.116	0.953	1.247	31.67	26	31.63	38	18	15	25	23	14.95	13	16	26	12	9	12	F38C2.7	-	-	-	--
WBGene00009621	63.461	61.961	70.207	50.445	45.821	58.856	41.328	45.475	57.864	35.269	16.112	12.301	26.562	38.283	40.553	350	337	436	282	238	295	228	230	476	216	90	70	169	214	231	fipr-21	-	-	-	--
WBGene00009624	12.946	14.929	13.075	15.527	6.469	10.055	6.09	9.688	11.913	7.086	6.516	6.396	6.821	9.267	11.306	51	58	58	62	24	36	24	35	70	31	26	26	31	37	46	cnc-8	-	-	-	--
WBGene00009626	35.456	35.766	34.167	34.676	12.484	11.447	10.523	11.478	23.441	14.856	7.05	5.667	9.178	14.394	18.535	576	573	625	571	191	169	171	171	568	268	116	95	172	237	311	F42A8.1	-	-	-	--
WBGene00009629	2.73	2.621	2.414	2.353	1.565	2.488	2.616	1.78	2.462	1.825	1.269	0.922	1.006	1.316	1.732	53	51	55	48	29	44	50	32	71	41	26	19	23	27	35	sprr-2	Environmental Information Processing	Signaling molecules and interaction	K05052	--
WBGene00009642	10.999	8.873	10.196	10.692	16.368	18.286	16.214	16.546	7.321	6.509	4.915	4.902	6.544	8.873	11.055	137	109	143	135	192	207	202	189	136	90	62	63	94	112	142	F42G4.5	-	-	-	--
WBGene00009645	22.407	22.27	24.485	21.145	25.164	24.939	22.936	20.599	1.591	1.16	2.332	2.436	2.396	2.801	2.983	573	560	702	549	605	581	585	481	64	37	61	64	73	74	81	F42G10.1	-	-	-	--
WBGene00009658	2.183	1.866	1.863	2.534	1.864	2.543	1.797	2.007	1.148	0.925	1.31	1.411	0.742	1.098	0.953	51	43	49	60	41	54	42	43	40	24	31	34	20	26	23	F43G6.5	Genetic Information Processing	Translation	K14376	--
WBGene00009659	35.809	34.867	29.453	40.949	31.758	25.97	31.527	26.846	17.051	20.155	25.312	23.268	21.694	15.256	15.563	176	169	163	204	147	116	155	121	125	110	126	118	123	76	79	F43G6.7	-	-	-	--
WBGene00009680	9.287	9.336	9.825	8.824	8.059	9.543	11.31	10.914	2.931	1.855	2.609	3.848	1.371	0.712	1.664	51.45	51.01	61.29	49.55	42.05	48.05	62.68	55.45	24.22	11.41	14.64	22	8.76	4	9.52	msd-1	-	-	-	--
WBGene00009681	8.785	7.926	9.276	10.168	14.102	14.004	11.755	13.803	3.664	2.99	4.371	3.687	3.897	2.798	3.483	127	113	151	149	192	184	170	183	79	48	64	55	65	41	52	gipc-2	-	-	-	--
WBGene00009682	10.004	9.129	13.069	9.344	11.655	11.682	8.879	11.105	5.407	3.484	4.481	3.84	2.223	1.244	1.165	55.55	49.99	81.71	52.59	60.95	58.95	49.32	56.55	44.78	21.48	25.2	22	14.24	7	6.68	msd-2	-	-	-	--
WBGene00009686	18.697	19.004	15.771	18.668	16.789	17.753	21.127	17.379	6.905	5.258	4.47	4.251	5.855	6.288	4.98	348	352	330	350	294	299	393	297	191	100	82	78	124	116	95	ent-7	Human Diseases	Substance dependence	K15014	--
WBGene00009706	82.404	88.112	79.808	85.857	91.634	91.471	91.29	88.057	10.226	12.19	23.208	22.461	14.653	4.691	4.411	1248	1316	1361	1318	1307	1259	1383	1223	231	205	356	351	256	72	69	argk-1	Metabolism	Amino acid metabolism	K00934	--
WBGene00009785	38.624	36.677	44.168	37.978	18.791	24.022	19.887	25.214	13.164	9.655	7.27	6.51	10.526	14.784	19.636	299	280	385	298	137	169	154	179	152	83	57	52	94	116	157	F46C5.10	-	-	-	--
WBGene00009787	504.466	519.544	538.02	495.429	143.714	162.939	150.199	162.029	116.097	63.867	16.971	12.34	53.531	110.047	134.62	3962	4024	4758	3944	1063	1163	1180	1167	1360	557	135	100	485	876	1092	F46F2.3	-	-	-	--
WBGene00009789	5.595	6.535	5.221	5.45	2.406	2.026	1.558	2.24	1.187	1.403	1.329	0.824	1.535	2.166	1.646	79	91	83	78	32	26	22	29	25	22	19	12	25	31	24	F46F2.5	-	-	-	--
WBGene00009798	6.545	5.196	5.632	7.008	6.896	8.821	5.833	6.639	4.388	4.569	4.058	3.442	2.903	4.305	3.291	129	101	125	140	128	158	115	120	129	100	81	70	66	86	67	F46G10.4	-	-	-	--
WBGene00009812	137.11	136.5	134.646	133.278	106.984	100.191	111.095	107.25	62.303	76.116	82.504	90.992	76.766	77.518	72.49	2855	2803	3157	2813	2098	1896	2314	2048	1935	1760	1740	1955	1844	1636	1559	suca-1	Metabolism;Metabolism;Metabolism;Metabolism	Global and overview maps;Global and overview maps;Carbohydrate metabolism;Carbohydrate metabolism	K01900;K01900;K01900;K01900	--
WBGene00009824	5.253	4.336	4.503	4.52	3.243	3.226	3.053	2.265	2.089	2.42	2.895	3.197	1.483	2.17	2.07	86	70	83	75	50	48	50	34	51	44	48	54	28	36	35	gpdh-1	Metabolism	Lipid metabolism	K00006	--
WBGene00009862	4.633	6.525	5.943	5.248	3.28	3.965	3.088	3.929	3.221	2.241	3.388	3.908	2.677	3.132	3.572	54	75	78	62	36	42	36	42	56	29	40	47	36	37	43	fbxb-67	-	-	-	--
WBGene00009883	7.13	8.573	7.146	5.728	8.544	11.208	6.924	8.219	7.171	4.22	3.118	4.245	4.238	4.321	6.608	70	83	79	57	79	100	68	74	105	46	31	43	48	43	67	F49C12.14	-	-	-	--
WBGene00009884	2.978	2.9	3.456	3.316	4.508	4.282	4.244	3.987	1.898	1.567	1.718	1.714	2.019	2.705	1.827	101	97	132	114	144	132	144	124	96	59	59	60	79	93	64	F49C12.15	-	-	-	--
WBGene00009902	23.714	27.226	27.384	25.868	11.168	9.632	10.384	12.181	5.475	5.53	6.425	6.021	4.247	3.287	3.985	363	411	472	400	161	134	159	171	125	94	98	94	75	51	63	drd-1	-	-	-	--
WBGene00009959	3.169	3.886	4.909	5.308	5.165	5.676	5.305	4.762	2.816	2.124	2.328	2.928	2.491	1.672	2.497	43	52	75	73	66	70	72	60	57	32	32	41	39	23	35	F53B6.4	-	-	-	--
WBGene00009980	148.045	149.664	138.89	144.912	128.752	133.392	125.132	127.533	68.11	79.151	82.34	83.279	81.631	78.071	80.087	1995	1991	2125	1964	1644	1640	1684	1583	1368	1164	1110	1143	1262	1058	1116	F53F1.2	Metabolism;Metabolism;Metabolism;Metabolism	Global and overview maps;Carbohydrate metabolism;Carbohydrate metabolism;Lipid metabolism	K00002;K00002;K00002;K00002	--
WBGene00010000	82.748	87.386	83.102	83.751	83.993	89.399	77.151	78.076	39.309	38.514	54.184	57.03	43.763	28.553	33.521	772	804	873	792	738	758	720	668	547	399	512	549	471	270	323	F53F8.3	-	-	-	--
WBGene00010034	5.033	5.592	4.975	5.052	7.11	8.957	8.663	8.686	1.115	0.67	0.389	0.382	0.948	1.511	1.525	115	126	128	117	153	186	198	182	38	17	9	9	25	35	36	F54B11.11	-	-	-	--
WBGene00010035	1.466	1.486	1.591	1.607	1.038	1.702	1.221	1.598	1.092	0.513	0.563	0.473	0.494	0.643	0.631	18	18	22	20	12	19	15	18	20	7	7	6	7	8	8	F54C8.1	Metabolism;Metabolism;Metabolism;Metabolism;Metabolism;Metabolism;Metabolism;Metabolism	Global and overview maps;Global and overview maps;Amino acid metabolism;Lipid metabolism;Amino acid metabolism;Amino acid metabolism;Lipid metabolism;Carbohydrate metabolism	K00022;K00022;K00022;K00022;K00022;K00022;K00022;K00022	--
WBGene00010050	70.159	64.604	56.466	64	94.353	83.585	85.223	89.021	53.091	44.482	39.601	42.122	27.39	31.938	35.463	544	494	493	503	689	589	661	633	614	383	311	337	245	251	284	F54D5.4	-	-	-	--
WBGene00010055	168.772	164.486	153.952	162.653	196.948	186.909	191.41	194.992	78.46	87.338	103.054	98.231	94.946	93.787	83.719	3242	3116	3330	3167	3563	3263	3678	3435	2248	1863	2005	1947	2104	1826	1661	F54D5.12	-	-	-	--
WBGene00010058	1.034	0.983	0.976	1.148	1.098	1.209	1.292	1.339	0.217	0.058	0.128	0.125	0.504	0.255	0.063	16	15	17	18	16	17	20	19	5	1	2	2	9	4	1	F54E4.2	-	-	-	--
WBGene00010070	107.335	108.51	113.103	104.363	114.769	113.152	112.508	114.893	73.361	78.038	64.009	65.006	68.037	96.555	69.908	6510	6510	7725	6419	6563	6249	6843	6402	6622	5254	3933	4069	4769	5956	4380	nep-17	-	-	-	--
WBGene00010085	136.973	138.594	140.035	134.74	134.008	137.16	131.864	132.025	63.851	62.594	79.848	89.438	55.502	51.101	59.209	1279.97	1278.96	1470.98	1274.97	1180.88	1166.93	1233.91	1132.98	889.83	648.86	755.98	862.96	602.85	491.76	574	F55B11.3	-	-	-	--
WBGene00010091	1.969	3.378	4.438	3.138	3.538	1.666	3.331	2.972	0.711	0.682	0.897	1.468	0.919	0.598	0.88	13	22	33	21	22	10	22	18	7	5	6	10	7	4	6	ssp-35	-	-	-	--
WBGene00010116	5.117	5.361	4.614	4.519	7.454	8.332	8.038	8.001	2.395	2.369	2.673	2.93	3.884	3.473	3.146	113	117	115	101	155	167	178	162	79	58	60	67	99	78	72	F55F3.2	Metabolism	Xenobiotics biodegradation and metabolism	K03927	--
WBGene00010117	102.046	104.021	108.886	97.162	95.16	95.507	93.092	95.761	65.495	58.477	53.27	51.574	61.265	84.761	70.59	2205	2216	2654	2132	1940	1879	1990	1895	2050	1401	1168	1152	1530	1854	1568	nkb-3	Environmental Information Processing;Environmental Information Processing;Organismal Systems;Organismal Systems;Organismal Systems;Organismal Systems;Organismal Systems;Organismal Systems;Organismal Systems;Organismal Systems;Organismal Systems;Organismal Systems;Organismal Systems;Organismal Systems;Organismal Systems;Organismal Systems;Organismal Systems;Organismal Systems	Signal transduction;Signal transduction;Circulatory system;Endocrine system;Endocrine system;Digestive system;Digestive system;Digestive system;Endocrine system;Digestive system;Circulatory system;Digestive system;Endocrine system;Digestive system;Excretory system;Digestive system;Excretory system;Excretory system	K01540;K01540;K01540;K01540;K01540;K01540;K01540;K01540;K01540;K01540;K01540;K01540;K01540;K01540;K01540;K01540;K01540;K01540	--
WBGene00010123	8.678	8.274	8.168	8.781	10.79	14.202	13.199	12.861	0.448	0.334	0.732	1.078	0.129	0.22	0.503	117	110	124	120	137	174	178	159	9	5	10	15	2	3	7	F55G11.2	-	-	-	--
WBGene00010124	8.811	7.52	7.369	8.331	15.983	15.836	13.066	13.531	1.477	2.05	2.972	3.843	2.928	1.232	1.422	120	101	113	115	205	196	178	169	30	31	41	54	46	17	20	F55G11.4	-	-	-	--
WBGene00010133	11.761	13.913	11.827	11.091	29.138	36.031	29.277	28.792	13.799	5.347	3.7	3.129	5.197	8.475	10.326	204	238	231	195	476	568	508	458	357	103	65	56	104	149	185	F55H12.2	-	-	-	--
WBGene00010135	74.616	75.219	68.009	69.201	60.463	58.216	62.488	66.019	43.809	36.151	18.31	19.982	23.546	41.329	48.691	684	680	702	643	522	485	573	555	599	368	170	189	249	384	461	F55H12.4	-	-	-	--
WBGene00010137	9.574	9.38	6.694	7.886	10.486	10.128	7.409	9.284	3.49	3.351	2.606	2.676	2.945	3.495	3.274	98	89	84	83	95	105	78	93	53	37	33	33	37	43	38	ztf-26	-	-	-	zf-C2H2
WBGene00010148	1.945	2.085	2.073	1.919	1.77	2.262	1.778	2.484	1.937	1.101	1.042	1.023	1.012	1.316	1.668	35	37	42	35	30	37	32	41	52	22	19	19	21	24	31	F56D5.3	-	-	-	--
WBGene00010183	13.978	11.672	9.675	8.112	10.04	6.107	9.658	10.759	4.686	4.628	2.638	3.586	3.564	3.245	1.99	68	56	53	40	46	27	47	48	34	25	13	18	20	16	10	fipr-13	-	-	-	--
WBGene00010204	608.175	593.764	603.03	585.35	581.181	588.955	544.311	567.705	150.718	135.604	190.008	203.689	140.53	152.01	167.696	10808	10406	12067	10544	9727	9512	9676	9252	3995	2676	3420	3735	2881	2738	3078	F57F5.1	Cellular Processes;Cellular Processes;Cellular Processes;Organismal Systems;Organismal Systems;Organismal Systems	Transport and catabolism;Transport and catabolism;Cell growth and death;Endocrine system;Immune system;Immune system	K01363;K01363;K01363;K01363;K01363;K01363	--
WBGene00010254	1.913	1.862	2.786	1.812	2.275	2.863	1.989	2.253	1.385	0.62	1.813	0.593	1.725	0.528	0.963	25	24	41	24	28	34	26	27	27	9	24	8	26	7	13	F58E6.5	-	-	-	--
WBGene00010274	23.417	20.27	19.106	19.534	15.364	12.569	9.516	9.965	2.553	1.714	2.632	3.875	2.475	0.751	1.29	123	105	113	104	76	60	50	48	20	10	14	21	15	4	7	F58G6.3	Human Diseases;Organismal Systems	Drug resistance: antineoplastic;Digestive system	K14686;K14686	--
WBGene00010277	24.143	24.09	22.642	23.628	19.688	17.108	17.281	16.533	3.561	3.566	5.626	5.148	3.432	1.524	2.057	250	246	264	248	192	161	179	157	55	41	59	55	41	16	22	F58G6.7	Human Diseases;Organismal Systems	Drug resistance: antineoplastic;Digestive system	K14686;K14686	--
WBGene00010289	1.287	1.044	2.114	1.65	0.751	1.203	0.643	0.912	0.733	0.406	1.207	0.748	0.446	0.571	0.81	20	16	37	26	11	17	10	13	17	7	19	12	8	9	13	F58H1.6	-	-	-	--
WBGene00010296	17.807	15.013	12.724	16.087	15.43	15.69	14.187	16.07	5.581	5.652	6.534	5.686	3.844	3.837	4.096	261	217	210	239	213	209	208	216	122	92	97	86	65	57	62	dgat-2	-	-	-	--
WBGene00010317	440.248	447.776	424.506	436.591	461.452	452.508	455.751	475.772	210.68	250.746	288.323	307.073	278.546	235.835	213.447	8095	8117	8779	8124	7980	7549	8374	8009	5773	5111	5373	5834	5907	4393	4052	idh-1	Metabolism;Metabolism;Metabolism;Cellular Processes;Metabolism;Metabolism;Metabolism	Global and overview maps;Global and overview maps;Metabolism of other amino acids;Transport and catabolism;Global and overview maps;Carbohydrate metabolism;Global and overview maps	K00031;K00031;K00031;K00031;K00031;K00031;K00031	--
WBGene00010339	56.798	59.685	64.39	61.748	47.59	48.182	44.013	40.569	35.155	35.504	34.696	37.44	35.757	34.515	37.173	716	742	914	789	565	552	555	469	661	497	443	487	520	441	484	acl-1	Metabolism;Metabolism;Environmental Information Processing;Metabolism;Organismal Systems	Global and overview maps;Lipid metabolism;Signal transduction;Lipid metabolism;Digestive system	K13509;K13509;K13509;K13509;K13509	--
WBGene00010357	7.689	8.936	8.229	7.721	7.222	8.568	7.036	7.288	6.648	5.788	4.418	4.375	5.041	8.189	7.291	390	447	470	397	345	395	357	339	503	326	227	229	295	421	382	H03A11.2	-	-	-	--
WBGene00010365	2.05	1.765	2.096	1.374	1.889	3.022	1.547	1.94	0.648	0.523	0.726	1.05	0.838	0.916	0.936	53	45	61	36	46	71	40	46	25	15	19	28	25	24	25	H04D03.4	-	-	-	--
WBGene00010368	4.002	3.986	3.928	2.84	3.951	4.094	3.158	4.287	1.6	0.885	0.485	0.612	1.4	1.177	1.427	57	56	63	41	53	53	45	56	34	14	7	9	23	17	21	H06A10.1	-	-	-	--
WBGene00010411	0.717	0.908	0.424	0.471	0.507	0.657	0.478	0.326	0.04	0	0	0	0	0	0	12	15	8	8	8	10	8	5	1	0	0	0	0	0	0	H25K10.1	-	-	-	--
WBGene00010456	42.443	46.751	44.876	44.174	32.718	32.531	32.467	33.565	21.231	23.255	30.49	31.245	20.61	17.618	18.715	869	958	1046	927	640	608	672	635	649	529	638	669	490	370	399	K01C8.1	Metabolism;Metabolism;Metabolism;Metabolism;Metabolism	Global and overview maps;Global and overview maps;Global and overview maps;Amino acid metabolism;Amino acid metabolism	K01754;K01754;K01754;K01754;K01754	--
WBGene00010471	63.365	69.923	68.569	68.38	65.963	66.208	57.668	65.419	46.707	44.675	43.548	38.79	34.08	40.803	42.361	714	777	870	781	700	678	650	676	785	559	497	451	443	466	493	cdr-6	-	-	-	--
WBGene00010472	9.281	7.883	8.102	6.965	7.075	7.856	6.741	5.882	5.052	4.5	3.368	3.998	3.301	5.087	4.762	117	98	115	89	84	90	85	68	95	63	43	52	48	65	62	cdr-7	-	-	-	--
WBGene00010477	6.956	5.035	6.989	5.926	6.648	5.675	7.124	5.869	4.255	4.101	3.551	5.044	5.771	7.007	7.089	105.09	75.01	118.89	90.75	94.59	77.91	107.66	81.31	95.89	68.8	54.34	78.62	100.57	107.29	110.61	enu-3.6	-	-	-	--
WBGene00010492	150.928	149.684	162.202	159.041	146.724	144.458	143.548	154.846	46.582	67.928	117.137	116.258	90.914	81.894	62.557	4464	4366	5402	4768	4087	3883	4247	4200	2055	2231	3509	3548	3102	2455	1911	meg-1	-	-	-	--
WBGene00010504	4.112	3.892	3.814	5.229	6.21	3.218	4.476	5.879	2.573	2.14	1.534	2.214	1.743	1.984	3.008	45	42	47	58	64	32	49	59	42	26	17	25	22	22	34	K02D3.1	-	-	-	--
WBGene00010515	3.045	2.058	1.603	1.558	4.072	3.723	3.495	3.075	1.439	0.609	0.334	1.202	2.053	2.003	2.73	27	18	16	14	34	30	31	25	21	6	3	11	21	18	25	K02E11.6	-	-	-	--
WBGene00010516	4.147	4.205	3.831	3.437	6.165	6.024	3.98	3.98	2.224	1.345	2.621	1.125	0.863	2.455	2.088	25	25	26	21	35	33	24	22	20	9	16	7	6	15	13	K02E11.7	-	-	-	--
WBGene00010525	7.329	8.43	9.132	9.928	4.53	5.777	6.014	7.276	7.334	6.206	4.968	4.452	8.724	10.684	11.756	67	76	94	92	39	48	55	61	100	63	46	42	92	99	111	K03B8.8	-	-	-	--
WBGene00010574	2.451	1.841	2.338	1.88	2.506	1.398	1.815	1.88	1.217	1.308	0.986	0.352	0.944	0.895	1.23	27	20	29	21	26	14	20	19	20	16	11	4	12	10	14	K04H4.5	-	-	-	--
WBGene00010593	30.224	26.976	25.011	28.876	26.859	24.126	25.942	27.2	19.589	15.171	14.201	15.353	11.64	11.412	13.195	601	529	560	582	503	436	516	496	581	335	286	315	267	230	271	gsnl-1	Human Diseases;Cellular Processes;Organismal Systems	Cancer: overview;Cell motility;Immune system	K05768;K05768;K05768	--
WBGene00010595	18.588	19.742	16.01	16.362	10.209	13.577	9.051	10.222	18.855	13.565	10.363	8.464	5.973	9.012	10.705	232	243	225	207	120	154	113	117	351	188	131	109	86	114	138	haao-1	Metabolism;Metabolism	Global and overview maps;Amino acid metabolism	K00452;K00452	--
WBGene00010633	6.764	5.879	8.367	6.435	9.234	7.443	6.762	7.376	4.049	1.958	3.578	1.873	1.675	1.907	1.169	28	24	39	27	36	28	28	28	25	9	15	8	8	8	5	nspd-2	-	-	-	--
WBGene00010646	8.527	7.818	7.664	9.47	11.223	10.394	11.281	10.635	3.8	3.862	4.89	4.701	3.541	3.627	3.807	167	151	169	188	207	185	221	191	111	84	97	95	80	72	77	K08C7.1	-	-	-	--
WBGene00010657	21.409	16.8	15.047	15.357	35.096	36.231	32.584	37.316	3.47	3.57	4.945	6.593	5.535	3.376	2.424	513	397	406	373	792	789	781	820	124	95	120	163	153	82	60	K08D8.3	-	-	-	--
WBGene00010658	7.055	6.334	6.589	7.151	8.577	6.184	8.177	5.63	1.152	0.802	1.91	2.551	1.139	1.21	0.567	153	134	161	157	175	122	177	112	37	19	42	57	27	26	11	K08D8.4	-	-	-	--
WBGene00010659	4.352	5.311	4.979	6.477	7.597	7.061	5.678	6.998	0.94	0.664	2.549	1.287	0.959	0.873	1.357	59	71	76	89	97	87	77	87	19	10	35	18	15	12	19	K08D8.5	-	-	-	--
WBGene00010660	31.048	30.757	28.889	29.971	25.642	26.647	24.544	27.614	18.927	19.713	15.258	13.888	11.966	12.018	11.886	650	635	681	636	488	495	514	505	508	411	323	300	289	255	257	K08D8.6	-	-	-	--
WBGene00010681	166.294	164.825	164.265	164.387	182.686	191.25	186.724	192.247	80.593	82.456	100.827	108.659	98.147	80.264	77.867	3686	3622	4101	3724	3804	3869	4150	3913	2681	2040	2270	2492	2514	1812	1792	mak-1	Environmental Information Processing;Environmental Information Processing	Signal transduction;Signal transduction	K04444;K04444	--
WBGene00010705	2.321	2.728	2.061	2.394	1.232	2.38	1.845	2.186	0.707	0.95	1.042	0.613	0.32	1.041	0.357	44	51	44	46	22	41	35	38	20	20	20	12	7	20	7	cyp-14A1	-	-	-	--
WBGene00010706	3.465	3.409	3.904	2.909	4.339	3.016	2.792	4.23	0.763	0.605	0.664	1.003	0.628	0.408	0.451	67	65	85	57	79	53	54	75	22	13	13	20	14	8	9	cyp-14A2	-	-	-	--
WBGene00010707	0.369	0.534	0.796	0.624	1.119	0.754	0.685	0.92	0.283	0.095	0.156	0.051	0.137	0.104	0.153	7	10	17	12	20	13	13	16	8	2	3	1	3	2	3	cyp-14A3	-	-	-	--
WBGene00010727	104.239	103.516	99.001	102.7	75.705	85.026	75.702	79.711	73.787	72.302	60.917	63.704	63.785	67.938	69.537	1290	1270	1396	1278	896	978	943	920	1322	960	743	791	881	827	861	K09G1.1	-	-	-	--
WBGene00010745	3.167	4.348	3.691	4.035	5.184	6.606	6.529	9.28	1.946	0.535	0.717	0.831	1.887	1.237	2.044	48	65	63	62	74	91	99	129	44	9	11	13	33	19	32	dod-17	-	-	-	--
WBGene00010749	5.414	6.659	6.099	7.32	5.43	4.634	5.964	5.685	4.47	4.65	2.178	2.138	2.216	2.671	3.106	108	131	137	148	102	84	119	104	133	103	44	44	51	54	64	K10D11.5	-	-	-	--
WBGene00010793	147.352	151.905	161.11	148.093	178.504	179.181	163.693	170.318	72.748	62.441	63.655	62.169	43.585	49.687	53.314	1817	1842	2237	1851	2073	2008	2014	1926	1338	855	795	791	620	621	679	LLC1.2	-	-	-	--
WBGene00010833	9.331	11.827	8.747	12.786	4.679	2.852	3.368	3.957	1.651	1.867	0.896	1.758	2.022	1.534	2.51	72	90	76	100	34	20	26	28	19	16	7	14	18	12	20	M03B6.1	-	-	-	--
WBGene00010834	40.623	40.225	36.37	37.905	35.575	36.381	32.319	35.533	18.354	18.175	15.905	16.004	16.668	18.972	17.161	1107	1081	1116	1047	913	901	881	888	746	550	439	450	524	524	483	mct-3	-	-	-	--
WBGene00010836	13.317	11.214	11.21	12.339	12.665	10.066	11.519	10.67	5.862	6.101	9.204	8.922	8.081	5.941	8.017	230	191	218	216	206	158	199	169	151	117	161	159	161	104	143	M03B6.4	-	-	-	--
WBGene00010851	2.58	1.821	2.028	1.945	1.769	2.029	1.576	1.285	2.191	1.441	1.564	1.341	1.802	1.952	2.748	65.02	45.54	59.29	49.67	41.99	46.46	40.01	29.94	82.69	41.37	40.59	35.47	53.22	49.86	72.11	M04C3.2	-	-	-	--
WBGene00010858	7.338	9.41	8.337	7.36	8.453	8.074	8.195	7.531	6.269	5.15	3.833	5.543	3.742	3.62	4.814	68	86	87	68	73	68	75	64	85	53	35	53	40	34	45	M04C9.3	-	-	-	--
WBGene00010888	22.124	25.084	19.184	21.827	31.261	36.612	27.342	35.333	29.783	18.982	10.492	9.455	14.95	20.969	22.602	127	142	124	127	169	191	157	186	255	121	61	56	99	122	134	dlc-2	Human Diseases;Organismal Systems	Infectious disease: bacterial;Excretory system	K10418;K10418	--
WBGene00010900	0.385	0.616	0.816	0.673	0.787	0.75	0.729	0.744	0.224	0.137	0.42	0.147	0.29	0.146	0.265	13	20	31	23	25	23	24	23	11	5	14	5	11	5	9	M28.9	-	-	-	--
WBGene00010943	17.416	20.536	19.615	20.872	23.966	25.431	24.135	22.369	17.745	15.53	10.717	10.534	18.147	20.765	22.84	235	277	301	286	306	310	322	271	354	232	147	145	281	283	325	M176.4	-	-	-	--
WBGene00010960	985.963	1329.37	1232.34	845.347	948.75	781.48	1516.01	880.33	1425.64	800.101	565.88	617.64	787.209	618.816	1200.77	7423	9870	10447	6451	6727	5347	11417	6078	16009	6689	4315	4798	6837	4722	9337	-	-	-	-	-
WBGene00010963	495.414	463.467	365.961	379.42	460.357	384.551	554.832	424.187	331.037	258.908	256.959	250.98	238.263	294.497	301.12	8073	7448	6715	6267	7065	5695	9044	6339	8046	4685	4241	4220	4479	4864	5068	-	-	-	-	-
WBGene00010984	28.307	27.884	30.263	28.14	24.63	21.121	22.747	23.577	16.339	16.315	19.75	19.596	18.415	16.704	18.48	525	510	632	529	431	356	422	401	452	336	371	375	394	314	354	nkat-3	Metabolism;Human Diseases;Metabolism;Metabolism;Metabolism	Global and overview maps;Cancer: overview;Amino acid metabolism;Amino acid metabolism;Metabolism of other amino acids	K00816;K00816;K00816;K00816;K00816	--
WBGene00010988	130.329	131.293	122.854	126.619	172.627	189.327	180.987	184.442	49.383	58.811	71.843	67.751	78.819	76.252	65.585	6430	6388	6825	6332	8021	8489	8932	8345	3634	3222	3590	3449	4486	3813	3342	metr-1	Metabolism;Metabolism;Metabolism;Metabolism;Metabolism	Global and overview maps;Global and overview maps;Amino acid metabolism;Metabolism of other amino acids;Metabolism of cofactors and vitamins	K00548;K00548;K00548;K00548;K00548	--
WBGene00010989	7.673	7.526	6.293	6.329	4.675	3.968	3.27	4.435	2.305	2.417	3.188	3.332	3.199	3.434	2.679	183	177	169	153	105	86	78	97	82	64	77	82	88	83	66	R03D7.2	-	-	-	--
WBGene00011000	22.399	22.678	22.734	23.34	19.554	16.93	18.751	20.75	2.168	2.023	4.201	4.85	3.452	1.914	2.406	658	657	752	695	541	452	551	559	95	66	125	147	117	57	73	R03G8.6	Metabolism;Metabolism;Organismal Systems;Organismal Systems	Global and overview maps;Metabolism of other amino acids;Endocrine system;Immune system	K11140;K11140;K11140;K11140	--
WBGene00011006	43.983	48.414	48.227	45.201	43.937	43.674	40.499	43.018	8.73	8.339	10.714	11.685	9.741	9.612	8.125	912	990	1126	950	858	823	840	818	270	192	225	250	233	202	174	ugt-47	Metabolism;Metabolism;Metabolism;Metabolism;Human Diseases;Metabolism;Metabolism;Metabolism;Metabolism;Metabolism	Global and overview maps;Xenobiotics biodegradation and metabolism;Xenobiotics biodegradation and metabolism;Xenobiotics biodegradation and metabolism;Cancer: overview;Metabolism of cofactors and vitamins;Carbohydrate metabolism;Carbohydrate metabolism;Lipid metabolism;Metabolism of cofactors and vitamins	K00699;K00699;K00699;K00699;K00699;K00699;K00699;K00699;K00699;K00699	--
WBGene00011011	190.413	187.005	180.215	181.476	170.589	166.597	160.136	162.749	73.206	90.235	138.95	135.272	101.123	76.454	74.976	3622	3508	3860	3499	3056	2880	3047	2839	2077	1906	2677	2655	2219	1474	1473	R04D3.3	-	-	-	--
WBGene00011049	3.075	4.114	3.254	4.196	1.876	2.52	2.355	2.64	1.492	1.591	2.455	2.6	1.248	1.162	1.647	47	62	56	65	27	35	36	37	34	27	38	41	22	18	26	sdz-26	-	-	-	--
WBGene00011059	312.347	304.057	330.059	326.887	246.044	241.773	226.986	246.683	210.529	184.52	127.961	131.095	142.238	181.616	213.063	1875	1800	2231	1989	1391	1319	1363	1358	1885	1230	778	812	985	1105	1321	R06C1.4	-	-	-	--
WBGene00011076	1.461	2.13	1.987	2.163	2.909	2.864	3.059	2.34	2.296	1.439	0.992	0.398	2.415	3.289	3.935	32	46	49	48	60	57	67	47	75	35	22	9	61	73	89	scav-5	Cellular Processes	Transport and catabolism	K12384	--
WBGene00011105	9.566	10.663	9.274	10.734	5.117	4.018	4.964	3.822	4.945	4.537	3.677	4.671	4.811	5.404	5.02	131	144	143	149	66	50	68	48	101	69	51	66	76	75	71	R07E3.4	Human Diseases;Human Diseases;Human Diseases;Human Diseases;Cellular Processes;Environmental Information Processing;Environmental Information Processing;Cellular Processes;Human Diseases	Neurodegenerative disease;Neurodegenerative disease;Neurodegenerative disease;Infectious disease: viral;Cell growth and death;Signal transduction;Signal transduction;Cell growth and death;Infectious disease: viral	K05863;K05863;K05863;K05863;K05863;K05863;K05863;K05863;K05863	--
WBGene00011112	21.398	23.601	21.004	21.666	5.082	3.614	4.222	5.117	16.863	14.537	9.729	9.732	8.217	9.63	9.087	228	248	252	234	51	35	45	50	268	172	105	107	101	104	100	R07E5.4	-	-	-	--
WBGene00011119	133.319	133.03	109.759	135.127	140.914	138.5	141.637	146.371	68.897	64.068	61.537	71.16	69.973	55.644	66.527	877	863	813	901	873	828	932	883	676	468	410	483	531	371	452	mpc-1	-	-	-	--
WBGene00011139	20.815	17.554	14.093	19.112	17.834	15.987	13.391	14.719	7.945	8.444	11.496	12.283	7.056	8.438	9.378	202	168	154	188	163	141	130	131	115	91	113	123	79	83	94	R08B4.3	-	-	-	--
WBGene00011162	2.603	2.7	1.755	2.213	1.107	2.739	2.189	1.481	1.491	0.851	0.669	1.149	1.161	1.084	1.599	47.73	48.82	36.24	41.13	19.12	45.63	40.14	24.9	40.76	17.33	12.43	21.73	24.56	20.15	30.27	chil-19	-	-	-	--
WBGene00011173	0.656	0.481	0.777	0.899	0.774	1.083	0.838	0.716	0.391	0.328	0.396	0.353	0.379	0.396	0.282	18	13	24	25	20	27	23	18	16	10	11	10	12	11	8	acs-18	Metabolism;Organismal Systems;Cellular Processes;Metabolism;Metabolism;Organismal Systems;Organismal Systems;Cellular Processes;Metabolism	Global and overview maps;Environmental adaptation;Transport and catabolism;Global and overview maps;Lipid metabolism;Endocrine system;Endocrine system;Cell growth and death;Lipid metabolism	K01897;K01897;K01897;K01897;K01897;K01897;K01897;K01897;K01897	--
WBGene00011176	7.359	7.462	7.546	7.859	10.553	11.186	10.618	9.927	2.441	2.323	2.322	2.941	2.631	2.32	2.497	97	97	112	105	131	134	140	120	48	34	31	40	40	31	34	R09E10.6	-	-	-	--
WBGene00011181	38.734	38.131	39.425	37.819	49.858	47.688	43.458	44.099	26.937	24.438	24.712	26.3	19.705	19.496	20.917	292	282	337	291	355	329	330	307	305	206	190	206	170	150	164	R09H10.3	Metabolism;Metabolism	Global and overview maps;Nucleotide metabolism	K07127;K07127	--
WBGene00011182	26.723	28.269	25.795	25.623	33.546	33.425	33.663	36.106	15.104	14.491	11.935	13.083	12.673	15.673	13.612	1669	1743	1815	1623	1976	1901	2104	2068	1407	1005	755	845	914	994	879	R09H10.5	-	-	-	--
WBGene00011184	7.398	6.704	5.452	6.056	31.087	21.823	24.233	24.03	1.055	1.559	0.622	0.763	1.228	2.795	1.067	47	42	39	39	186	126	154	140	10	11	4	5	9	18	7	R09H10.7	-	-	-	--
WBGene00011185	11.656	10.895	11.842	10.553	11.511	14.937	11.748	13.495	6.142	6.955	5.92	6.183	6.237	5.821	4.412	243	224	278	223	226	283	245	258	191	161	125	133	150	123	95	R10D12.1	Cellular Processes	Transport and catabolism	K12301	--
WBGene00011214	4.461	4.267	5.98	5.564	6.077	5.557	6.731	5.69	3.555	2.35	3.657	1.795	1.678	1.495	1.63	53	50	80	67	68	60	80	62	63	31	44	22	23	18	20	R10E9.2	-	-	-	--
WBGene00011222	66.925	64.048	60.271	66.225	63.785	65.434	64.89	63.453	50.141	37.093	32.375	32.626	28.308	31.424	33.7	996	940	1010	999	894	885	966	866	1113	613	488	501	486	474	518	R10H10.3	Organismal Systems	Digestive system	K14616	--
WBGene00011236	24.854	26.792	25.745	24.478	22.693	22.846	25.63	21.976	12.52	14.739	16.632	16.663	20.187	19.326	17.953	571	607	666	570	491	477	589	463	429	376	387	395	535	450	426	R11A8.1	-	-	-	--
WBGene00011269	10.293	8.332	8.797	8.296	7.219	8.929	6.953	7.633	4.724	6.199	4.234	4.198	4.964	5.657	5.337	212	169	202	169	140	167	143	144	144	131	88	90	116	119	114	R17.3	-	-	-	--
WBGene00011307	3.4	4.158	3.471	4.044	2.474	2.496	2.12	2.067	1.441	1.486	1.166	1.265	1.294	1.011	1.084	55	67	64	68	38	37	35	31	36	27	19	21	24	17	18	mpst-7	Metabolism;Metabolism;Metabolism;Genetic Information Processing	Global and overview maps;Amino acid metabolism;Energy metabolism;Folding, sorting and degradation	K01011;K01011;K01011;K01011	--
WBGene00011336	1.245	1.683	1.966	1.774	2.938	1.522	2.489	2.866	0.556	0.125	0.546	0.268	1.199	0.682	1.072	9	12	16	13	20	10	18	19	6	1	4	2	10	5	8	ubxn-5	-	-	-	--
WBGene00011339	6.906	8.207	8.577	7.026	7.448	6.887	7.066	6.707	5.643	4.324	5.54	4.915	4.537	4.685	3.866	128	150	179	132	130	116	131	114	156	89	104	94	97	88	74	T01G5.1	-	-	-	--
WBGene00011340	1.947	1.974	1.97	1.742	1.875	1.843	1.765	1.679	0.577	0.489	0.224	0.702	0.432	0.938	1.491	43	43	49	39	39	37	39	34	19	12	5	16	11	21	34	ugt-30	-	-	-	--
WBGene00011374	30.972	25.064	24.067	31.143	25.455	30.311	24.413	26.629	27.653	17.164	13.967	17.75	15.102	16.307	16.868	208	166	182	212	161	185	164	164	277	128	95	123	117	111	117	T02D1.8	-	-	-	--
WBGene00011401	1.536	1.891	2.571	1.695	1.862	1.244	2.682	1.499	1.392	0.743	0.306	0.351	0.984	0.814	1.099	14	16	27	16	17	10	26	12	19	8	3	3	11	8	11	T03F6.6	-	-	-	--
WBGene00011407	11.731	14.437	13.268	12.414	8.198	8.771	7.217	6.451	3.294	4.199	5.296	4.47	3.433	2.819	2.524	234	284	298	251	154	159	144	118	98	93	107	92	79	57	52	ppat-1	Metabolism;Metabolism;Metabolism	Global and overview maps;Nucleotide metabolism;Amino acid metabolism	K00764;K00764;K00764	--
WBGene00011432	7.873	8.03	7.477	8.441	6.04	6.26	6.688	6.997	4.577	3.77	5.437	6.616	4.221	2.38	3.525	173	174	185	188	125	125	147	141	150	92	121	150	107	53	80	sdz-30	-	-	-	--
WBGene00011446	200.616	201.981	214.094	194.752	164.754	174.528	151.784	170.364	48.105	49.505	30.898	36.441	28.675	42.381	40.438	1686	1674	2026	1659	1304	1333	1276	1313	603	462	263	316	278	361	351	T04F8.8	-	-	-	--
WBGene00011460	13.958	13.924	16.059	14.105	14.461	14.612	13.897	13.926	6.744	8.346	8.313	9.091	9.454	9.59	10.395	247	243	320	253	241	235	246	226	178	164	149	166	193	172	190	ttr-14	-	-	-	--
WBGene00011462	7.07	8.459	6.234	6.635	13.394	15	12.916	13.589	4.443	4.226	2.172	3.106	4.005	3.9	3.262	139	164	138	129	248	268	254	245	120	81	39	63	85	78	62	vap-2	-	-	-	--
WBGene00011487	97.734	98.949	95.198	100.41	103.664	104.128	100.199	104.572	8.467	6.292	9.854	9.115	10.648	11.665	9.738	2546	2542	2790	2649	2542	2464	2611	2497	329	182	260	245	320	308	262	T05E12.6	-	-	-	--
WBGene00011491	1.074	1.089	1.683	1.433	1.274	1.251	1.389	0.895	0.55	0.398	0.686	0.612	0.602	0.312	0.489	17	17	30	23	19	18	22	13	13	7	11	10	11	5	8	T05F1.5	-	-	-	--
WBGene00011540	16.95	17.576	19.39	17.478	26.437	27.396	21.827	26.106	11.236	10.262	10.779	10.766	12.203	16.062	17.245	177	181	228	185	260	260	228	250	175	119	114	116	147	170	186	T06E6.10	-	-	-	--
WBGene00011556	3.029	3.071	2.988	2.573	2.724	1.574	1.682	2.66	1.438	0.795	0.623	0.734	0.875	1.411	0.57	72	72	80	62	61	34	40	58	51	21	15	18	24	34	14	vglu-3	Organismal Systems;Organismal Systems;Organismal Systems;Human Diseases	Nervous system;Nervous system;Nervous system;Substance dependence	K12302;K12302;K12302;K12302	--
WBGene00011573	45.963	44.681	49.071	45.624	54.56	61.806	48.975	58.333	22.557	19.587	18.695	14.871	23.003	27.084	22.967	653	626	785	657	730	798	696	760	478	309	269	218	377	390	337	anmt-3	Metabolism;Metabolism	Global and overview maps;Metabolism of cofactors and vitamins	K00541;K00541	--
WBGene00011579	7.17	8.067	7.408	8.771	8.805	9.285	9.385	8.812	5.556	5.274	3.497	3.452	4.445	6.787	6.64	137	148	155	163	154	158	179	155	153	108	67	67	95	131	127	T07D4.2	-	-	-	--
WBGene00011670	1.853	1.454	1.327	1.12	0.761	1.052	1.135	0.977	0.721	0.807	0.354	0.405	0.155	0.649	0.289	31	24	25	19	12	16	19	15	18	15	6	7	3	11	5	fbxa-84	-	-	-	--
WBGene00011671	1.842	1.971	1.863	2.372	6.356	6.586	4.91	5.579	0.103	0.138	0.202	0.05	0.089	0.05	0.05	36	38	41	47	117	117	96	100	3	3	4	1	2	1	1	cyp-13A4	-	-	-	--
WBGene00011689	56.092	54.853	55.139	56.88	58.441	56.284	55.567	57.442	22.798	30.066	39.922	39.892	35.838	28.03	22.406	1544	1489	1709	1587	1515	1408	1530	1450	936	919	1113	1133	1138	782	637	T10C6.7	-	-	-	--
WBGene00011691	34.981	34.199	35.442	37.942	36.141	34.791	32.304	38.876	13.134	17.04	27.045	26.438	22.348	18.916	16.948	429	412	483	469	415	384	396	436	239	230	334	330	315	236	215	T10C6.10	-	-	-	--
WBGene00011694	17.466	17.793	17.148	16.441	4.764	5.995	4.646	4.893	15.202	12.194	7.752	7.532	8.959	11.146	13.265	218	219	241	208	56	68	58	56	283	169	98	97	129	141	171	T10G3.3	-	-	-	--
WBGene00011725	2.389	2.376	3.116	1.864	1.977	2.31	1.109	2.197	1.73	1.413	0.594	0.466	0.878	2.077	2.581	29	39	39	25	31	24	18	32	33	20	10	8	13	22	31	lips-5	-	-	-	--
WBGene00011736	28.299	28.883	31.033	28.081	31.424	37.538	28.556	32.38	13.006	12.053	10.524	10.252	12.984	16.033	13.017	1402	1411	1731	1410	1466	1690	1415	1471	961	663	528	524	742	805	666	T12D8.9	-	-	-	--
WBGene00011753	176.451	177.741	185.217	185.658	180.12	198.622	164.707	182.156	3.434	5.19	8.535	8.59	5.995	5.544	2.929	1233	1225	1456	1311	1187	1258	1153	1167	36	40	60	62	48	39	21	T13F3.6	-	-	-	--
WBGene00011795	3.218	2.499	3.405	3.039	4.507	3.616	2.952	2.389	1.698	1.07	1.851	1.472	1.543	1.044	2.121	47	36	56	45	62	48	42	32	37	16	26	22	26	15	32	T16A9.5	-	-	-	--
WBGene00011798	4.677	4.453	6.382	5.289	25.556	28.742	25.999	26.121	7.342	5.033	3.379	2.322	7.02	9.791	14.799	82	77	126	94	422	458	456	420	192	98	60	42	142	174	268	T16G1.4	-	-	-	--
WBGene00011800	20.876	20.383	20.212	20.104	29.34	28.394	26.073	28.984	3.638	2.493	2.296	2.576	4.08	4.535	4.557	377	363	411	368	499	466	471	480	98	50	42	48	85	83	85	T16G1.6	-	-	-	--
WBGene00011801	24.324	26.396	26.197	24.629	51.826	50.419	49.54	52.176	21.136	17.966	12.271	13.286	20.438	25.315	26.908	456	488	553	468	915	859	929	897	591	374	233	257	442	481	521	T16G1.7	-	-	-	--
WBGene00011803	12.007	12.702	11.975	11.198	8.001	8.517	7.984	7.337	2.76	3.079	2.835	2.598	1.885	2.442	1.364	878	916	986	830	551	566	584	492	301	250	210	196	159	181	103	T16G12.1	-	-	-	--
WBGene00011829	3.622	3.188	3.702	2.495	3.846	5.264	4.031	5.217	0.916	0.677	1.282	0.662	1.007	0.877	0.596	53	46	61	37	53	70	59	70	20	11	19	10	17	13	9	T19A6.4	-	-	-	--
WBGene00011830	11.642	12.134	10.256	12.034	8.421	9.135	7.372	8.446	7.743	6.474	7.327	6.518	7.277	5.308	6.736	251	258	249	263	171	179	159	167	249	155	160	145	181	116	150	cyp-29A2	-	-	-	--
WBGene00011846	1.848	1.34	1.369	2.228	1.784	2.095	1.735	2.076	1.514	0.908	0.442	0.868	1.384	1.63	2.079	33	24	28	41	30	34	31	34	41	18	8	16	29	30	39	chil-25	-	-	-	--
WBGene00011852	5.768	3.563	5.241	5.168	8.307	8.025	8.816	8.676	4.134	3.881	2.619	2.763	5.518	10.467	10.271	87	53	89	79	118	110	133	120	93	65	40	43	96	160	160	clec-26	-	-	-	--
WBGene00011856	218.384	209.876	216.554	212.846	279.341	275.054	260.642	256.026	171.07	137.392	136.483	139.454	108.875	109.5	100.699	2316	2195	2586	2288	2790	2651	2765	2490	2706	1618	1466	1526	1332	1177	1103	T20D3.2	-	-	-	--
WBGene00011870	39.728	33.457	39.169	35.707	21.271	27.97	21.709	28.269	14.672	13.947	16.621	19.414	15.468	11.46	16.299	236	196	262	215	119	151	129	154	130	92	100	119	106	69	100	T20G5.8	-	-	-	--
WBGene00011879	5.694	6.715	5.771	4.824	4.009	4.358	3.65	4.724	5.975	3.455	2.261	2.459	3.541	4.396	4.854	92	107	105	79	61	64	59	70	144	62	37	41	66	72	81	pho-7	-	-	-	--
WBGene00011891	49.574	51.143	44.478	48.167	41.782	49.288	40.529	44.319	44.613	37.926	27.334	24.814	30.928	47.903	52.577	1216	1238	1229	1198	965	1099	995	998	1622	1030	680	628	872	1186	1327	del-6	-	-	-	--
WBGene00011923	7.288	7.288	6.285	7.912	6.662	7.537	6.073	6.657	3.812	2.979	3.191	2.034	2.234	3.214	4.642	144	141	139	156	123	135	121	119	113	65	64	41	50	64	94	chhy-1	Metabolism;Cellular Processes;Metabolism	Global and overview maps;Transport and catabolism;Glycan biosynthesis and metabolism	K01197;K01197;K01197	--
WBGene00011932	75.938	79.156	78.025	75.941	57.49	57.479	59.608	60.474	22.146	26.299	36.885	37.295	30.286	28.129	26.274	1848	1897	2138	1871	1314	1264	1454	1354	806	714	908	935	850	694	656	sptl-3	Metabolism;Environmental Information Processing;Metabolism	Global and overview maps;Signal transduction;Lipid metabolism	K00654;K00654;K00654	--
WBGene00011968	6.342	4.666	5.412	6.012	8.451	9.305	6.589	5.967	3.085	1.68	2.947	2.049	2.479	1.718	3.853	51	37	49	49	64	68	53	44	37	15	24	17	23	14	32	T23G11.1	-	-	-	--
WBGene00011979	4.159	5.175	6.044	2.984	1.004	1.664	1.323	0.825	1.014	0.851	0.933	1.832	0.655	0.373	0.183	22	27	36	16	5	8	7	4	8	5	5	10	4	2	1	T24B8.5	-	-	-	--
WBGene00012015	224.285	232.458	219.065	220.703	195.059	186.138	196.448	193.389	106.154	123.987	147.962	150.37	134.789	132.42	118.575	4659	4762	5124	4647	3816	3514	4082	3684	3289	2860	3113	3223	3230	2788	2544	T25B9.9	Metabolism;Metabolism;Metabolism;Metabolism	Global and overview maps;Global and overview maps;Metabolism of other amino acids;Carbohydrate metabolism	K00033;K00033;K00033;K00033	--
WBGene00012018	64.128	67.395	65.942	64.135	70.558	70.791	70.317	72.301	18.976	19.687	17.335	19.291	17.848	25.212	19.165	5245	5436	6073	5317	5435	5262	5753	5423	2315	1788	1436	1628	1684	2090	1619	T25C12.3	-	-	-	--
WBGene00012066	1.737	1.281	1.122	1.246	0.587	1.737	1.736	0.775	0.476	0.355	0.546	0.459	0.547	0.312	0.917	22	16	16	16	7	20	22	9	9	5	7	6	8	4	12	fbxb-116	-	-	-	--
WBGene00012087	4.681	6.131	7.534	4.233	4.763	4.399	4.387	4.466	2.615	1.756	2.503	1.607	2.367	1.251	2.077	48	62	87	44	46	41	45	42	40	20	26	17	28	13	22	T27E7.1	-	-	-	--
WBGene00012123	58.586	51.052	48.942	49.034	35.411	34.854	26.774	32.715	5.352	3.479	3.56	2.745	2.567	4.319	3.615	455	391	428	386	259	246	208	233	62	30	28	22	23	34	29	T28D6.3	-	-	-	--
WBGene00012143	4.684	3.647	4.16	4.538	2.842	3.405	4.432	3.922	5.271	3.389	2.395	2.918	3.77	4.951	7.288	56	43	56	55	32	37	53	43	94	45	29	36	52	60	90	T28H10.2	-	-	-	--
WBGene00012151	2.019	1.911	2.392	2.391	2.88	2.962	3.095	2.349	1.534	0.727	0.133	1.044	1.284	0.664	1.434	15	14	20.01	18	20.15	20	23	16	17	6	1	8	11	5	11	VH15N14R.1	-	-	-	--
WBGene00012207	2.348	1.973	2.103	2.118	2.279	3.054	2.347	2.08	0.81	0.483	1.271	1.235	1.286	0.488	0.137	35	29	34	32	32	40	35	27	18	8	19	19	21	7	2	W02B12.12	-	-	-	--
WBGene00012217	12.502	16.701	15.096	12.735	16	13.868	13.513	8.778	1.974	1.6	5.564	6.909	2.004	1.189	1.664	103	136	143	101	119	107	122	73	23	15	54	60	19	10	15	W02H3.1	-	-	-	--
WBGene00012251	17.376	16.344	17.526	17.388	24.544	22.946	23.266	22.652	8.122	6.585	7.382	8.105	6.679	7.064	7.388	221	205	251	224.17	294	265.23	296	264.21	154.07	93	95.09	106.37	98	91.06	97.05	clec-49	Human Diseases;Cellular Processes	Infectious disease: bacterial;Transport and catabolism	K06560;K06560	--
WBGene00012252	5.705	5.206	5.404	5.065	7.168	5.231	6.558	4.251	3.888	1.541	1.971	1.659	2.637	3.377	5.431	60	54	64	54	71	50	69	41	61	18	21	18	32	36	59	W04E12.7	-	-	-	--
WBGene00012280	4.098	3.463	3.379	3.032	6.527	6.334	6.048	6.384	3.663	2.548	2.264	1.655	2.96	4.813	5.668	84	70	78	63	126	118	124	120	112	58	47	35	70	100	120	W05E10.1	Cellular Processes	Transport and catabolism	K12307	--
WBGene00012291	34.998	37.305	35.245	33.742	27.868	30.14	25.978	23.593	29.934	25.383	19.073	24.104	22.569	26.865	22.922	256	268	291	255	192	198	187	164	330	210	139	180	198	201	177	W06A7.2	-	-	-	--
WBGene00012293	7.26	8.392	8.219	8.224	6.422	7.077	7.44	5.548	3.185	2.957	2.791	3.414	2.884	2.617	2.584	115.95	132.17	147.8	133.12	96.59	102.71	118.85	81.25	65.82	52.44	45.15	56.26	53.14	42.36	42.63	W06A7.4	-	-	-	--
WBGene00012295	3.789	4.63	5.867	5.464	4.436	5.345	4.856	5.403	1.759	2.012	2.494	2.919	1.348	1.246	1.599	39	47	68	57	43	50	50	51	27	23	26	31	16	13	17	nmat-1	Metabolism;Metabolism	Global and overview maps;Metabolism of cofactors and vitamins	K06210;K06210	--
WBGene00012301	60.632	57.516	59.364	56.299	53.386	51.398	49.457	48.176	27.538	30.564	41.575	43.152	33.311	25.541	29.185	527	493	581	496	437	406	430	384	357	295	366	387	334	225	262	W06D11.3	-	-	-	--
WBGene00012324	23.442	23.527	22.053	23.553	22.906	23.42	21.901	23.889	4.532	6.778	10.839	10.964	8.727	4.446	3.295	489	484	518	498	450	444	457	457	141	157	229	236	210	94	71	rhy-1	-	-	-	--
WBGene00012407	42.562	45.376	46.061	41.807	42.032	41.407	37.062	44.839	20.552	21.95	24.203	22.135	16.169	16.43	16.799	915	962	1115	911	851	809	797	884	659	524	527	491	401	358	373	Y7A5A.1	Metabolism;Metabolism	Global and overview maps;Lipid metabolism	K09828;K09828	--
WBGene00012416	4.552	4.697	3.828	4.61	5.047	6.649	4.994	6.677	2.917	2.249	1.79	1.952	2.933	3.497	3.471	113	115	107	116	118	150	124	152	108	62	45	50	84	88	89	Y7A9A.1	Metabolism;Metabolism;Metabolism;Metabolism	Global and overview maps;Metabolism of other amino acids;Lipid metabolism;Metabolism of other amino acids	K18592;K18592;K18592;K18592	--
WBGene00012428	45.729	48.398	46.66	44.051	42.785	48.379	44.095	42.013	13.18	12.652	14.555	13.04	12.548	14.313	14.124	940	980	1079	917	827	902	905	790	403	288	303	276	297	298	299	Y11D7A.3	-	-	-	--
WBGene00012445	18.489	18.723	19.06	17.537	15.949	16.129	15.801	15.971	5.679	5.028	3.603	4.087	5.007	7.511	6.131	1530	1528	1776	1471	1243	1213	1308	1212	701	462	302	349	478	630	524	Y16B4A.2	Cellular Processes	Transport and catabolism	K13289	--
WBGene00012514	15.267	17.029	14.152	14.874	13.475	9.869	10.779	10.925	7.677	7.39	8.667	9.34	9.016	9.979	9.423	160	176	167	158	133	94	113	105	120	86	92	101	109	106	102	Y26E6A.3	-	-	-	--
WBGene00012538	57.89	56.196	57.706	58.649	82.623	83.434	82.782	83.211	27.039	20.021	22.375	25.45	25.603	24.001	24.279	1078	1032	1210	1107	1449	1412	1542	1421	751	414	422	489	550	453	438	Y37A1B.5	Metabolism;Metabolism	Global and overview maps;Energy metabolism	K17285;K17285	--
WBGene00012595	2.769	2.388	3.89	2.079	3.379	2.364	3.47	2.523	1.468	0.93	1.673	1.121	1.146	0.652	1.16	67	57	106	51	77	52	84	56	53	25	41	28	32	16	29	Y38E10A.17	-	-	-	--
WBGene00012634	11.002	8.527	7.443	11.116	25.741	18.785	20.085	24.763	5.231	3.6	6.66	5.567	4.879	4.451	4.708	64	49	49	66	141	99	117	130	46	24	42	36	35	27	32	Y38H6C.23	-	-	-	--
WBGene00012638	0.806	0.341	0.895	0.663	0.928	0.518	0.605	0.953	0.45	0.363	0.066	0.26	0.175	0.066	0.26	12	5	15	10	13	7	9	13	10	6	1	4	3	1	4	Y38H8A.4	-	-	-	--
WBGene00012664	247.721	242.193	280.241	251.598	498.787	497.827	477.811	489.332	47.95	30.076	36.084	41.166	43.877	65.308	69.246	7395	7130	9420	7613	14023	13506	14268	13396	2135	997	1091	1268	1511	1976	2135	Y39B6A.1	-	-	-	--
WBGene00012699	2.15	2.637	2.354	2.319	2.389	2.091	2.45	2.018	0.671	0.45	0.79	0.63	0.564	0.296	0.629	43	52	53	47	45	38	49	37	20	10	16	13	13	6	13	Y39B6A.41	Organismal Systems	Digestive system	K08143	--
WBGene00012747	85.591	75.228	78.86	78.465	80.439	78.966	84.496	80.665	38.941	27.853	30.045	35.57	23.475	25.946	29.601	1201	1041	1246	1116	1063	1007	1186	1038	815	434	427	515	380	369	429	Y40H7A.10	Cellular Processes;Cellular Processes	Transport and catabolism;Cell growth and death	K08569;K08569	--
WBGene00012781	7.418	8.189	10.892	7.045	6.592	8.62	8.137	7.815	4.376	2.183	3.796	1.256	1.571	1.956	2.495	29	30	48	27	24	31	31	28	25	9	15	5	7	8	10	nspd-7	-	-	-	--
WBGene00012786	1.917	3.61	2.493	2.634	2.762	1.733	2.601	2.389	1.331	0.986	0.744	0.796	1.246	1.216	0.729	28	52	41	39	38	23	38	32	29	16	11	12	21	18	11	Y43C5B.3	Human Diseases;Genetic Information Processing	Infectious disease: viral;Folding, sorting and degradation	K03065;K03065	--
WBGene00012809	1.387	1.503	2.166	1.793	2.488	2.052	1.817	1.982	1.154	0.517	0.755	1.344	1.202	0.849	0.463	29	31	51	38	49	39	38	38	36	12	16	29	29	18	10	Y43F8A.2	-	-	-	--
WBGene00012812	80.626	78.821	83.864	77.232	69.48	72.034	68.199	71.524	56.622	51.021	33.136	32.5	44.184	51.096	55.515	1618	1494	1854	1526	1269	1274	1297	1270	1561	1054	707	643	993	1078	1141	Y43F8B.1	-	-	-	--
WBGene00012827	1.753	1.679	1.989	2.018	2.792	2.036	1.947	2.23	0.849	0.439	1.058	0.566	0.591	0.577	0.754	18	17	23	21	27	19	20	21	13	5	11	6	7	6	8	Y43F8C.5	-	-	-	--
WBGene00012834	30.601	31.825	28.696	27.164	18.783	20.564	15.759	18.279	13.677	8.993	8.733	7.881	8.78	10.416	13.467	429	440	453	386	248	262	221	235	286	140	124	114	142	148	195	Y43F8C.13	-	-	-	--
WBGene00012851	5.707	5.476	5.177	5.752	3.714	3.511	3.865	4.015	1.81	1.768	3.09	2.557	2.021	1.09	1.961	93	88	95	95	57	52	63	60	44	32	51	43	38	18	33	Y44A6C.2	-	-	-	--
WBGene00012909	17.136	17.312	16.784	18.891	15.82	13.184	13.315	14.308	6.265	7.226	9.333	9.167	7.298	4.657	4.962	232	232.01	256	262.02	203.02	163.01	181	179.03	127	109	128	129.01	114	65.01	71.02	spds-1	Metabolism;Metabolism;Metabolism;Metabolism	Global and overview maps;Metabolism of other amino acids;Amino acid metabolism;Amino acid metabolism	K00797;K00797;K00797;K00797	--
WBGene00012917	0.799	0.648	0.908	0.977	0.17	0.281	0.255	0.279	0.15	0.115	0.158	0.155	0.083	0.126	0.093	25	20	32	31	5	8	8	8	7	4	5	5	3	4	3	Y46G5A.29	-	-	-	--
WBGene00012988	40.368	36.725	42.129	42.976	34.146	39.199	31.509	33.126	15.811	17.581	19.771	22.324	18.268	19.352	15.192	885	794	1040	955	705	781	691	666	517	428	439	505	462	430	344	ztf-22	-	-	-	--
WBGene00013007	17.451	18.488	16.886	14.775	1.659	2.149	1.888	1.704	0.044	0.117	0.257	0.063	0.113	0	0	268	280	292	230	24	30	29	24	1	2	4	1	2	0	0	Y48E1B.8	-	-	-	--
WBGene00013074	3.977	3.96	4.32	3.853	2.828	4.063	3.55	4.22	3.214	3.645	1.613	2.134	3.97	5.36	3.988	112	110	137	110	75	104	100	109	135	114	46	62	129	153	116	hmit-1.2	-	-	-	--
WBGene00013083	12.872	11.583	11.205	11.942	7.015	7.832	7.286	6.739	4.744	3.8	3.577	2.85	3.621	4.037	3.714	302	268	296	284	155	167	171	145	166	99	85	69	98	96	90	Y51A2D.18	-	-	-	--
WBGene00013088	0.969	0.393	0.582	0.878	1.183	1.082	0.702	0.792	0.422	0.295	0.324	0.282	0.336	0.334	0.272	20	8	14	19	23	21	15	15	13	7	7	6	8	7	6	Y51B9A.6	-	-	-	--
WBGene00013118	8.96	7.69	8.068	7.946	10.709	10.524	10.212	11.445	4.921	5.018	4.109	4.46	3.864	6.515	6.665	223.89	189.5	227	201.26	252	238.98	255.25	262.27	183.4	139.23	104	115	111.38	165	172	Y51H4A.24	-	-	-	--
WBGene00013136	31.945	32.795	31.145	32.166	24.737	23.634	20.695	24.377	18.978	17.048	21.223	16.73	15.48	18.728	16.713	483	489	531	496	353	327	313	338	428	287	325	261	270	287	261	Y53C10A.5	-	-	-	--
WBGene00013207	2.742	3.732	2.756	2.634	1.379	1.429	1.226	1.653	0.435	0.91	0.784	0.35	0.876	0.498	0.489	38	51	43	37	18	18	17	21	9	14	11	5	14	7	7	zipt-2.3	-	-	-	--
WBGene00013238	911.368	883.546	1001.49	916.988	812.069	941.136	782.542	810.679	421.328	477.405	595.489	572.043	464.876	427.779	422.939	7853	7508	9717	8009	6590	7370	6745	6406	5415	4568	5197	5086	4621	3736	3764	trap-4	Genetic Information Processing	Folding, sorting and degradation	K04571	--
WBGene00013275	25.456	25.737	26.663	26.517	25.757	26.033	23.726	25.39	17.619	15.238	13.084	11.9	17.004	19.871	25.299	340	339	401	359	324	316	317	311	351	226	177	164	262	269	349	btb-14	-	-	-	--
WBGene00013290	2.816	3.051	5.07	4.148	4.219	4.499	4.319	4.164	1.603	1.772	2.437	1.047	1.872	1.18	1.867	73	78	148	109	103	106	112	99	62	51	64	28	56	31	50	Y57G11A.2	-	-	-	--
WBGene00013311	1107.45	1108.42	1186.91	1135.21	926.214	957.607	927.355	926.428	355.216	453.463	589.196	609.074	500.889	441.247	374.668	27099	26851	32932	27819	21080	20818	22388	20448	12567	12288	14788	15645	14394	11149	9401	sec-61	Genetic Information Processing;Cellular Processes;Human Diseases;Genetic Information Processing	Folding, sorting and degradation;Transport and catabolism;Infectious disease: bacterial;Folding, sorting and degradation	K10956;K10956;K10956;K10956	--
WBGene00013330	0.446	0.792	0.693	0.55	0.237	0.123	0.111	0	0.224	0.1	0	0	0	0	0.324	4	7	7	5	2	1	1	0	3	1	0	0	0	0	3	Y57G11C.41	-	-	-	--
WBGene00013392	129.013	136.894	145.901	151.028	99.472	95.211	95.948	93.13	42.375	39.599	45.57	45.995	25.737	28.738	36.151	1149	1201	1462	1363	833	770	854	760	562	391	411	422	264	259	332	Y62H9A.4	-	-	-	--
WBGene00013453	12.359	13.665	13.753	16.086	13.36	14.992	12.206	13.72	8.186	7.979	8.6	10.895	8.261	5.876	8.939	166	181	208	219	169	183	164	169	164	119	117	151	128	80	124	fbxa-83	-	-	-	--
WBGene00013473	2.848	2.816	4.553	3.723	3.553	4.309	4.556	5.28	1.719	1.347	2.039	1.656	1.296	0.422	1.241	40	39	72	53	47	55	64	68	36	21	29	24	21	6	18	Y69E1A.1	-	-	-	--
WBGene00013474	3.214	3.45	5.428	3.792	4.617	4.645	4.409	5.085	2.112	2.213	2.924	1.832	2.458	1.057	1.22	51	54	97	61	69	67	70	74	50	39	47	30	45	17	20	Y69E1A.2	-	-	-	--
WBGene00013489	765.437	789.875	778.775	746.166	526.193	595.752	510.971	548.91	212.707	111.123	45.059	40.109	121.118	215.398	276.297	10080	10258	11548	9960	6526	7130	6731	6629	4178	1625	601	545	1840	2875	3758	col-42	-	-	-	--
WBGene00013508	15.008	16.3	17.189	19.823	13.933	13.265	14.839	16.097	8.193	8.124	10.769	10.889	5.616	5.421	7.782	183	196	236	245	160	147	181	180	149	110	133	137	79	67	98	Y71A12B.11	-	-	-	--
WBGene00013575	53.656	54.674	54.132	53.01	49.266	51.259	46.159	49.574	29.878	31.438	29.444	31.549	32.597	37.434	32.496	1434	1441	1629	1436	1240	1245	1234	1215	1191	933	797	870	1005	1014	897	acs-5	Metabolism;Organismal Systems;Cellular Processes;Metabolism;Metabolism;Organismal Systems;Organismal Systems;Cellular Processes;Metabolism	Global and overview maps;Environmental adaptation;Transport and catabolism;Global and overview maps;Lipid metabolism;Endocrine system;Endocrine system;Cell growth and death;Lipid metabolism	K01897;K01897;K01897;K01897;K01897;K01897;K01897;K01897;K01897	--
WBGene00013587	26.654	24.168	24.155	27.193	35.642	28.227	27.555	28.469	15.125	14.582	12.125	12.431	18.846	16.873	17.968	293	262	299	303	369	282	303	287	248	178	135	141	239	188	204	Y80D3A.9	-	-	-	--
WBGene00013647	132.833	142.638	126.953	120.584	146.416	147.957	136.381	130.433	27.024	19.545	17.401	16.448	20.936	19.32	21.804	814	862	876	749	845	824	836	733	247	133	108	104	148	120	138	Y105C5B.5	-	-	-	--
WBGene00013690	109.148	93.263	100.434	95.923	74.241	71.151	67.927	66.111	69.088	63.81	59.489	60.486	60.284	62.502	61.699	1163	980	1205	1036	745	689	724	646	1098	755	642	665	741	675	679	hprt-1	Metabolism;Metabolism;Metabolism	Global and overview maps;Nucleotide metabolism;Xenobiotics biodegradation and metabolism	K00760;K00760;K00760	--
WBGene00013696	2.089	2.118	1.546	2.404	2.957	1.66	2.668	1.519	0.934	0.105	1.146	0.562	0.704	0.573	0.562	18	18	15	21	24	13	23	12	12	1	10	5	7	5	5	Y106G6A.4	-	-	-	--
WBGene00013700	1.109	1.601	1.705	1.01	1.631	1.737	1.749	1.675	0.458	0.346	0.548	0.455	0.703	0.421	0.661	26	37	45	24	36	37	41	36	16	9	13	11	19	10	16	Y106G6D.3	-	-	-	--
WBGene00013713	2.858	1.884	2.792	2.89	3.414	4.403	4.643	3.584	1.437	0.901	1.411	1.801	1.611	1.41	1.591	40	26	44	41	45	56	65	46	30	14	20	26	26	20	23	Y106G6G.4	-	-	-	--
WBGene00013716	15.238	14.921	16.044	14.259	18.237	18.496	18.06	16.845	10.006	10.233	9.306	9.236	8.488	10.54	11.712	291	281	345	276	328	321	345	295	285	217	180	182	187	204	231	Y106G6H.1	-	-	-	--
WBGene00013721	3.088	3.091	3.765	3.236	3.182	3.15	3.35	3.343	0.753	0.587	1.169	1.512	1.23	0.864	0.795	33.83	33.39	46.44	35.93	32.83	31.36	36.71	33.59	12.3	7.14	12.97	17.09	15.55	9.59	9	Y106G6H.9	-	-	-	--
WBGene00013723	2.387	2.723	4.637	3.679	2.059	3.283	2.983	3.904	2.3	0.537	1.62	1.446	1.164	1.325	0.867	16	18	35	25	13	20	20	24	23	4	11	10	9	9	6	Y106G6H.13	-	-	-	--
WBGene00013771	0.397	0.455	0.704	0.51	0.714	0.759	0.62	0.827	0.243	0.248	0.323	0.284	0.254	0.289	0.217	23	26	46	30	39	40	36	44	21	16	19	17	17	17	13	Y113G7C.1	-	-	-	--
WBGene00013794	2.932	3.011	2.729	3.775	1.503	2.447	1.314	2.033	0.789	0.546	1.497	1.372	1.052	0.997	0.391	29	30	31	39	14	22	13	19	12	6	15	14	12	10	4	dct-13	-	-	-	--
WBGene00013816	2.234	1.605	1.571	2.571	2.174	1.741	1.954	3.248	0.437	0.335	0.551	0.271	0.323	0.092	0.541	24	17	19	28	22	17	21	32	7	4	6	3	4	1	6	Y116F11A.1	-	-	-	--
WBGene00013858	2.988	2.495	4.058	5.201	2.799	4.061	2.987	3.449	2.474	1.424	1.909	1.022	1.066	1.387	1.872	17	14	26	30	15	21	17	18	21	9	11	6	7	8	11	ssp-34	-	-	-	--
WBGene00013874	12.098	13.082	12.108	11.466	9.711	10.591	10.482	10.207	6.335	4.943	4.714	5.585	4.359	5.22	4.744	316	330	357	307	238	247	274	249	247	146	127	153	124	131	130	ZC376.2	Metabolism	Xenobiotics biodegradation and metabolism	K03927	--
WBGene00013879	0.431	1.312	1.072	1.021	1.007	0.38	0.604	0.658	0.289	0.155	0.255	0.251	0.374	0.34	0.668	5	15	14	12	11	4	7	7	5	2	3	3	5	4	8	ZC376.8	-	-	-	--
WBGene00013896	7.269	5.682	6.187	6.798	8.925	11.831	7.797	9.991	5.737	4.091	3.589	4.11	4.398	3.287	4.765	96	74	92	91	111	142	103	121	113	60	48	56	67	44	65	ZC443.1	Metabolism;Metabolism;Metabolism;Metabolism	Global and overview maps;Carbohydrate metabolism;Carbohydrate metabolism;Lipid metabolism	K00002;K00002;K00002;K00002	--
WBGene00013901	4.838	4.951	4.217	4.95	4.994	4.732	4.836	4.836	2.102	2.138	2.963	2.735	2.058	2.298	2.255	108	109	106	112	105	96	108	99	70	53	67	63	53	52	52	ugt-16	Metabolism;Metabolism;Metabolism;Metabolism;Human Diseases;Metabolism;Metabolism;Metabolism;Metabolism;Metabolism	Global and overview maps;Xenobiotics biodegradation and metabolism;Xenobiotics biodegradation and metabolism;Xenobiotics biodegradation and metabolism;Cancer: overview;Metabolism of cofactors and vitamins;Carbohydrate metabolism;Carbohydrate metabolism;Lipid metabolism;Metabolism of cofactors and vitamins	K00699;K00699;K00699;K00699;K00699;K00699;K00699;K00699;K00699;K00699	--
WBGene00013931	9.557	8.096	8.487	7.996	6.165	4.659	5.805	6.2	5.596	4.358	6.211	5.041	2.622	2.387	2.928	79	66	79	67	48	35	48	47	69	40	52	43	25	20	25	clec-97	-	-	-	--
WBGene00013946	11.605	11.284	12.282	11.527	9.79	8.221	8.423	8.321	3.677	2.291	4.238	3.158	1.86	3.294	2.155	146	140	174	147	116	94	106	96	69	32	54	41	27	42	28	ZK228.3	-	-	-	--
WBGene00013947	18.798	14.618	15.518	15.135	21.907	23.785	20.51	23.902	3.896	3.186	5.022	4	5.66	3.562	3.117	211	162	198	173	227	238	226	236	63	38	55	48	71	41	36	ZK228.4	-	-	-	--
WBGene00013956	2.488	2.595	2.336	3.015	3.849	2.581	3.197	3.333	1.239	0.32	1.474	0.551	1.171	0.771	1.101	35	36	37	43	51	33	45	43	26	5	21	8	19	11	16	ZK265.3	-	-	-	--
WBGene00013979	0.782	0.793	0.884	0.631	0.755	0.391	0.711	0.62	0.477	0.256	0.281	0.138	0.185	0.07	0.069	11	11	14	9	10	5	10	8	10	4	4	2	3	1	1	ZK507.3	-	-	-	--
WBGene00013999	1.364	1.165	1.147	1.275	1.829	1.975	1.292	1.878	0.77	0.259	0.283	0.557	0.373	0.496	0.625	19	16	18	18	24	25	18	24	16	4	4	8	6	7	9	ZK550.5	Cellular Processes	Transport and catabolism	K00477	--
WBGene00014003	39.785	40.607	38.104	42.714	83.385	79.257	75.907	75.567	9.85	10.069	17.587	11.845	10.482	7.312	7.805	306	308	330	333	604	554	584	533	113	86	137	94	93	57	62	ZK593.3	-	-	-	--
WBGene00014057	26.929	28.41	26.518	30.996	41.894	46.784	43.932	50.715	15.928	10.257	6.576	7.201	12.155	20.442	20.69	233	243	259	272	340	366	378	400	202	97	55	63	119	175	183	ZK673.1	-	-	-	--
WBGene00014088	154.692	151.67	156.189	142.964	211.978	222.17	195.213	210.709	97.118	99.527	91.831	84.666	106.315	125.139	112.297	1850.79	1792.86	2132.75	1727.81	2401.06	2430.42	2335.18	2335.97	1751.02	1330.54	1129.96	1064.84	1486.13	1546.68	1402.34	ZK809.8	-	-	-	--
WBGene00014092	26.031	28.922	23.943	25.911	41.436	45.259	42.084	45.187	14.857	12.636	11.863	11.493	14.978	14.566	15.481	602	654	628	585	902	957	945	957	484	323	269	267	403	332	362	ZK822.5	-	-	-	--
WBGene00014103	1.579	0.8	0.755	0.719	1.676	0.668	0.728	1.258	0.244	0.109	0.24	0.177	0.211	0.3	0.235	26	13	14	12	26	10	12	19	6	2	4	3	4	5	4	best-26	-	-	-	--
WBGene00014115	147.984	145.973	152.962	132.629	142.558	136.202	146.101	145.633	26.475	58.967	107.468	114.155	110.662	119.642	58.912	5876	5716	6839	5338	5331	4915	5803	5303	1568	2600	4322	4677	5069	4815	2416	gld-4	Genetic Information Processing	Folding, sorting and degradation	K03514	--
WBGene00014116	2.809	2.279	2.162	2.217	3.678	2.782	3.37	2.246	1.193	0.59	0.647	0.998	0.974	1.109	0.816	30	24	26	24	37	27	36	22	19	7	7	11	12	12	9	ZK858.2	-	-	-	--
WBGene00014137	19.931	19.646	18.899	19.898	16.694	18.086	16.194	17.144	3.727	4.648	5.331	4.386	3.717	3.525	3.383	251	244	268	254	198	207	204	198	70	65	68	57	54	45	44	clec-187	-	-	-	--
WBGene00014138	52.481	49.546	55.477	51.379	39.143	44.471	37.657	38.59	13.211	15.029	15.551	16.434	14.699	12.564	12.135	783	729	932	777	550	603	562	528	294	249	235	253	253	190	187	clec-186	-	-	-	--
WBGene00014144	3.14	3.01	2.668	3.315	2.118	2.564	2.764	2.496	0.904	1.151	1.734	1.592	0.579	0.658	1.051	50.03	47.3	47.87	53.53	31.78	37.12	44.05	36.47	21.48	20.36	27.98	26.17	10.64	10.63	17.3	ZK899.6	-	-	-	--
WBGene00014158	3.98	2.955	3.535	2.875	5.434	3.598	5.471	3.875	1.144	1.088	1.193	1.033	0.739	0.491	1.445	56	41	56	41	72	46	77	50	24	17	17	15	12	7	21	ZK938.1	-	-	-	--
WBGene00014169	2.659	3.161	3.257	3.438	3.992	4.036	3.942	4.7	1.414	1.404	1.268	1.066	0.954	0.814	1.687	29	34	40	38	41	40	43	47	23	17	14	12	12	9	19	ZK945.7	-	-	-	--
WBGene00014197	0.905	0.367	1.245	0.759	0.864	1.194	0.995	1.036	0.425	0.529	0.491	0.307	0.196	0.58	0.569	20	8	31	17	18	24	22	21	14	13	11	7	5	13	13	ZK1053.2	-	-	-	--
WBGene00014207	92.183	91.548	102.429	90.03	98.625	107.416	96.278	101.961	56.982	50.539	38.017	36.334	41.927	56.682	49.288	1328	1302	1657	1314	1340	1406	1383	1349	1228	810	555	538	698	830	737	ZK1058.9	-	-	-	--
WBGene00014262	68.055	69.348	70.434	65.045	82.434	86.868	82.267	80.791	29.721	27.697	16.79	18.534	27.285	33.754	29.777	1303	1307	1508	1256	1482	1502	1570	1417	836	585	330	362	605	649	592	ZK1321.4	-	-	-	--
WBGene00014666	18.762	18.189	19.754	17.684	12.111	11.311	11.003	11.783	1.835	1.99	1.936	2.527	2.871	4.497	3.25	764	725	892	726	464	415	447	437	112	89	79	104	133	181	133	C05D12.3	-	-	-	--
WBGene00014761	2.468	2.056	2.036	1.479	2.621	1.94	2.203	2.115	0.946	0.794	0.522	0.256	0.229	2.435	2.475	28	23	26	17	28	20	25	22	16	10	6	3	3	28	29	F46A8.11	-	-	-	--
WBGene00014826	110.454	110.991	114.569	104.838	120.816	130.233	120.392	117.822	82.84	72.059	52.421	49.959	59.986	73.502	76.668	1221	1222	1436	1162	1275	1320	1351	1218	1404	912	606	589	793	849	902	R13H4.2	-	-	-	--
WBGene00015010	16.027	18.038	19.59	16.697	12.653	11.782	9.841	13.936	8.337	8.398	7.844	8.871	6.288	7.497	5.685	93	103	128	98	69	62	57	74	72	54	46	53	42	44	34	ptps-1	Metabolism;Metabolism	Global and overview maps;Metabolism of cofactors and vitamins	K01737;K01737	--
WBGene00015024	1.596	1.514	2.268	2.311	2.034	2.576	2.211	2.146	2.039	1.054	1.649	0.67	0.671	1.102	1.082	30	27	48	44	36	44	40	37	55	22	31	13	14	21	21	B0205.10	-	-	-	--
WBGene00015050	12.21	13.675	10.56	12.99	12.286	13.523	13.562	15.837	8.721	6.54	6.934	5.723	5.88	8.976	9.967	153	169	149	165	145	154	170	182	163	91	88	74	85	114	129	clec-51	-	-	-	--
WBGene00015056	13.554	14.331	12.644	11.714	12.049	11.793	9.664	12.661	4.086	3.548	3.216	2.393	4.782	5.235	4.731	258	269	271	226	216	204	184	221	116	75	62	47	105	101	93	B0222.5	-	-	-	--
WBGene00015087	2.507	2.201	2.879	2.866	1.591	2.187	2.507	2.301	2.132	1.762	1.389	1.422	1.59	2.051	2.043	82	71	106	95	49	65	82	69	104	64	46	48	60	68	69	B0252.1	-	-	-	--
WBGene00015141	26.567	28.085	27.069	25.447	18.825	21.004	17.751	17.837	20.146	17.053	13.96	11.394	14.273	21.806	19.324	625	644	717	610	412	448	406	385	703	434	328	269	381	504	472	ugt-46	Metabolism;Metabolism;Metabolism;Metabolism;Human Diseases;Metabolism;Metabolism;Metabolism;Metabolism;Metabolism	Global and overview maps;Xenobiotics biodegradation and metabolism;Xenobiotics biodegradation and metabolism;Xenobiotics biodegradation and metabolism;Cancer: overview;Metabolism of cofactors and vitamins;Carbohydrate metabolism;Carbohydrate metabolism;Lipid metabolism;Metabolism of cofactors and vitamins	K00699;K00699;K00699;K00699;K00699;K00699;K00699;K00699;K00699;K00699	--
WBGene00015172	38.128	41.925	37.585	37.327	28.37	31.438	27.1	36.472	23.863	25.291	22.048	18.901	19.864	17.606	14.351	391	424	434	388	274	293	278	343	365	288	229	200	235	183	152	B0410.3	-	-	-	--
WBGene00015278	17.442	18.309	14.617	16.056	11.933	13.312	10.56	11.586	15.029	9.623	6.245	5.892	9.103	11.513	12.903	284	294	268	265	183	197	172	173	365	174	103	99	171	190	217	C01B10.3	Metabolism;Organismal Systems;Environmental Information Processing;Metabolism	Global and overview maps;Endocrine system;Signal transduction;Carbohydrate metabolism	K01106;K01106;K01106;K01106	--
WBGene00015281	0.575	0.389	0.851	1.135	0.204	0.211	0.192	0.209	0.386	0	0	0	0	0.189	0.371	3	2	5	6	1	1	1	1	3	0	0	0	0	1	2	C01B10.7	-	-	-	--
WBGene00015378	7.177	8.106	7.824	8.496	6.902	7.447	7.725	8.222	4.491	4.723	4.805	6.066	3.947	4.945	4.038	237	269	299	286	216	232	253	252	211	167	157	208	152	168	140	C03B1.7	-	-	-	--
WBGene00015390	4.627	4.516	3.606	4.777	5.112	4.669	4.354	4.291	3.968	3.048	2.947	2.371	3.363	3.839	3.601	94	91	82	98	98	86	89	80	119	68	61	50	79	79	76	C03F11.4	-	-	-	--
WBGene00015403	19.575	22.318	18.004	21.036	27.424	25.201	28.641	28.022	11.813	9.225	7.976	7.715	13.254	21.959	24.824	336	376	347	365	442	392	491	439	301	175	138	136	262	381	438	clec-10	-	-	-	--
WBGene00015407	8.322	9.145	7.101	7.797	8.441	9.156	7.808	7.756	4.893	4.061	2.754	3.785	3.587	5.963	3.601	179	194	172	170	171	179	168	153	157	97	60	84	89	130	80	C03H5.5	-	-	-	--
WBGene00015435	0.841	0.586	0.467	0.57	0	0.302	0.158	0.344	0.147	0.148	0.156	0.102	0	0.104	0.153	16	11	10	11	0	5	3	6	4	3	3	2	0	2	3	C04E12.5	-	-	-	--
WBGene00015449	20.336	23.634	19.925	21.832	7.234	7.327	8.04	7.541	0.103	0.046	0.152	0.099	0.089	0.152	0.099	397	455	438	432	133	130	157	135	3	1	3	2	2	3	2	ugt-63	-	-	-	--
WBGene00015469	34.108	37.052	35.348	37.454	38.421	36.094	39.197	39.198	21.317	22.436	21.845	23.168	19.951	17.733	15.334	575	616	671	640	610	553	661	606	536	420	373	403	388	303	267	C05D2.8	-	-	-	--
WBGene00015483	16.432	16.604	15.158	15.697	24.206	23.365	21.98	22.271	2.909	2.97	2.057	1.85	2.407	2.569	2.689	284	283	295	275	394	367	380	353	75	57	36	33	48	45	48	C05D11.5	Metabolism;Metabolism	Global and overview maps;Carbohydrate metabolism	K01816;K01816	--
WBGene00015514	992.269	961.876	943.48	962.371	684.787	762.395	632.314	692.5	541.888	436.431	342.347	356.216	351.528	398.302	475.001	8153	7794	8729	8015	5299	5693	5197	5218	6641	3982	2849	3020	3332	3317	4031	nlp-77	-	-	-	--
WBGene00015522	0.939	0.714	0.782	1.68	0.561	0.775	0.411	0.128	0.748	0.264	0.29	0.512	0.356	0.174	0.171	16	12	15	29	9	12	7	2	19	5	5	9	7	3	3	C06E1.7	-	-	-	--
WBGene00015532	0.728	0.738	0.646	1.356	1.288	1.779	1.697	1.411	0.163	0.073	0.08	0	0.35	0.479	0.391	9	9	9	17	15	20	21	16	3	1	1	0	5	6	5	C06E4.3	-	-	-	--
WBGene00015587	4.278	3.126	3.185	4.531	2.739	2.977	2.453	3.156	1.561	1.756	2.795	2.683	2.181	2.172	2.315	68	49	57	73	41	43	39	46	37	31	45	44	40	35	38	lido-2	-	-	-	--
WBGene00015660	7.057	6.747	7.091	6.986	13.499	14.25	12.733	12.645	1.418	1.626	0.704	0.99	2.698	3.939	4.003	297	280	336	298	535	545	536	488	89	76	30	43	131	168	174	catp-3	Environmental Information Processing;Environmental Information Processing;Organismal Systems;Organismal Systems;Organismal Systems;Organismal Systems;Organismal Systems;Organismal Systems;Organismal Systems;Organismal Systems;Organismal Systems;Organismal Systems;Organismal Systems;Organismal Systems;Organismal Systems;Organismal Systems;Organismal Systems;Organismal Systems	Signal transduction;Signal transduction;Circulatory system;Endocrine system;Endocrine system;Digestive system;Digestive system;Digestive system;Endocrine system;Digestive system;Circulatory system;Digestive system;Endocrine system;Digestive system;Excretory system;Digestive system;Excretory system;Excretory system	K01539;K01539;K01539;K01539;K01539;K01539;K01539;K01539;K01539;K01539;K01539;K01539;K01539;K01539;K01539;K01539;K01539;K01539	--
WBGene00015688	3.983	3.776	4.41	3.572	5.766	4.837	5.636	4.794	1.491	1.304	1.328	1.404	1.211	0.97	1.302	77	72	96	70	105	85	109	85	43	28	26	28	27	19	26	C10G11.8	Human Diseases;Human Diseases;Human Diseases;Genetic Information Processing	Infectious disease: viral;Cancer: overview;Infectious disease: viral;Folding, sorting and degradation	K03062;K03062;K03062;K03062	--
WBGene00015692	7.693	8.094	7.43	8.633	8.781	10.634	9.277	10.067	1.483	0.606	1.662	1.258	1.751	0.949	1.443	160	166	174	182	172	201	193	192	46	14	35	27	42	20	31	ugt-25	-	-	-	--
WBGene00015693	12.358	12.158	12.327	13.967	16.55	16.288	17.103	19.41	6.492	6.104	8.969	9.34	6.756	5.232	4.331	268	260	301	307	338	321	371	386	210	147	197	209	169	115	97	ugt-28	-	-	-	--
WBGene00015706	1.022	1.612	1.513	1.569	3.377	3.124	2.725	3.344	0.838	0.614	0.224	0.22	0.591	0.224	0.77	9	14	15	14	28	25	24	27	11	6	2	2	6	2	7	C12D5.3	-	-	-	--
WBGene00015713	66.794	63.698	77.357	68.647	63.049	70.034	61.658	66.227	27.448	35.555	32.578	34.928	31.29	33.279	23.56	2102	1973	2744	2190	1852	1984	1942	1908	1163	1132	972	1062	1050	972	689	C12D12.1	-	-	-	--
WBGene00015759	64.986	58.591	63.861	62.44	110.557	110.058	101.121	106.757	46.98	32.442	22.317	20.811	37.474	55.475	64.835	460	409	509	448	737	708	716	693	496	255	160	152	306	398	474	C14C6.5	-	-	-	--
WBGene00015780	27.136	29.293	29.109	26.088	28.341	27.533	27.572	28.013	6.039	6.66	7.851	9.288	8.05	7.461	8.022	488	519	589	475	480	450	496	462	162	133	143	172	167	136	149	C14F11.4	-	-	-	--
WBGene00015802	33.975	37.39	35.132	32.324	19.073	20.054	18.325	20.161	19.247	20.35	22.571	21.799	16.529	17.67	20.604	645	700	751	622	341	346	348	351	545	429	434	427	362	340	404	kynu-1	Metabolism;Metabolism	Global and overview maps;Amino acid metabolism	K01556;K01556	--
WBGene00015803	180.855	182.633	193.109	171.083	168.803	196.813	173.365	172.159	107.891	113.128	99.992	91.086	82.702	96.923	101.978	1213	1212	1450	1153	1062	1191	1167	1056	1088	838	678	624	637	654	704	C15H9.9	-	-	-	--
WBGene00015860	2.229	2.318	2.386	2.481	0.364	0.566	0.686	0.374	0.958	0.772	0.451	0.609	0.595	0.62	0.719	39	40	47	44	6	9	12	6	25	15	8	11	12	11	13	C16D9.5	-	-	-	--
WBGene00015894	94.727	97.732	88.148	96.317	105.342	113.222	106.43	122.95	14.788	20.516	38.164	43.298	25.536	7.17	5.577	1550	1590	1617	1587	1629	1708	1768	1854	379	393	651	741	472	124	101	acdh-2	Metabolism;Metabolism;Metabolism;Metabolism	Global and overview maps;Global and overview maps;Amino acid metabolism;Lipid metabolism	K09478;K09478;K09478;K09478	--
WBGene00015896	15.531	18.184	20.261	20.9	21.527	16.344	18.77	19.695	3.219	3.423	2.648	3.244	3.944	2.666	2.564	160.44	185.24	235.67	218.84	209.43	153.44	193.95	186.58	49.6	39.26	27.71	34.58	47	27.91	27.36	C17C3.15	-	-	-	--
WBGene00015897	6.096	6.576	5.817	5.694	15.425	17.768	16.856	13.79	2.87	1.986	1.857	1.886	2.923	3.583	2.198	94	100	101	89	224	249	260	195	66	34	29	30	52	56	35	nhr-156	-	-	-	Miscellaneous
WBGene00015913	190.541	187.853	185.804	191.808	383.818	374.371	362.694	386.436	198.864	135.311	99.365	90.856	183.965	288.419	416.99	1522	1483	1671	1554	2888	2720	2898	2833	2370	1200	803	748	1695	2333	3439	C17F4.7	-	-	-	--
WBGene00015922	15.998	16.222	15.783	17.474	14.975	13.236	13.438	15.051	6.573	8.314	11.847	12.007	8.863	8.278	8.88	532	532	591	589	469	400	447	459	326	307	399	412	340	279	305	C17H11.2	-	-	-	--
WBGene00015932	0.976	1.052	2.187	1.412	1.796	2.243	1.78	2.098	0.463	0.464	0.218	0.356	0.363	0.367	0.499	13	12	24	16	23	21	24	21	7	7	3	5	5	4	7	C17H12.6	-	-	-	--
WBGene00015937	1.198	1.048	1.395	1.468	1.448	1.501	2.107	1.757	0.637	0.521	0.775	0.4	1.433	0.815	1	29	25	38	36	33	33	51	39	23	14	19	10	40	20	25	C17H12.12	-	-	-	--
WBGene00015949	13.019	14.718	15.781	14.146	18.587	21.488	20.226	20.144	11.441	9.427	7.035	5.2	7.473	9.547	8.858	148	165	202	163	199	222	230	210	194	119	81	61	98	110	104	C18A11.3	-	-	-	--
WBGene00015952	1.904	0.504	1.397	0.898	0.879	0.82	0.662	0.993	0.333	0.373	0.327	0.16	0.215	0.898	0.561	23	6	19	11	10	9	8	11	6	5	4	2	3	11	7	C18B2.1	-	-	-	--
WBGene00016003	5.996	4.815	5.453	5.3	9.27	11.928	10.693	10.67	2.283	1.641	0.852	0.976	2.827	3.597	5.062	125	99	128	112	182	226	223	204	71	38	18	21	68	76	109	C18H9.5	-	-	-	--
WBGene00016004	32.478	35.33	31.673	30.216	55.438	54.962	56.613	57.269	25.909	22.676	17.352	15.738	24.144	27.785	29.953	316	339	347	298	508	486	551	511	376	245	171	158	271	274	301	C18H9.6	-	-	-	--
WBGene00016013	0.988	0.763	1.211	0.742	1.998	2.122	2.116	2.308	0.694	0.466	0.464	0.41	0.367	0.975	1.275	21	16	29	16	40	41	45	45	22	11	10	9	9	21	28	ugt-66	-	-	-	--
WBGene00016018	52.584	50.225	51.991	51.205	43.565	44.286	38.674	39.408	24.087	23.352	19.427	17.947	22	27.579	25.624	882	840	982	870	700	682	660	609	609	431	337	314	434	479	456	C23H3.2	-	-	-	--
WBGene00016027	81.75	89.642	69.798	85.547	95.239	102.741	102.912	97.551	29.648	29.008	28.48	27.775	20.855	20.013	24.451	767	826	748	811	840	875	965	843	414	302	267	264	224	188	235	C23H5.8	-	-	-	--
WBGene00016058	7.315	7.594	7.786	5.191	5.633	5.05	4.811	8.535	1.906	2.189	2.81	2.529	2.9	0.715	0.606	30.28	31	36.29	21.78	21.96	19	19.92	32.4	11.77	10.06	11.78	10.8	13.85	3	2.59	nspd-3	-	-	-	--
WBGene00016093	3.069	3.322	2.555	2.961	5.917	5.601	6.608	5.986	2.902	2.316	1.448	1.22	2.625	3.575	3.042	74	79	68	71	133	120	158	131	99	62	34	29	69	86	73	srsx-34	Cellular Processes	Transport and catabolism	K12307	--
WBGene00016095	3.513	3.713	2.505	3.368	5.149	5.826	4.699	5.072	2.322	1.827	1.417	1.535	1.544	3.173	2.827	71	74	57	69	98	107	95	94	70	41	29	32	36	65	59	C25E10.5	Cellular Processes	Transport and catabolism	K12307	--
WBGene00016134	45.819	50.456	46.189	46.222	52.088	54.803	50.916	53.134	29.242	26.987	22.55	21.771	26.384	32.436	29.06	977	1061	1109	999	1046	1062	1086	1039	930	639	487	479	649	701	640	C26B9.5	-	-	-	--
WBGene00016180	2.006	3.698	2.51	2.519	5.228	6.019	6.107	5.568	1.1	1.232	0.81	1.06	4.979	3.868	6.003	22	40	31	28	54	60	67	56	18	15	9	12	63	43	68	C28C12.4	-	-	-	--
WBGene00016266	30.721	29.126	29.262	28.879	34.148	34.162	33.652	32.081	23.563	15.844	9.919	11.117	15.011	20.175	20.029	494	469	534	469	517	495	534	472	558	286	160	183	277	331	330	idhg-2	Metabolism;Metabolism;Metabolism;Metabolism;Metabolism	Global and overview maps;Global and overview maps;Global and overview maps;Carbohydrate metabolism;Global and overview maps	K00030;K00030;K00030;K00030;K00030	--
WBGene00016274	48.954	54.597	49.715	45.659	62.603	49.244	59.933	55.797	13.313	9.216	8.144	8.068	10.99	17.933	16.637	641	705	733	606	772	586	785	670	260	134	108	109	166	238	225	C30G12.2	-	-	-	--
WBGene00016288	1.343	0.454	0.927	0.883	1.742	1.888	2.983	1.301	0.4	0.067	0.663	0.145	0.711	0.368	0.867	18	6	14	12	22	23	40	16	8	1	9	2	11	5	12	C31H1.5	-	-	-	--
WBGene00016294	7.505	7.126	6.423	6.664	4.636	5.33	5.661	4.538	3.751	3.441	4.446	5.62	3.785	2.962	3.105	110	103	106	99	64	71	83	61	82	56	66	85	64	44	47	C31H2.4	Metabolism;Metabolism;Metabolism;Metabolism	Global and overview maps;Amino acid metabolism;Metabolism of cofactors and vitamins;Amino acid metabolism	K00457;K00457;K00457;K00457	--
WBGene00016351	5.047	5.388	5.898	6.028	9.731	8.038	8.498	9.704	1.781	1.794	2.492	2.703	1.842	2.097	3.729	38	40	50	46	69	55	64	67	20	15	19	21	16	16	29	C33F10.1	-	-	-	--
WBGene00016357	1.785	1.594	3.012	2.465	3.094	2.423	3.097	4.507	0.981	1.068	1.034	0.502	1.126	0.252	0.379	14	12	26	19	22	17	24	32	11	9	8	4	10	2	3	C33F10.11	-	-	-	--
WBGene00016360	3.095	2.499	3.563	3.28	7.364	6.244	8.996	6.813	3.151	1.549	1.868	1.833	2.782	2.545	2.83	54	43	70	58	121	99	157	109	82	30	33	33	56	45	51	C33G8.2	-	-	-	--
WBGene00016361	10.312	10.618	17.33	14.713	19.373	19.727	19.826	22.663	0.213	0.143	0	0.154	0.275	0.47	0	65	66	123	94	115	113	125	131	2	1	0	1	2	3	0	drd-10	-	-	-	--
WBGene00016399	2.974	2.513	3.375	3.097	3.684	3.454	3.138	2.702	1.772	0.595	1.794	1.121	0.859	0	0.64	18	15	23	19	21	19	19	15	16	4	11	7	6	0	4	C34D4.3	-	-	-	--
WBGene00016419	38.723	38.921	38.254	35.419	36.315	42.645	35.652	39.148	24.867	24.952	22.489	20.164	23.989	32.067	29.69	1139	1129	1267	1056	1006	1140	1049	1056	1091	815	670	612	814	956	902	tyr-4	Metabolism;Organismal Systems;Metabolism	Global and overview maps;Endocrine system;Amino acid metabolism	K00505;K00505;K00505	--
WBGene00016424	4.034	3.431	4.467	3.659	8.635	10.629	10.927	9.72	1.879	1.412	2.12	1.072	3.497	3.21	2.457	62	52	65	57	125	141	168	137	30	19	33	17	62	50	39	C34H4.1	-	-	-	--
WBGene00016425	9.503	11.34	10.304	13.519	12.878	14.211	12.702	14.026	7.286	7.565	5.909	5.037	8.829	8.858	6.862	181	213	221	261	231	246	242	245	207	160	114	99	194	171	135	C34H4.2	-	-	-	--
WBGene00016431	11.691	11.046	10.758	11.673	5.085	6.045	5.351	7.322	3.274	3.298	3.523	4.232	2.564	4.216	2.637	249	232	258	252	102	117	114	143	104	78	76	93	63	91	58	C35A11.4	-	-	-	--
WBGene00016440	5.74	5.273	6.358	5.73	7.099	7.654	6.346	9.942	2.49	1.581	3.067	2.356	2.986	1.133	2.55	85	77	106	86	99	103	94	135	55	26	46	36	51	17	39	gipc-1	-	-	-	--
WBGene00016447	10.43	12.988	13.812	10.831	15.154	16.711	16.097	14.166	3.803	2.472	3.433	3.901	5.234	1.986	2.835	57	70	85	60	78	83	88	71	31	15	19	22	33	11	16	msd-4	-	-	-	--
WBGene00016474	10.125	14	12.261	14.075	9.895	11.773	11.617	10.915	4.165	4.559	5.112	4.46	4.288	3.178	5.124	88	120	120	124	81	93	101	87	54	44	45	40	43	28	46	C36C5.5	-	-	-	--
WBGene00016523	7.496	5.671	8.031	5.048	4.927	4.583	5.948	5.969	1.276	1.179	0.587	1.038	0.928	2.818	4.032	63	47	76	43	39	35	50	46	16	11	5	9	9	24	35	C39B5.5	-	-	-	--
WBGene00016541	3.584	2.953	3.846	3.315	2.775	3.615	3.284	3.908	2.453	1.345	2.359	1.52	1.683	0.81	1.807	48	39	58	45	35	44	44	48	49	20	32	21	26	11	25	C39H7.1	-	-	-	--
WBGene00016558	0.924	0.887	0.776	0.726	0.571	0.667	0.549	0.469	0.211	0.29	0.207	0.258	0.269	0.302	0.208	183	176	182	151	108	117	118	98	65	67	51	61	73	64	56	pks-1	-	-	-	--
WBGene00016571	2.336	2.154	2.263	1.676	0.677	1.402	1.592	1.737	1.068	0.765	0.629	1.029	0.644	1.572	0.925	22	20	24	16	6	12	15	15	15	8	6	10	7	15	9	C41H7.1	-	-	-	--
WBGene00016577	2.467	2.617	2.089	2.094	3.533	3.408	3.211	4.504	0.154	0.103	0.68	0.445	0.249	0.283	0.056	43	45	41	37	58	54	56	72	4	2	12	8	5	5	1	clec-3	-	-	-	--
WBGene00016595	4.849	5.49	5.275	5.302	5.706	4.668	5.695	5.551	4.199	2.329	3.072	4.307	2.732	2.472	2.582	120	134	147	133	133	105	141	126	155	64	77	110	78	62	66	C42D4.2	-	-	-	--
WBGene00016644	28.085	30.897	27.197	26.104	12.883	11.616	10.552	13.318	2.37	2.018	2.04	2.429	2.866	2.652	2.731	487	504	517	461	203	171	194	198	62	41	32	36	59	44	54	abhd-3.2	-	-	-	--
WBGene00016658	84.869	85.851	62.476	65.571	57.326	65.482	55.199	55.973	0.137	1.289	1.01	1.586	1.241	0.807	0.594	415	414	344	325	264	291	270	251	1	7	5	8	7	4	3	C45B2.1	-	-	-	--
WBGene00016664	15.681	13.868	13.304	14.488	12.92	11.653	11.527	12.983	0.798	1.185	1.308	1.22	0.923	0.931	1.335	250	218	239	234	193	169	184	190	19	21	20	19	17	15	22	C45E5.1	Metabolism;Metabolism;Metabolism	Global and overview maps;Global and overview maps;Carbohydrate metabolism	K19269;K19269;K19269	--
WBGene00016667	8.32	8.327	7.197	6.396	4.36	4.994	4.537	4.595	3.695	2.238	0.853	1.257	2.81	6.183	8.16	77	76	75	60	38	42	42	39	51	23	8	12	30	58	78	C45E5.4	-	-	-	--
WBGene00016680	3.302	2.631	4.144	3.039	4.925	4.455	4.086	3.177	1.38	1.212	1.729	1.217	1.046	0.474	1.27	42.41	33.33	59.93	39.57	59.57	52	52.5	37.42	26.44	17.29	22.49	16.13	15.5	6.17	16.85	C45G9.9	-	-	-	--
WBGene00016705	15.598	14.871	15.715	16.462	13.701	14.883	14.609	13.336	11.292	11.06	7.828	8.438	8.923	11.811	13.346	301	283	341	322	249	261	282	236	325	237	153	168	198	231	266	C46C11.2	-	-	-	--
WBGene00016722	110.366	118.264	117.682	116.226	129.235	124.336	117.773	126.781	78.741	75.522	65.148	66.06	59.243	70.116	61.25	1216	1285	1460	1298	1341	1245	1298	1281	1294	924	727	751	753	783	697	C46G7.2	-	-	-	--
WBGene00016758	7.642	7.229	7.834	7.262	6.08	7.351	6.439	5.113	7.033	5.171	2.122	2.807	5.812	8.516	8.069	155.95	144	178	152	115	135	131	95	214.05	117	44	59	138	175	169	C49A9.4	-	-	-	--
WBGene00016769	36.851	35.564	35.965	38.772	36.514	36.233	36.817	38.7	19.808	16.47	15.963	14.244	17.414	18.987	18.077	677	641	744	722	631	602	673	652	542	336	296	270	369	352	343	C49C8.5	Human Diseases;Environmental Information Processing;Cellular Processes;Human Diseases;Environmental Information Processing	Infectious disease: viral;Signal transduction;Cellular community - eukaryotes;Cancer: overview;Signaling molecules and interaction	K06252;K06252;K06252;K06252;K06252	--
WBGene00016786	2.473	1.933	2.013	1.728	2.626	2.268	1.648	2.303	0.829	0.51	0.509	0.599	0.804	0.457	0.898	48	37	44	34	48	40	32	41	24	11	10	12	18	9	18	cyp-35A4	-	-	-	--
WBGene00016797	13.163	11.348	12.958	14.583	9.914	10.697	8.921	9.378	6.209	7.049	7.823	7.415	7.629	6.411	4.824	146	125	167	169	104	110	103	94	108	89	90	87	99	73	55	C50A2.3	-	-	-	--
WBGene00016838	27.009	25.381	25.204	22.73	30.182	26.097	26.323	26.368	14.382	14.646	11.835	12.478	14.769	15.95	15.62	279	258	291	238	293	245	272	248	221	168	123	133	176	167	165	C50F2.4	-	-	-	--
WBGene00016872	4.326	5.141	4.544	4.451	5.581	5.425	4.836	6.34	1.902	1.801	1.607	2.299	1.653	2.57	2.342	93	109	110	97	113	106	104	125	61	43	35	51	41	56	52	dop-4	Environmental Information Processing	Signaling molecules and interaction	K04148	--
WBGene00016874	36.933	43.929	39.256	39.914	27.366	26.581	25.985	25.541	9.156	5.819	6.452	8.255	8.593	10.794	11.872	503	590	602	551	351	329	354	319	186	88	89	116	135	149	167	C52B11.5	Human Diseases;Cellular Processes;Environmental Information Processing;Human Diseases;Cellular Processes;Organismal Systems;Human Diseases	Infectious disease: bacterial;Transport and catabolism;Signal transduction;Infectious disease: bacterial;Transport and catabolism;Excretory system;Infectious disease: parasitic	K07888;K07888;K07888;K07888;K07888;K07888;K07888	--
WBGene00016892	53.405	50.246	40.809	39.813	81.166	80.886	73.391	82.023	5.514	5.234	7.17	7.881	6.808	8.447	9.765	836.2	775.85	719.5	631.87	1196.89	1151	1149.48	1177.76	128.77	91	113.71	127.33	122.98	134.05	157.92	pgph-3	Metabolism;Metabolism;Metabolism	Global and overview maps;Global and overview maps;Carbohydrate metabolism	K19269;K19269;K19269	--
WBGene00016912	8.009	6.768	5.335	7.638	8.221	8.079	6.939	7.278	3.848	3.366	3.954	5.304	3.24	3.951	2.714	60	50	45	58	58	55	52	50	43	28	30	41	28	30	21	clec-86	-	-	-	--
WBGene00016918	125.262	120.725	126.221	116.163	118.671	132.576	112.74	118.977	74.891	79.207	69.712	73.256	58.775	51.556	50.858	1356	1317	1567	1292	1212	1318	1232	1194	1236	968	785	829	745	573	584	test-1	-	-	-	--
WBGene00016942	7.37	6.808	6.814	6.574	7.397	7.388	6.611	7.593	2.132	2.228	2.093	2.055	1.532	1.743	1.32	146	133	152	132	138	133	131	137.94	63	49	42	42	35	35	27	C55B7.3	-	-	-	--
WBGene00016957	38.78	40.87	39.601	41.763	32.287	30.84	31.543	33.58	14.385	14.092	15.98	15.973	12.736	12.567	10.218	945	979	1089	1020	732	668	760	736	478	371	392	395	348	292	238	atic-1	Metabolism;Metabolism;Human Diseases;Metabolism	Global and overview maps;Nucleotide metabolism;Drug resistance: antineoplastic;Metabolism of cofactors and vitamins	K00602;K00602;K00602;K00602	--
WBGene00017015	5.937	3.825	6.151	6.162	4.662	4.967	4.328	3.911	2.529	3.453	3.663	3.296	3.538	2.319	1.916	96	61	112	101	71	73	70	58	61	62	60	55	66	38	32	D1014.2	-	-	-	--
WBGene00017065	44.251	43.978	44.095	42.298	48.684	48.024	46.552	49.215	27.784	21.488	15.289	17.358	17.197	21.748	21.449	803	787	901	778	832	792	845	819	752	433	281	325	360	400	402	D2092.4	-	-	-	--
WBGene00017089	9.817	9.474	9.561	9.552	9.202	10.951	7.987	8.047	3.314	2.5	2.407	2.625	2.7	3.941	2.884	145	138	159	143	128	147	118	109	73	41	36	40	46	59	44	poml-2	-	-	-	--
WBGene00017092	1.904	2.445	2.029	1.753	1.482	1.885	1.332	1.661	0.979	0.286	0.251	0.185	0.825	0.877	0.86	30	38	36	28	22	27	21	24	23	5	4	3	15	14	14	E02C12.6	-	-	-	--
WBGene00017103	4.881	4.184	4.782	5.858	9.457	6.921	7.445	6.146	2.699	1.903	2.285	2.048	1.658	1.986	1.559	97	82	107	118	177	125	148	112	80	42	46	42	38	40	32	klo-2	Metabolism;Metabolism	Global and overview maps;Carbohydrate metabolism	K05350;K05350	--
WBGene00017105	20.252	18.766	21.552	20.325	22.246	25.166	21.991	25.511	6.087	4.874	7.412	6.599	4.086	4.823	4.564	116	106	139	118	120	131	126	134	52	31	43	39	27	28	27	E02H9.7	-	-	-	--
WBGene00017112	2.909	2.747	5.613	3.761	3.302	3.864	4.313	4.704	2.085	1.175	1.783	1.264	0.957	1.188	2.526	29	27	63	38	31	35	43	43	31	13	18	13	11	12	26	E03H12.5	-	-	-	--
WBGene00017131	7.256	7.964	7.573	7.084	11.119	8.889	10.319	10.848	2.407	3.031	3.176	2.827	2.853	1.402	1.448	97	105	114	96	140	108	138	133	48	45	43	39	44	19	20	E04F6.15	-	-	-	--
WBGene00017135	13.052	11.429	8.333	11.622	8.053	7.513	8.183	7.283	6.55	5.102	7.899	6.598	4.575	4.129	5.166	117.2	101.21	84.25	105.78	68.1	61.31	73.5	59.97	87.73	50.87	71.84	61.13	47.39	37.58	47.91	EEED8.4	Genetic Information Processing;Human Diseases	Translation;Infectious disease: viral	K14396;K14396	--
WBGene00017215	0.585	0.647	0.897	0.892	0.565	0.644	0.744	0.406	0.428	0.431	0.052	0.206	0.23	0.157	0.36	11	12	19	17	10	11	14	7	12	9	1	4	5	3	7	F07F6.1	-	-	-	--
WBGene00017241	53.528	50.879	46.544	52.033	31.623	34.867	34.11	36.947	25.459	26.172	34.591	35.779	25.968	23.675	27.524	975	928	990	969	546	574	641	625	698	531	637	679	549	433	531	pcyt-1	Metabolism;Metabolism;Human Diseases;Metabolism	Global and overview maps;Lipid metabolism;Cancer: overview;Metabolism of other amino acids	K00968;K00968;K00968;K00968	--
WBGene00017244	90.214	89.858	77.457	84.601	71.26	88.35	74.412	76.884	44.816	45.327	54.823	52.782	41.9	37.245	37.195	1355	1331	1310	1288	1008	1206	1118	1059	1004	756	834	818	726	567	577	apy-1	Metabolism;Metabolism;Metabolism	Global and overview maps;Nucleotide metabolism;Nucleotide metabolism	K12304;K12304;K12304	--
WBGene00017246	10.183	12.717	13.803	12.161	9.333	8.964	10.715	12.506	11.714	8.687	4.656	5.506	5.947	7.085	8.51	95	117	145	115	82	76	100	107	163	90	44	53	64	67	82	F08D12.2	-	-	-	--
WBGene00017262	35.161	34.338	29.25	31.396	9.58	11.899	10.811	11.388	15.95	14.413	10.555	12.277	10.392	11.889	12.923	569	548	533	515	146	175	175	169	385	259	173	205	194	195	216	F08F3.4	Metabolism;Metabolism	Global and overview maps;Amino acid metabolism	K15789;K15789	--
WBGene00017301	294.083	293.58	279.966	294.764	442.777	434.537	459.091	451.047	104.56	114.854	158.932	159.336	118.506	93.702	88.628	5403	5361	5806	5492	7691	7253	8434	7626	2864	2360	2961	3032	2529	1757	1694	hach-1	Metabolism;Metabolism;Metabolism;Metabolism;Metabolism	Global and overview maps;Global and overview maps;Amino acid metabolism;Carbohydrate metabolism;Metabolism of other amino acids	K05605;K05605;K05605;K05605;K05605	--
WBGene00017315	1.334	1.74	1.65	1.928	1.619	2.097	1.334	2.962	0.16	0.172	0.094	0.323	0.413	0.423	0.277	28	36	39	41	32	40	28	57	5	4	2	7	10	9	6	ugt-36	-	-	-	--
WBGene00017320	6.668	8.621	6.514	7.785	11.033	11.617	9.888	9.998	2.31	2.552	1.92	2.154	2.119	1.974	1.991	120	153	132	142	187	190	178	165	62	51	35	40	44	36	37	F09G8.5	-	-	-	--
WBGene00017322	20.031	19.529	19.016	18.319	24.764	23.471	21.406	23.305	5.938	5.598	6.539	6.773	7.396	7.055	8.615	493	474	527	457	574	525	527	526	218	153	163	172	210	176	219	clec-160	-	-	-	--
WBGene00017331	1.897	1.877	2.26	2.1	2.113	2.342	1.249	2.624	1.737	0.583	0.411	0.135	1.123	2.054	1.703	41	40	55	46	43	46	27	52	56	14	9	3	28	45	38	ugt-40	-	-	-	--
WBGene00017332	1.072	1.607	1.159	1.103	0.94	0.872	1.071	1.169	1.062	0.462	0.46	0.135	0.283	1.011	1.173	23	34	28	24	19	17	23	23	34	11	10	3	7	22	26	ugt-37	-	-	-	--
WBGene00017336	14.717	15.285	15.644	14.123	16.479	16.586	14.668	18.042	1.674	1.084	0.837	0.475	1.237	1.936	1.511	330	338	395	321	348	338	329	371	56	27	19	11	32	44	35	ugt-41	-	-	-	--
WBGene00017386	5.515	6.291	9.734	5.214	4.636	5.378	5.743	6.264	2.927	1.862	2.423	0.891	1.593	0.453	1.335	24	27	47.7	23	19	21.27	25	25	19	9	10.68	4	8	2	6	nspd-5	-	-	-	--
WBGene00017390	12.692	9.009	6.199	9.391	6.738	6.052	5.287	11.303	6.524	6.477	4.595	3.69	2.017	2.505	4.915	60	42	33	45	30	26	25	49	46	34	22	18	11	12	24	F12A10.1	-	-	-	--
WBGene00017417	6.768	6.013	5.904	6.5	5.533	3.757	5.628	4.964	5.702	3.776	2.779	2.032	1.09	1.95	2.088	113	99	111	110	87	57	94	76	142	70	47	35	21	33	36	F13B6.2	-	-	-	--
WBGene00017436	17.551	17.154	16.149	21.003	10.159	11.175	10.578	10.156	5.013	6.219	5.755	4.298	4.174	4.376	4.377	277	267	287	336	151	158	167	147	118	109	92	70	76	70	70	F13H8.3	-	-	-	--
WBGene00017471	3.854	4.973	4.978	4.493	4.464	6.649	5.866	4.871	1.703	1.814	1.902	1.188	2.126	2.765	3.816	44	56	64	52	48	69	67	51	29	23	22	14	28	32	45	F14H12.3	-	-	-	--
WBGene00017485	8.05	5.986	6.672	9.001	15.1	15.353	13.144	17.556	1.079	1.208	0.265	1.04	0	0	0.26	30	22	28	34	53	52	49	60	6	5	1	4	0	0	1	F15E6.4	-	-	-	--
WBGene00017501	22.351	23.027	24.112	22.592	4.619	1.969	2.599	3.569	8.933	6.649	4.765	5.184	2.391	4.907	3.224	191	195	242	191	36	16	22	28	118	61	41	44	24	41	29	pud-3	-	-	-	--
WBGene00017506	112.555	100.457	97.392	92.351	76.038	73.143	70.306	78.439	35.309	37.45	25.999	28.477	20.599	19.01	25.029	701	617	683	583	446	414	438	448	328	259	164	183	148	120	161	F16B4.4	-	-	-	--
WBGene00017537	16.453	16.418	15.263	15.664	15.134	17.182	15.348	17.256	4.989	4.341	3.57	4.367	3.997	5.532	4.566	314	309	328	303	272	298	293	302	142	92	69	86	88	107	90	F17A9.5	-	-	-	--
WBGene00017542	8.989	8.299	9.651	10.456	10.257	12.548	12.473	11.704	3.688	1.691	3.576	2.47	2.442	2.383	4.157	67	61	81	79	72	85	93	80	41	14	27	19	21	18	32	F17E9.5	-	-	-	--
WBGene00017556	1.758	1.945	1.703	2.011	0.721	0.967	1.198	1.002	0.884	0.72	0.986	1.239	0.866	0.71	0.929	44	48	48	51	17	22	30	23	33	20	25	32	25	18	24	F18A12.7	-	-	-	--
WBGene00017565	72.132	73.086	78.906	69.033	184.774	186.79	175.272	190.772	23.13	19.115	21.282	25.01	25.513	21.44	17.106	970	972.58	1184	936	2325	2267	2335.65	2342	463	289	290	350	401	295	237	ddo-2	Metabolism;Cellular Processes;Metabolism	Global and overview maps;Transport and catabolism;Amino acid metabolism	K00272;K00272;K00272	--
WBGene00017567	29.491	30.907	29.881	25.775	25.639	28.094	24.535	25.251	1.858	1.782	1.563	1.151	2.059	1.757	1.533	149	154	170	132	122	129	124	117	14	10	8	6	12	9	8	F18E3.11	-	-	-	--
WBGene00017591	167.832	163.422	183.489	158.233	201.677	205.666	199.027	195.698	126.562	114.752	102.073	101.472	80.138	101.159	93.113	2164	2078	2664	2068	2449	2410	2567	2314	2434	1643	1333	1350	1192	1322	1240	F19C7.1	-	-	-	--
WBGene00017594	1.185	1.433	1.377	0.765	1.307	0.903	0.775	0.547	0.214	0.205	0.315	0.353	0.198	0.135	0.132	26	31	34	17	27	18	17	11	7	5	7	8	5	3	3	F19C7.4	-	-	-	--
WBGene00017601	5.129	4.737	4.718	4.88	4.085	3.83	4.304	4.494	0.983	1.237	2.984	4.172	1.985	1.356	0.887	56	51	58	54	42	38	47	45	16	15	33	47	25	15	10	ets-7	-	-	-	ETS
WBGene00017658	82.819	87.631	88.535	79.298	86.165	73.475	80.491	72.487	4.484	2.572	2.894	1.966	3.453	2.892	2.765	1105	1155	1328	1071	1082	890	1075	886	89	38	39	27	53	39	38	F21C10.9	-	-	-	--
WBGene00017678	44.945	48.277	51.629	42.182	144.987	138.35	128.938	125.672	13.321	15.383	20.145	24.131	31.367	15.96	14.313	714	759	924	673	2153	1981	2026	1826	312	270	321	393	572	253	233	asp-12	-	-	-	--
WBGene00017681	3.771	3.867	3.5	3.512	3.779	3.404	3.982	3.789	1.903	2.366	2.301	2.259	2.314	2.843	2.215	89	90	93	84	84	73	94	82	67	62	55	55	63	68	54	slc-17.5	Cellular Processes	Transport and catabolism	K12301	--
WBGene00017703	4.636	4.379	5.246	5.451	1.618	2.097	2.349	1.939	1.065	0.858	0.815	0.985	0.44	1.003	0.861	73	68	93	87	24	30	37	28	25	15	13	16	8	16	14	F22E5.1	-	-	-	--
WBGene00017719	270.345	275.795	272.221	267.355	196.773	184.846	178.09	195.181	100.262	114.4	129.035	132.14	115.443	113.592	104.612	5018	5113	5682	4990	3424	3070	3333	3253	2635	2361	2404	2585	2502	2170	1980	ldp-1	-	-	-	--
WBGene00017730	11.328	11.937	12.23	11.943	6.368	4.521	4.885	6.055	2.085	3	1.974	2.583	1.348	1.753	1.075	102	106	124	109	54	37	44	50	28	30	18	24	14	16	10	F22H10.6	-	-	-	--
WBGene00017736	1.057	1.185	1.73	1.318	1.595	0.98	1.391	1.335	0.672	0.501	0.714	0.755	0.82	1.208	0.808	19	21	35	24	27	16	25	22	18	10	13	14	17	22	15	F23C8.7	-	-	-	--
WBGene00017748	8.339	7.71	8.822	8.348	4.167	4.993	6.743	5.617	7.236	6.958	4.965	3.803	6.698	5.808	7.362	68	62	81	69	32	37	55	42	88	63	41	32	63	48	62	F23F1.7	-	-	-	--
WBGene00017751	3.42	3.42	3.12	3.42	4.327	4.897	4.355	4.086	2.23	1.181	0.832	0.545	2.233	2.588	3.492	73	72	75	74	87	95	93	80	71	28	18	12	55	56	77	F23F12.3	Human Diseases	Cancer: overview	K08202	--
WBGene00017780	128.614	140.67	135.822	127.2	133.075	130.885	119.606	153.764	33.781	36.006	40.349	42.369	39.997	35.879	39.82	1806	1874	2129	1806	1652	1641	1651	1820	694	571	685	726	637	455	483	F25E2.2	-	-	-	--
WBGene00017851	7.261	5.636	7.722	6.456	10.851	9.962	6.9	7.82	2.464	1.453	1.859	2.085	2.253	1.238	2.43	81	62	97	73	114	101	77	80	41	18	21	24	29	14	28	F27C1.1	-	-	-	--
WBGene00017881	344.907	357.948	340.634	323.037	482.91	470.688	478.931	478.771	74.907	79.894	96.777	98.651	79.418	76.091	69.116	5711	5845	6351	5421	7530	7083	7932	7270	1850	1469	1623	1684	1517	1277	1181	asp-13	-	-	-	--
WBGene00017892	64.068	64.727	67.571	64.73	69.87	68.747	71.028	70.932	12.667	12.347	12.562	12.906	11.749	13.525	10.319	5398	5380	6415	5529	5546	5264	5989	5484	1593	1156	1072	1122	1142	1155	898	F28B4.3	Organismal Systems	Immune system	K10070	--
WBGene00017898	18.701	18.707	20.514	20.195	20.823	18.687	20.515	19.676	5.862	7.146	13.175	12.687	10.033	8.378	7.438	370	365	457	405	388	336	406	357	173	157	264	259	229	168	152	F28C10.3	Organismal Systems;Environmental Information Processing;Cellular Processes;Environmental Information Processing;Organismal Systems;Organismal Systems;Human Diseases;Human Diseases;Organismal Systems	Environmental adaptation;Signal transduction;Cell growth and death;Signal transduction;Nervous system;Endocrine system;Endocrine and metabolic disease;Infectious disease: bacterial;Nervous system	K04373;K04373;K04373;K04373;K04373;K04373;K04373;K04373;K04373	--
WBGene00017930	4.367	4.842	4.494	5.404	4.971	6.184	4.043	6.616	1.273	1.506	1.921	2.315	2.887	2.006	2.31	52.37	57.27	60.69	65.7	56.15	67.4	48.5	72.77	22.78	20.06	23.34	28.65	39.95	24.39	28.62	F29G9.1	-	-	-	--
WBGene00017936	4.274	5.156	5.76	5.089	5.556	6.325	5.599	5.625	4.99	2.787	2.037	2.928	2.3	4.29	4.923	58	69	88	70	71	78	76	70	101	42	28	41	36	59	69	zipt-2.2	-	-	-	--
WBGene00017947	3.248	3.318	3.186	3.437	3.108	3.856	3.74	3.886	1.768	1.92	2.342	1.891	2.813	2.855	2.566	122.98	123.91	135.85	131.93	110.86	132.69	141.68	134.94	99.86	80.74	89.81	73.9	122.87	109.57	100.35	mth-2	-	-	-	--
WBGene00017962	38.673	42.566	37.971	37.779	41.728	34.989	35.562	34.631	3.103	2.157	4.356	2.943	3.7	4.017	3.505	550	596	610	545	561	461	511	460	65	34	62	45	60	58	51	fbxa-72	-	-	-	--
WBGene00017968	14.335	15.913	14.199	14.332	13.513	16.256	14.862	15.25	9.798	8.863	6.647	5.81	8.31	15.051	11.292	513	557	570	514	456	532	526	499	509	349	241	213	344	544	412	skpo-3	-	-	-	--
WBGene00017969	49.76	48.578	50.387	48.526	49.648	44.356	46.964	45.402	26.227	21.312	19.094	19.684	19.711	29.666	22.785	1127	1085	1285	1114	1059	913	1064	943	886	536	438	460	515	681	533	F32A5.3	Cellular Processes;Organismal Systems	Transport and catabolism;Endocrine system	K13289;K13289	--
WBGene00018024	8.495	8.081	9.45	8.8	8.687	9.9	8.548	9.348	6.729	5.908	4.458	4.279	5.465	7.267	6.515	760	713	952	798	732	805	765	767	898	587	404	395	564	659	602	F35A5.1	-	-	-	--
WBGene00018050	2.617	1.867	1.98	1.912	0.926	1.173	0.775	0.951	0.26	0.175	0.096	0.282	0.168	0.383	0.845	27	19	23	20	9	11	8	9	4	2	1	3	2	4	9	clec-139	-	-	-	--
WBGene00018055	4.9	3.614	5.341	3.626	1.774	1.838	2.338	1.943	0.149	0.201	0	0.216	0.097	0.44	0.216	44	32	54	33	15	15	21	16	2	2	0	2	1	4	2	F35F10.5	-	-	-	--
WBGene00018084	1.8	1.181	1.599	1.254	2.249	2.214	1.8	0.924	0.284	0.477	0.627	0.411	0.551	0	0.41	17	11	17	12	20	19	17	8	4	5	6	4	6	0	4	F36A4.5	-	-	-	--
WBGene00018135	1.001	0.653	0.699	0.706	0.759	0.472	0.643	0.78	0.384	0.258	0.282	0.208	0.496	0.212	0.554	14	9	11	10	10	6	9	10	8	4	4	3	8	3	8	F37A4.5	Human Diseases;Genetic Information Processing	Infectious disease: viral;Folding, sorting and degradation	K03030;K03030	--
WBGene00018138	378.2	362.826	353.38	360.475	340.388	360.27	327.657	335.431	10.676	12.111	25.357	27.337	17.129	9.341	6.91	7790	7370	8196	7526	6603	6744	6751	6336	328	277	529	581	407	195	147	folt-2	Organismal Systems	Digestive system	K14610	--
WBGene00018174	9.599	10.03	10.04	11.416	9.88	7.892	7.836	8.955	4.969	5.931	5.897	5.685	4.992	4.183	3.433	360	371	424	434	349	269	294	308	278	247	224	220	216	159	133	F38B6.4	Metabolism;Metabolism;Human Diseases;Metabolism	Global and overview maps;Nucleotide metabolism;Drug resistance: antineoplastic;Metabolism of cofactors and vitamins	K11787;K11787;K11787;K11787	--
WBGene00018221	28.65	28.612	27.757	25.696	30.882	31.716	33.676	33.609	25.437	16.028	8.315	6.731	14.224	19.273	20.258	330	325	360	300	335	332	388	355	437	205	97	80	189	225	241	F40A3.6	-	-	-	--
WBGene00018237	55.766	57.622	59.348	55.377	68.585	72.56	65.264	70.495	29.087	32.928	31.943	33.134	29.983	37.924	28.627	4735	4824	5673	4765	5485	5598	5543	5490	3683	3104	2748	2903	2937	3264	2510	irg-7	Human Diseases;Environmental Information Processing;Cellular Processes;Organismal Systems;Environmental Information Processing	Infectious disease: viral;Signal transduction;Cellular community - eukaryotes;Digestive system;Signaling molecules and interaction	K06238;K06238;K06238;K06238;K06238	--
WBGene00018250	14.849	11.399	11.397	11.108	5.331	6.033	6.359	5.948	4.747	3.484	2.108	3.007	2.259	5.455	5.948	127	101	110	101	43	45	53	46	60	35	18	26	22	46	52	F40H3.2	-	-	-	--
WBGene00018268	16.68	15.101	15.667	15.732	21.36	27.479	21.21	23.784	5.991	4.292	4.389	4.53	7.388	9.449	9.982	364	325	385	348	439	545	463	476	195	104	97	102	186	209	225	F41C3.2	Cellular Processes	Transport and catabolism	K12301	--
WBGene00018293	9.354	11.091	8.508	11.684	2.884	2.988	2.564	3.126	4.501	5.299	2.532	2.632	3.466	2.828	2.921	124	145	127	157	36	36	34	38	89	78	34	36	53	38	40	F41E6.12	-	-	-	--
WBGene00018340	53.116	48.256	49.02	50.632	65.24	68.397	53.028	63.399	7.748	6.464	6.024	8.209	6.347	5.595	5.768	740	663	769	715	856	866	739	810	161	100	85	118	102	79	83	anmt-2	Metabolism;Metabolism;Metabolism	Global and overview maps;Amino acid metabolism;Metabolism of other amino acids	K00562;K00562;K00562	--
WBGene00018342	70.537	67.311	59.444	65.899	64.303	58.859	65.113	66.188	46.177	28.329	20.934	24.847	26.308	38.694	46.022	509	479	483	482	437	386	470	438	497	227	153	185	219	283	343	F42A10.6	-	-	-	--
WBGene00018343	91.979	93.148	96.691	84.639	58.75	62.191	55.551	59.556	80.095	56.899	31.368	30.56	53.842	80.066	78.225	773	772	915	721	465	475	467	459	1004	531	267	265	522	682	679	F42A10.7	-	-	-	--
WBGene00018375	1.399	1.295	1.134	1.44	3.487	4.75	3.769	3.05	1.305	0.821	0.54	0.295	0.896	1.14	1.825	23	21	21	24	54	71	62	46	32	15	9	5	17	19	31	F43C9.1	-	-	-	--
WBGene00018393	463.548	458.262	430.596	444.844	693.285	612.666	670.057	629.701	39.077	37.539	80.752	78.644	51.102	27.351	30.557	4104	4021	4304	3990	5795	4941	5940	5108	511	371	723	719	521	247	279	msra-1	-	-	-	--
WBGene00018398	19.005	19.053	16.541	18.333	7.904	8.894	7.069	8.954	10.171	9.8	8.635	8.434	7.651	6.595	7.121	451	446	442	441	177	192	168	195	361	259	208	207	210	159	175	sptl-2	Metabolism;Environmental Information Processing;Metabolism	Global and overview maps;Signal transduction;Lipid metabolism	K00654;K00654;K00654	--
WBGene00018403	3.453	4.839	4.479	4.746	5.273	5.934	5.003	5.457	3.329	2.725	1.571	1.805	3.666	5.627	5.034	89	123	130	124	128	139	129	129	128	78	41	48	109	147	134	F44A2.3	-	-	-	--
WBGene00018407	17.763	16.422	19.371	18.274	13.971	14.813	13.255	14.293	14.895	13.672	10.093	10.398	9.695	11.584	10.682	351	320	431	366	260	266	262	259	439	300	202	212	221	232	218	F44B9.2	-	-	-	--
WBGene00018424	77.439	71.785	75.791	73.684	87.155	90.018	83.469	93.69	47.024	41.742	55.889	51.493	47.966	50.42	50.51	1172.8	1072.15	1292.5	1131.13	1243.11	1239	1264.52	1301.24	1062.23	702	857.29	804.67	838.02	773.95	790.08	pgph-2	Metabolism;Metabolism;Metabolism	Global and overview maps;Global and overview maps;Carbohydrate metabolism	K19269;K19269;K19269	--
WBGene00018488	147.517	151.74	153.196	153.167	91.685	94.87	79.428	88.489	15.758	17.955	22.928	23.538	22.398	24.374	24.329	4318	4442	5093	4536	2526	2530	2336	2361	673	571	668	706	755	729	733	acs-1	-	-	-	--
WBGene00018528	0.994	1.512	1.84	1.88	1.468	1.368	1.243	1.446	0.611	0.522	0.491	0.723	0.431	0.164	0.722	12	18	25	23	16.69	15	15	16	11	7	6	9	6	2	9	F47B3.4	-	-	-	--
WBGene00018543	1.111	1.229	1.345	1.295	1.233	1.666	1.867	1.706	0.034	0.091	0	0.44	0.394	0.349	0.44	22	24	30	26	23	30	37	31	1	2	0	9	9	7	9	ugt-32	-	-	-	--
WBGene00018589	2.264	2.467	2.613	2.903	3.125	2.491	2.489	3.394	0.531	0.764	0.95	0.713	0.687	1.34	0.986	40	43	52	52	52	40	44	55	14	15	17	13	14	24	18	F48B9.3	-	-	-	--
WBGene00018603	9.18	9.409	8.038	8.489	5.561	5.59	4.766	6.961	4.994	5.5	4.245	5.275	4.999	4.342	3.807	176.23	178.13	173.75	165.18	100.53	97.52	91.52	122.55	142.98	117.24	82.53	104.48	110.71	84.48	75.49	F48E3.2	Human Diseases;Human Diseases;Organismal Systems;Organismal Systems;Human Diseases;Environmental Information Processing;Human Diseases;Organismal Systems;Organismal Systems;Organismal Systems;Human Diseases	Cancer: overview;Infectious disease: viral;Endocrine system;Endocrine system;Endocrine and metabolic disease;Signal transduction;Cancer: specific types;Endocrine system;Digestive system;Endocrine system;Cancer: overview	K07299;K07299;K07299;K07299;K07299;K07299;K07299;K07299;K07299;K07299;K07299	--
WBGene00018643	1.576	1.85	2.284	3.028	1.585	1.278	1.41	1.447	0.056	0	0.164	0.322	0.072	0	0	19	22	31	37	18	14	17	16	1	0	2	4	1	0	0	drd-50	-	-	-	--
WBGene00018647	1.64	2.531	2.288	3.117	2.338	3.045	2.5	2.281	1.044	1.375	1.036	0.909	1.491	1.463	1.294	14	26	27	32	23	29	21	21	13	14	11	9	15	13	12	F49F1.7	-	-	-	--
WBGene00018689	16.775	18.994	16.678	16.935	16.565	14.422	16.623	14.879	7.738	8.5	12.313	12.323	10.344	8.782	8.428	343	383	384	351	319	268	340	279	236	193	255	260	244	182	178	F52D2.7	-	-	-	--
WBGene00018690	0.489	0.087	1.479	1.425	1.374	1.491	0.542	0.719	1.05	0.401	0.17	0.351	0.224	0	0.166	5	1	15	15	13	12	5	6	14	4	2	3	3	0	2	fbxa-46	-	-	-	--
WBGene00018715	4.772	5.425	3.981	5.421	2.457	2.546	2.024	2.68	3.102	3.125	1.999	1.541	3.51	3.139	3.22	33	37	31	38	16	16	14	17	32	24	14	11	28	22	23	F52H2.3	-	-	-	--
WBGene00018746	4.727	6.886	4.257	6.634	3.605	4.762	4.859	5.445	2.053	1.799	3.55	3.484	2.482	2.036	3.416	71	102	72	101	51	65	73	75	46	30	54	54	43	31	53	fbxb-103	-	-	-	--
WBGene00018765	189.413	186.365	201.157	176.97	195.795	193.699	190.723	192.289	104.365	104.589	106.865	109.023	118.203	94.49	101.557	1246	1209	1490	1180	1213	1158	1255	1160	1024	764	712	740	897	630	690	mpc-2	-	-	-	--
WBGene00018797	114.253	115.183	111.275	110.812	116.86	135.075	113.335	123.563	61.569	68.179	81.892	73.267	69.553	70.12	75.28	2069	2057	2269	2034	1993	2223	2053	2052	1663	1371	1502	1369	1453	1287	1408	ept-1	Metabolism;Metabolism;Metabolism;Metabolism	Global and overview maps;Lipid metabolism;Lipid metabolism;Metabolism of other amino acids	K00993;K00993;K00993;K00993	--
WBGene00018811	546.264	555.004	549.375	543.136	494.966	478.546	485.662	476.514	110.489	103.3	150.021	151.543	115.2	92.926	104.619	10753	10774	12177	10837	9176	8561	9563	8602	3244	2258	2991	3078	2616	1854	2127	pmt-2	Metabolism	Lipid metabolism	K05929	--
WBGene00018845	17.481	16.019	14.605	16.416	13.681	12.752	12.88	14.544	8.291	7.172	11.059	10.416	7.521	5.685	8.087	270	244	254	257	199	179	199	206	191	123	173	166	134	89	129	F54H12.5	-	-	-	--
WBGene00018865	0.428	0.434	0.38	0.362	0.455	1.077	0.306	0.667	0.164	0.055	0	0	0.106	0	0.237	7	7	7	6	7	16	5	10	4	1	0	0	2	0	4	F55A12.6	-	-	-	--
WBGene00018885	15.031	16.958	11.605	16.098	15.816	15.645	16.153	16.316	6.083	5.853	6.417	4.856	4.402	3.54	3.933	222	247	193	241	220	210	239	221	134	96	96	74	75	53	60	drd-5	Metabolism;Metabolism	Global and overview maps;Metabolism of cofactors and vitamins	K11154;K11154	--
WBGene00018907	3.008	2.729	2.426	3.593	2.648	2.788	2.612	3.453	3.158	1.961	0.899	1.304	1.27	4.023	3.833	76	68	69	92	63	64	66	80	119	55	23	34	37	103	100	F55G1.15	-	-	-	--
WBGene00018913	0.318	0.323	0.339	0.502	0.135	0	0.064	0.277	0.256	0.057	0	0	0	0	0	5	5	6	8	2	0	1	4	6	1	0	0	0	0	0	F56A4.5	-	-	-	--
WBGene00018939	0.981	1.382	1.646	1.344	0.752	1.02	1.308	1.129	0.841	0.393	0.269	0.317	0.756	1.291	1.108	18	25	34	25	13	17	24	19	23	8	5	6	16	24	21	fbxa-190	-	-	-	--
WBGene00018951	119.632	115.772	95.446	109.283	140.704	141.614	135.459	139.217	58.169	43.799	50.156	47.535	36.711	41.784	40.805	1161	1108	1043	1075	1286	1249	1315	1239	842	472	493	476	411	411	409	F56C9.7	-	-	-	--
WBGene00018984	50.357	53.743	48.836	51.896	55.903	50.394	55.306	55.596	33.59	30.72	23.657	24.338	22.848	24.461	22.577	1126	1181	1231	1162	1162	1010	1219	1129	1091	758	534	557	581	555	522	F56F10.1	-	-	-	--
WBGene00019017	167.175	172.1	180.637	163.637	182.875	169.478	169.547	177.391	71.004	70.773	62.864	61.262	55.566	73.419	60.266	13445.2	13649.9	16360.1	13343.6	13857.7	12386.7	13641.1	13084.5	8521.6	6320.75	5120.09	5085.03	5156.58	5985.91	5007.28	F57F4.4	-	-	-	--
WBGene00019026	2.69	2.3	2.219	4.103	2.609	3.12	2.508	2.667	1.141	0.511	0.373	0.366	0.655	0.746	0.366	14.23	12	13.22	22	13	15	13.27	12.94	9	3	2	2	4	4	2	F58A6.9	-	-	-	--
WBGene00019058	3.766	3.273	3.643	2.521	4.142	3.33	3.496	3.74	3.562	2.12	2.125	1.108	2.74	3.716	3.907	56	48	61	38	58	45	52	51	79	35	32	17	47	56	60	F58F9.4	-	-	-	--
WBGene00019089	0.407	0.413	0.497	0.1	0.378	0.784	0.356	0.5	0.034	0.046	0.05	0	0	0.05	0	8	8	11	2	7	14	7	9	1	1	1	0	0	1	0	clec-206	-	-	-	--
WBGene00019100	25.382	26.597	24.047	23.248	25.278	26.462	27.191	25.762	11.209	11.019	13.038	13.444	13.285	12.312	13.079	419	433	447	389	393	397	449	390	276	202	218	229	253	206	223	F59B1.8	-	-	-	--
WBGene00019105	11.203	9.348	12.224	10.232	8.293	10.214	8.192	8.517	5.494	3.69	3.919	3.475	4.662	6.253	8.306	175	144	215	162	122	145	128	122	128	64	62	56	84	99	134	asp-8	-	-	-	--
WBGene00019146	0.668	0.635	0.668	0.68	0.488	0.552	0.48	0.82	0.224	0.113	0.021	0.061	0.127	0.33	0.344	32	30	36	33	22	24	23	36	16	6	1	3	7	16	17	H02F09.3	-	-	-	--
WBGene00019213	5.543	6.265	4.68	5.468	5.885	5.699	4.996	7.58	4.386	2.659	2.422	2.73	2.402	4.079	4.223	122	136	116	122	122	114	110	153	144	65	54	62	61	91	96	H20E11.1	-	-	-	--
WBGene00019232	11.472	12.821	9.754	11.173	9.797	10.689	8.54	9.582	2.978	1.802	1.205	0.568	1.735	4.142	4.112	235	259	225	232	189	199	175	180	91	41	25	12	41	86	87	ugt-13	-	-	-	--
WBGene00019233	0.984	0.698	0.699	0.825	0.992	1.136	0.492	0.751	0.066	0.221	0.194	0.048	0.171	0.049	0.095	20	14	16	17	19	21	10	14	2	5	4	1	4	1	2	ugt-14	-	-	-	--
WBGene00019234	9.638	8.089	8.027	7.325	6.561	9.032	6.454	8.096	0.371	0.664	0.182	0.268	0.32	0.682	0.491	209	173	196	161	134	178	140	161	12	16	4	6	8	15	11	ugt-8	-	-	-	--
WBGene00019273	3.951	4.046	3.652	3.431	2.82	3.818	2.958	2.943	2.452	2.164	1.404	1.043	3.036	4.468	4.342	182.67	184	192	156	124	162	126	126	145	101	60	46	153	197	175	H43E16.1	-	-	-	--
WBGene00019328	11.4	8.15	10.342	8.253	11.059	10.829	9.182	10.731	10.227	7.459	4.696	5.087	5.687	8.011	8.179	139	98	142	102	127	120	112	120	186	101	58	64	80	99	103	clec-149	Human Diseases;Cellular Processes	Infectious disease: bacterial;Transport and catabolism	K06560;K06560	--
WBGene00019345	8.085	9.202	9.246	8.828	9.053	9.709	10.182	9.294	4.923	3.347	4.876	5.373	4.585	4.776	4.807	148	164	187	165	160	162	183	155	134	67	92	102	95	87	90	tmem-135	-	-	-	--
WBGene00019361	56.401	57.702	58.23	55.912	67.991	73.018	57.902	67.702	39.354	30.437	18.629	19.274	32.651	35.371	44.343	495	489	567	483	556	574	513	552	522	296	169	181	340	323	407	clik-3	-	-	-	--
WBGene00019388	2.598	2.634	3.974	2.421	3.065	2.223	3.03	1.889	2.71	1.3	1.283	0.979	0.751	3.845	4.053	18	18	31	17	20	14	21	12	28	10	9	7	6	27	29	K04F1.9	-	-	-	--
WBGene00019406	0.887	1.259	1.523	1.342	1.758	1.041	1.419	1.548	0.872	0.32	0.934	0.287	0.82	0.35	0.458	15	21	29	23	28	16	24	24	22	6	16	5	16	6	8	acdh-8	Metabolism;Metabolism;Metabolism;Metabolism;Organismal Systems	Global and overview maps;Global and overview maps;Amino acid metabolism;Lipid metabolism;Endocrine system	K00249;K00249;K00249;K00249;K00249	--
WBGene00019410	1.724	2.295	3.158	1.807	2.746	1.897	1.508	2.233	0.867	1.262	0.958	0.313	0.747	0.638	1.043	16	21	33	17	24	16	14	19	12	13	9	3	8	6	10	K05F1.9	-	-	-	--
WBGene00019430	4.056	2.717	4.117	3.859	3.999	5.499	5.213	4.976	1.7	2.087	2.431	1.825	2.323	2.144	1.964	56	37	64	54	52	69	72	63	35	32	34	26	37	30	28	K06A5.2	-	-	-	--
WBGene00019473	2.754	2.792	2.97	2.717	0.992	1.677	1.868	1.984	0.429	0.399	0.971	0.763	0.639	0.582	0.667	56	56	68	56	19	31	38	37	13	9	20	16	15	12	14	cyp-35A5	-	-	-	--
WBGene00019540	328.281	302.009	383.218	354.265	357.991	388.086	363.465	397.634	18.825	14.583	9.146	9.117	19.048	29.757	27.185	9143	8295	12018	10001	9390	9823	10126	10156	782	451	258	262	612	840	782	K08D12.6	-	-	-	--
WBGene00019561	0.657	0.844	1.27	0.563	1.053	1.351	1.591	0.974	0.554	0.262	0.26	0.255	0.495	0.303	0.34	15	18.94	32.65	13	22.58	28	36.38	20.34	18.82	6.63	6	6	13	7	8	K09C6.7	-	-	-	--
WBGene00019563	3.756	5.283	4.842	4.781	6.046	8.398	5.208	8.851	1.462	1.309	2.153	1.057	1.05	0.837	1.994	31	43	45	40	47	63	43	67	18	12	18	9	10	7	17	K09C6.9	-	-	-	--
WBGene00019565	10.881	12.573	10.202	10.036	11.661	12.808	14.975	13.41	1.968	1.595	2.099	1.324	2.939	2.047	1.519	215	245	227	201	217	230	296	243	58	35	42	27	67	41	31	cyp-35A3	-	-	-	--
WBGene00019572	42.425	40.781	40.198	38.743	41.028	48.591	36.421	40.415	41.027	31.033	25.382	22.775	31.034	36.256	50.315	538	510	574	498	490	560	462	470	776	437	326	298	454	466	659	K09E2.3	-	-	-	--
WBGene00019578	12.232	12.404	12.308	12.469	9.595	8.888	9.847	9.568	4.013	4.971	9.008	9.321	6.952	6.221	4.839	421	421	477	435	311	278	339	302	206	190	314	331	276	217	172	K09E3.7	-	-	-	--
WBGene00019587	1.066	1.899	1.535	1.194	0.918	0.856	0.691	0.848	0.772	0.493	0.597	0.893	0.325	0.341	0.418	37	65	60	42	30	27	24	27	40	19	21	32	13	12	15	K09F6.4	-	-	-	--
WBGene00019605	18.552	13.932	13.368	13.544	12.696	14.225	11.183	10.511	10.862	8.46	6.018	5.804	7.73	7.986	7.381	350	259	282	258	224	243	212	183	287	176	115	113	162	151	132	ctsa-1	Cellular Processes;Organismal Systems	Transport and catabolism;Endocrine system	K13289;K13289	--
WBGene00019617	36.052	36.32	39.351	33.655	44.41	46.144	42.726	44.49	19.606	21.467	19.355	18.48	20.838	28.203	21.979	3235	3214	3976	3061	3753	3763	3835	3661	2624	2139	1759	1711	2157	2565	2037	K10C2.1	Cellular Processes;Organismal Systems	Transport and catabolism;Endocrine system	K13289;K13289	--
WBGene00019619	164.711	166.414	175.817	167.356	224.832	228.89	208.753	227.63	42.192	52.179	87.552	82.717	66.315	33.801	29.241	2476	2467	2976	2550	3183	3127	3139	3138	946	871	1333	1283	1150	515	454	asp-14	-	-	-	--
WBGene00019647	37.006	37.886	34.344	42.313	39.152	42.028	43.407	45.024	26.759	23.944	26.07	25.37	21.867	20.193	19.868	311	314	325	361	311	321	366	347	336	224	223	220	212	172	173	K11D12.7	-	-	-	--
WBGene00019654	3.464	2.165	2.276	1.405	1.915	1.984	2.514	1.501	0.159	0.556	0.562	0.46	0.411	0.14	0.276	73	45	54	30	38	38	53	29	5	13	12	10	10	3	6	K11G9.3	Metabolism	Xenobiotics biodegradation and metabolism	K03927	--
WBGene00019682	291.914	282.049	276.468	270.89	341.238	345.091	332.612	348.677	103.781	116.538	140.547	143.127	112.946	94.193	78.114	6177	5889	6589	5811	6802	6638	7042	6767	3278	2740	3013	3125	2757	2021	1708	K12H4.7	-	-	-	--
WBGene00019727	154.501	149.108	144.948	141.06	130.953	154.238	124.937	132.162	62.371	51.26	40.43	39.873	39.944	44.794	47.801	1596	1519	1686	1477	1274	1448	1291	1252	961	588	423	425	476	469	510	zig-12	-	-	-	--
WBGene00019738	13.273	13.905	15.932	17.771	14.503	15.66	12.502	12.558	6.372	4.484	3.687	2.715	3.408	4.046	4.679	182	188	245	246	188	198	173	158	132	68	51	39	56	56	66	clec-265	Human Diseases;Cellular Processes	Infectious disease: bacterial;Transport and catabolism	K06560;K06560	--
WBGene00019760	344.588	328.433	322.46	343.363	256.423	276.073	245.813	263.874	171.836	180.689	233.448	245.261	172.65	143.603	162.133	5323	4979	5582	5342	3700	3849	3769	3734	3953	3110	3639	3899	3100	2237	2599	calu-1	-	-	-	--
WBGene00019798	0.735	0.671	0.653	1.523	0.78	0.566	0.808	1.042	0.148	0.066	0.435	0.285	0.255	0.145	0.285	10	9	10	21	10	7	11	13	3	1	6	4	4	2	4	fbxb-32	-	-	-	--
WBGene00019814	5.093	4.033	4.709	5.025	3.927	4.837	4.046	4.641	1.871	1.885	3.72	3.652	2.177	1.17	2.162	73	57	76	73	53	63	58	61	40	30	54	54	36	17	32	R02C2.1	Human Diseases;Cellular Processes;Human Diseases;Human Diseases;Cellular Processes;Cellular Processes	Infectious disease: viral;Cell growth and death;Cancer: overview;Infectious disease: viral;Cell growth and death;Cell growth and death	K02216;K02216;K02216;K02216;K02216;K02216	--
WBGene00019818	6.786	7.48	7.73	6.404	10.652	11.526	6.932	8.044	5.341	4.783	3.35	4.432	4.604	4.512	6.285	46	50	59	44	68	71	47	50	54	36	23	31	36	31	44	R02C2.7	-	-	-	--
WBGene00019837	6.727	6.77	5.295	6.134	7.305	8.916	7.285	8.614	3.246	3.029	2.415	2.371	3.755	4.123	5.132	132	131	117	122	135	159	143	155	95	66	48	48	85	82	104	R02F2.8	-	-	-	--
WBGene00019885	1.281	1.906	1.897	2.107	2.268	2.914	2.562	3.354	1.375	0.462	0.59	0.331	1.185	1.77	1.902	15	22	25	25	25	31	30	36	24	6	7	4	16	21	23	R05D8.7	-	-	-	--
WBGene00019895	131.081	131.806	128.017	132.781	153.572	154.075	155.349	161.771	41.329	43.166	63.454	63.376	61.259	56.461	50.714	4895	4854	5383	5026	5401	5229	5803	5540	2302	1790	2400	2442	2639	2137	1956	aagr-2	Metabolism;Metabolism;Metabolism	Global and overview maps;Carbohydrate metabolism;Carbohydrate metabolism	K01187;K01187;K01187	--
WBGene00019917	1.83	2.505	1.219	1.219	2.963	3.372	1.921	2.943	0.613	0.453	0.994	0.488	1.309	1.85	1.152	40	54	30	27	61	67	42	59	20	11	22	11	33	41	26	clec-43	-	-	-	--
WBGene00019939	5.685	5.082	4.318	4.059	4.368	4.28	3.739	4.731	1.605	3.233	1.329	1.667	1.945	2.214	2.317	76	67	65	55	55	52	50	58	32	48	18	23	30	30	32	lips-17	Organismal Systems	Aging	K19772	--
WBGene00019957	27.229	28.13	28.547	27.274	28.885	28.646	27.516	28.52	14.977	15.738	12.628	12.839	14.231	19.896	15.778	2027	2065	2393	2058	2025	1938	2049	1947	1663	1301	952	986	1222	1501	1213	R08E3.1	-	-	-	--
WBGene00019977	3.294	2.621	2.25	2.85	2.69	2.119	2.685	2.431	1.155	1.05	0.35	0.393	0.703	1.2	2.306	65	51	50	57	50	38	53	44	34	23	7	8	16	24	47	fpn-1.2	Organismal Systems;Cellular Processes	Digestive system;Cell growth and death	K14685;K14685	--
WBGene00019978	62.122	61.248	58.575	57.737	78.258	73.951	80.797	79.344	34.358	17.685	13.055	13.194	26.179	41.762	61.056	794	772	843	748	942	859	1033	930	655	251	169	174	386	541	806	hacd-1	Metabolism;Metabolism;Metabolism;Metabolism;Metabolism;Metabolism;Metabolism;Metabolism	Global and overview maps;Global and overview maps;Amino acid metabolism;Lipid metabolism;Amino acid metabolism;Amino acid metabolism;Lipid metabolism;Carbohydrate metabolism	K00022;K00022;K00022;K00022;K00022;K00022;K00022;K00022	--
WBGene00020004	5.177	6.076	4.768	6.905	6.006	7.49	6.374	6.639	1.832	2.159	2.083	2.369	1.413	1.845	3.11	108	125	112	146	118	142	133	127	57	50	44	51	34	39	67	R11E3.2	-	-	-	--
WBGene00020022	46.781	49.821	46.319	47.277	31.381	31.69	29.467	33.85	15.431	15.932	12.782	13.131	14.7	18.071	16.958	1812	1922	2039	1849	1149	1123	1136	1189	851	672	504	526	652	709	674	gldc-1	Metabolism;Metabolism;Metabolism;Metabolism	Global and overview maps;Global and overview maps;Carbohydrate metabolism;Amino acid metabolism	K00281;K00281;K00281;K00281	--
WBGene00020054	8.35	8.682	7.793	9.913	11.721	10.901	10.187	10.417	5.693	3.505	2.515	2.743	3.987	5.097	6.988	118	121	124	142	156	140	144	135	120	55	36	40	65	73	102	R13D7.2	-	-	-	--
WBGene00020084	2.288	2.088	3.657	2.031	3.158	3.147	3.088	2.495	1.534	0.515	0.791	1.996	0.694	1.016	0.554	20	18	36	18	26	25	27	20	20	5	7	18	7	9	5	R105.1	-	-	-	--
WBGene00020116	0.144	0.084	0.421	0.346	0.241	0.227	0.494	0.405	0.055	0.093	0.122	0.1	0.143	0.081	0.1	7	4	23	17	11	10	24	18	4	5	6	5	8	4	5	moa-1	-	-	-	--
WBGene00020166	181.957	173.862	166.147	167.89	165.659	155.483	164.022	164.735	96.906	102.845	117.638	116.36	108.733	101.656	98.635	2981	2809	3065	2788	2556	2315	2688	2475	2368	1871	1952	1967	2055	1688	1669	T02G5.7	Metabolism;Metabolism;Metabolism;Metabolism;Metabolism;Metabolism;Metabolism;Metabolism;Metabolism;Metabolism;Metabolism;Metabolism;Metabolism	Global and overview maps;Global and overview maps;Global and overview maps;Amino acid metabolism;Lipid metabolism;Amino acid metabolism;Amino acid metabolism;Carbohydrate metabolism;Carbohydrate metabolism;Carbohydrate metabolism;Carbohydrate metabolism;Metabolism of terpenoids and polyketides;Lipid metabolism	K00626;K00626;K00626;K00626;K00626;K00626;K00626;K00626;K00626;K00626;K00626;K00626;K00626	--
WBGene00020182	6.47	8.969	8.304	8.228	5.904	5.061	6.67	7.165	3.829	3.687	4.641	6.368	3.593	3.64	2.985	128	175	185	165	110	91	132	130	113	81	93	130	82	73	61	ugt-53	Metabolism;Metabolism;Metabolism;Metabolism;Human Diseases;Metabolism;Metabolism;Metabolism;Metabolism;Metabolism	Global and overview maps;Xenobiotics biodegradation and metabolism;Xenobiotics biodegradation and metabolism;Xenobiotics biodegradation and metabolism;Cancer: overview;Metabolism of cofactors and vitamins;Carbohydrate metabolism;Carbohydrate metabolism;Lipid metabolism;Metabolism of cofactors and vitamins	K00699;K00699;K00699;K00699;K00699;K00699;K00699;K00699;K00699;K00699	--
WBGene00020187	3.666	2.786	4.054	3.344	3.746	4.719	4.011	4.224	1.53	1.059	1.707	2.078	0.959	1.297	1.808	53	40.48	66	49	51	62	58	56	33	17	25	31	16	19	27	gsp-4	-	-	-	--
WBGene00020191	2.833	3.119	2.731	4.551	1.633	0.98	0.971	1.324	2.387	1.749	1.358	1.177	0.421	0.799	0.94	35	38	38	57	19	11	12	15	44	24	17	15	6	10	12	clec-53	-	-	-	--
WBGene00020247	10.009	9.232	8.437	8.536	5.104	5.351	4.692	5.18	1.896	2.139	3.35	2.411	1.863	2.455	2.19	177	161	168	153	85	86	83	84	50	42	60	44	38	44	40	T05B11.4	-	-	-	--
WBGene00020311	27.598	28.637	29.313	26.827	31.003	31.297	30.159	33.086	11.344	11.66	17.202	14.7	14.313	12.022	11.15	527	528	625	513	548	539	577	572	314	239	332	286	309	229	220	T07D3.9	-	-	-	--
WBGene00020315	30.715	25.891	27.429	23.716	26.137	28.695	25.745	26.522	12.896	12.389	13.184	13.609	11.645	13.846	16.967	580	482	583	454	465	493	486	459	363	260	252	265	254	265	331	T07E3.4	-	-	-	--
WBGene00020350	22.259	17.838	23.813	16.036	25.274	26.758	32.959	28.868	4.109	4.906	5.521	3.983	7.442	6.172	5.885	163.96	129.58	197.51	119.73	175.33	179.13	242.85	195.01	45.14	40.13	41.19	30.27	63.24	46.08	44.77	T08B2.12	-	-	-	--
WBGene00020353	1.322	1.38	1.865	1.842	2.23	2.482	2.449	2.417	1.121	0.981	1.229	0.829	1.315	1.151	1.092	34	35	54	48	54	58	63	57	43	28	32	22	39	30	29	T08B6.4	-	-	-	--
WBGene00020354	3.64	4.383	3.131	5.947	3.382	3.004	2.388	2.605	1.144	1.536	3.032	2.315	1.972	0.786	1.762	32	38	31	53	28	24	21	21	15	15	27	21	20	7	16	sgnh-1	Genetic Information Processing;Human Diseases	Translation;Infectious disease: viral	K14396;K14396	--
WBGene00020394	4.017	3.639	2.854	2.431	2.218	2.298	2.195	2.453	1.221	0.531	0.74	1.09	1.207	1.057	1.245	75	67	60	46	39	39	41	42	34	11	14	21	26	20	24	T10B5.8	-	-	-	--
WBGene00020414	2.932	2.471	3.618	2.742	4.205	3.913	3.197	4.027	1.404	1.303	1.391	1.55	1.518	1.258	1.143	77	64	107	73	104	93	84	97	55	38	37	42	46	33	31	T10E9.4	-	-	-	--
WBGene00020445	9.261	8.785	8.313	8.007	7.771	8.108	8.262	8.795	4.039	3.049	1.622	1.448	2.676	3.832	4.001	186	174	188	163	147	148	166	162	121	68	33	30	62	78	83	T12B3.2	-	-	-	--
WBGene00020471	52.646	47.998	50.227	50.729	60.052	59.726	55.43	53.843	34.787	32.062	34.172	29.81	31.723	36.509	47.921	902	811	969	881	969	930	950	846	889	610	593	527	627	634	848	pho-14	Metabolism;Cellular Processes;Metabolism	Global and overview maps;Transport and catabolism;Metabolism of cofactors and vitamins	K14410;K14410;K14410	--
WBGene00020476	4.205	1.902	3.217	3.191	4.19	5.268	2.522	3.174	2.039	2.039	1.597	1.442	1.682	2.872	1.816	65	29	56	50	61	74	39	45	47	35	25	23	30	45	29	T13B5.9	-	-	-	--
WBGene00020516	90.695	93.411	81.322	83.047	92.289	97.204	88.094	92.209	19.608	17.509	23.306	24.682	13.768	15.886	17.075	1656	1682	1671.97	1537	1587	1613	1609	1544	534	355	431	465	290	294	322	T15B7.1	Human Diseases;Environmental Information Processing;Cellular Processes;Human Diseases;Environmental Information Processing	Infectious disease: viral;Signal transduction;Cellular community - eukaryotes;Cancer: overview;Signaling molecules and interaction	K06252;K06252;K06252;K06252;K06252	--
WBGene00020517	272.602	276.767	281.275	277.223	268.19	256.865	267.565	276.087	136.083	143.303	177.538	174.527	156.994	154.656	156.743	2638	2634	3066	2697	2436	2265	2587	2436	1977	1540	1747	1741	1752	1513	1580	hpo-8	Metabolism;Metabolism;Metabolism;Metabolism	Global and overview maps;Global and overview maps;Lipid metabolism;Lipid metabolism	K10703;K10703;K10703;K10703	--
WBGene00020526	0.328	0.166	0.291	0.565	0.087	0.135	0	0.357	0.137	0	0.121	0.04	0	0.081	0.159	8	4	8	14	2	3	0	8	5	0	3	1	0	2	4	T15B7.14	-	-	-	--
WBGene00020528	1.753	2.196	2.382	2.543	2.682	2.95	2.371	2.249	0.691	0.882	0.458	0.6	0.67	0.407	0.849	34	42	52.03	50	49	52	46	40	20	19	9	12	15	8	17	lgc-54	Organismal Systems;Environmental Information Processing;Organismal Systems;Organismal Systems;Human Diseases;Human Diseases	Nervous system;Signaling molecules and interaction;Nervous system;Nervous system;Substance dependence;Substance dependence	K05181;K05181;K05181;K05181;K05181;K05181	--
WBGene00020537	10.1	10.594	7.98	11.682	7.248	8.737	9.818	9.19	5.884	4.265	5.364	7.425	5.193	3.986	5.665	145	150	129	170	98	114	141	121	126	68	78	110	86	58	84	fbxb-37	-	-	-	--
WBGene00020550	4.358	4.634	4.381	4.731	5.058	6.816	4.693	6.19	0.518	0.199	0.436	0.535	0.495	0.726	0.535	121	125	134	132	132	170	131	156	21	6	12	15	16	20	15	T17H7.1	-	-	-	--
WBGene00020567	1.696	1.993	1.571	1.406	1.566	2.136	1.425	1.608	1.087	0.752	0.412	0.476	0.937	1.697	1.689	69	80	72	58	60	79	58	60	66	34	17	20	44	70	71	adt-3	-	-	-	--
WBGene00020589	12.483	13.856	10.936	12.482	17.733	19.861	16.358	17.475	8.935	7.444	5.163	7.194	10.821	8.988	9.963	74	81	73	75	99	107	97	95	79	49	31	44	74	54	61	T19H12.3	-	-	-	--
WBGene00020592	29.346	28.788	24.704	29.565	25.628	28.452	24.846	27.362	12.177	7.575	5.332	4.771	6.629	11.317	11.893	614	594	582	627	505	541	520	525	380	176	113	103	160	240	257	ugt-12	-	-	-	--
WBGene00020611	0.816	0.909	0.555	0.714	0.29	0.258	0.26	0.426	0.105	0.07	0.039	0.076	0.203	0.116	0.189	20.9	22.96	16	18.53	7	6	6.67	10	4	2	1	2	6	3	5	T20D4.5	-	-	-	--
WBGene00020612	2.999	2.987	2.85	3.892	3.016	2.547	3.418	3.958	1.587	0.853	1.766	1.886	2.462	2.232	1.986	57	56	61	75	54	44	65	69	45	18	34	37	54	43	39	arrd-22	-	-	-	--
WBGene00020620	0.624	0.379	0.222	0.738	0.662	0.137	0.499	0.136	0.335	0	0	0	0.324	0.123	0.121	5	3	2	6	5	1	4	1	4	0	0	0	3	1	1	T20D4.15	-	-	-	--
WBGene00020662	447.464	448.49	458.318	448.7	710.338	702.495	685.718	715.746	291.103	282.92	302.111	314.104	298.093	265.827	266.926	5361	5299	6183	5449	8015	7649	8218	7864	5202	3764	3666	3883	4120	3228	3303	T21H3.1	-	-	-	--
WBGene00020672	6.782	6.537	8.179	7.6	6.046	5.804	4.771	5.752	2.189	3.544	3.141	2.272	3.556	4.544	6.647	81	77	110	92	68	63	57	63	39	47	38	28	49	55	82	T22B7.3	-	-	-	--
WBGene00020713	3.968	2.682	5.692	4.717	3.781	2.798	3.458	4.437	2.592	1.191	2.511	2.268	1.499	1.204	2.462	39	26	63	47	35	25	34	40	38	13	25	23	17	12	25	T23B3.5	-	-	-	--
WBGene00020715	3.161	2.404	5.157	1.977	2.514	3.526	2.994	3.543	1.465	1.455	1.337	1.126	1.146	0.18	0.882	14	12	30.3	11	13	14.73	14	16	12	8	6.32	5	7	1	5	nspd-4	-	-	-	--
WBGene00020732	106.722	107.635	125.318	107.663	118.4	113.295	105.841	119.257	47.408	36.892	33.349	31.199	40.055	56.399	40.956	3559	3527	4557	3552	3576	3417	3577	3597	1702	1239	1099	1060	1491	1854	1245	T23E7.2	-	-	-	--
WBGene00020756	13.744	15.785	13.96	13.41	14.675	12.199	13.057	11.758	10.029	8.616	7.198	7.359	7.767	10.339	11.249	181	205	207	179	182	146	172	142	197	126	96	100	118	138	153	T24A6.20	-	-	-	--
WBGene00020765	12.826	11.954	11.193	13.715	10.037	12.115	10.636	10.308	6.189	6.276	7.284	6.503	6.909	6.913	7.573	346	318	340	375	255	297	287	255	249	188	199	181	215	189	211	T24C12.3	Metabolism;Metabolism	Global and overview maps;Nucleotide metabolism	K16330;K16330	--
WBGene00020778	11.747	9.508	9.792	11.691	8.753	8.957	7.108	8.54	5.181	4.825	6.002	8.189	4.645	3.965	3.592	114	91	107	115	80	79	69	76	75	52	59	82	52	39	36	T24E12.11	-	-	-	--
WBGene00020788	47.416	51.546	48.016	44.258	48.713	49.531	45.678	52.275	25.308	24.871	16.203	15.666	17.349	21.994	19.556	1540	1651	1756	1457	1490	1462	1484	1557	1226	897	533	525	650	724	656	nep-22	-	-	-	--
WBGene00020808	540.125	539.793	536.417	511.53	536	555.56	521.449	555.671	287.415	256.181	227.659	223.336	207.183	223.385	212.211	11212	11086	12587	10803	10504	10552	10841	10621	8955	5906	4788	4779	4944	4695	4543	clik-1	-	-	-	--
WBGene00020813	5.338	5.213	5.142	4.18	5.218	4.942	4.122	4.62	1.136	0.839	1.478	1.013	1.273	1.644	1.258	189	182	205	150	174	159	146	150	60	33	53	37	52	59	46	T25G12.6	-	-	-	--
WBGene00020840	9.329	8.586	15.682	9.334	14.588	17.945	13.815	17.161	3.905	4.641	5.262	4.932	4.378	3.744	4.785	87.74	79.63	166.07	88.98	129.21	153.38	129.96	148.01	54.78	48.47	50.12	47.86	47.5	35.69	46.48	spch-3	-	-	-	--
WBGene00020860	3.131	1.465	3.208	2.614	2.557	3.71	1.204	1.313	0.161	0.868	0.713	1.401	1.044	0.951	0.233	13	6	15	11	10	14	5	5	1	4	3	6	5	4	1	nspd-10	-	-	-	--
WBGene00020886	75.372	75.723	75.335	81.356	87.266	99.46	83.134	96.14	65.916	60.612	40.092	47.845	47.495	42.67	47.259	542	537	610	593	591	650	598	634	707	484	292	355	394	311	351	ttr-6	-	-	-	--
WBGene00020889	2.515	1.405	2.005	1.57	1.798	2.259	1.334	1.175	2.443	1.109	1.165	1.194	1.468	1.57	2.186	49	27	44	31	33	40	26	21	71	24	23	24	33	31	44	T28C12.2	Cellular Processes	Transport and catabolism	K12307	--
WBGene00020891	32.972	41.501	37.941	39.667	33.349	37.303	34.299	36.528	6.957	5.873	5.766	4.602	7.008	8.518	5.936	905	1125	1181	1112	869	937	950	925	284	182	163	132	225	240	171	T28C12.4	-	-	-	--
WBGene00020905	1.822	1.502	2.63	2.36	1.451	2.131	3.074	2.236	1.069	0.821	0.787	1.214	0.79	0.562	0.551	16	13	26	21	12	17	27	18	14	8	7	11	8	5	5	T28H11.7	-	-	-	--
WBGene00020917	38.714	36.138	30.044	34.268	51.672	53.547	51.904	53.263	29.594	21.668	18.04	12.273	25.405	25.167	22.07	214	197	187	192	269	269	287	270	244	133	101	70	162	141	126	W01B11.6	-	-	-	--
WBGene00020938	74.76	73.52	72.459	67.202	112.517	109.911	110.257	106.121	31.51	28.781	28.956	30.974	31.289	18.363	20.568	1193	1157	1302	1087	1691	1594	1760	1553	750	510	468	510	576	297	339	clec-218	-	-	-	--
WBGene00020952	22.653	23.021	23.057	21.577	21.971	23.721	22.654	22.703	13.497	12.25	9.65	8.939	12.726	14.502	14.057	652	657	747	629	594	621	653	595	580	388	280	261	421	418	419	kel-8	-	-	-	--
WBGene00020954	23.012	23.415	23.435	21.712	32.553	36.14	33.22	35.783	15.278	12.997	15.262	14.171	14.631	14.344	15.975	275	276	315	263	366	392	397	392	272	172	185	175	202	174	197	W02G9.4	-	-	-	--
WBGene00020962	12.183	13.338	11.708	13.059	14.319	16.041	15.139	16.802	4.108	3.612	6.042	6.77	6.667	4.541	4.47	294	315	314	317	322	351	366	368	144	97	148	165	185	109	111	W02H5.8	Metabolism;Metabolism;Metabolism;Metabolism;Organismal Systems	Global and overview maps;Global and overview maps;Lipid metabolism;Carbohydrate metabolism;Immune system	K00863;K00863;K00863;K00863;K00863	--
WBGene00020989	6.334	4.243	5.677	4.3	14.068	12.341	13.129	12.863	0.623	0.628	1.262	1.183	1.612	1.548	1.238	109	72	110	75	228	193	226	203	16	12	22	21	32	27	22	W03D8.8	-	-	-	--
WBGene00020990	3.519	3.93	5.036	4.603	4.116	4.581	4.664	4.618	2.462	1.939	2.43	2.643	2.178	1.983	1.737	48	54	79	65	54	58	65	59	50	30	34	38	35	28	25	W03D8.9	-	-	-	--
WBGene00021053	2.094	2.089	1.918	1.967	1.764	2.011	2.093	2.283	0.869	0.509	1.017	0.837	0.634	0.623	0.644	63	62	65	60	50	55	63	63	39	17	31	26	22	19	20	gadr-4	-	-	-	--
WBGene00021066	2.082	2.27	1.526	1.798	1.658	1.317	1.509	1.873	0.349	0.516	0.617	0.555	0.496	0.462	0.655	40	43	33	35	30	23	29	33	10	11	12	11	11	9	13	W06H8.2	-	-	-	--
WBGene00021070	11.728	12.685	9.09	10.308	12.754	9.62	8.953	11.238	3.574	3.584	4.842	4.891	3.758	2.525	3.372	165	176	144	147	169	123	126	145	75	56	69	71	61	36	49	cpr-8	Cellular Processes;Cellular Processes;Cellular Processes;Organismal Systems;Organismal Systems;Organismal Systems	Transport and catabolism;Transport and catabolism;Cell growth and death;Endocrine system;Immune system;Immune system	K01363;K01363;K01363;K01363;K01363;K01363	--
WBGene00021113	3.392	2.965	4.038	4.414	4.138	4.129	4.617	4.722	2.903	1.755	2.85	1.539	1.752	1.638	1.607	47	40.52	63	62	54	52	64	60	60	27	40	22	28	23	23	gsp-3	-	-	-	--
WBGene00021165	4.698	5.178	3.446	4.534	2.169	4.158	2.756	3.675	1.095	2.483	2.42	2.474	1.151	1.209	0.989	46	50	38	45	20	37	27	33	16	27	24	25	13	12	10	Y5H2B.3	-	-	-	--
WBGene00021235	2.652	2.605	3.016	3.592	2.32	3.46	2.955	3.256	2.462	1.574	1.909	1.412	2.794	3.827	5.048	54.62	52.92	69.96	75	45	64.77	60.88	61.5	75.64	36	39.83	30	66.38	79.89	107.4	Y19D10B.6	-	-	-	--
WBGene00021249	1.038	1.894	1.659	1.536	1.873	2.17	2.334	1.697	0.383	0.514	0.717	0.251	0.45	0.614	0.402	20	36	36	30	34	38	45	30	11	11	14	5	10	12	8	Y22D7AL.11	Metabolism;Metabolism	Global and overview maps;Glycan biosynthesis and metabolism	K19872;K19872	--
WBGene00021322	161.314	144.783	162.192	148.846	161.862	173.958	151.958	159.3	82.31	75.847	70.443	74.29	57.774	60.435	60.318	1854	1641	2099	1734	1752	1817	1747	1679	1411	968	820	881	766	704	716	Y34B4A.6	-	-	-	--
WBGene00021325	88.099	89.85	83.842	89.124	102.835	104.551	105.972	114.593	63.636	54.785	44.496	53.142	43.123	46.673	46.983	866	871	928	888	952	934	1042	1033	933	598	443	539	489	465	477	Y34B4A.9	-	-	-	--
WBGene00021335	51.013	49.47	43.147	42.14	38.905	34.08	32.784	43.265	8.822	4.922	3.997	5.101	5.791	8.189	9.408	252	241	240	211	181	153	162	196	65	27	20	26	33	41	48	spp-23	-	-	-	--
WBGene00021337	11.084	11.67	14.216	11.199	24.417	25.697	28.571	34.252	8.56	7.454	4.42	6.749	8.657	7.013	5.177	89	92	128	91	184	187	229	252	102	66	36	56	80	57	43	Y34F4.2	-	-	-	--
WBGene00021381	1.633	1.412	1.663	1.516	1.734	1.85	1.872	1.967	1.449	0.389	1.233	0.652	0.541	0.474	1.162	34	29	39	32	34	35	39	38	45	9	26	14	13	10	25	Y37E11B.10	-	-	-	--
WBGene00021398	9.462	6.351	11.599	10.913	12.028	11.145	9.193	9.882	2.949	2.28	2.632	3.358	3.35	2.63	3.097	71	47	98	83	85	76	69	68	33	19	20	26	29	20	24	Y38C1AA.7	-	-	-	--
WBGene00021412	1.976	2.404	2.018	1.998	1.678	0.924	0.938	1.239	1.424	1.379	0.634	0.957	1.07	1.023	1.195	40	48	46	41	32	17	19	23	43	31	13	20	25	21	25	cyp-29A3	-	-	-	--
WBGene00021420	459.504	465.348	486.954	507.864	454.386	485.806	420.134	421.7	236.923	254.375	288.893	296.824	245.284	215.424	226.067	4672	4666	5575	5234	4351	4489	4273	3932	3593	2872	2975	3114	2877	2220	2374	trap-3	Genetic Information Processing	Folding, sorting and degradation	K13251	--
WBGene00021427	248.161	237.141	234.758	234.247	200.772	205.572	206.894	175.412	117.31	110.299	123.53	127.638	111.881	93.928	104.379	1319	1243	1405	1262	1005	993	1100	855	930	651	665	700	686	506	573	Y38F2AR.9	Genetic Information Processing;Cellular Processes;Human Diseases;Genetic Information Processing	Folding, sorting and degradation;Transport and catabolism;Infectious disease: bacterial;Folding, sorting and degradation	K09481;K09481;K09481;K09481	--
WBGene00021448	4.817	3.734	4.204	4.513	2.134	1.899	2.274	1.932	0.276	0.288	0.268	0.266	0.395	0.18	0.796	106	81	104	101	44	38	50	39	9	7	6	6	10	4	18	Y39D8A.1	-	-	-	--
WBGene00021458	39.932	27.337	37.292	23.774	31.023	40.308	26.218	32.954	5.321	9.49	18.257	14.57	7.997	8.56	12.243	194	190	210	192	153	167	234	162	87	65	95	125	66	57	62	Y39G10AL.1	-	-	-	--
WBGene00021503	27.614	32.181	30.221	28.419	22.369	21.859	20.654	22.096	16.588	17.54	15.054	12.563	13.303	16.121	15.676	556	639	686	580	425	400	416	408	499	393	307	261	309	329	326	ctsa-2	Cellular Processes;Organismal Systems	Transport and catabolism;Endocrine system	K13289;K13289	--
WBGene00021581	7.705	7.466	8.059	6.306	22.302	22.357	22.423	21.347	1.531	1.234	1.521	1.051	1.781	1.464	1.271	135	129	159	112	368	356	393	343	40	24	27	19	36	26	23	clec-70	-	-	-	--
WBGene00021585	0.727	0.454	0.646	0.938	0.416	0.308	0.28	0.488	0.113	0.101	0.055	0.108	0.097	0.11	0.163	13	8	13	17	7	5	5	8	3	2	1	2	2	2	3	clec-74	-	-	-	--
WBGene00021602	1.864	2.588	2.068	2.869	3.393	3.596	2.641	2.786	0.795	1.09	0.486	0.945	0.815	1.087	0.737	37	57	52	49	69	73	59	51	14	19	11	15	21	14	17	clec-205	-	-	-	--
WBGene00021603	2.938	3.491	4.158	3.396	3.802	3.738	3.9	3.404	0.277	0.703	0.906	0.712	0.875	1.223	0.667	64	75	102	75	78	74	85	68	9	17	20	16	22	27	15	clec-204	-	-	-	--
WBGene00021605	46.135	42.44	53.711	47.733	54.784	55.24	43.339	53.927	24.616	21.593	28.218	25.417	23.197	16.159	17.93	431	391	565	452	482	469	405	462	343	224	267	245	250	153	173	Y46H3C.5	-	-	-	--
WBGene00021607	29.889	28.422	31.42	30.974	31.007	33.563	26.9	29.631	8.826	9.633	14.183	13.12	12.564	11.282	10.336	572.65	537.01	677.84	601.52	559.49	584.4	515.55	520.62	252.22	204.95	275.23	259.38	277.69	219.08	204.54	Y46H3C.7	-	-	-	--
WBGene00021619	2.869	2.134	2.209	1.887	2.031	3.578	2.486	2.92	0	0	0	0	0.166	0	0.185	15	11	13	10	10	17	13	14	0	0	0	0	1	0	1	Y47D7A.6	-	-	-	--
WBGene00021620	2.185	0.443	1.94	0.862	4.176	3.606	3.916	2.859	0	0	0	0	0	0	0	10	2	10	4	18	15	17.93	12	0	0	0	0	0	0	0	Y47D7A.7	-	-	-	--
WBGene00021627	2.966	2.045	4.53	3.687	4.031	4.438	4.329	3.428	0	0.053	0	0	0.206	0.059	0	50	34	86	63	64	68	73	53	0	1	0	0	4	1	0	Y47D7A.15	-	-	-	--
WBGene00021641	2.894	3.102	3.745	3.997	4.127	5.095	4.051	4.508	0.832	0.596	0.327	0.641	0.645	0.653	0.721	35	37	51	49	47	56	49	50	15	8	4	8	9	8	9	Y47G6A.15	-	-	-	--
WBGene00021645	23.965	22.792	19.896	21.734	14.599	15.537	12.581	14.825	16.045	14.095	7.925	6.434	10.523	15.564	13.685	505	474	472	465	290	298	266	287	506	331	170	140	258	333	300	Y47G6A.19	-	-	-	--
WBGene00021731	1.165	1.182	0.647	0.287	0.155	0.321	0	0.318	0.293	0.131	0	0	0	0.144	0.987	8	8	5	2	1	2	0	2	3	1	0	0	0	1	7	Y49G5A.1	-	-	-	--
WBGene00021743	25.619	28.073	24.543	23.802	13.635	16.071	14.395	14.518	1.592	1.417	0.737	0.942	1.519	2.241	2.301	749	831	837	740	391	445	431	408	66	45	23	27	54	70	68	Y50D4B.4	-	-	-	--
WBGene00021791	3.302	4.294	5.227	4.674	2.363	4.028	3.516	3.131	1.251	1.357	1.488	2.574	1.431	1.062	1.251	46	59	82	66	31	51	49	40	26	21	21	37	23	15	18	Y51H7C.13	-	-	-	--
WBGene00021797	1.036	1.313	1.003	0.806	0.629	1.326	0.685	0.727	0.078	0.279	0.146	0.215	0.064	0.219	0.072	17	19	16	14	8	17	10	9	2	5	2	3	1	3	1	plep-1	-	-	-	--
WBGene00021814	7.507	7.505	6.065	6.068	5.811	6.129	6.633	5.704	5.163	4.667	4.239	3.098	3.988	4.826	6.94	155	132	141	127	113	115	137	108	159	107	83	66	95	101	148	Y53G8AR.7	Cellular Processes	Transport and catabolism	K12307	--
WBGene00021835	43.934	40.388	47.893	48.356	29.814	26.459	25.403	30.596	45.923	38.693	23.582	20.523	24.066	32.114	34.495	341	308	414	375	213	181	197	213	531	329	184	161	214	251	275	Y54E10A.17	-	-	-	--
WBGene00021869	113.733	105.198	105.722	108.126	87.025	87.772	84.521	80.489	60.152	50.585	46.9	49.539	46.475	60.434	68.598	1098	1003	1150	1059	794	770	815	711	865	541	457	492	518	591	681	vrp-1	-	-	-	--
WBGene00021895	37.568	32.891	39.511	35.081	44.141	41.838	40.923	41.19	19.642	23.605	21.32	22.42	28.953	36.661	34.91	366	316	434	347	405	371	400	368	286	256	211	226	326	362	353	clec-84	-	-	-	--
WBGene00021948	5.299	6.79	5.874	6.528	3.557	4.511	4.093	4.269	4.65	3.97	2.731	2.742	3.314	4.836	5.218	137	160	167	167	85	96	95	92	161	111	65	77	96	123	134	kvs-5	-	-	-	--
WBGene00021993	3.505	4.196	5.622	3.11	6.568	5.143	4.739	6.248	3.99	1.034	3.021	2	1.61	1.869	4	51.99	61.38	93.89	46.75	91.74	69.33	70.31	84.98	88.26	17.03	45.38	30.61	27.55	28.09	61.28	Y59E9AL.3	-	-	-	--
WBGene00021994	1.722	2.973	2.149	2.571	2.076	1.485	1.815	1.726	1.061	0.922	1.241	0.812	0.565	1.469	1.307	37	63	52	56	42	29	39	34	34	22	27	18	14	32	29	Y59E9AL.4	-	-	-	--
WBGene00021996	3.847	4.428	5.264	5.027	4.858	6.178	4.158	4.082	2.022	1.217	1.848	1.209	1.172	0.205	1.711	37	42	57	49	44	54	40	36	29	13	18	12	13	2	17	Y59E9AL.6	-	-	-	--
WBGene00021997	3.522	7.064	9.112	10.466	11.32	5.998	8.478	9.318	4.045	3.113	3.951	4.717	3.554	0.51	0	17.31	34.24	50.43	52.14	52.4	26.79	41.68	42	29.65	16.99	19.67	23.92	20.15	2.54	0	Y59E9AR.1	-	-	-	--
WBGene00022072	71.601	74.816	68.269	62.93	46.504	40.393	43.602	36.462	7.067	6.219	4.486	7.397	4.726	2.689	4.399	394	406	423	351	241	202	240	184	58	38	25	42	30	15	25	cpg-9	-	-	-	--
WBGene00022090	0.371	0.554	0.917	0.824	0.87	0.79	0.485	0.809	0.314	0.21	0.366	0.301	0.423	0.154	0.34	19	28	53	43	42	37	25	38	24	12	19	16	25	8	18	Y69A2AR.19	-	-	-	--
WBGene00022093	22.681	21.708	20.759	24.317	27.032	29.922	23.715	28.265	20.482	16.152	11.311	11.663	16.05	20.665	23.528	196	185	202	213	220	235	205	224	264	155	99	104	160	181	210	Y69A2AR.22	-	-	-	--
WBGene00022122	775.304	757.008	774.622	749.141	648.46	698.097	629.644	640.303	249.679	303.897	348.236	361.479	296.267	263.706	260.384	10782	10382	12130	10560	8493	8823	8759	8166	5179	4693	4905	5187	4753	3717	3740	trap-1	Genetic Information Processing	Folding, sorting and degradation	K13249	--
WBGene00022125	21.125	16.818	13.799	18.085	14.089	18.25	15.184	15.04	6.672	6.761	5.516	5.245	8.324	4.134	8.621	121	95	89	105	76	95	87	79	57	43	32	31	55	24	51	Y71F9B.1	-	-	-	--
WBGene00022131	30.135	26.826	26.674	28.16	25.556	25.826	25.353	26.787	36.673	22.659	16.3	13.109	19.398	25.12	27.347	303	266	302	287	242	236	255	247	550	253	166	136	225	256	284	Y71F9B.13	-	-	-	--
WBGene00022177	6.12	5.552	4.291	4.616	4.703	4.785	3.623	4.215	2.483	2.175	3.578	3.122	2.583	2.701	3.197	76	68	60	58.11	55	54	45	48	46	30	45	40	37	34	41	Y71H2AM.12	-	-	-	--
WBGene00022201	72.786	76.44	78.252	76.598	74.935	69.407	73.327	68.357	31.92	34.155	33.829	38.419	37.792	45.239	41.881	1930	1997	2328	2049	1866	1673	1944	1658	1249	996	900	1038	1149	1206	1138	Y71H10B.1	Metabolism;Metabolism;Metabolism;Metabolism	Global and overview maps;Nucleotide metabolism;Nucleotide metabolism;Metabolism of cofactors and vitamins	K01081;K01081;K01081;K01081	--
WBGene00022219	29.729	34.829	37.466	34.475	31.149	31.44	35.804	35.776	22.936	22.515	20.849	21.66	31.698	30.379	31.699	620.35	717.35	880.42	729.44	612.21	596.42	747.81	684.63	710.37	519.81	440.34	466.44	761.53	641.45	681.47	Y73B3A.18	Genetic Information Processing	Translation	K02936	--
WBGene00022245	520.428	571.328	518.949	514.975	349.34	383.885	337.993	358.9	66.282	53.465	39.891	35.253	36.487	52.488	63.143	8012	8674	8996	8036	5065	5371	5205	5067	1522	914	622	560	648	819	1004	acp-6	-	-	-	--
WBGene00022246	8.294	8.795	8.57	8.557	9.728	12.825	9.159	11.586	4.434	2.978	2.302	2.942	3.43	4.279	4.042	153	160	178	160	169	215	169	196	122	61	43	56	73	80	77	acp-7	-	-	-	--
WBGene00022252	22.463	21.68	22.523	21.591	17.942	20.348	18.708	21.039	6.673	7.6	6.293	8.369	7.748	7.878	8.666	438	419	497	421	331	353	356	362	186	154	123	169	170	146	166	Y73B6BL.31	-	-	-	--
WBGene00022261	4.6	3.979	4.986	4.004	2.514	1.414	2.164	2.287	0.408	0.183	0.735	1.377	0.528	0.067	0.131	68	58	83	60	35	19	32	31	9	3	11	21	9	1	2	clec-210	-	-	-	--
WBGene00022262	2.836	1.83	1.889	2.226	1.369	1.631	1.708	1.3	0.821	0.929	1.018	1.374	0.643	0.636	0.593	88	56	66	70	40	46	53	37	38	32	32	44	23	20	19	Y73C8C.3	-	-	-	--
WBGene00022265	3.545	3.703	2.864	3.313	2.915	3.343	2.265	2.965	1.036	1.08	1.684	2.247	1.363	1.078	1.213	133	137	121	126	103	114	85	102	58	45	64	87	59	41	47	Y73C8C.8	-	-	-	--
WBGene00022334	4.197	4.858	4.707	5.647	5.582	5.878	5.128	5.64	1.762	2.1	3.307	2.753	2.168	1.966	2.299	99	113	125	135	124	126	121	122	62	55	79	67	59	47	56	Y82E9BR.1	-	-	-	--
WBGene00022411	1.95	1.892	2.56	1.84	1.891	1.959	2.289	2.034	1.251	0.84	0.753	0.822	0.809	1.339	1.149	23	22	34	22	21	21	27	22	22	11	9	10	11	16	14	Y102A11A.1	-	-	-	--
WBGene00022471	27.955	29.678	26.458	29.522	40.936	43.577	39.558	42.219	10.603	13.237	19.243	20.447	16.07	12.366	13.406	852	892	908	912	1175	1207	1206	1180	482	448	594	643	565	382	422	rnf-145	-	-	-	--
WBGene00022505	20.031	17.368	21.745	18.109	34.989	38.98	29.509	34.181	27.113	16.947	7.707	6.695	17.129	33.814	30.934	328	277	405	297	531	573	475	506	563	270	115	97	295	509	457	ZC21.3	-	-	-	--
WBGene00022508	16.15	18.065	18.372	17.863	17.723	17.771	17.435	20.652	5.079	6.372	11.672	11.699	7.18	5.626	5.521	388	428	497	435	401	388	419	455	182	170	284	290	199	137	137	ZC53.1	-	-	-	--
WBGene00022584	6.034	7.128	7.543	7.282	9.081	11.28	8.667	9.965	5.106	5.592	4.396	3.236	6.5	7.86	11.06	103	120	145	126	146	175	148	156	130	106	76	57	128	136	195	ZC266.1	-	-	-	--
WBGene00022610	44.027	47.081	45.788	43.633	37.688	34.559	36.164	33.505	26.993	25.181	16.968	16.384	24.239	34.505	34.598	1099	1159	1287	1104	886	784	903	767	1005	698	429	422	698	873	892	ltah-1.2	Metabolism;Metabolism	Global and overview maps;Lipid metabolism	K01254;K01254	--
WBGene00022641	1.506	1.632	1.66	1.332	1.323	1.314	1.246	1.529	0.139	0.094	0.359	0	0.225	0.205	0	29	31	36	26	24	23	24	27	4	2	7	0	5	4	0	ZK6.6	-	-	-	--
WBGene00022644	79.331	70.983	86.109	85.293	71.898	75.703	67.405	69.967	48.488	45.875	26.109	21.912	20.293	26.824	26.113	1386	1223	1694	1509	1183	1202	1178	1121	1206	890	462	395	409	475	466	dod-19	-	-	-	--
WBGene00022645	196.184	204.054	209.709	199.005	131.204	140.202	125.18	138.849	8.003	6.53	11.342	13.434	7.412	4.559	8.574	3064	3138	3688	3147	1927	1987	1952	1988	186	113	179	216	134	72	138	ZK6.11	-	-	-	--
WBGene00022669	38.815	41.25	40.889	43.066	42.514	38.477	40.551	41.563	13.012	18.632	31.245	30.84	22.633	17.768	18.395	666	698	790	749	687	600	696	654	333	355	543	546	448	309	326	ZK177.1	-	-	-	--
WBGene00022695	3.983	3.98	4.474	4.97	5.225	5.479	3.924	5.685	4.791	3.587	2.198	1.873	5.078	5.433	5.955	68	67	86	86	84	85	67	89	122	68	38	33	100	94	105	ZK328.6	-	-	-	--
WBGene00022705	1.669	1.412	1.882	1.409	1.933	2.263	1.713	2.186	0.833	0.799	0.972	0.702	1.073	0.551	0.608	27	23	33	25	30	34	30	32	20	14	16	11	21	9	11	ZK354.2	-	-	-	--
WBGene00022751	8.818	7.316	6.941	4.943	7.235	12.569	8.615	11.145	3.225	1.805	3.759	2.525	3.301	2.175	1.552	44	36	39	25	34	57	43	51	24	10	19	13	19	11	8	msrp-2	-	-	-	--
WBGene00022754	5.114	7.071	11.973	8.714	8.638	9.719	6.739	9.125	3.429	1.675	2.524	3.154	2.821	0.688	1.125	22	30	58	38	35	38	29	36	22	8	11	14	14	3	5	nspd-1	-	-	-	--
WBGene00022770	6.28	4.913	4.796	5.958	5.179	4.114	5.109	4.521	3.698	4.048	3.05	2.95	2.702	3.45	4.679	113	85	93	104	84	66	88	73	99	79	54	54	57	61	84	acp-1	-	-	-	--
WBGene00022813	8.662	8.194	8.021	7.347	5.496	6.044	3.59	4.838	1.204	1.237	2.034	2.764	1.007	1.146	1.227	164	153	171	141	98	104	68	84	34	26	39	54	22	22	24	ZK742.3	-	-	-	--
WBGene00022849	0.824	0.792	0.925	1.156	0.645	0.573	0.651	0.757	0.291	0.273	0.3	0.252	0.414	0.128	0.168	19	18	24	27	14	12	15	16	10	7	7	6	11	3	4	acs-6	Metabolism;Metabolism	Global and overview maps;Metabolism of cofactors and vitamins	K01904;K01904	--
WBGene00022858	17.821	18.213	17.457	17.762	22.432	21.898	19.637	21.441	12.214	14.021	11.03	9.808	9.825	13.621	13.993	659	716	810	683	741	724	740	684	465	342	276	276	321	377	332	ZK1193.2	Organismal Systems	Aging	K19774	--
WBGene00022887	14.904	14.962	15.288	14.263	5.935	6.56	7.077	6.988	10.592	7.449	6.769	5.489	12.274	17.499	22.124	200	198	231	194	75	80	95	86	212	111	92	76	190	238	307	ZK1290.5	-	-	-	--
WBGene00023489	19.45	18.783	13.298	16.447	13.604	14.607	12.345	10.941	2.484	0.973	2.743	3.142	2.542	3.351	1.345	126	120	97	108	83	86	80	65	24	7	18	21	19	22	9	F42A10.9	-	-	-	--
WBGene00023502	1.16	0.784	0.858	1.081	1.026	0.851	1.353	1.475	0.432	0.58	0.127	0.437	0.447	1.208	0.561	18	12	15	17	15	12	21	21	10	10	2	7	8	19	9	clec-184	-	-	-	--
WBGene00043062	12.369	12.58	11.776	10.933	15.623	17.306	15.835	15.899	4.128	4.507	3.863	3.054	6.278	6.097	5.697	199	193	220	181	238	253	265	242	109	85	63	54	119	99	92	clec-80	-	-	-	--
WBGene00043302	13.55	14.249	11.136	16.172	20.563	26.282	21.233	22.154	5.193	3.764	3.156	2.403	3.507	2.686	3.364	115.45	120.48	106.66	137.44	168.47	204.32	183.62	175.56	64.35	35.11	27.14	21.35	34.85	23.14	29.35	F32D8.11	-	-	-	--
WBGene00043743	5.049	4.752	6.94	7.454	5.736	7.085	5.631	4.405	4.546	3.332	3.962	1.982	2.127	1.588	1.415	75.01	69.62	116.11	112.25	80.26	95.67	83.69	60.02	100.74	54.97	59.62	30.39	36.45	23.91	21.72	Y59E9AL.2	-	-	-	--
WBGene00043980	0.857	1.304	1.371	1.607	0.91	1.179	0.986	0.561	1.006	0.656	0.762	0.291	0.409	0.465	0.996	20	30	36	38	20	25	23	12	35	17	18	7	11	11	24	F11D5.7	-	-	-	--
WBGene00043982	3.35	3.486	4.384	4.871	8.987	10.283	8.99	9.229	3.31	3.493	2.089	2.051	2.904	2.609	1.793	38	39	56	56	96	106	102	96	56	44	24	24	38	30	21	B0403.6	-	-	-	--
WBGene00044011	0.702	0	0.891	0.693	0.959	1.104	1.705	0.656	0	0.09	0	0.097	0.087	0.297	0	7	0	10	7	9	10	17	6	0	1	0	1	1	3	0	T06E4.12	-	-	-	--
WBGene00044019	34.222	25.968	39.265	32.03	27.178	26.814	23.15	30.381	23.299	18.275	12.219	12.542	12.896	13.574	17.805	229	188	292	221	166	152	170	161	216	138	78	95	103	101	135	C55A6.12	-	-	-	--
WBGene00044107	18.683	18.908	19.143	23.662	16.789	13.191	12.671	19.387	6.564	5.244	6.592	6.807	4.17	3.225	3.195	126	118	146	159	102	91	88	119	69	43	51	54	40	19	18	F58G6.9	-	-	-	--
WBGene00044109	0.591	0.222	0.59	0.728	0.235	0.894	0.59	1.771	0	0.066	0	0	0	0	0	8	3	9	10	3	11	8	22	0	1	0	0	0	0	0	K02E11.10	-	-	-	--
WBGene00044149	4.544	2.554	4.27	3.598	4.08	6.196	4.21	4.473	2.159	1.411	1.875	1.364	2.554	1.797	1.522	56	31	59	44.29	47	68	51	50	39	19	23	17	35	22	19	T24D5.6	-	-	-	--
WBGene00044174	3.06	1.862	1.63	1.006	2.166	1.571	2.447	2.224	0	0.184	0.403	0.198	0.177	0.403	0.197	15	9	9	5	10	7	12	10	0	1	2	1	1	2	1	fipr-5	-	-	-	--
WBGene00044200	18.496	16.485	21.7	19.116	19.327	23.816	17.197	20.903	11.883	8.171	10.172	13.099	9.668	7.014	9.7	195	172	257	205	192	229	182	202	187	96	109	143	118	74	106	H37A05.4	-	-	-	--
WBGene00044296	23.633	24.699	21.781	23.652	28.236	31.801	30.018	25.751	15.709	9.246	4.772	3.853	9.986	19.095	18.365	233	242	244	239	264	288	300	234	234	102	48	40	114	193	190	F10C1.9	-	-	-	--
WBGene00044469	19.072	23.637	22.96	24.809	29.101	31.245	26.41	32.351	7.198	9.16	8.648	6.572	11.144	11.708	10.943	135	165	183	178	194	201	187	210	76	72	62	48	91	84	80	clec-173	-	-	-	--
WBGene00044488	12.531	12.177	11.261	11.363	8.475	9.79	9.321	9.751	3.701	4.184	3.557	3.325	3.168	2.208	1.882	168	161	170	154	107	120	125	119	74	39	49	46	49	30	26	Y54G2A.45	-	-	-	--
WBGene00044514	5.676	4.232	3.113	3.953	4.786	4.041	4.506	4.551	1.119	1.052	0.989	1.456	0.724	0.329	0.323	34	25	21	24	27	22	27	25	10	7	6	9	5	2	2	R09E12.9	-	-	-	--
WBGene00044554	24.376	25.467	19.68	18.219	23.138	29.87	22.523	26.782	4.829	4.656	3.1	4.295	3.682	3.28	3.934	132	136	120	100	118	147	122	133	39	28	17	24	23	18	22	F41E6.15	-	-	-	--
WBGene00044605	47.086	44.795	35.126	39.021	37.452	36.362	27.901	31.554	26.747	29.451	22.484	28.21	24.49	27.705	29.675	275	258	231	231	206	193	163	169	233	191	133	170	165	164	179	ttr-36	-	-	-	--
WBGene00044611	1.445	1.465	1.069	1.663	3.069	2.385	1.204	3.414	0.323	0.217	0	0	1.044	0	0.233	6	6	5	7	12	9	5	13	2	1	0	0	5	0	1	T27A3.8	-	-	-	--
WBGene00044637	4.221	6.248	4.869	5.026	5.461	3.737	3.929	3.651	2.245	2.709	3.018	2.727	2.524	3.16	3.147	87	127	113	105	106	70	81	69	69	62	63	58	60	66	67	rft-1	Organismal Systems	Digestive system	K14620	--
WBGene00044674	3.229	1.658	3.093	2.463	4.469	2.487	2.876	2.689	1.71	0.942	1.357	1.28	0.635	0.962	0.738	37.52	19	40.46	29.01	48.9	26.26	33.42	28.65	29.63	12.15	15.97	15.34	8.51	11.33	8.85	B0280.17	-	-	-	--
WBGene00044684	1.333	0.507	1.479	0.986	0.531	0.55	1.082	1.453	0.335	0.45	0.411	0.484	0.289	0.247	0.242	16	6	20	12	6	6	13	16	6	6	5	6	4	3	3	T08G11.2	-	-	-	--
WBGene00044811	11.266	11.939	10.381	12.619	12.592	11.65	15.92	15.333	1.533	1.602	2.342	1.97	1.395	1.671	1.968	133	139	138	151	140	125	188	166	27	21	28	24	19	20	24	F12E12.11	-	-	-	--
WBGene00044898	4.86	3.507	4.751	5.273	4.707	3.095	3.611	2.271	1.827	2.514	2.849	3.122	3.436	3.24	1.908	30	23	36	35	27	18	22	13	17	17	18	20	25	20	12	let-383	-	-	-	--
WBGene00044922	5.316	4.267	6.491	2.841	1.176	1.462	0.221	2.415	7.574	2.992	0.875	0.429	3.072	2.404	2.788	24	19	33	13	5	6	1	10	51	15	4	2	16	11	13	Y43C5A.7	-	-	-	--
WBGene00045067	1.116	0.943	1.651	1.284	0.395	0.409	0.186	1.217	0.249	0	0.184	0	0.161	0	0.36	6	5	10	7	2	2	1	6	2	0	1	0	1	0	2	F07C6.6	-	-	-	--
WBGene00045239	4.651	4.881	6.087	5.313	3.985	3.816	3.589	4.093	0.957	1.102	3.142	2.293	0.99	1.288	1.106	114	118	168	132	92	85	88	92	35	30	78	58	28	32	28	Y49E10.29	-	-	-	--
WBGene00045265	13.27	15.411	12.188	10.966	10.357	10.358	8.957	7.421	3.042	3.575	4.031	3.737	2.556	1.343	1.318	117	134	121	98	86	83	79	60	40	35	36	34	26	12	12	K10C2.8	-	-	-	--
WBGene00045272	13.18	9.207	10.145	13.003	7.464	12.247	9.077	10.54	8.051	7.913	5.495	6.813	4.062	4.624	8.224	45	31	39	45	24	38	31	33	41	30	19	24	16	16	29	F59C12.4	-	-	-	--
WBGene00045275	16.428	17.26	14.941	17.379	21.016	19.383	17.412	13.381	0.663	1.426	0.586	0.959	1.544	0.195	0.192	83	86	85	89	100	89	88	62	5	8	3	5	9	1	1	F18E3.12	-	-	-	--
WBGene00045276	22.133	27.501	28.1	26.296	25.653	22.468	25.555	24.475	6.061	5.895	4.155	4.381	6.215	3.537	4.98	142	174	203	171	155	131	164	144	58	42	27	29	46	23	33	F18E3.13	-	-	-	--
WBGene00045458	2.002	2.03	0.83	1.054	0.709	0.441	0.801	0.582	0.716	0	0.395	0.129	0.347	0.263	0.646	15	15	7	8	5	3	6	4	8	0	3	1	3	2	5	F17B5.8	-	-	-	--
WBGene00045488	2.169	10.113	1.627	2.247	1.077	0.276	1.064	1.024	0.588	0.564	0.297	0.303	0.217	0.309	0.061	34	25	28	34	15	4	17	15	14	10	4	5	4	5	1	F57B1.9	-	-	-	--
WBGene00050913	5.544	5.189	3.03	5.259	2.943	2.581	2.771	3.488	0.286	0.576	1.053	1.447	0.555	1.473	0.619	26	24	16	25	13	11	13	15	2	3	5	7	3	7	3	T12B5.14	-	-	-	--
WBGene00077701	15.184	14.938	11.623	14.331	15.978	17.615	16.802	16.596	16.412	9.94	6.143	7.841	11.886	14.114	16.209	231.86	224.95	199.84	221.82	229.78	244.45	256.64	232.4	373.79	168.55	95	123.55	209.37	218.44	255.63	poml-3	-	-	-	--
WBGene00077761	119.228	112.221	120.639	115.806	162.769	147.625	146.033	161.366	56.591	64.603	75.883	72.372	82.671	95.283	86.355	1421	1319	1619	1399	1827	1599	1741	1763.7	1006	855	916	890	1136.64	1151	1063	zip-9	-	-	-	--
WBGene00077764	23.763	15.956	18.252	16.474	45.691	28.975	28.572	33.967	23.037	11.278	10.78	10.27	8.908	9.505	8.395	74	49	64	52	134	82	89	97	107	39	34	33	32	30	27	F59C6.16	-	-	-	--
WBGene00086569	8.563	8.438	9.64	9.638	11.91	13.271	12.177	12.888	7.52	7.928	4.763	5.26	7.736	6.307	8.057	71	69	90	81	93	100	101	98	93	73	40	45	74	53	69	F38A6.5	-	-	-	--
WBGene00194703	7.717	7.15	13.824	9.844	13.421	11.273	11.971	12.912	1.784	1.797	4.204	3.095	4.037	2.757	3.22	58	53	117	75	95	77	90	89	20	15	32	24	35	21	25	F26B1.8	-	-	-	--
WBGene00194821	0.324	0.329	0.36	0.559	0.344	0.891	0.648	0.353	0.054	0.073	0	0	0	0.24	0	4	4	5	7	4	10	8	4	1	1	0	0	0	3	0	dmsr-16	-	-	-	--
WBGene00194908	15.905	17.459	19.697	15.691	14.874	10.918	11.378	13.684	8.804	6.044	3.746	3.96	8.095	11.805	22.463	109	118	152	109	96	68	78	86	90	46	26	28	64	82	159	F22F7.8	-	-	-	--
WBGene00195183	5.162	5.87	6.528	4.907	5.206	2.787	3.715	4.463	2.886	1.825	1.856	2.104	2.125	1.606	2.323	28	31	40	27	26	14	20	22	23	11	10	12	13	9	13	R04A9.9	-	-	-	--
WBGene00195189	10.336	11.209	11.092	12.18	7.926	7.266	7.606	9.862	0.866	1.422	1.134	2.504	0.871	1.558	0.695	72	77	87	86	52	46	53	63	9	11	8	18	7	11	5	ZC449.8	-	-	-	--
WBGene00219216	7.108	9.104	6.395	8.765	14.995	11.937	10.939	14.379	8.151	6.569	4.155	4.079	10.863	15.502	17.838	76	96	77	95	151	116	117	141	130	78	45	45	134	168	197	K08D10.14	-	-	-	--
WBGene00219236	2.182	1.106	1.177	0.846	1.572	1.972	1.87	1.615	0.679	0.421	0.154	0.302	0.405	0.231	0.83	28	14	17	11	19	23	24	19	13	6	2	4	6	3	11	K03B4.9	-	-	-	--
WBGene00219278	1.572	1.139	2.394	2.216	0.954	2.224	2.021	0.49	0.301	0.607	0	0.218	0.584	1.773	0.435	7	5	12	10	4	9	9	2	2	3	0	1	3	8	2	R09A8.9	-	-	-	--
WBGene00235310	2.023	3.184	2.665	2.96	1.185	2.457	1.814	2.13	2.245	1.571	0.827	0.541	1.21	2.203	2.162	29	45	43	43	16	32	26	28	48	25	12	8	20	32	32	R02D1.2	-	-	-	--
WBGene00249817	4.661	2.511	4.268	3.88	3.712	3.205	4.368	3.653	3.027	1.836	1.582	1.27	2.525	1.006	2.256	32	17	33	27	24	20	30	23	31	14	11	9	20	7	16	F42G8.19	-	-	-	--
WBGene00269355	2.408	1.71	1.283	1.426	1.918	1.723	1.445	0.919	0.323	0.217	0.713	0.233	0.313	0.475	0.583	20	14	12	12	15	13	12	7	4	2	6	2	3	4	5	T28A11.25	-	-	-	--
WBGene00284847	3.613	2.442	2.139	1.663	3.069	2.12	2.167	1.576	0	0	0	0	0.209	0	0.233	15	10	10	7	12	8	9	6	0	0	0	0	1	0	1	F54D8.10	-	-	-	--
WBGene00303058	52.726	40.908	74.261	52.491	41.19	32.645	45.537	34.749	3.244	6.922	20.005	15.006	11.25	11.596	3.173	260.46	199.29	413.07	262.83	191.63	146.56	225.02	157.42	23.9	37.97	100.09	76.49	64.11	58.06	16.19	F47G4.14	-	-	-	--
WBGene00303231	2.427	2.317	1.775	2.395	4.548	4.242	4.282	6.228	0.479	0.129	0.423	0.554	0.866	0.282	1.521	17	16	14	17	30	27	30	40	5	1	3	4	7	2	11	C53A3.4	-	-	-	--

## Sheet: common up
id	N2-0h-1_tpm	N2-0h-2_tpm	N2-0h-3_tpm	N2-0h-4_tpm	LIN-24-OE-0h-1_tpm	LIN-24-OE-0h-2_tpm	LIN-24-OE-0h-3_tpm	LIN-24-OE-0h-4_tpm	N2-24h-1_tpm	N2-24h-2_tpm	N2-24h-3_tpm	N2-24h-4_tpm	LIN-24-OE-24h-1_tpm	LIN-24-OE-24h-2_tpm	LIN-24-OE-24h-4_tpm	N2-0h-1_count	N2-0h-2_count	N2-0h-3_count	N2-0h-4_count	LIN-24-OE-0h-1_count	LIN-24-OE-0h-2_count	LIN-24-OE-0h-3_count	LIN-24-OE-0h-4_count	N2-24h-1_count	N2-24h-2_count	N2-24h-3_count	N2-24h-4_count	LIN-24-OE-24h-1_count	LIN-24-OE-24h-2_count	LIN-24-OE-24h-4_count	Symbol	KEGG_A_class	KEGG_B_class	K_ID	TF_family
MSTRG.12657	5.141	4.841	3.873	4.302	2.924	3.435	2.891	2.953	1.046	1.281	2.447	2.892	0.955	0.634	0.622	112	104	95	95	60	68	63	59	34	31	54	65	24	14	14	--	-	-	-	--
WBGene00000597	1972.02	1929.41	1945.24	1903.65	1163.02	1338.39	1121.71	1231.12	432.135	451.906	535.834	533.123	247.227	210.292	199.726	22714	21916	25229	22225	12616	14010	12924	13004	7424	5780	6251	6336	3285	2455	2376	col-8	-	-	-	--
WBGene00000608	1431.76	1417.6	1432.68	1361.82	1143.07	1365.96	1122.19	1195.45	226.43	263.388	296.519	319.224	179.705	178.404	174.405	22812	22274	25703	21993	17152	19779	17885	17467	5381	4660	4785	5248	3303	2881	2870	col-19	-	-	-	--
WBGene00000670	100.967	101.544	114.929	116.53	57.334	66.992	61.002	61.583	48.715	53.959	55.216	57.737	27.045	20.25	20.272	1466	1454	1879	1715	784	884	886	820	1055	870	812	865	453	298	304	col-95	-	-	-	--
WBGene00000675	1457.73	1544.15	1519.38	1430.95	734.962	803.153	760.336	801.449	21.909	27.084	76.235	94.941	21.684	8.488	8.05	20163	21063	23664	20062	9574	10096	10520	10166	452	416	1068	1355	346	119	115	col-101	-	-	-	--
WBGene00000696	2649.85	2606.67	2691.99	2628.64	2164.61	2465.45	2050.67	2271.84	483.034	515.417	678.175	747.553	422.915	282.992	299.919	32344	31377	36999	32522	24883	27349	25038	25430	8794	6986	8384	9415	5955	3501	3781	col-122	-	-	-	--
WBGene00000708	34.172	37.62	42.086	34.104	29.493	27.56	25.445	28.228	5.375	8.487	22.929	23.765	8.316	3.534	3.136	866	937	1203	867	691	637	642	660	203	240	588	619	239	89	82	col-135	-	-	-	--
WBGene00000712	195.667	186.039	182.396	152.791	229.298	250.87	233.051	242.259	41.002	54.303	66.365	72.825	41.359	22.771	20.841	2518	2361	2643	1993	2779	2934	3000	2859	787	776	865	967	614	297	277	col-139	-	-	-	--
WBGene00000713	3253.97	3133.49	3384.41	3175.58	2304.14	2573.6	2305.37	2429.61	646.633	692.509	834.288	848.122	477.472	369.057	395.244	39433	37448	46182	39007	26297	28344	27946	27001	11688	9319	10240	10605	6675	4533	4947	col-140	-	-	-	--
WBGene00000716	1032.96	1066.04	1000.39	1058.36	532.224	567.567	543.482	591.899	48.069	59.747	103.425	123.335	43.048	25.158	20.879	13125	13358	14312.9	13630.9	6368.86	6554	6907.71	6897	911	843	1331	1617	631	324	274	col-143	-	-	-	--
WBGene00000751	2173.31	2224.85	2084.53	2119.95	1454.25	1702.11	1474.77	1602.13	478.138	498.423	581.873	623.546	364.252	298.521	310.846	26119.7	26369.4	28209.7	25825.3	16460.3	18591.1	17729.8	17658	8571.08	6651.83	7082.91	7732.51	5050.16	3636.35	3858.52	col-178	-	-	-	--
WBGene00000757	1400.69	1429.37	1389.13	1347.12	1096.49	1138.46	1042.02	1162.2	406.38	444.69	418.521	466.228	277.606	251.978	233.194	17358	17469	19384	16921	12798	12822	12918	13209	7512	6120	5253	5962	3969	3165	2985	col-184	-	-	-	--
WBGene00000785	323.427	313.763	327.894	318.952	400.421	406.479	361.406	383.504	63.797	63.702	102.927	101.483	66.553	46.157	48.893	4874	4663	5564	4872	5683	5567	5448	5300	1434	1066	1571	1578	1157	705	761	cpr-5	Cellular Processes;Cellular Processes;Cellular Processes;Organismal Systems;Organismal Systems;Organismal Systems	Transport and catabolism;Transport and catabolism;Cell growth and death;Endocrine system;Immune system;Immune system	K01363;K01363;K01363;K01363;K01363;K01363	--
WBGene00000967	65.073	68.989	64.686	63.395	44.109	41.482	39.288	47.568	40.516	38.347	39.513	39.019	26.782	25.298	23.481	813	850	910	800	519	471	491	545	755	532	500	503	386	319	303	dhs-3	Metabolism	Metabolism of cofactors and vitamins	K15734	--
WBGene00001387	60.889	62.103	50.182	58.785	43.647	40.016	36.83	36.944	23.747	23.576	20.234	27.554	15.403	7.831	9.176	514	517	477	503	347	307	311	286	299	221	173	240	150	67	80	far-3	-	-	-	--
WBGene00001399	157.791	158.707	156.782	149.717	124.716	136.508	122.176	127.15	22.472	31.783	59.106	59.257	22.961	11.35	9.626	2222	2204	2486	2137	1654	1747	1721	1642	472	497	843	861	373	162	140	fat-7	Metabolism;Organismal Systems;Metabolism;Environmental Information Processing;Organismal Systems;Metabolism	Global and overview maps;Aging;Global and overview maps;Signal transduction;Endocrine system;Lipid metabolism	K00507;K00507;K00507;K00507;K00507;K00507	--
WBGene00001898	506.042	479.08	476.918	558.732	522.911	512.586	534.418	552.475	213.854	264.995	338.814	417.999	273.258	165.08	173.203	5816	5430	6172	6509	5660	5354	6144	5823	3666	3382	3944	4957	3623	1923	2056	his-24	-	-	-	--
WBGene00002269	388.128	374.835	395.753	356.376	338.516	296.479	295.957	287.366	170.837	187.407	246.767	230.192	93.657	87.496	94.734	2626	2501	3015	2444	2157	1823	2003	1783	1724	1408	1691	1607	731	600	662	lec-6	-	-	-	--
WBGene00003055	62.821	66.753	68.479	63.615	43.683	49.692	40.888	43.396	25.237	32.377	23.572	23.699	15.7	11.189	9.177	913	959	1123	939	599	657	595	579	548	524	348	357	264	165	138	lon-1	-	-	-	--
WBGene00003091	32.915	35.386	33.899	41.909	38.975	37.26	40.743	43.127	20.45	21.339	24.756	23.382	11.727	11.987	13.014	382	405	443	493	426	393	473	459	354	275	291	280	157	141	156	lys-2	-	-	-	--
WBGene00003539	27.776	23.57	22.885	23.904	22.274	23.082	20.712	21.621	6.641	6.705	10.356	10.856	3.592	2.938	2.884	429	359	398	375	324	324	320	307	153	115	162	173	64	46	46	nas-20	-	-	-	--
WBGene00004875	162.961	164.366	176.506	161.58	133.02	127.539	130.184	129.775	27.34	31.715	46.918	57.544	33.517	26.204	21.327	4104.54	4082.71	5005.93	4125.17	3155.37	2919.44	3279.98	2997.58	1027.1	887.03	1196.91	1495.51	973.89	668.94	554.81	smd-1	Metabolism;Metabolism;Metabolism	Global and overview maps;Amino acid metabolism;Amino acid metabolism	K01611;K01611;K01611	--
WBGene00004989	74.062	59.638	73.816	70.188	45.683	42.256	39.33	52.085	4.031	4.479	10.202	12.828	3.522	1.132	0.741	403	318	452	388	233	210	213	259	33	26	57	72	22	6	4	spp-4	-	-	-	--
WBGene00006925	1469.96	1515.73	1634.75	1484.88	895.875	871.789	833.373	878.394	26.43	55.516	248.579	248.891	48.785	14.548	12.418	93535.3	95114.3	117129	95770.7	53686.8	50414.4	53044.6	51257.3	2508.47	3922.67	16020.3	16341.2	3581.08	938.28	816.14	vit-1	-	-	-	--
WBGene00007605	65.731	67.797	63.991	60.892	24.524	25.476	24.049	25.985	28.887	30.346	23.974	21.618	10.769	13.984	9.437	1164	1184	1276	1093	409	410	426	422	763	595	430	395	220	251	171	hrg-7	Cellular Processes;Cellular Processes;Human Diseases;Cellular Processes;Environmental Information Processing;Organismal Systems	Transport and catabolism;Transport and catabolism;Infectious disease: bacterial;Cell growth and death;Signal transduction;Endocrine system	K01379;K01379;K01379;K01379;K01379;K01379	--
WBGene00008390	29.102	33.999	34.293	33.264	5.9	4.663	6.685	6.265	3.662	4.75	5.021	5.842	0.98	2.044	1.55	309	356	410	358	59	45	71	61	58	56	54	64	12	22	17	D1086.3	-	-	-	--
WBGene00008584	11.786	12.309	12.034	12.324	7.438	8.542	12.206	10.158	1.372	1.716	3.275	2.873	1.224	0.551	0.547	167	172	192	177	100	110	173	132	29	27	47	42	20	8	8	irg-4	-	-	-	--
WBGene00008741	245.09	242.246	252.41	248.006	289.15	302.278	281.413	295.192	91.159	93.757	127.824	126.918	96.299	61.28	57.937	4708	4606	5474	4843	5223	5273	5404	5207	2585	2003	2482	2508	2127	1188	1145	F13D12.6	Cellular Processes;Organismal Systems	Transport and catabolism;Endocrine system	K13289;K13289	--
WBGene00009898	95.584	93.734	87.2	100.401	145.039	155.912	154.992	147.293	55.937	57.352	63.844	62.669	48.717	29.009	29.518	881	852	905	938	1259	1306	1429	1245	769	587	596	596	518	271	281	dod-23	-	-	-	--
WBGene00010470	40.947	43.947	42.902	44.936	39.277	42.22	33.667	39.733	12.955	17.07	26.528	24.256	12.523	11.53	10.513	445	471	525	495	402	417	366	396	210	206	292	272	157	127	118	cdr-4	-	-	-	--
WBGene00010904	49.1	53.123	49.898	58.922	56.828	54.634	54.478	62.228	13.98	16.2	28.738	25.755	11.211	9.471	7.918	1045	1113	1196	1271	1137	1055	1156	1213	442	383	617	565	275	206	175	ugt-62	Metabolism;Metabolism;Metabolism;Metabolism;Human Diseases;Metabolism;Metabolism;Metabolism;Metabolism;Metabolism	Global and overview maps;Xenobiotics biodegradation and metabolism;Xenobiotics biodegradation and metabolism;Xenobiotics biodegradation and metabolism;Cancer: overview;Metabolism of cofactors and vitamins;Carbohydrate metabolism;Carbohydrate metabolism;Lipid metabolism;Metabolism of cofactors and vitamins	K00699;K00699;K00699;K00699;K00699;K00699;K00699;K00699;K00699;K00699	--
WBGene00010928	9.508	5.848	5.399	7.996	4.634	3.087	3.74	3.739	1.568	2.948	4.155	3.474	1.486	1.23	0.755	61	37	39	52	28	18	24	22	15	21	27	23	11	8	5	clec-258	-	-	-	--
WBGene00011342	26.088	27.273	27.544	24.383	22.555	22.129	19.621	18.76	8.664	10.474	17.225	18.004	9.312	8.925	9.228	323	333	384	306	263	249	243	213	160	144	216	230	133	112	118	T01G5.7	-	-	-	--
WBGene00012074	15.754	13.715	15.047	14.516	12.783	13.083	9.361	9.886	6.477	6.023	11.152	11.523	5.411	3.666	4.317	106	91	114	99	81	80	63	61	65	45	76	80	42	25	30	T27A8.2	-	-	-	--
WBGene00012330	50.212	53.745	60.749	53.014	47.083	42.83	46.637	43.819	20.093	21.595	41.472	36.559	23.89	15.241	18.303	742	807	1032	800	642	559	674	593	422	341	593	532	387	217	268	zip-3	-	-	-	TF_bZIP
WBGene00012608	351.91	352.078	330.47	364.661	484.109	454.314	500.51	469.148	95.493	103.661	121.067	131.609	94.084	73.66	61.138	7139	7051	7551	7418	9206	8342	10072	8697	2863	2320	2494	2762	2211	1520	1282	hphd-1	-	-	-	--
WBGene00012615	1235.41	1122.84	1218.72	1129.38	845.207	656.077	720.404	653.203	99.03	102.545	125.787	151.051	55.805	26.323	27.153	5889	5277	6541	5457	3795	2842	3435	2855	705	543	608	744	309	128	135	dct-16	-	-	-	--
WBGene00013654	73.679	74.526	76.104	72.087	41.254	42.079	37.011	37.843	12.145	12.358	20.896	21.044	7.508	4.995	4.606	1208	1205	1405	1198	637	627	607	569	297	225	347	356	142	83	78	Y105C5B.15	-	-	-	--
WBGene00015116	42.581	42.903	40.847	41.1	35.779	35.468	34.932	35.74	16.998	20.88	19.309	18.271	14.417	11.492	10.385	786	781	849	769	622	595	645	605	468	428	361	348	307	215	198	pacs-1	Metabolism;Metabolism	Global and overview maps;Nucleotide metabolism	K01587;K01587	--
WBGene00015400	77.378	82.895	80.628	71.439	89.703	89.951	90.611	91.309	14.917	15.117	23.096	23.537	14.509	9.947	8.8	1558	1646	1828	1458	1701	1646	1825	1686	448	338	471	489	337	203	183	cyp-35A2	-	-	-	--
WBGene00015887	68.656	69.444	70.999	73.851	82.059	89.543	85.119	89.877	20.314	25.091	33.529	35.805	26.126	16.969	15.774	1108.56	1036.76	1255.33	1178.16	1210.57	1275.56	1335.05	1315.42	527.4	483.74	586.29	651.42	529	287.09	279.64	C17C3.1	Metabolism;Cellular Processes;Metabolism	Global and overview maps;Transport and catabolism;Lipid metabolism	K11992;K11992;K11992	--
WBGene00016896	2.632	2.058	2.289	2.705	0.699	0.905	0.822	0.897	1.213	1.432	1.408	1.169	0.285	0.054	0.212	48	37	47	50	12	15	15	15	33	29	26	22	6	1	4	nep-4	-	-	-	--
WBGene00016943	1229.56	1253.5	1177.41	1196.33	1587.57	1514.16	1589.98	1600.92	390.732	382.16	482.311	481.097	365.734	268.368	247.929	21413	21540	23114	21136	26055	23968	27694	25565	10156	7402	8523	8657	7356	4732	4463	acdh-1	Metabolism;Metabolism;Metabolism;Metabolism	Global and overview maps;Global and overview maps;Amino acid metabolism;Lipid metabolism	K09478;K09478;K09478;K09478	--
WBGene00017691	1356.81	1328.93	1266.78	1297.53	1416.01	1457.34	1360.78	1407.22	67.832	81.226	166.83	178.788	72.657	47.716	52.139	9146	8834	9615	8865	8989	8927	9175	8699	682	608	1139	1243	565	326	363	ilys-5	-	-	-	--
WBGene00018278	1.036	1.46	1.296	1.128	0.318	0.577	0.45	0.065	0.301	0.287	0.535	0.654	0	0	0	17	24	24	16	4	7	6	1	6	5	8	9	0	0	0	F41C6.4	-	-	-	--
WBGene00018718	19.95	18.873	15.881	16.441	15.026	14.143	13.985	15.785	6.307	7.668	9.048	9.274	5.624	6.241	5.261	492	459	441	411	349	317	345	357	232	210	226	236	160	156	134	F52H2.6	Metabolism;Metabolism	Global and overview maps;Lipid metabolism	K09828;K09828	--
WBGene00018823	52.347	51.498	57.044	59.817	45.065	42.803	43.449	49.422	24.189	25.678	37.399	34.733	17.276	13.622	14.705	872	846	1070	1010	707	648	724	755	601	475	631	597	332	230	253	F54E2.1	-	-	-	--
WBGene00018910	673.924	692.199	669.237	720.252	131.691	130.001	124.525	127.756	167.507	208.306	299.576	311.675	27.5	14.742	13.12	7509.5	7606.5	8397	8135	1382	1316.5	1388	1305.5	2784	2577.5	3381	3583.5	353.5	166.5	151	F56A4.2	-	-	-	--
WBGene00018911	21.281	19.931	19.217	17.489	0	0.308	0	0	14.065	9.343	8.067	8.343	0	0	0	104.86	96.85	106.62	87.35	0	1.38	0	0	103.37	51.12	40.26	42.42	0	0	0	F56A4.3	Metabolism;Human Diseases;Human Diseases;Human Diseases;Metabolism;Metabolism;Metabolism;Metabolism;Human Diseases;Human Diseases;Human Diseases	Global and overview maps;Cancer: overview;Cardiovascular disease;Cancer: specific types;Metabolism of other amino acids;Xenobiotics biodegradation and metabolism;Xenobiotics biodegradation and metabolism;Xenobiotics biodegradation and metabolism;Cancer: overview;Drug resistance: antineoplastic;Cancer: specific types	K23790;K23790;K23790;K23790;K23790;K23790;K23790;K23790;K23790;K23790;K23790	--
WBGene00018917	2.194	3.242	3.154	1.958	0.323	0.323	0.113	0.379	0.71	0.957	1.578	1.227	0.287	0.081	0.488	31.55	45.77	50.1	28.13	4.22	4.43	1.7	5.24	15.69	15.46	23.79	18.43	4.72	1.11	7	irld-35	-	-	-	--
WBGene00019515	7.291	7.345	7.321	7.099	8.298	7.446	8.241	8.054	2.428	2.618	6.21	4.48	2.768	1.881	1.753	153	152	173	151	164	142	173	155	76	61	132	97	67	40	38	ugt-19	-	-	-	--
WBGene00019550	14.214	13.475	13.487	14.617	4.228	4.891	3.842	4.645	2.142	2.21	2.194	2.333	1.405	0.685	1.076	307	287	328	320	86	96	83	92	69	53	48	52	35	15	24	K09C4.5	-	-	-	--
WBGene00019660	4.456	4.518	4.617	5.373	4.206	5.176	3.279	4.522	1.452	3.233	3.483	2.759	2.092	0.794	1.019	72	72	84	88	64	76	53	67	35	58	57	46	39	13	17	K11H12.4	-	-	-	--
WBGene00020128	10.691	10.512	12.087	10.801	2.956	3.153	3.027	3.375	2.972	3.396	2.402	2.384	1.383	1.894	1.335	791	767	1007	810	206	212	224	229	328	279	180	182	118	142	102	R193.2	-	-	-	--
WBGene00020216	393.165	384.025	413.415	426.027	330.077	335.715	308.912	322.582	153.759	186.306	232.506	242.892	154.539	126.67	132.624	4027	3879	4768	4423	3184	3125	3165	3030	2349	2119	2412	2567	1826	1315	1403	trap-2	Genetic Information Processing	Folding, sorting and degradation	K13250	--
WBGene00021222	5.619	5.259	6.081	6.059	0.595	1.115	0.537	0.521	6.078	2.312	1.722	2.436	0.562	0.564	0.488	68.45	66.23	84.9	72.87	6.78	12.57	6.3	6.76	107.31	31.54	25.21	31.57	8.28	6.89	7	irld-53	-	-	-	--
WBGene00021224	673.924	692.199	669.237	720.252	131.691	130.001	124.525	127.756	167.507	208.306	299.576	311.675	27.5	14.742	13.12	7509.5	7606.5	8397	8135	1382	1316.5	1388	1305.5	2784	2577.5	3381	3583.5	353.5	166.5	151	clec-209	-	-	-	--
WBGene00021768	92.884	95.107	99.435	88.349	94.981	94.761	83.267	89.945	56.723	62.461	53.23	55.088	31.944	29.086	28.641	920	929	1109	887	886	853	825	817	838	687	534	563	365	292	293	Y51F10.7	-	-	-	--
WBGene00022382	57.697	53.47	55.452	58.518	29.506	30.515	29.621	29.876	21.324	23.366	47.876	37.639	17.994	15.58	20.746	1034	945	1119	1063	498	497	531	491	570	465	869	696	372	283	384	Y94H6A.10	-	-	-	--
WBGene00044535	107.163	116.106	110.788	102.977	108.682	109.145	113.328	106.232	58.36	56.399	76.824	77.249	44.857	37.573	44.222	847	905	986	825	809	784	896	770	688	495	615	630	409	301	361	K11D12.13	-	-	-	--
WBGene00045399	59.011	56.433	52.549	54.747	33.961	39.769	43.805	37.667	9.971	9.217	16.579	16.584	8.04	6.627	6.194	369	348	370	347	200	226	274	216	93	64	105	107	58	42	40	Y47G6A.33	-	-	-	--
WBGene00194674	114.47	95.165	75.497	91.343	52.73	44.918	49.645	53.922	39.078	53.627	53.601	55.878	26.814	19.515	14.058	544	446	404	440	236	194	236	235	277	283	258	274	147	94	69	F23D12.11	-	-	-	--
WBGene00270321	10.096	8.845	9.899	10.12	3.345	3.199	4.441	4.668	1.679	2.473	3.589	4.54	1.96	1.514	0.86	125	108	138	127	39	36	55	53	31	34	45	58	28	19	11	Y41C4A.32	-	-	-	--

## Sheet: down LIN-24-OE Starvation vs N2
id	N2-0h-1_tpm	N2-0h-2_tpm	N2-0h-3_tpm	N2-0h-4_tpm	LIN-24-OE-0h-1_tpm	LIN-24-OE-0h-2_tpm	LIN-24-OE-0h-3_tpm	LIN-24-OE-0h-4_tpm	N2-24h-1_tpm	N2-24h-2_tpm	N2-24h-3_tpm	N2-24h-4_tpm	LIN-24-OE-24h-1_tpm	LIN-24-OE-24h-2_tpm	LIN-24-OE-24h-4_tpm	N2-0h-1_count	N2-0h-2_count	N2-0h-3_count	N2-0h-4_count	LIN-24-OE-0h-1_count	LIN-24-OE-0h-2_count	LIN-24-OE-0h-3_count	LIN-24-OE-0h-4_count	N2-24h-1_count	N2-24h-2_count	N2-24h-3_count	N2-24h-4_count	LIN-24-OE-24h-1_count	LIN-24-OE-24h-2_count	LIN-24-OE-24h-4_count	Symbol	KEGG_A_class	KEGG_B_class	K_ID	TF_family
MSTRG.12896	8.057	7.965	8.407	7.352	10.693	12.189	15.101	13.617	28.493	10.52	7.358	8.394	15.888	23.648	22.816	40	39	47	37	50	55	75	62	211	58	37	43	91	119	117	--	-	-	-	--
MSTRG.14248	2.554	1.828	2.757	2.124	4.838	4.628	5.806	6.224	3.928	1.849	1.088	1.553	2.908	3.359	4.605	51	36	62	43	91	84	116	114	117	41	22	32	67	68	95	--	-	-	-	--
MSTRG.14817	100.611	102.022	110.448	90.375	135.351	148.804	124.173	130.366	127.413	114.234	88.299	99.013	132.033	151.962	181.296	648	648	801	590	821	871	800	770	1224	817	576	658	981	992	1206	--	-	-	-	--
MSTRG.15320	20.519	18.635	19.244	17.357	21.399	23.483	23.02	23.429	23.451	22.748	23.664	21.912	32.404	39.098	31.944	1571	1407	1659	1347	1543	1634	1763	1645	2678	1934	1835	1731	2862	3034	2526	--	-	-	-	--
MSTRG.15406	1.977	3.088	2.341	1.905	2.654	2.8	2.362	2.775	1.325	1.023	1.032	1.035	1.379	2.399	2.024	87	134	116	85	110	112	104	112	87	50	46	47	70	107	92	F52C9.6	-	-	-	--
MSTRG.1885	3.601	4.124	3.164	3.938	4.319	4.601	3.947	4.605	2.364	2.999	3.096	3.004	5.102	4.433	4.535	93.04	105.09	92.05	103.13	105.09	108.05	102.02	109.12	91.11	86.04	81.03	80.08	152.07	116.09	121.03	spt-16	-	-	-	--
MSTRG.2097	0.24	0	0.106	0	0.127	0.132	0.12	0.065	3.054	0.756	0.473	0.29	2.338	3.548	3.83	4	0	2	0	2	2	2	1	76	14	8	5	45	60	66	--	-	-	-	--
MSTRG.6309	2.451	3.448	3.746	2.761	3.61	3.798	3.522	3.909	0.929	0.635	0.631	0.813	1.177	1.788	1.681	109.03	151.25	187.64	124.49	151.23	153.56	156.73	159.46	61.63	31.36	28.43	37.3	60.39	80.63	77.22	--	-	-	-	--
MSTRG.8071	0.888	0.826	0.855	0.657	2.044	3.096	2.517	1.857	1.092	1.067	0.877	0.574	2.054	2.703	3.297	12	11	13	9	26	38	34	23	22	16	12	8	32	37	46	--	-	-	-	--
MSTRG.8140	0.474	0.349	0.497	0.298	0.64	0.758	0.517	0.752	0.433	0.427	0.425	0.793	1.307	1.445	1.669	11	8	13	7	14	16	12	16	15	11	10	19	35	34	40	F56F10.1	-	-	-	--
MSTRG.8454	10.263	10.261	10.01	10.37	13.779	14.634	13.049	13.447	9.581	10.981	10.314	9.606	16.011	19.703	15.02	445.24	439	489	456	563	577	566.28	535	620	529	453.22	430	801.33	866.38	673	DDX58	Human Diseases;Human Diseases;Human Diseases;Human Diseases;Human Diseases;Human Diseases;Environmental Information Processing;Organismal Systems;Organismal Systems	Infectious disease: viral;Infectious disease: viral;Infectious disease: viral;Infectious disease: viral;Infectious disease: viral;Infectious disease: viral;Signal transduction;Immune system;Immune system	K12646;K12646;K12646;K12646;K12646;K12646;K12646;K12646;K12646	--
MSTRG.9969	1.744	1.588	1.928	1.931	2.04	2.389	1.565	2.251	2.577	2.532	2.249	2.035	3.702	3.687	3.377	49	44	61	55	54	61	44	58	108	79	64	59	120	105	98	--	-	-	-	--
WBGene00000007	5.879	6.194	6.327	6.347	6.588	8.152	6.582	8.512	4.692	3.991	3.247	2.265	4	6.942	6.913	127	131	154	137	133	160	141	170	153	97	70	50	101	148	156	aat-6	Cellular Processes	Cell growth and death	K13869	--
WBGene00000016	6.202	3.746	4.219	3.905	7.005	9.873	6.859	9.928	16.277	10.932	5.732	6.138	11.895	17.835	19.674	47	28	36	30	50	68	52	69	184	92	44	48	104	137	154	abf-5	-	-	-	--
WBGene00000111	9.736	10.106	8.595	8.241	20.431	18.953	18.256	18.72	10.003	7.315	3.47	4.355	8.04	10.799	10.821	169	173	168	145	334	299	317	298	259	141	61	78	161	190	194	alh-5	Metabolism;Metabolism;Metabolism;Metabolism;Metabolism;Metabolism;Metabolism;Metabolism;Metabolism;Metabolism;Metabolism;Metabolism;Metabolism	Global and overview maps;Amino acid metabolism;Lipid metabolism;Amino acid metabolism;Carbohydrate metabolism;Amino acid metabolism;Lipid metabolism;Amino acid metabolism;Carbohydrate metabolism;Carbohydrate metabolism;Metabolism of other amino acids;Amino acid metabolism;Metabolism of terpenoids and polyketides	K00128;K00128;K00128;K00128;K00128;K00128;K00128;K00128;K00128;K00128;K00128;K00128;K00128	--
WBGene00000118	39.174	41.211	36.274	37.104	32.915	30.939	33.728	32.464	45.784	35.467	27.811	29.44	39.065	52.334	56.397	793	821	830	754	630	572	681	604	1370	799	570	612	904	1069	1176	alh-12	Metabolism;Metabolism;Metabolism;Metabolism;Metabolism;Metabolism;Metabolism;Metabolism;Metabolism;Metabolism;Metabolism;Metabolism	Global and overview maps;Amino acid metabolism;Lipid metabolism;Amino acid metabolism;Carbohydrate metabolism;Amino acid metabolism;Lipid metabolism;Amino acid metabolism;Carbohydrate metabolism;Carbohydrate metabolism;Metabolism of other amino acids;Amino acid metabolism	K00149;K00149;K00149;K00149;K00149;K00149;K00149;K00149;K00149;K00149;K00149;K00149	--
WBGene00000233	7.543	7.366	5.911	7.612	11.756	11.194	9.48	9.533	19.95	12.558	9.717	8.6	15.294	19.385	22.205	157	151	156	164	207	222	174	190	537	334	237	187	424	467	530	avr-15	-	-	-	--
WBGene00000531	1.044	0.987	1.008	0.982	0.813	0.862	0.909	1.127	1.698	1.343	1.351	1.323	2.443	2.82	2.132	43	40	47	41	32	32	38	43	105	62	57	57	117	118	92	clh-4	Organismal Systems	Digestive system	K05011	--
WBGene00000667	99.224	92.794	98.637	84.887	82.571	93.498	89.522	84.23	20.634	10.765	9.718	12.75	20.965	25.084	30.976	1211.12	1116.98	1355.67	1050.24	949.19	1037.16	1093.03	942.83	375.66	145.91	120.14	160.58	295.2	310.32	390.5	col-92	-	-	-	--
WBGene00000682	0	0	0	0	0	0	0	0	0.527	0.157	0.086	0.169	0.682	1.38	1.269	0	0	0	0	0	0	0	0	9	2	1	2	9	16	15	col-108	-	-	-	--
WBGene00000711	2.459	3.525	4.066	5.856	3.421	7.371	4.747	7.582	0.682	0.687	0.335	0.575	1.617	1.924	1.97	29	41	54	70	38	79	56	82	12	9	4	7	22	23	24	col-138	-	-	-	--
WBGene00000733	1137.79	1117.91	1172.43	1083.75	659.509	696.886	671.531	722.618	304.693	191.488	112.269	126.219	200.894	310.626	344.503	15710.2	15222.6	18228.3	15168.3	8576.04	8744.49	9274.66	9150.06	6274.84	2935.93	1570	1797.92	3199.98	4346.93	4912.95	col-160	-	-	-	--
WBGene00000749	2.258	2.12	2.526	1.65	2.22	1.381	1.84	1.186	3.252	0.678	0.661	0.162	1.088	2.723	4.373	27	25	34	20	25	15	22	13	58	9	8	2	15	33	54	col-176	-	-	-	--
WBGene00000753	1.478	2.164	2.698	2.511	2.702	2.891	2.544	2.775	10.843	5.767	3.891	2.705	8.611	11.016	12.161	18	26	37	31	31	32	31	31	197	78	48	34	121	136	153	col-180	-	-	-	--
WBGene00000784	316.283	313.064	314.402	317.865	756.119	745.397	748.755	765.015	124.404	72.777	71.215	77.219	155.972	221.642	319.948	4442	4336	4972	4525	10001	9514	10519	9853	2606	1135	1013	1119	2527	3155	4641	cpr-4	Cellular Processes;Cellular Processes;Cellular Processes;Organismal Systems;Organismal Systems;Organismal Systems	Transport and catabolism;Transport and catabolism;Cell growth and death;Endocrine system;Immune system;Immune system	K01363;K01363;K01363;K01363;K01363;K01363	--
WBGene00000951	0.886	1.54	1.012	1.29	1.523	1.486	1.308	1.979	2.942	1.9	1.25	1.268	2.816	3.122	3.759	21	36	27	31	34	32	31	43	104	50	30	31	77	75	92	deg-3	-	-	-	--
WBGene00000955	0.849	1.049	1.017	1.057	2.431	2.059	1.366	1.893	2.251	1.829	1.167	1.79	3.138	3.867	3.898	23	28	31	29	62	50	37	47	90	55	32	50	98	105	109	des-2	-	-	-	--
WBGene00000986	4.886	5.105	4.537	4.748	6.446	7.088	5.033	6.862	1.588	0.867	0.365	0.646	1.925	1.753	1.935	66	68	69	65	82	87	68	85	32	13	5	9	30	24	27	dhs-23	-	-	-	--
WBGene00001052	0.471	1.256	1.197	0.778	1.209	1.603	1.373	1.228	3.091	2.131	1.412	1.529	2.918	4.57	3.183	9	23	26	15	22	29	26	21	90	45	28	31	65	89	63	dop-1	Human Diseases;Environmental Information Processing;Human Diseases;Environmental Information Processing;Organismal Systems;Environmental Information Processing;Cellular Processes;Human Diseases;Human Diseases;Human Diseases	Substance dependence;Signal transduction;Neurodegenerative disease;Signal transduction;Nervous system;Signaling molecules and interaction;Cellular community - eukaryotes;Substance dependence;Substance dependence;Substance dependence	K04144;K04144;K04144;K04144;K04144;K04144;K04144;K04144;K04144;K04144	--
WBGene00001068	1.148	1.425	1.265	1.367	0.399	0.566	0.455	0.496	0.756	0.641	0.391	0.23	0.738	1.581	0.939	58	71	72	70	19	26	23	23	57	36	20	12	43	81	49	dpy-6	-	-	-	--
WBGene00001450	4.836	3.923	5.059	3.605	8.445	8.278	6.339	8.672	13.114	11.13	7.746	5.312	11.925	15.906	17.898	45	36	53	34	74	70	59	74	182	115	73	51	128	150	172	flp-7	-	-	-	--
WBGene00001457	22.076	25.348	22.554	19.912	34.459	37.579	35.864	37.665	46.856	35.312	24.749	25.211	45.876	55.992	59.042	169	182	179	155	242	255	268	255	536	306	184	203	413	415	460	flp-14	-	-	-	--
WBGene00001494	4.108	3.955	3.961	3.932	5.795	5.876	6.147	5.31	7.975	6.587	5.471	5.284	7.652	10.327	8.075	140	132	152	135	186	182	208	164	400	248	186	184	296	351	283	frm-8	-	-	-	--
WBGene00001541	0.215	0.387	0.276	0.306	0.659	1.051	0.692	0.703	1.137	0.848	0.448	0.491	1.346	2.003	1.411	9	16	13	13	26	40	29	27	71	39.42	19	21.23	65	85	61	gcy-15	Metabolism;Metabolism	Global and overview maps;Nucleotide metabolism	K01769;K01769	--
WBGene00001620	73.048	71.509	77.992	74.761	58.968	70.18	57.129	65.369	58.58	46.777	28.299	23.515	47.079	75.183	70.504	1632	1567	1958	1686	1237	1428	1274	1333	1945	1159	644	539	1222	1710	1629	glt-1	Human Diseases;Organismal Systems;Organismal Systems;Human Diseases	Neurodegenerative disease;Nervous system;Nervous system;Neurodegenerative disease	K05613;K05613;K05613;K05613	--
WBGene00001795	8.17	7.148	7.862	7.627	9.867	11.492	10.562	10.149	15.651	10.429	8.411	7.713	11.931	18.784	16.687	539	465	584	510	613	689	697	614	1540	764	562	525	908	1256	1137	gtl-1	-	-	-	--
WBGene00002021	49.62	48.139	56.612	55.03	29.314	30.375	30.129	30.841	14.88	13.558	14.201	13.391	18.296	21.985	23.767	416	401	534	469	232	239	247	237	176	122	118	112	176	182	210	hsp-17	Genetic Information Processing;Organismal Systems	Folding, sorting and degradation;Aging	K09542;K09542	--
WBGene00002054	85.886	86.133	87.102	83.382	133.361	129.474	129.179	130.822	244.004	181.262	107.612	105.596	167.054	239.85	244.907	1907.3	1890.39	2180.8	1878.96	2789.26	2613.84	2870.9	2665.27	8092.01	4471.13	2419.69	2414.67	4279.8	5410.3	5629.13	ifb-2	-	-	-	--
WBGene00002056	68.587	68.746	75.539	69.586	113.63	108.505	109.119	106.029	66.941	54.072	37.687	30.633	54.998	96.665	84.672	2091	2055	2575	2148	3309	3129	3298	3065	3113	1853	1127	994	1932	2924	2640	ifc-2	-	-	-	--
WBGene00002107	1.506	1.187	1.634	1.815	2.842	4.602	2.174	2.919	3.14	2.41	2.808	1.297	3.915	7.757	5.669	9	7	11	11	16	25	13	16	28	16	17	8	27	47	35	ins-24	-	-	-	--
[truncated: 259 more rows]

## Sheet: down N2 Starvation vs N2 Fed
id	N2-0h-1_tpm	N2-0h-2_tpm	N2-0h-3_tpm	N2-0h-4_tpm	LIN-24-OE-0h-1_tpm	LIN-24-OE-0h-2_tpm	LIN-24-OE-0h-3_tpm	LIN-24-OE-0h-4_tpm	N2-24h-1_tpm	N2-24h-2_tpm	N2-24h-3_tpm	N2-24h-4_tpm	LIN-24-OE-24h-1_tpm	LIN-24-OE-24h-2_tpm	LIN-24-OE-24h-4_tpm	N2-0h-1_count	N2-0h-2_count	N2-0h-3_count	N2-0h-4_count	LIN-24-OE-0h-1_count	LIN-24-OE-0h-2_count	LIN-24-OE-0h-3_count	LIN-24-OE-0h-4_count	N2-24h-1_count	N2-24h-2_count	N2-24h-3_count	N2-24h-4_count	LIN-24-OE-24h-1_count	LIN-24-OE-24h-2_count	LIN-24-OE-24h-4_count	Symbol	KEGG_A_class	KEGG_B_class	K_ID	TF_family
[truncated: 2,787 more rows]

[truncated: 1 more sheets: Common down]
